# Supplementary material for: De novo Assembly and Characterization of Cajanus scarabaeoides (L.) Thouars Transcriptome by Paired-End Sequencing
Source: Front Mol Biosci. 2017 Jul 12;4:48. doi: 10.3389/fmolb.2017.00048 (PMC5506216; doi:10.3389/fmolb.2017.00048)
Supplement: Supplementary file 1 [file DataSheet1.XLSX]

## Sheet: Trinity_Stats_unigenes_DEG's
	################################
	## Counts of transcripts, etc.			Numbers of pooled Transcripts (both tissues) after Trinity assembly	117007
	################################			Uunigenes derived after CD-HIT based clustering	98664
	Total trinity 'genes':	95872		Mean Length	319 bp
	Total trinity transcripts:	117007		N50	1346
	Percent GC: 41.48
	########################################
	Stats based on ALL transcript contigs:			Regulation	Differential Genes (p-value <0.01; FDR 10%)
	########################################			Upregulated	4102
				Downregulated	3211
	Contig N10	3403
	Contig N20	2621
	Contig N30	2127
	Contig N40	1758
	Contig N50	1422
	Median contig length	487
	Average contig	850.42
	Total assembled bases	99504824
	#####################################################
	## Stats based on ONLY LONGEST ISOFORM per 'GENE':
	#####################################################
	Contig N10	3041
	Contig N20	2242
	Contig N30	1753
	Contig N40	1347
	Contig N50	1007
	Median contig length	404
	Average contig	680.33
	Total assembled bases	65224143

## Sheet: Assembly assesment
	Assembly Assesment by aligning the reads back to transcriptome	Commands
	15264980 reads; of these:
	15264980 (100.00%) were paired; of these:	1. bowtie2-build Trinity.fasta Trinity.fasta
	2434259 (15.95%) aligned concordantly 0 times	bowtie2 -p 10 -q -x Trinity.fasta -1 TR_Pooled_leaf_bud_R1.fastq -2 TR_Pooled_leaf_bud_R2.fastq 2>&1 1> /dev/null | tee align_stats.txt
	5753786 (37.69%) aligned concordantly exactly 1 time
	7076935 (46.36%) aligned concordantly >1 times
	----
	2434259 pairs aligned concordantly 0 times; of these:
	417606 (17.16%) aligned discordantly 1 time
	----
	2016653 pairs aligned 0 times concordantly or discordantly; of these:
	4033306 mates make up the pairs; of these:
	1908701 (47.32%) aligned 0 times
	554094 (13.74%) aligned exactly 1 time
	1570511 (38.94%) aligned >1 times
	93.75% overall alignment rate

## Sheet: SSR
BUD	CONTIGS					SCAFFOLDS
	RESULTS OF MICROSATELLITE SEARCH					ESULTS OF MICROSATELLITE SEARCH
	#VALUE!					#VALUE!
	Total number of sequences examined	73264				Total number of sequences examined	44961
	Total size of examined sequences (bp)	20089885				Total size of examined sequences (bp)	20569421
	Total number of identified SSRs	10009				Total number of identified SSRs	9458
	Number of SSR containing sequences	7882				Number of SSR containing sequences	6733
	Number of sequences containing more than 1 SSR	1611				Number of sequences containing more than 1 SSR	1850					Bud	Leaf
	Number of SSRs present in compound formation	1234				Number of SSRs present in compound formation	1187
	Distribution to different repeat type classes
	---------------------------------------------
											Unit size	bud	leaf
	Unit size	Number of SSRs				Unit size	Number of SSRs				1	2998	1325
	1	3272				1	2998	1325			2	1470	896
	2	1513				2	1470	896			3	2794	2103
	3	2925				3	2794	2103			4	931	539
	4	945				4	931	539			5	373	206
	5	388				5	373	206			6	892	620
	6	966				6	892	620
Leaf	CONTIGS					SCAFFOLDS
	RESULTS OF MICROSATELLITE SEARCH					RESULTS OF MICROSATELLITE SEARCH
	#VALUE!					#VALUE!
	Total number of sequences examined	59392				Total number of sequences examined	38649
	Total size of examined sequences (bp)	14581444				Total size of examined sequences (bp)	14661924
	Total number of identified SSRs	6046				Total number of identified SSRs	5689
	Number of SSR containing sequences	4918				Number of SSR containing sequences	4294
	Number of sequences containing more than 1 SSR	847				Number of sequences containing more than 1 SSR	984
	Number of SSRs present in compound formation	673				Number of SSRs present in compound formation	658
	Distribution to different repeat type classes
	---------------------------------------------
						Unit size	Number of SSRs
	Unit size	Number of SSRs				1	1325
	1	1423				2	896
	2	949				3	2103
	3	2206				4	539
	4	571				5	206
	5	215				6	620
	6	682

## Sheet: Sheet2
ID	SSR	nr.	SSR	type	SSR	size	start	end
19_length_32_cvg_5.0_tip_1	1	p1	(T)11	11	1	11
122_length_32_cvg_9.0_tip_1	1	p1	(T)13	13	1	13
194_length_33_cvg_14.0_tip_1	1	p6	(CTGGCA)5	30	1	30
220_length_34_cvg_5.0_tip_1	1	p3	(TCC)5	15	2	16
248_length_34_cvg_11.0_tip_0	1	p3	(GAG)7	21	1	21
370_length_35_cvg_3.0_tip_1	1	p6	(CCAAGC)5	30	1	30
382_length_35_cvg_28.0_tip_1	1	p3	(CCA)5	15	20	34
402_length_36_cvg_13.8_tip_0	1	c	(TGT)6(TGC)5	33	2	34
444_length_36_cvg_11.5_tip_0	1	c	(GTT)5(GCT)7	36	1	36
592_length_40_cvg_6.0_tip_0	1	p2	(GA)11	22	10	31
684_length_42_cvg_12.0_tip_1	1	p3	(TAA)6	18	12	29
698_length_42_cvg_4.0_tip_0	1	p2	(GA)12	24	10	33
790_length_45_cvg_6.0_tip_0	1	p1	(T)17	17	15	31
816_length_46_cvg_3.0_tip_0	1	p1	(T)18	18	15	32
824_length_47_cvg_3.0_tip_1	1	p3	(TTC)5	15	17	31
838_length_47_cvg_3.0_tip_1	1	p1	(A)15	15	17	31
842_length_47_cvg_2.9_tip_1	1	p1	(A)16	16	16	31
846_length_47_cvg_7.9_tip_1	1	p1	(A)15	15	17	31
854_length_47_cvg_3.0_tip_1	1	p3	(CTT)7	21	14	34
856_length_47_cvg_6.0_tip_1	1	p1	(A)16	16	17	32
870_length_48_cvg_7.0_tip_1	1	p3	(GTT)6	18	15	32
882_length_48_cvg_5.0_tip_1	1	p3	(AAC)6	18	15	32
898_length_49_cvg_2.0_tip_1	1	p1	(T)13	13	19	31
910_length_49_cvg_2.0_tip_1	1	p1	(T)13	13	19	31
914_length_49_cvg_3.0_tip_1	1	p1	(T)16	16	18	33
922_length_49_cvg_12.0_tip_1	1	p1	(T)13	13	19	31
930_length_50_cvg_5.0_tip_1	1	p1	(T)14	14	19	32
934_length_50_cvg_8.0_tip_0	1	p1	(T)12	12	20	31
936_length_50_cvg_11.0_tip_1	1	p1	(A)12	12	20	31
938_length_50_cvg_2.0_tip_1	1	p1	(T)14	14	19	32
944_length_51_cvg_19.0_tip_1	1	p1	(A)11	11	21	31
946_length_51_cvg_10.0_tip_1	1	p1	(A)11	11	21	31
954_length_51_cvg_6.0_tip_1	1	p1	(A)13	13	20	32
958_length_51_cvg_5.0_tip_1	1	p1	(T)13	13	20	32
960_length_51_cvg_3.0_tip_1	1	p1	(A)11	11	21	31
962_length_51_cvg_7.0_tip_1	1	c	(T)10c(T)13	24	9	32
966_length_51_cvg_2.0_tip_0	1	p1	(A)13	13	20	32
970_length_52_cvg_2.0_tip_1	1	p1	(T)10	10	22	31
972_length_52_cvg_4.0_tip_1	1	p1	(A)12	12	21	32
976_length_52_cvg_21.0_tip_1	1	p1	(A)21	21	1	21
982_length_52_cvg_5.2_tip_1	1	c	(T)10(A)12	22	22	43
992_length_52_cvg_27.0_tip_1	1	p1	(A)12	12	21	32
996_length_52_cvg_2.0_tip_1	1	p1	(A)12	12	21	32
1000_length_52_cvg_4.0_tip_1	1	p1	(A)12	12	21	32
1008_length_53_cvg_2.0_tip_1	1	p1	(T)11	11	22	32
1026_length_53_cvg_13.0_tip_1	1	p1	(T)10	10	22	31
1080_length_55_cvg_5.0_tip_1	1	c	(T)13(A)12	25	22	46
1092_length_56_cvg_3.0_tip_1	1	p3	(TTC)8	24	17	40
1094_length_56_cvg_20.4_tip_0	1	p6	(ACCCTC)5	30	14	43
1110_length_56_cvg_10.8_tip_1	1	p1	(A)17	17	40	56
1136_length_57_cvg_11.3_tip_1	1	p6	(GGTGAA)5	30	1	30
1684_length_63_cvg_3.0_tip_1	1	p3	(GGT)5	15	22	36
1720_length_63_cvg_4.0_tip_1	1	p3	(GAT)5	15	33	47
1884_length_65_cvg_13.7_tip_1	1	c	(T)12(A)10	22	44	65
2032_length_73_cvg_63.0_tip_1	1	p2	(TC)7	14	7	20
2370_length_82_cvg_6.0_tip_1	1	p1	(A)10	10	17	26
2460_length_83_cvg_14.2_tip_1	1	p3	(CCA)5	15	50	64
2672_length_87_cvg_2.0_tip_1	1	c	(A)18(GA)6	30	2	31
2754_length_88_cvg_2.0_tip_1	1	p3	(TGT)8	24	61	84
2952_length_91_cvg_5.0_tip_1	1	p2	(CT)14	28	1	28
2970_length_91_cvg_20.0_tip_1	1	c	(C)18a(C)29g(C)29a(C)12	91	1	91
3052_length_93_cvg_3.3_tip_1	1	p1	(T)13	13	1	13
3322_length_94_cvg_2.0_tip_1	1	p1	(A)17	17	68	84
3356_length_94_cvg_10.0_tip_1	1	p1	(T)12	12	1	12
3436_length_94_cvg_3.2_tip_1	1	p1	(T)10	10	15	24
3524_length_94_cvg_34.0_tip_1	1	p1	(T)10	10	85	94
3552_length_94_cvg_2.0_tip_1	1	p2	(TC)6	12	8	19
3568_length_94_cvg_2.6_tip_1	1	p1	(A)19	19	66	84
3590_length_94_cvg_3.0_tip_1	1	p2	(AT)6	12	5	16
3672_length_94_cvg_2.0_tip_1	1	p3	(GGT)5	15	32	46
3796_length_94_cvg_2.0_tip_1	1	p1	(T)14	14	68	81
3900_length_94_cvg_2.0_tip_1	1	p3	(AAT)7	21	70	90
4044_length_94_cvg_2.0_tip_1	1	p1	(A)11	11	80	90
4098_length_94_cvg_4.0_tip_1	1	p1	(A)10	10	75	84
4116_length_94_cvg_4.0_tip_1	1	p1	(C)13	13	82	94
4174_length_94_cvg_2.0_tip_1	1	p1	(A)11	11	8	18
4178_length_94_cvg_2.0_tip_1	1	p3	(AAG)5	15	22	36
4190_length_94_cvg_3.0_tip_1	1	p1	(T)11	11	26	36
4486_length_94_cvg_2.0_tip_1	1	p2	(TC)7	14	75	88
4776_length_94_cvg_2.0_tip_1	1	p3	(AAT)8	24	6	29
4830_length_94_cvg_2.0_tip_1	1	p1	(T)14	14	17	30
4896_length_94_cvg_3.0_tip_1	1	p2	(CT)10	20	46	65
4914_length_94_cvg_5.0_tip_1	1	p1	(A)10	10	58	67
5012_length_94_cvg_7.0_tip_1	1	p3	(CCA)5	15	4	18
5098_length_94_cvg_6.0_tip_1	1	p1	(T)10	10	72	81
5172_length_94_cvg_6.0_tip_1	1	p2	(TG)7	14	75	88
5178_length_94_cvg_4.0_tip_1	1	p3	(CTT)5	15	54	68
5188_length_94_cvg_2.0_tip_1	1	p3	(ATT)10	30	65	94
5190_length_94_cvg_2.0_tip_1	1	p1	(T)16	16	79	94
5250_length_95_cvg_2.0_tip_1	1	p3	(CTG)5	15	9	23
5268_length_95_cvg_2.0_tip_1	1	p3	(CCA)5	15	22	36
5326_length_95_cvg_6.0_tip_1	1	p2	(GA)10	20	23	42
5374_length_95_cvg_4.0_tip_1	1	p1	(T)10	10	67	76
5422_length_95_cvg_2.0_tip_1	1	p2	(GA)7	14	3	16
5498_length_95_cvg_2.0_tip_1	1	p1	(A)10	10	48	57
5526_length_95_cvg_2.0_tip_1	1	p3	(GAA)6	18	76	93
5576_length_95_cvg_4.0_tip_1	1	p1	(A)10	10	17	26
5744_length_95_cvg_4.0_tip_1	1	c	(T)10(A)10	20	54	73
5796_length_95_cvg_2.0_tip_1	1	p3	(CAT)5	15	56	70
5854_length_95_cvg_3.0_tip_1	1	p1	(T)10	10	62	71
6052_length_95_cvg_4.0_tip_1	1	p3	(TGC)6	18	62	79
6236_length_95_cvg_4.0_tip_1	1	p1	(A)10	10	22	31
6338_length_95_cvg_2.8_tip_1	1	p1	(A)15	15	5	19
6622_length_95_cvg_3.0_tip_1	1	p1	(A)16	16	1	16
6862_length_95_cvg_3.0_tip_1	1	p2	(AG)10	20	25	44
7138_length_95_cvg_8.0_tip_1	1	p1	(A)18	18	78	95
7324_length_96_cvg_4.0_tip_1	1	p2	(CA)6	12	1	12
7362_length_96_cvg_3.0_tip_1	1	p3	(TTC)5	15	61	75
7398_length_96_cvg_2.0_tip_1	1	p6	(CATCGT)5	30	43	72
7438_length_96_cvg_3.0_tip_1	1	p3	(CGA)5	15	62	76
7516_length_96_cvg_3.0_tip_1	1	p3	(GAA)5	15	25	39
7674_length_96_cvg_2.0_tip_1	1	p2	(AG)6	12	22	33
7728_length_96_cvg_2.0_tip_1	1	p3	(GAG)5	15	1	15
7752_length_96_cvg_3.1_tip_1	1	p1	(A)14	14	19	32
7770_length_96_cvg_5.0_tip_1	1	p3	(AGG)6	18	78	95
7874_length_96_cvg_3.0_tip_1	1	p3	(TCT)6	18	78	95
7894_length_96_cvg_3.0_tip_1	1	c	(T)10attttcttttc(T)11	32	22	53
7984_length_96_cvg_2.0_tip_1	1	p1	(A)11	11	54	64
8266_length_96_cvg_7.0_tip_1	1	p1	(T)10	10	67	76
8338_length_96_cvg_2.0_tip_1	1	p2	(AT)8	16	76	91
8350_length_96_cvg_5.0_tip_1	1	p3	(GAA)9	27	2	28
8354_length_96_cvg_2.0_tip_1	1	p3	(TGA)6	18	1	18
8362_length_96_cvg_4.0_tip_1	1	p2	(CT)8	16	1	16
8378_length_96_cvg_2.0_tip_1	1	p1	(T)13	13	84	96
8386_length_96_cvg_4.0_tip_1	1	p3	(CAA)6	18	9	26
8586_length_96_cvg_4.0_tip_1	1	p2	(AT)6	12	62	73
8748_length_96_cvg_2.0_tip_1	1	p1	(A)13	13	1	13
8790_length_96_cvg_3.0_tip_1	1	p1	(T)11	11	1	11
8802_length_96_cvg_2.0_tip_1	1	p1	(A)10	10	42	51
9160_length_96_cvg_2.0_tip_1	1	p3	(TTA)6	18	11	28
9360_length_97_cvg_2.8_tip_1	1	p2	(CT)6	12	58	69
9400_length_97_cvg_2.0_tip_1	1	p3	(CTT)9	27	1	27
9428_length_97_cvg_3.0_tip_1	1	p2	(AG)11	22	66	87
9458_length_97_cvg_2.0_tip_1	1	p1	(A)13	13	3	15
9616_length_97_cvg_2.0_tip_1	1	p1	(T)10	10	2	11
9818_length_97_cvg_3.0_tip_1	1	p3	(GCT)7	21	20	40
9970_length_97_cvg_5.0_tip_1	1	p1	(T)12	12	86	97
9974_length_97_cvg_7.2_tip_1	1	p3	(TCT)5	15	82	96
9990_length_97_cvg_4.0_tip_1	1	p1	(T)18	18	1	18
10288_length_97_cvg_5.0_tip_1	1	p3	(TGA)5	15	67	81
10568_length_97_cvg_2.0_tip_1	1	p2	(GA)8	16	3	18
10588_length_97_cvg_4.0_tip_1	1	p1	(T)12	12	1	12
10716_length_97_cvg_11.0_tip_1	1	c	(CA)7(CT)9	32	2	33
11050_length_97_cvg_7.3_tip_1	1	p1	(A)10	10	65	74
11092_length_97_cvg_2.0_tip_1	1	p3	(TGC)5	15	81	95
11468_length_98_cvg_5.0_tip_1	1	p2	(AG)6	12	1	12
11548_length_98_cvg_2.0_tip_1	1	p6	(GATGAA)5	30	68	97
11590_length_98_cvg_4.6_tip_1	1	p2	(CA)6	12	68	79
11700_length_98_cvg_4.0_tip_1	1	p1	(T)11	11	88	98
11732_length_98_cvg_7.0_tip_1	1	p1	(A)10	10	89	98
11840_length_98_cvg_2.0_tip_1	1	p2	(AG)6	12	12	23
11904_length_98_cvg_3.0_tip_1	1	p3	(AGA)5	15	9	23
12146_length_98_cvg_3.0_tip_1	1	p2	(AG)7	14	34	47
12206_length_98_cvg_2.0_tip_1	1	p3	(TCT)5	15	16	30
12266_length_98_cvg_2.0_tip_1	1	p1	(T)10	10	79	88
12430_length_98_cvg_4.0_tip_1	1	p1	(T)17	17	72	88
12494_length_98_cvg_4.0_tip_1	1	c	(AT)7tttttatttctccctgcttaggacttta(AT)8	58	12	69
12500_length_98_cvg_3.0_tip_1	1	p1	(T)10	10	61	70
12518_length_98_cvg_3.0_tip_1	1	p2	(TC)6	12	56	67
12736_length_98_cvg_2.0_tip_1	1	p1	(T)11	11	5	15
12940_length_98_cvg_5.0_tip_1	1	p3	(CGG)5	15	61	75
13089_length_98_cvg_3.0_tip_1	1	p2	(AG)10	20	1	20
13333_length_99_cvg_2.0_tip_1	1	p1	(T)12	12	87	98
13339_length_99_cvg_2.0_tip_1	1	c	(A)10ggta(T)10	24	6	29
13571_length_99_cvg_2.0_tip_1	1	p4	(AGTG)5	20	62	81
13665_length_99_cvg_4.0_tip_1	1	p2	(TC)7	14	12	25
13833_length_99_cvg_3.0_tip_1	1	p1	(T)13	13	75	87
13867_length_99_cvg_2.0_tip_1	1	p3	(AGA)5	15	16	30
13871_length_99_cvg_3.0_tip_1	1	p3	(ATC)6	18	14	31
14149_length_99_cvg_2.8_tip_1	1	p1	(A)11	11	4	14
14287_length_99_cvg_3.0_tip_1	1	p6	(TGATGG)5	30	69	98
14543_length_99_cvg_4.2_tip_1	1	c	(TGC)6(TGA)8	42	56	97
14633_length_99_cvg_2.0_tip_1	1	p2	(CT)11	22	67	88
14677_length_99_cvg_4.0_tip_1	1	p3	(AGA)5	15	3	17
14833_length_99_cvg_2.0_tip_1	1	p2	(CT)9	18	62	79
14919_length_99_cvg_2.0_tip_1	1	p2	(AC)6	12	18	29
14947_length_99_cvg_3.0_tip_1	1	p6	(GCCTCA)5	30	69	98
14951_length_99_cvg_3.0_tip_1	1	p1	(T)10	10	85	94
14977_length_99_cvg_2.0_tip_1	1	p4	(TGCA)5	20	80	99
15049_length_99_cvg_5.0_tip_1	1	p6	(GAGTGA)5	30	1	30
15147_length_100_cvg_3.0_tip_1	1	p2	(CT)7	14	80	93
15309_length_100_cvg_3.0_tip_1	1	p3	(ATT)5	15	16	30
15461_length_100_cvg_2.0_tip_1	1	p3	(GAG)5	15	81	95
15483_length_100_cvg_4.0_tip_1	1	p3	(GAG)8	24	41	64
15641_length_100_cvg_2.0_tip_1	1	p2	(AT)6	12	77	88
15661_length_100_cvg_3.0_tip_1	1	p2	(CA)7	14	20	33
15677_length_100_cvg_4.0_tip_1	1	p2	(CT)9	18	4	21
15737_length_100_cvg_4.0_tip_1	1	p2	(AG)9	18	9	26
15887_length_100_cvg_5.0_tip_1	1	p2	(AG)7	14	77	90
16129_length_100_cvg_2.0_tip_1	1	p3	(CGC)5	15	27	41
16151_length_100_cvg_2.0_tip_1	1	p1	(A)10	10	36	45
16219_length_100_cvg_5.0_tip_1	1	p2	(CA)6	12	8	19
16289_length_100_cvg_6.2_tip_1	1	p4	(GAAC)5	20	43	62
16309_length_100_cvg_5.0_tip_1	1	p3	(TCC)5	15	57	71
16441_length_100_cvg_3.0_tip_1	1	p1	(T)11	11	1	11
16447_length_100_cvg_2.0_tip_1	1	p3	(TTC)7	21	37	57
16467_length_100_cvg_2.0_tip_1	1	p1	(A)10	10	74	83
16533_length_100_cvg_3.0_tip_1	1	c	(TCT)7(CCT)6	39	55	93
16773_length_100_cvg_2.0_tip_1	1	p1	(T)17	17	82	98
16865_length_101_cvg_3.0_tip_1	1	p1	(T)13	13	89	101
16985_length_101_cvg_5.0_tip_1	1	p2	(TG)6	12	69	80
17059_length_101_cvg_4.0_tip_1	1	p1	(A)16	16	86	101
17139_length_101_cvg_4.0_tip_1	1	p1	(A)19	19	1	19
17353_length_101_cvg_4.0_tip_1	1	p3	(GCG)7	21	60	80
17471_length_101_cvg_2.0_tip_1	1	p3	(GAC)6	18	44	61
17871_length_101_cvg_2.0_tip_1	1	p1	(A)12	12	12	23
18375_length_101_cvg_2.0_tip_1	1	p1	(A)12	12	67	78
18409_length_101_cvg_30.0_tip_0	1	p1	(T)10	10	31	40
18477_length_101_cvg_2.0_tip_1	1	p1	(A)12	12	15	26
18607_length_101_cvg_6.9_tip_1	1	p1	(T)19	19	1	19
18613_length_101_cvg_3.0_tip_1	1	p3	(AGG)5	15	70	84
18621_length_101_cvg_4.0_tip_1	1	p1	(T)11	11	62	72
18649_length_102_cvg_3.0_tip_1	1	p1	(A)11	11	1	11
19013_length_102_cvg_2.0_tip_1	1	p2	(CT)6	12	1	12
19105_length_102_cvg_2.0_tip_1	1	p3	(GGT)5	15	68	82
19203_length_102_cvg_3.0_tip_1	1	p3	(TTC)5	15	88	102
19245_length_102_cvg_2.0_tip_1	1	p3	(GAA)6	18	56	73
19271_length_102_cvg_2.0_tip_1	1	p1	(A)10	10	21	30
19297_length_102_cvg_9.0_tip_1	1	p1	(T)14	14	83	96
19517_length_102_cvg_4.0_tip_1	1	p2	(TA)7	14	19	32
19953_length_102_cvg_3.0_tip_1	1	p5	(AAGAG)5	25	5	29
20119_length_102_cvg_2.8_tip_1	1	p1	(A)10	10	93	102
20241_length_102_cvg_3.0_tip_1	1	p1	(T)10	10	44	53
20353_length_102_cvg_2.0_tip_1	1	p3	(TCC)5	15	23	37
20463_length_103_cvg_2.0_tip_1	1	p1	(T)14	14	76	89
20813_length_103_cvg_2.0_tip_1	1	p3	(ATT)5	15	89	103
20821_length_103_cvg_2.0_tip_1	1	p1	(T)17	17	57	73
20855_length_103_cvg_3.0_tip_1	1	p2	(TC)6	12	23	34
21367_length_103_cvg_2.0_tip_1	1	p3	(CTT)5	15	61	75
21441_length_103_cvg_2.0_tip_1	1	p3	(GTT)5	15	37	51
21683_length_103_cvg_2.0_tip_1	1	p1	(T)13	13	91	103
21845_length_103_cvg_10.7_tip_1	1	p1	(T)20	20	72	91
21867_length_103_cvg_2.0_tip_1	1	p2	(TA)11	22	54	75
21981_length_103_cvg_4.0_tip_1	1	p1	(A)10	10	94	103
22003_length_103_cvg_2.0_tip_1	1	p2	(TC)8	16	1	16
22027_length_103_cvg_6.0_tip_1	1	p1	(T)10	10	15	24
22115_length_103_cvg_2.0_tip_1	1	p1	(A)10	10	93	102
22129_length_103_cvg_3.0_tip_1	1	p5	(CAACA)5	25	73	97
22289_length_104_cvg_3.0_tip_1	1	p1	(T)10	10	95	104
22391_length_104_cvg_2.0_tip_1	1	p1	(A)15	15	1	15
22423_length_104_cvg_3.0_tip_1	1	p2	(AT)8	16	89	104
22425_length_104_cvg_4.1_tip_1	1	p2	(CT)11	22	74	95
22457_length_104_cvg_2.0_tip_1	1	p1	(A)10	10	64	73
22485_length_104_cvg_2.0_tip_1	1	c	(AGC)5(AAC)5	30	1	30
22505_length_104_cvg_3.0_tip_1	1	p3	(CGC)5	15	75	89
22537_length_104_cvg_3.0_tip_1	1	p1	(T)11	11	1	11
22617_length_104_cvg_2.0_tip_1	1	p2	(TC)7	14	61	74
22619_length_104_cvg_2.0_tip_1	1	p1	(T)10	10	23	32
22875_length_104_cvg_18.8_tip_1	1	c	(A)18taataacacaagcatcacaaactatatttgtctttcaccccctctccccaaataaatttttctataaaatt(A)15	104	1	104
22989_length_104_cvg_3.0_tip_1	1	p3	(TCT)5	15	58	72
23159_length_104_cvg_2.0_tip_1	1	p1	(A)16	16	1	16
23175_length_104_cvg_2.0_tip_1	1	p1	(T)11	11	9	19
23273_length_104_cvg_3.0_tip_1	1	p1	(A)10	10	70	79
23433_length_104_cvg_3.0_tip_1	1	p1	(T)10	10	69	78
23443_length_104_cvg_3.0_tip_1	1	p1	(T)11	11	85	95
23461_length_104_cvg_4.0_tip_1	1	p2	(GA)10	20	28	47
23539_length_104_cvg_2.0_tip_1	1	p3	(CCT)5	15	4	18
23581_length_104_cvg_3.0_tip_1	1	p2	(TC)8	16	57	72
23605_length_104_cvg_2.0_tip_1	1	p2	(AG)8	16	5	20
23969_length_105_cvg_5.0_tip_1	1	p3	(ATT)6	18	65	82
24129_length_105_cvg_4.0_tip_1	1	p1	(A)18	18	83	100
24133_length_105_cvg_4.0_tip_1	1	p2	(CT)7	14	4	17
24169_length_105_cvg_2.0_tip_1	1	p1	(A)10	10	79	88
24399_length_105_cvg_2.0_tip_1	1	p3	(GGT)6	18	37	54
24437_length_105_cvg_3.0_tip_1	1	c*	(A)13(AT)11*	34	1	34
24499_length_105_cvg_4.0_tip_1	1	p1	(T)11	11	95	105
24585_length_105_cvg_3.7_tip_1	1	p1	(A)10	10	81	90
24673_length_105_cvg_4.0_tip_1	1	p3	(ATG)5	15	49	63
25097_length_105_cvg_2.0_tip_1	1	p3	(TCT)6	18	87	104
25159_length_105_cvg_3.0_tip_1	1	p1	(A)11	11	21	31
25209_length_105_cvg_2.0_tip_1	1	p3	(TTC)5	15	89	103
25239_length_105_cvg_2.0_tip_1	1	p2	(TC)8	16	75	90
25379_length_106_cvg_4.0_tip_1	1	p1	(A)11	11	94	104
25469_length_106_cvg_2.0_tip_1	1	p3	(GTT)5	15	24	38
25633_length_106_cvg_2.0_tip_1	1	p1	(A)10	10	63	72
25701_length_106_cvg_2.0_tip_1	1	p2	(CT)11	22	58	79
25717_length_106_cvg_3.0_tip_1	1	p1	(A)11	11	94	104
25927_length_106_cvg_3.0_tip_1	1	p3	(GAA)6	18	40	57
26035_length_106_cvg_2.0_tip_1	1	p3	(TCT)5	15	54	68
26251_length_106_cvg_3.0_tip_1	1	p1	(T)11	11	87	97
26307_length_106_cvg_3.0_tip_1	1	p2	(CT)10	20	1	20
26483_length_106_cvg_6.0_tip_1	1	p1	(A)13	13	1	13
26565_length_106_cvg_2.0_tip_1	1	p1	(T)16	16	91	106
26603_length_106_cvg_7.0_tip_1	1	p1	(T)25	25	1	25
26631_length_106_cvg_2.0_tip_1	1	p2	(CT)8	16	3	18
26641_length_106_cvg_3.0_tip_1	1	p1	(T)10	10	68	77
26757_length_106_cvg_3.0_tip_1	1	p1	(T)10	10	18	27
26863_length_106_cvg_15.3_tip_1	1	p3	(TTG)5	15	15	29
26915_length_106_cvg_3.8_tip_1	1	p1	(A)10	10	97	106
27045_length_107_cvg_4.0_tip_1	1	p2	(CT)6	12	4	15
27327_length_107_cvg_3.0_tip_1	1	p3	(CAT)6	18	34	51
27371_length_107_cvg_2.0_tip_1	1	p3	(TCC)5	15	16	30
27383_length_107_cvg_5.8_tip_1	1	p2	(TA)15	30	77	106
27455_length_107_cvg_2.0_tip_1	1	p3	(ACC)5	15	66	80
27601_length_107_cvg_3.0_tip_1	1	p3	(ATA)7	21	70	90
28007_length_107_cvg_4.0_tip_1	1	p1	(A)10	10	84	93
28091_length_107_cvg_2.0_tip_1	1	p3	(TCC)7	21	79	99
28097_length_107_cvg_3.0_tip_1	1	p5	(AAGAA)6	30	77	106
28227_length_107_cvg_2.0_tip_1	1	p1	(A)13	13	93	105
28275_length_107_cvg_2.0_tip_1	1	p2	(AG)6	12	72	83
28335_length_107_cvg_2.0_tip_1	1	p2	(GA)6	12	96	107
28415_length_107_cvg_4.0_tip_1	1	c	(GAA)5gagagtgaaaaagtgaataagaagttaaagggtgg(AGA)5	65	2	66
28685_length_108_cvg_5.0_tip_1	1	p1	(A)10	10	96	105
28689_length_108_cvg_4.0_tip_1	1	p1	(T)12	12	69	80
28703_length_108_cvg_3.0_tip_1	1	p3	(GTG)5	15	94	108
28725_length_108_cvg_5.0_tip_1	1	p3	(ATA)5	15	86	100
28845_length_108_cvg_2.0_tip_1	1	p2	(AG)8	16	17	32
28895_length_108_cvg_5.6_tip_1	1	p1	(T)16	16	93	108
28925_length_108_cvg_2.2_tip_1	1	p1	(A)10	10	44	53
28993_length_108_cvg_2.0_tip_1	1	p3	(CAT)5	15	44	58
29101_length_108_cvg_4.0_tip_1	1	p1	(A)10	10	47	56
29323_length_108_cvg_6.0_tip_1	1	p1	(T)20	20	6	25
29371_length_108_cvg_11.0_tip_1	1	p2	(GA)9	18	91	108
29467_length_108_cvg_4.0_tip_1	1	p6	(CCCTAA)5	30	78	107
29695_length_108_cvg_6.0_tip_1	1	p3	(TCT)5	15	1	15
29715_length_108_cvg_2.2_tip_1	1	p1	(T)21	21	11	31
30011_length_108_cvg_2.0_tip_1	1	p1	(T)10	10	83	92
30069_length_108_cvg_3.0_tip_1	1	p1	(T)23	23	1	23
30185_length_109_cvg_2.0_tip_1	1	p1	(A)11	11	99	109
30233_length_109_cvg_2.0_tip_1	1	p1	(A)16	16	13	28
30257_length_109_cvg_5.0_tip_1	1	c	(AG)11tgaaatgaatgtgaacaagtgaagagggttttgttttttaa(TC)8	79	19	97
30431_length_109_cvg_2.0_tip_1	1	p3	(GAA)5	15	59	73
30475_length_109_cvg_3.0_tip_1	1	p1	(T)12	12	62	73
30551_length_109_cvg_3.0_tip_1	1	p1	(T)14	14	5	18
31067_length_109_cvg_4.0_tip_1	1	p2	(GA)9	18	75	92
31185_length_109_cvg_3.0_tip_1	1	p1	(A)12	12	1	12
31285_length_109_cvg_2.7_tip_1	1	p6	(TTAGGG)5	30	1	30
31313_length_109_cvg_3.0_tip_1	1	c	(TTC)6(T)23	41	69	109
31365_length_109_cvg_4.0_tip_1	1	p3	(TCT)5	15	12	26
31871_length_110_cvg_4.0_tip_1	1	p3	(GAA)8	24	36	59
32011_length_110_cvg_2.0_tip_1	1	p2	(TC)6	12	98	109
32177_length_110_cvg_3.0_tip_1	1	p3	(CGC)5	15	7	21
32221_length_110_cvg_3.0_tip_1	1	p1	(T)10	10	23	32
32571_length_110_cvg_20.0_tip_1	1	p1	(T)11	11	1	11
32591_length_110_cvg_3.0_tip_1	1	p3	(TCA)5	15	73	87
32597_length_110_cvg_2.0_tip_1	1	p3	(AAT)6	18	74	91
32665_length_110_cvg_3.0_tip_1	1	p1	(A)14	14	96	109
32737_length_110_cvg_7.0_tip_1	1	p2	(TA)9	18	80	97
32819_length_110_cvg_3.0_tip_1	1	p3	(ATG)5	15	92	106
32967_length_110_cvg_2.0_tip_1	1	p1	(T)10	10	80	89
33027_length_110_cvg_2.0_tip_1	1	p2	(TC)11	22	53	74
33087_length_111_cvg_6.0_tip_1	1	p1	(A)28	28	84	111
33247_length_111_cvg_4.2_tip_1	1	p3	(TCA)9	27	1	27
33355_length_111_cvg_2.0_tip_1	1	p3	(ATG)5	15	52	66
33481_length_111_cvg_4.0_tip_1	1	p2	(AC)8	16	20	35
33741_length_111_cvg_5.0_tip_1	1	p2	(CT)6	12	45	56
33763_length_111_cvg_7.0_tip_1	1	p3	(CCA)5	15	5	19
33785_length_111_cvg_3.0_tip_1	1	c*	(AAT)6(AATA)5*	35	19	53
34017_length_111_cvg_3.0_tip_1	1	p1	(T)12	12	100	111
34147_length_111_cvg_2.8_tip_1	1	p1	(T)10	10	93	102
34187_length_111_cvg_2.0_tip_1	1	p3	(CTT)10	30	82	111
34235_length_111_cvg_2.0_tip_1	1	p3	(GTT)5	15	38	52
34509_length_111_cvg_6.0_tip_1	1	p2	(AC)7	14	37	50
34513_length_111_cvg_2.0_tip_1	1	p2	(TC)6	12	55	66
34531_length_112_cvg_4.0_tip_1	1	p1	(T)10	10	101	110
34631_length_112_cvg_2.0_tip_1	1	p3	(GAT)5	15	69	83
34707_length_112_cvg_8.1_tip_1	1	p1	(T)13	13	19	31
34749_length_112_cvg_2.0_tip_1	1	p2	(GA)9	18	8	25
34825_length_112_cvg_4.0_tip_1	1	p1	(A)18	18	8	25
34979_length_112_cvg_6.0_tip_1	1	p1	(T)12	12	1	12
34991_length_112_cvg_4.0_tip_1	1	p2	(AG)8	16	31	46
34995_length_112_cvg_2.0_tip_1	1	p1	(A)14	14	99	112
35185_length_112_cvg_3.0_tip_1	1	p1	(T)10	10	36	45
35297_length_112_cvg_2.0_tip_1	1	p1	(A)10	10	103	112
35487_length_112_cvg_4.0_tip_1	1	p3	(TCT)5	15	69	83
35513_length_112_cvg_3.0_tip_1	1	p1	(T)12	12	15	26
35557_length_112_cvg_4.0_tip_1	1	p1	(T)11	11	102	112
35865_length_112_cvg_2.1_tip_1	1	p6	(AACCCT)5	30	35	64
35907_length_112_cvg_12.6_tip_1	1	p1	(A)16	16	17	32
36113_length_113_cvg_2.0_tip_1	1	p1	(T)12	12	51	62
36115_length_113_cvg_2.0_tip_1	1	p4	(CAAT)5	20	19	38
36143_length_113_cvg_3.0_tip_1	1	p1	(A)10	10	100	109
36167_length_113_cvg_4.0_tip_1	1	p1	(A)13	13	101	113
36365_length_113_cvg_3.0_tip_1	1	p1	(A)10	10	9	18
36393_length_113_cvg_2.0_tip_1	1	p2	(GA)6	12	9	20
36475_length_113_cvg_6.0_tip_1	1	p2	(AG)7	14	72	85
36643_length_113_cvg_2.0_tip_1	1	p3	(CTG)5	15	13	27
36913_length_113_cvg_5.0_tip_1	1	p6	(TCAATC)5	30	17	46
37045_length_113_cvg_5.0_tip_1	1	p1	(T)12	12	85	96
37089_length_113_cvg_3.9_tip_1	1	p1	(T)14	14	14	27
37113_length_113_cvg_2.4_tip_1	1	p1	(T)11	11	27	37
37159_length_113_cvg_2.8_tip_1	1	p1	(A)21	21	77	97
37295_length_114_cvg_2.0_tip_1	1	p1	(A)13	13	93	105
37745_length_114_cvg_3.0_tip_1	1	p1	(A)10	10	84	93
37783_length_114_cvg_3.0_tip_1	1	p3	(ATC)9	27	1	27
37795_length_114_cvg_3.0_tip_1	1	p6	(CAGGCT)5	30	1	30
38157_length_114_cvg_4.0_tip_1	1	p2	(AG)7	14	72	85
38179_length_114_cvg_11.0_tip_1	1	p1	(A)11	11	104	114
38387_length_114_cvg_5.0_tip_1	1	p1	(A)10	10	103	112
38433_length_114_cvg_4.0_tip_1	1	p1	(T)14	14	101	114
38437_length_114_cvg_2.0_tip_1	1	p1	(A)18	18	91	108
38445_length_114_cvg_3.0_tip_1	1	p3	(GGT)5	15	61	75
38471_length_114_cvg_2.0_tip_1	1	p1	(T)15	15	1	15
38489_length_114_cvg_3.0_tip_1	1	p6	(CAATCT)5	30	74	103
38543_length_114_cvg_5.0_tip_1	1	p2	(AG)11	22	16	37
38693_length_114_cvg_2.0_tip_1	1	p1	(A)12	12	9	20
38705_length_115_cvg_6.0_tip_1	1	p1	(T)11	11	95	105
38793_length_115_cvg_2.0_tip_1	1	p2	(TC)11	22	83	104
38795_length_115_cvg_4.0_tip_1	1	p1	(T)13	13	2	14
38813_length_115_cvg_2.0_tip_1	1	p1	(T)10	10	82	91
38939_length_115_cvg_2.0_tip_1	1	p2	(CT)9	18	1	18
38957_length_115_cvg_3.0_tip_1	1	p1	(A)10	10	75	84
39055_length_115_cvg_2.0_tip_1	1	p3	(GGC)5	15	35	49
39105_length_115_cvg_6.0_tip_1	1	p1	(A)10	10	22	31
39215_length_115_cvg_20.0_tip_1	1	p3	(AGA)8	24	1	24
39263_length_115_cvg_3.8_tip_1	1	p1	(T)16	16	100	115
39337_length_115_cvg_2.7_tip_1	1	p1	(A)13	13	72	84
39489_length_115_cvg_4.0_tip_1	1	p2	(TG)7	14	87	100
39893_length_115_cvg_2.0_tip_1	1	c	(TGT)5tctttgttgcaccagtg(GTT)7	53	54	106
39901_length_115_cvg_3.0_tip_1	1	p1	(A)18	18	1	18
40033_length_116_cvg_2.0_tip_1	1	p3	(ACG)5	15	18	32
40153_length_116_cvg_29.0_tip_1	1	p2	(AT)8	16	1	16
40367_length_116_cvg_2.0_tip_1	1	p3	(ACA)6	18	84	101
40427_length_116_cvg_3.0_tip_1	1	p3	(AGA)5	15	38	52
40851_length_116_cvg_2.0_tip_1	1	p2	(TA)6	12	1	12
40891_length_116_cvg_3.0_tip_1	1	p1	(A)10	10	28	37
40969_length_116_cvg_2.0_tip_1	1	p1	(A)10	10	20	29
41299_length_117_cvg_3.0_tip_1	1	p3	(ACC)5	15	24	38
41389_length_117_cvg_3.0_tip_1	1	p1	(A)14	14	98	111
41463_length_117_cvg_12.2_tip_1	1	p1	(T)13	13	52	64
41465_length_117_cvg_2.0_tip_1	1	p2	(AT)6	12	105	116
41549_length_117_cvg_2.0_tip_1	1	p1	(T)11	11	2	12
41553_length_117_cvg_2.0_tip_1	1	p3	(CCT)5	15	22	36
41647_length_117_cvg_2.0_tip_1	1	p1	(G)11	11	107	117
41897_length_117_cvg_2.0_tip_1	1	p3	(AGG)5	15	56	70
42085_length_117_cvg_3.0_tip_1	1	p1	(A)10	10	108	117
42437_length_117_cvg_2.0_tip_1	1	p3	(ACA)5	15	99	113
42695_length_118_cvg_4.0_tip_1	1	p1	(T)12	12	107	118
42991_length_118_cvg_2.0_tip_1	1	p2	(TC)9	18	8	25
43099_length_118_cvg_3.0_tip_1	1	p3	(GAA)5	15	76	90
43405_length_118_cvg_4.9_tip_1	1	p1	(T)13	13	1	13
43437_length_118_cvg_2.0_tip_1	1	p3	(GAT)5	15	5	19
43471_length_118_cvg_3.0_tip_1	1	p1	(T)23	23	1	23
43533_length_118_cvg_2.0_tip_1	1	p1	(A)11	11	56	66
43603_length_118_cvg_4.7_tip_1	1	p1	(T)19	19	1	19
43617_length_118_cvg_4.0_tip_1	1	p1	(A)16	16	103	118
43797_length_119_cvg_3.0_tip_1	1	p1	(A)11	11	1	11
44065_length_119_cvg_2.0_tip_1	1	p3	(GGC)6	18	1	18
44117_length_119_cvg_3.0_tip_1	1	p1	(A)10	10	89	98
44185_length_119_cvg_2.0_tip_1	1	p2	(GA)6	12	1	12
44201_length_119_cvg_3.0_tip_1	1	p3	(TGA)7	21	58	78
44219_length_119_cvg_2.0_tip_1	1	p3	(GCG)5	15	7	21
44565_length_119_cvg_2.0_tip_1	1	p1	(T)10	10	64	73
44621_length_119_cvg_2.0_tip_1	1	c	(T)11ac(T)10	23	34	56
44677_length_119_cvg_2.7_tip_1	1	p1	(T)10	10	102	111
44701_length_119_cvg_2.0_tip_1	1	c	(AAG)6(ATG)5	33	1	33
44745_length_119_cvg_4.0_tip_1	1	p1	(T)10	10	104	113
44779_length_119_cvg_2.0_tip_1	1	p3	(GGA)6	18	24	41
44787_length_119_cvg_2.0_tip_1	1	p1	(T)10	10	71	80
44929_length_120_cvg_2.0_tip_1	1	p3	(TCC)8	24	90	113
45265_length_120_cvg_4.0_tip_1	1	p3	(ATA)5	15	20	34
45285_length_120_cvg_3.0_tip_1	1	p2	(GA)7	14	58	71
45373_length_120_cvg_2.0_tip_1	1	p1	(T)16	16	51	66
45383_length_120_cvg_4.0_tip_1	1	p4	(ACTC)5	20	3	22
45393_length_120_cvg_3.0_tip_1	1	p1	(A)21	21	85	105
45417_length_120_cvg_6.0_tip_1	1	p2	(TC)11	22	99	120
45525_length_120_cvg_6.0_tip_1	1	p1	(A)10	10	111	120
45543_length_120_cvg_3.0_tip_1	1	p1	(T)10	10	61	70
45625_length_120_cvg_4.0_tip_1	1	p2	(GT)9	18	12	29
45799_length_120_cvg_4.0_tip_1	1	p2	(GA)8	16	105	120
45815_length_120_cvg_4.0_tip_1	1	p3	(AGA)6	18	16	33
45837_length_120_cvg_2.0_tip_1	1	p1	(A)10	10	8	17
45855_length_120_cvg_3.0_tip_1	1	p1	(T)10	10	46	55
45931_length_120_cvg_4.0_tip_1	1	p3	(TCA)5	15	72	86
46445_length_121_cvg_9.0_tip_1	1	p6	(CACAGC)5	30	91	120
46549_length_121_cvg_12.0_tip_1	1	p1	(A)24	24	98	121
46673_length_121_cvg_2.0_tip_1	1	p3	(GTC)6	18	72	89
46765_length_121_cvg_2.0_tip_1	1	p1	(A)10	10	1	10
46795_length_121_cvg_10.0_tip_1	1	p1	(A)13	13	19	31
46875_length_121_cvg_5.0_tip_1	1	p3	(CCT)6	18	103	120
46883_length_121_cvg_2.0_tip_1	1	p3	(TCT)8	24	8	31
46945_length_121_cvg_2.0_tip_1	1	p1	(A)19	19	1	19
46983_length_121_cvg_3.0_tip_1	1	p3	(TGA)5	15	90	104
46997_length_121_cvg_3.0_tip_1	1	p1	(A)10	10	82	91
47009_length_121_cvg_5.0_tip_1	1	p1	(T)10	10	86	95
47083_length_122_cvg_3.0_tip_1	1	p3	(GGC)8	24	88	111
47187_length_122_cvg_2.0_tip_1	1	p2	(TC)9	18	36	53
47193_length_122_cvg_6.0_tip_1	1	p3	(CTT)6	18	45	62
47485_length_122_cvg_2.0_tip_1	1	p1	(T)10	10	87	96
47719_length_122_cvg_4.2_tip_1	1	p1	(T)10	10	25	34
47759_length_122_cvg_2.0_tip_1	1	p2	(AG)10	20	23	42
47813_length_122_cvg_7.0_tip_1	1	c	(T)10c(T)11	22	10	31
47837_length_122_cvg_4.0_tip_1	1	p1	(T)12	12	1	12
48009_length_122_cvg_2.0_tip_1	1	p1	(T)12	12	27	38
48031_length_122_cvg_3.0_tip_1	1	p3	(GAA)8	24	24	47
48121_length_122_cvg_2.0_tip_1	1	p1	(A)11	11	103	113
48183_length_123_cvg_4.0_tip_1	1	p1	(T)12	12	7	18
48589_length_123_cvg_3.4_tip_1	1	p2	(GA)7	14	97	110
48631_length_123_cvg_3.0_tip_1	1	p3	(TCT)5	15	1	15
48907_length_123_cvg_3.0_tip_1	1	p1	(T)10	10	34	43
49115_length_123_cvg_3.0_tip_1	1	p1	(A)10	10	15	24
49283_length_124_cvg_2.0_tip_1	1	p1	(T)10	10	6	15
49305_length_124_cvg_2.0_tip_1	1	p2	(AG)7	14	66	79
49385_length_124_cvg_4.0_tip_1	1	p2	(AT)8	16	108	123
49393_length_124_cvg_3.9_tip_1	1	c	(GAA)5ggtgacggtcc(CT)12	50	51	100
49637_length_124_cvg_3.0_tip_1	1	p1	(A)11	11	7	17
49697_length_124_cvg_3.0_tip_1	1	c	(A)11g(A)11	23	93	115
49945_length_124_cvg_2.2_tip_1	1	p6	(TTGGGA)5	30	94	123
49993_length_124_cvg_3.0_tip_1	1	p1	(T)16	16	105	120
50165_length_124_cvg_3.0_tip_1	1	c	(TC)8tttcttta(TC)7	38	32	69
50179_length_124_cvg_2.5_tip_1	1	p1	(A)10	10	51	60
50259_length_125_cvg_3.4_tip_1	1	p3	(GAA)7	21	23	43
50429_length_125_cvg_2.0_tip_1	1	p1	(A)12	12	57	68
50485_length_125_cvg_12.4_tip_1	1	p1	(A)12	12	95	106
50491_length_125_cvg_5.0_tip_1	1	p1	(A)10	10	23	32
50501_length_125_cvg_5.0_tip_1	1	p1	(A)10	10	96	105
50557_length_125_cvg_2.0_tip_1	1	p1	(T)10	10	19	28
50605_length_125_cvg_5.9_tip_1	1	p2	(CT)14	28	97	124
50611_length_125_cvg_3.0_tip_1	1	p2	(TC)12	24	8	31
50799_length_125_cvg_2.0_tip_1	1	p1	(T)10	10	76	85
50853_length_125_cvg_2.0_tip_1	1	p2	(CT)7	14	10	23
50953_length_125_cvg_3.0_tip_1	1	p1	(T)15	15	35	49
51017_length_125_cvg_5.0_tip_1	1	p3	(GAA)5	15	68	82
51121_length_125_cvg_3.8_tip_1	1	p1	(A)12	12	94	105
51247_length_126_cvg_2.0_tip_1	1	p2	(AG)6	12	78	89
51403_length_126_cvg_9.0_tip_1	1	p4	(AGTT)5	20	62	81
51433_length_126_cvg_3.0_tip_1	1	p1	(A)13	13	114	126
51595_length_126_cvg_4.0_tip_1	1	p2	(AT)8	16	23	38
51649_length_126_cvg_6.0_tip_1	1	p1	(T)11	11	1	11
51829_length_126_cvg_3.0_tip_1	1	p2	(TC)6	12	110	121
51873_length_126_cvg_4.0_tip_1	1	p2	(TC)6	12	66	77
51901_length_126_cvg_11.0_tip_1	1	p1	(A)12	12	115	126
51965_length_126_cvg_2.0_tip_1	1	p1	(A)10	10	2	11
52017_length_126_cvg_106.7_tip_1	1	p1	(T)28	28	1	28
52021_length_126_cvg_2.2_tip_1	1	p3	(TCA)6	18	84	101
52025_length_126_cvg_3.0_tip_1	1	p1	(T)17	17	2	18
52079_length_126_cvg_3.0_tip_1	1	p1	(T)13	13	109	121
52281_length_127_cvg_2.0_tip_1	1	p4	(AATT)5	20	70	89
52283_length_127_cvg_2.0_tip_1	1	p3	(TGG)5	15	57	71
52491_length_127_cvg_2.0_tip_1	1	p3	(GTT)6	18	90	107
52817_length_127_cvg_4.1_tip_1	1	p2	(AG)9	18	14	31
52841_length_127_cvg_2.0_tip_1	1	c	(CT)10ttacatgaataattaacgtcttctcagtttccctttctttcactctccgatgaataacctctctgtcttcttcttcgcc(CTT)8	123	5	127
52859_length_127_cvg_2.0_tip_1	1	p3	(GAA)6	18	2	19
52867_length_127_cvg_6.0_tip_1	1	p4	(CTCA)5	20	23	42
52931_length_127_cvg_3.0_tip_1	1	p3	(TAC)5	15	20	34
52995_length_127_cvg_2.8_tip_1	1	p1	(A)11	11	22	32
53087_length_127_cvg_2.0_tip_1	1	p1	(A)15	15	97	111
53131_length_127_cvg_3.0_tip_1	1	p1	(T)10	10	2	11
53137_length_127_cvg_2.0_tip_1	1	p3	(CTT)5	15	64	78
53151_length_127_cvg_2.0_tip_1	1	p1	(T)10	10	56	65
53191_length_127_cvg_3.0_tip_1	1	p3	(CGT)11	33	94	126
53235_length_128_cvg_4.2_tip_1	1	p1	(T)25	25	104	128
53311_length_128_cvg_3.0_tip_1	1	p2	(AT)7	14	110	123
53359_length_128_cvg_3.0_tip_1	1	p2	(TC)6	12	33	44
53411_length_128_cvg_3.0_tip_1	1	p3	(GTA)5	15	82	96
53413_length_128_cvg_8.8_tip_1	1	p1	(A)14	14	115	128
53575_length_128_cvg_4.0_tip_1	1	p3	(ATT)5	15	16	30
53591_length_128_cvg_5.8_tip_1	1	p3	(AAG)10	30	1	30
53699_length_128_cvg_2.0_tip_1	1	p1	(A)10	10	38	47
53765_length_128_cvg_4.0_tip_1	1	p2	(AG)8	16	42	57
53791_length_128_cvg_3.3_tip_1	1	p2	(GA)8	16	24	39
53935_length_128_cvg_3.0_tip_1	1	p3	(ACA)5	15	105	119
54029_length_128_cvg_3.0_tip_1	1	p1	(T)13	13	96	108
54153_length_129_cvg_3.0_tip_1	1	p1	(T)10	10	92	101
54165_length_129_cvg_3.0_tip_1	1	p3	(CAT)5	15	36	50
54223_length_129_cvg_6.0_tip_1	1	p3	(TTC)8	24	99	122
54333_length_129_cvg_3.0_tip_1	1	p3	(AAG)5	15	20	34
54541_length_129_cvg_7.8_tip_1	1	c	(ATA)5ttaataataaataaggagagaaatttaagatagagatcaataaagaagagaggcacaacacc(A)10	87	22	108
54575_length_129_cvg_2.0_tip_1	1	p1	(A)15	15	94	108
54709_length_129_cvg_2.0_tip_1	1	p1	(A)11	11	22	32
54849_length_129_cvg_2.0_tip_1	1	p2	(AG)8	16	18	33
55029_length_129_cvg_2.0_tip_1	1	p1	(T)10	10	28	37
55111_length_129_cvg_6.7_tip_1	1	p1	(A)11	11	102	112
55209_length_130_cvg_2.0_tip_1	1	p1	(T)17	17	101	117
55219_length_130_cvg_2.0_tip_1	1	p1	(T)15	15	1	15
55579_length_130_cvg_2.0_tip_1	1	p2	(CA)6	12	85	96
55591_length_130_cvg_4.0_tip_1	1	p3	(TCT)5	15	44	58
55609_length_130_cvg_2.0_tip_1	1	p3	(AAG)5	15	101	115
55631_length_130_cvg_3.0_tip_1	1	p1	(A)11	11	32	42
55649_length_130_cvg_6.0_tip_1	1	p3	(CAG)5	15	33	47
55793_length_130_cvg_5.0_tip_1	1	p1	(T)10	10	33	42
56095_length_131_cvg_4.0_tip_1	1	p3	(GGA)5	15	61	75
56183_length_131_cvg_2.0_tip_1	1	p1	(A)26	26	6	31
56231_length_131_cvg_2.0_tip_1	1	p2	(CT)6	12	78	89
56347_length_131_cvg_4.0_tip_1	1	p3	(CAA)6	18	28	45
56733_length_131_cvg_4.7_tip_1	1	p3	(AAG)5	15	92	106
57045_length_132_cvg_2.0_tip_1	1	p4	(ATTT)5	20	43	62
57273_length_132_cvg_24.0_tip_1	1	p1	(A)10	10	123	132
57463_length_132_cvg_2.0_tip_1	1	p3	(TGG)6	18	105	122
57513_length_132_cvg_2.2_tip_1	1	p3	(AAG)10	30	1	30
57939_length_133_cvg_5.0_tip_1	1	p1	(T)18	18	2	19
58053_length_133_cvg_4.2_tip_1	1	p3	(TTC)6	18	103	120
58055_length_133_cvg_2.9_tip_1	1	p3	(ATG)5	15	40	54
58157_length_133_cvg_3.0_tip_1	1	p1	(T)18	18	1	18
58241_length_133_cvg_2.1_tip_1	1	p3	(GAA)5	15	99	113
58325_length_133_cvg_9.0_tip_1	1	p2	(AG)15	30	1	30
58339_length_133_cvg_3.0_tip_1	1	p3	(GCA)6	18	30	47
58481_length_133_cvg_6.0_tip_1	1	p1	(T)10	10	6	15
58549_length_133_cvg_3.0_tip_1	1	p2	(CT)10	20	4	23
58603_length_133_cvg_3.0_tip_1	1	p2	(GA)7	14	35	48
58815_length_134_cvg_2.0_tip_1	1	p2	(AG)15	30	1	30
58917_length_134_cvg_14.0_tip_1	1	c	(TAA)5(ATG)5	30	1	30
58989_length_134_cvg_4.0_tip_1	1	p1	(T)13	13	122	134
59083_length_134_cvg_23.2_tip_1	1	p1	(T)10	10	22	31
59183_length_134_cvg_9.8_tip_1	1	p1	(A)17	17	118	134
59297_length_134_cvg_6.0_tip_1	1	p2	(TC)6	12	49	60
59377_length_134_cvg_2.0_tip_1	1	p6	(GCCTCA)5	30	104	133
59407_length_134_cvg_3.0_tip_1	1	p3	(GCA)5	15	81	95
59433_length_134_cvg_4.0_tip_1	1	p3	(CTT)7	21	64	84
59783_length_135_cvg_4.2_tip_1	1	p1	(T)10	10	33	42
59789_length_135_cvg_4.0_tip_1	1	p2	(CT)8	16	29	44
59813_length_135_cvg_10.9_tip_1	1	p3	(GGT)9	27	7	33
59859_length_135_cvg_5.0_tip_1	1	p1	(A)10	10	7	16
59975_length_135_cvg_3.0_tip_1	1	p1	(A)13	13	10	22
60013_length_135_cvg_4.0_tip_1	1	p3	(GAT)5	15	33	47
60159_length_135_cvg_2.0_tip_1	1	p1	(A)12	12	105	116
60195_length_135_cvg_2.0_tip_1	1	p3	(CTT)5	15	89	103
60253_length_135_cvg_5.0_tip_1	1	p1	(T)18	18	14	31
60355_length_136_cvg_4.0_tip_1	1	p3	(GAA)5	15	1	15
60425_length_136_cvg_5.0_tip_1	1	p1	(T)13	13	1	13
60457_length_136_cvg_2.0_tip_1	1	p2	(AT)6	12	103	114
60487_length_136_cvg_6.0_tip_1	1	p1	(T)14	14	9	22
60555_length_136_cvg_2.0_tip_1	1	p3	(AGA)6	18	16	33
60573_length_136_cvg_3.4_tip_1	1	p1	(A)13	13	124	136
60669_length_136_cvg_3.0_tip_1	1	p1	(T)10	10	127	136
60723_length_136_cvg_18.0_tip_1	1	p1	(A)15	15	1	15
60849_length_136_cvg_2.0_tip_1	1	p1	(T)10	10	101	110
61045_length_136_cvg_4.0_tip_1	1	c	(T)10cttttcatgtgaattgattc(T)19	49	76	124
61125_length_137_cvg_2.0_tip_1	1	p2	(TC)7	14	122	135
61211_length_137_cvg_3.0_tip_1	1	p1	(A)10	10	102	111
61293_length_137_cvg_4.4_tip_1	1	p1	(T)10	10	123	132
61303_length_137_cvg_2.0_tip_1	1	p3	(ATT)7	21	93	113
61451_length_137_cvg_17.6_tip_1	1	p1	(A)14	14	19	32
61489_length_137_cvg_3.0_tip_1	1	p1	(T)11	11	101	111
61545_length_137_cvg_2.7_tip_1	1	p1	(A)13	13	1	13
61547_length_137_cvg_5.2_tip_1	1	p1	(A)11	11	84	94
61701_length_137_cvg_2.0_tip_1	1	p1	(T)28	28	1	28
61715_length_137_cvg_2.0_tip_1	1	p3	(CCA)5	15	17	31
61743_length_137_cvg_50.0_tip_1	1	p1	(T)13	13	125	137
61785_length_137_cvg_3.0_tip_1	1	p1	(A)28	28	110	137
61901_length_138_cvg_15.4_tip_1	1	p1	(A)10	10	22	31
61947_length_138_cvg_4.0_tip_1	1	p1	(A)11	11	8	18
62083_length_138_cvg_2.0_tip_1	1	p3	(AGA)5	15	12	26
62149_length_138_cvg_3.0_tip_1	1	p3	(GAG)8	24	29	52
62185_length_138_cvg_3.0_tip_1	1	c	(A)11gccaaaaggggaaaatttaagatggctgcaggtgcctgcaatgttcggttctggcaacgtttgtgttcttgtactagga(T)14	104	11	114
62265_length_138_cvg_4.0_tip_1	1	p3	(ATA)7	21	18	38
62315_length_138_cvg_5.0_tip_1	1	p1	(T)11	11	16	26
62353_length_138_cvg_3.0_tip_1	1	p1	(T)14	14	41	54
62411_length_138_cvg_4.0_tip_1	1	p2	(CT)6	12	113	124
62567_length_138_cvg_4.0_tip_1	1	p1	(A)11	11	18	28
62631_length_138_cvg_3.0_tip_1	1	p3	(ATC)5	15	36	50
62641_length_138_cvg_3.9_tip_1	1	p1	(T)10	10	3	12
62663_length_138_cvg_2.0_tip_1	1	p1	(T)11	11	55	65
62719_length_139_cvg_4.0_tip_1	1	p1	(A)18	18	29	46
62817_length_139_cvg_5.0_tip_1	1	p1	(A)18	18	122	139
63093_length_139_cvg_4.9_tip_1	1	p2	(CT)8	16	18	33
63181_length_139_cvg_3.0_tip_1	1	p3	(TCG)6	18	97	114
63269_length_139_cvg_2.0_tip_1	1	p3	(CTT)5	15	102	116
63423_length_139_cvg_3.0_tip_1	1	p1	(G)11	11	1	11
63521_length_140_cvg_3.0_tip_1	1	p3	(GGC)5	15	91	105
63583_length_140_cvg_9.9_tip_1	1	p1	(A)29	29	112	140
63719_length_140_cvg_2.0_tip_1	1	p6	(AACATC)5	30	1	30
63869_length_140_cvg_2.4_tip_1	1	p1	(A)16	16	89	104
63955_length_140_cvg_19.2_tip_1	1	p1	(T)10	10	1	10
63955_length_140_cvg_19.2_tip_1	2	p1	(A)18	18	122	139
63991_length_140_cvg_2.0_tip_1	1	p3	(AAG)6	18	111	128
63993_length_140_cvg_4.0_tip_1	1	p2	(AT)6	12	97	108
64019_length_140_cvg_3.0_tip_1	1	p1	(A)28	28	111	138
64127_length_140_cvg_3.0_tip_1	1	p1	(A)15	15	3	17
64393_length_141_cvg_3.9_tip_1	1	p1	(A)13	13	121	133
64445_length_141_cvg_5.9_tip_1	1	p1	(T)21	21	1	21
64493_length_141_cvg_35.8_tip_1	1	p1	(A)12	12	130	141
64639_length_141_cvg_4.2_tip_1	1	p1	(T)11	11	111	121
64665_length_141_cvg_2.0_tip_1	1	p1	(T)10	10	131	140
64959_length_142_cvg_3.0_tip_1	1	c	(A)14cactctcttctctctctagc(T)10	44	6	49
65141_length_142_cvg_3.0_tip_1	1	p1	(T)17	17	1	17
65249_length_142_cvg_3.0_tip_1	1	p3	(GAA)6	18	25	42
65255_length_142_cvg_3.0_tip_1	1	p3	(TGA)6	18	1	18
65491_length_142_cvg_3.0_tip_1	1	p1	(A)11	11	91	101
65513_length_142_cvg_2.5_tip_1	1	p3	(CGC)5	15	15	29
65563_length_142_cvg_6.2_tip_1	1	p1	(A)19	19	112	130
65613_length_142_cvg_5.0_tip_1	1	p1	(A)20	20	2	21
65631_length_142_cvg_4.0_tip_1	1	p3	(CTT)5	15	12	26
65667_length_143_cvg_5.0_tip_1	1	p1	(A)10	10	111	120
65725_length_143_cvg_3.4_tip_1	1	p3	(TCT)8	24	103	126
65911_length_143_cvg_5.9_tip_1	1	p3	(GGC)5	15	19	33
66229_length_143_cvg_2.0_tip_1	1	p3	(CGA)5	15	89	103
66495_length_144_cvg_2.0_tip_1	1	p2	(TC)10	20	117	136
66607_length_144_cvg_7.9_tip_1	1	p2	(GA)7	14	18	31
66631_length_144_cvg_13.6_tip_1	1	p3	(TCA)5	15	68	82
66785_length_144_cvg_2.0_tip_1	1	p2	(GA)6	12	117	128
66801_length_144_cvg_5.0_tip_1	1	p3	(CAA)6	18	95	112
66891_length_144_cvg_4.0_tip_1	1	p1	(T)10	10	53	62
67185_length_145_cvg_4.0_tip_1	1	p1	(A)12	12	30	41
67257_length_145_cvg_10.0_tip_1	1	p2	(GA)15	30	1	30
67275_length_145_cvg_2.6_tip_1	1	p1	(T)10	10	124	133
67287_length_145_cvg_3.0_tip_1	1	p3	(TGA)9	27	117	143
67307_length_145_cvg_3.0_tip_1	1	p3	(AGC)7	21	115	135
67355_length_145_cvg_4.0_tip_1	1	p3	(GAG)5	15	87	101
67381_length_145_cvg_4.0_tip_1	1	p3	(TCT)5	15	106	120
67385_length_145_cvg_2.0_tip_1	1	p1	(T)10	10	66	75
67411_length_145_cvg_2.0_tip_1	1	p2	(AT)9	18	79	96
67523_length_145_cvg_7.1_tip_1	1	p1	(T)17	17	17	33
67587_length_145_cvg_3.0_tip_1	1	p1	(A)10	10	34	43
67589_length_145_cvg_2.0_tip_1	1	p1	(A)11	11	112	122
67613_length_145_cvg_3.0_tip_1	1	p2	(TA)6	12	129	140
67825_length_146_cvg_3.0_tip_1	1	p3	(GGA)5	15	43	57
67973_length_146_cvg_3.0_tip_1	1	p1	(A)21	21	126	146
67983_length_146_cvg_3.0_tip_1	1	p1	(T)13	13	134	146
68029_length_146_cvg_11.9_tip_1	1	p2	(CT)10	20	14	33
68411_length_146_cvg_6.0_tip_1	1	p3	(CGT)5	15	132	146
68487_length_147_cvg_2.0_tip_1	1	p1	(T)23	23	117	139
68635_length_147_cvg_2.0_tip_1	1	p3	(TCA)5	15	113	127
68803_length_147_cvg_2.0_tip_1	1	p1	(T)11	11	71	81
68937_length_147_cvg_2.0_tip_1	1	p3	(TCC)5	15	98	112
68969_length_147_cvg_7.0_tip_1	1	p3	(AGA)5	15	113	127
68985_length_147_cvg_4.0_tip_1	1	p3	(CTC)6	18	102	119
69025_length_147_cvg_3.0_tip_1	1	p3	(TAA)6	18	12	29
69343_length_148_cvg_2.0_tip_1	1	p1	(A)12	12	123	134
69353_length_148_cvg_4.0_tip_1	1	p1	(T)12	12	13	24
69441_length_148_cvg_2.0_tip_1	1	p1	(A)10	10	121	130
69523_length_148_cvg_4.3_tip_1	1	p1	(A)10	10	118	127
69551_length_148_cvg_6.0_tip_1	1	p3	(GAC)5	15	123	137
69609_length_148_cvg_2.0_tip_1	1	p2	(CT)6	12	53	64
69637_length_148_cvg_3.0_tip_1	1	p1	(T)10	10	119	128
69737_length_148_cvg_2.8_tip_1	1	p1	(A)12	12	127	138
69875_length_149_cvg_2.0_tip_1	1	p3	(GAT)5	15	36	50
69937_length_149_cvg_12.0_tip_1	1	p2	(CT)8	16	110	125
69965_length_149_cvg_9.1_tip_1	1	c	(A)10ttaatttcataaacttcaacaaaaagggtactcacaaagccaatcaaattactc(A)15	79	71	149
69979_length_149_cvg_3.0_tip_1	1	p1	(T)12	12	133	144
70083_length_149_cvg_4.0_tip_1	1	p3	(GTT)5	15	106	120
70185_length_149_cvg_3.0_tip_1	1	p1	(A)14	14	135	148
70341_length_149_cvg_5.9_tip_1	1	p1	(T)15	15	135	149
70363_length_149_cvg_2.0_tip_1	1	p3	(TGA)5	15	128	142
70385_length_149_cvg_2.6_tip_1	1	p1	(A)11	11	110	120
70411_length_150_cvg_6.6_tip_1	1	p1	(A)13	13	37	49
70667_length_150_cvg_3.0_tip_1	1	p3	(GAG)5	15	68	82
70775_length_150_cvg_4.0_tip_1	1	p3	(TGA)5	15	97	111
70855_length_150_cvg_3.0_tip_1	1	p3	(CTT)5	15	91	105
70883_length_150_cvg_7.2_tip_1	1	p1	(T)17	17	120	136
70907_length_150_cvg_5.0_tip_1	1	p1	(T)10	10	98	107
70925_length_150_cvg_3.0_tip_1	1	p3	(TGC)5	15	129	143
70995_length_150_cvg_2.0_tip_1	1	p3	(GAT)5	15	78	92
71105_length_151_cvg_4.0_tip_1	1	p3	(TGA)5	15	25	39
71233_length_151_cvg_9.0_tip_1	1	p3	(TCT)7	21	1	21
71253_length_151_cvg_3.0_tip_1	1	p1	(A)12	12	120	131
71335_length_151_cvg_14.6_tip_1	1	p1	(T)10	10	1	10
71363_length_151_cvg_3.0_tip_1	1	p3	(GAT)6	18	126	143
71397_length_151_cvg_2.0_tip_1	1	p3	(CAT)6	18	11	28
71645_length_151_cvg_9.0_tip_1	1	p3	(TTC)5	15	104	118
71685_length_152_cvg_4.0_tip_1	1	p3	(CGG)6	18	83	100
71827_length_152_cvg_3.0_tip_1	1	p1	(A)17	17	18	34
71925_length_152_cvg_24.4_tip_1	1	p1	(A)20	20	120	139
71951_length_152_cvg_11.0_tip_1	1	p1	(A)12	12	1	12
71971_length_152_cvg_3.0_tip_1	1	p1	(A)10	10	30	39
71981_length_152_cvg_3.0_tip_1	1	p6	(GAACCT)5	30	99	128
72061_length_152_cvg_2.8_tip_1	1	c	(AG)8(TG)7(AG)8	46	1	46
72121_length_152_cvg_5.0_tip_1	1	p2	(AG)7	14	45	58
72175_length_152_cvg_2.0_tip_1	1	p3	(CGC)5	15	116	130
72197_length_152_cvg_3.0_tip_1	1	c	(TAA)5gttaaacccaagataattaaaaagaaaag(A)10(G)16	70	81	150
72329_length_153_cvg_2.0_tip_1	1	p1	(A)16	16	123	138
72403_length_153_cvg_2.0_tip_1	1	p2	(GA)9	18	90	107
72627_length_153_cvg_4.0_tip_1	1	p1	(A)10	10	2	11
72651_length_153_cvg_3.0_tip_1	1	p1	(A)16	16	20	35
72653_length_153_cvg_3.0_tip_1	1	p1	(A)12	12	14	25
72693_length_153_cvg_4.0_tip_1	1	p2	(TG)7	14	56	69
72753_length_153_cvg_2.0_tip_1	1	p3	(TTA)8	24	103	126
72817_length_153_cvg_2.0_tip_1	1	p3	(CCT)6	18	62	79
72825_length_153_cvg_27.0_tip_1	1	p2	(AG)8	16	39	54
72829_length_153_cvg_3.0_tip_1	1	p2	(CA)8	16	18	33
72967_length_154_cvg_2.0_tip_1	1	p2	(AG)6	12	142	153
72989_length_154_cvg_12.5_tip_1	1	p2	(AT)10	20	93	112
73089_length_154_cvg_3.0_tip_1	1	p1	(A)10	10	14	23
73221_length_154_cvg_3.0_tip_1	1	p2	(GT)9	18	48	65
73401_length_154_cvg_2.0_tip_1	1	p1	(A)10	10	1	10
73579_length_155_cvg_2.6_tip_1	1	p1	(A)12	12	20	31
73655_length_155_cvg_2.0_tip_1	1	p2	(AG)7	14	117	130
73949_length_155_cvg_2.9_tip_1	1	p2	(GA)9	18	117	134
73975_length_155_cvg_3.0_tip_1	1	p2	(AG)12	24	14	37
73977_length_155_cvg_2.1_tip_1	1	p1	(T)13	13	87	99
74243_length_156_cvg_4.0_tip_1	1	p1	(A)19	19	1	19
74339_length_156_cvg_4.0_tip_1	1	p1	(A)13	13	144	156
74347_length_156_cvg_2.0_tip_1	1	p1	(A)18	18	139	156
74459_length_156_cvg_2.0_tip_1	1	p2	(CT)6	12	114	125
74485_length_156_cvg_2.0_tip_1	1	p1	(T)11	11	146	156
74519_length_156_cvg_8.8_tip_1	1	p1	(A)29	29	128	156
74531_length_156_cvg_2.0_tip_1	1	p2	(GA)8	16	38	53
74825_length_157_cvg_3.0_tip_1	1	p1	(A)10	10	12	21
75013_length_157_cvg_3.0_tip_1	1	p1	(T)11	11	7	17
75035_length_157_cvg_2.0_tip_1	1	p6	(TTGTTC)5	30	51	80
75069_length_157_cvg_2.0_tip_1	1	p3	(ATT)5	15	96	110
75103_length_157_cvg_5.0_tip_1	1	p3	(AAC)5	15	61	75
75129_length_157_cvg_8.0_tip_1	1	p1	(T)10	10	76	85
75133_length_157_cvg_3.0_tip_1	1	p1	(A)17	17	1	17
75185_length_157_cvg_31.6_tip_1	1	p2	(GA)8	16	46	61
75277_length_158_cvg_4.0_tip_1	1	p1	(G)10	10	100	109
75441_length_158_cvg_6.9_tip_1	1	p1	(T)11	11	22	32
75589_length_158_cvg_9.9_tip_0	1	p1	(T)14	14	108	121
75925_length_159_cvg_4.0_tip_1	1	p2	(GA)6	12	92	103
75931_length_159_cvg_4.0_tip_1	1	p1	(A)10	10	111	120
76009_length_159_cvg_2.0_tip_1	1	p3	(TCC)6	18	45	62
76039_length_159_cvg_4.9_tip_1	1	p3	(ACC)8	24	126	149
76045_length_159_cvg_4.0_tip_1	1	p3	(AAG)6	18	117	134
76117_length_159_cvg_3.5_tip_1	1	p2	(TA)6	12	1	12
76117_length_159_cvg_3.5_tip_1	2	p1	(A)10	10	129	138
76131_length_159_cvg_3.0_tip_1	1	p1	(T)13	13	147	159
76175_length_159_cvg_4.0_tip_1	1	p1	(A)12	12	53	64
76263_length_160_cvg_4.4_tip_1	1	p1	(A)14	14	34	47
76487_length_160_cvg_4.0_tip_1	1	c	(T)14agttttcgtg(T)10cttttcttcttgttccggtgttggtctgtttctaagaaggaaaagaag(A)10	92	1	92
76523_length_160_cvg_5.0_tip_1	1	p2	(CT)7	14	147	160
76587_length_160_cvg_2.0_tip_1	1	p1	(T)15	15	146	160
76643_length_160_cvg_2.9_tip_1	1	p1	(A)12	12	47	58
76773_length_161_cvg_3.2_tip_1	1	p2	(CT)6	12	138	149
77115_length_161_cvg_2.8_tip_1	1	p3	(GAG)7	21	138	158
77119_length_161_cvg_3.0_tip_1	1	p1	(T)18	18	130	147
77137_length_161_cvg_3.8_tip_1	1	p5	(AAAGA)6	30	82	111
77191_length_161_cvg_3.9_tip_1	1	p1	(T)12	12	10	21
77235_length_161_cvg_3.0_tip_1	1	p2	(AT)6	12	36	47
77287_length_162_cvg_3.0_tip_1	1	p3	(CTG)5	15	91	105
77317_length_162_cvg_4.0_tip_1	1	p2	(TA)6	12	20	31
77375_length_162_cvg_23.8_tip_1	1	p1	(A)15	15	148	162
77471_length_162_cvg_5.0_tip_1	1	p1	(A)12	12	151	162
77539_length_162_cvg_4.0_tip_1	1	p1	(T)10	10	20	29
77571_length_162_cvg_2.0_tip_1	1	p2	(TC)6	12	50	61
77737_length_162_cvg_3.6_tip_1	1	p3	(GTT)5	15	91	105
77761_length_162_cvg_3.0_tip_1	1	p1	(T)10	10	145	154
77811_length_163_cvg_6.4_tip_1	1	p3	(CTT)6	18	85	102
77819_length_163_cvg_3.0_tip_1	1	c*	(TTC)6(TC)6*tgcatagctttcatca(CT)7	58	18	75
77829_length_163_cvg_4.7_tip_1	1	p1	(T)23	23	130	152
77875_length_163_cvg_4.0_tip_1	1	p1	(A)11	11	1	11
78293_length_163_cvg_4.4_tip_1	1	p2	(GA)9	18	133	150
78307_length_164_cvg_3.0_tip_1	1	p1	(A)14	14	6	19
78313_length_164_cvg_3.0_tip_1	1	p3	(TCT)8	24	1	24
78313_length_164_cvg_3.0_tip_1	2	p3	(TGG)5	15	131	145
78357_length_164_cvg_3.0_tip_1	1	p3	(GAA)5	15	54	68
78363_length_164_cvg_2.0_tip_1	1	p3	(TCG)6	18	14	31
78509_length_164_cvg_4.0_tip_1	1	p3	(TGA)5	15	122	136
78565_length_164_cvg_52.0_tip_1	1	p2	(CT)9	18	7	24
78829_length_165_cvg_3.0_tip_1	1	c	(TGC)5tgttcgaa(TTG)7	44	16	59
78929_length_165_cvg_3.0_tip_1	1	p3	(TCG)8	24	129	152
78987_length_165_cvg_3.0_tip_1	1	p1	(A)11	11	15	25
78993_length_165_cvg_3.0_tip_1	1	p1	(T)10	10	84	93
79025_length_165_cvg_3.0_tip_1	1	p1	(A)11	11	37	47
79131_length_165_cvg_2.0_tip_1	1	p1	(A)12	12	11	22
79341_length_166_cvg_8.8_tip_1	1	p1	(T)19	19	148	166
79389_length_166_cvg_2.0_tip_1	1	p1	(T)10	10	88	97
79407_length_166_cvg_3.0_tip_1	1	p3	(CCT)5	15	121	135
79501_length_166_cvg_8.0_tip_1	1	p1	(A)10	10	118	127
79655_length_166_cvg_25.0_tip_1	1	p1	(A)10	10	157	166
79843_length_167_cvg_2.0_tip_1	1	p2	(CA)7	14	37	50
79881_length_167_cvg_4.0_tip_1	1	p1	(A)13	13	140	152
79903_length_167_cvg_3.0_tip_1	1	p1	(T)10	10	33	42
79911_length_167_cvg_9.0_tip_1	1	p2	(AT)9	18	21	38
80109_length_167_cvg_3.0_tip_1	1	p1	(T)13	13	59	71
80223_length_167_cvg_6.0_tip_1	1	p1	(T)30	30	1	30
80265_length_168_cvg_6.0_tip_1	1	p3	(ATC)5	15	10	24
80265_length_168_cvg_6.0_tip_1	2	p1	(A)12	12	138	149
80267_length_168_cvg_10.0_tip_1	1	c	(T)12ccatttccacatttcgctttgatctgatctcacaacaacccaatcaattccattctctttgctccgcgagaacaaagaagagag(A)10	106	6	111
80299_length_168_cvg_13.4_tip_1	1	p2	(AT)7	14	138	151
80329_length_168_cvg_3.0_tip_1	1	p1	(T)10	10	42	51
80363_length_168_cvg_3.0_tip_1	1	p3	(GGA)5	15	63	77
80373_length_168_cvg_3.0_tip_1	1	p1	(T)14	14	9	22
80419_length_168_cvg_26.0_tip_1	1	p1	(T)12	12	15	26
80471_length_168_cvg_33.5_tip_1	1	p1	(A)12	12	157	168
80659_length_168_cvg_4.5_tip_1	1	p1	(A)10	10	134	143
80787_length_169_cvg_3.0_tip_1	1	p1	(A)11	11	108	118
80847_length_169_cvg_3.0_tip_1	1	c	(A)10t(A)10	21	8	28
81043_length_169_cvg_5.0_tip_1	1	p1	(T)10	10	83	92
81071_length_169_cvg_3.0_tip_1	1	p3	(CAT)5	15	144	158
81087_length_169_cvg_2.0_tip_1	1	p1	(A)10	10	38	47
81161_length_169_cvg_3.0_tip_1	1	p3	(CCA)5	15	95	109
81169_length_169_cvg_3.0_tip_1	1	p1	(A)10	10	9	18
81203_length_170_cvg_4.0_tip_1	1	p1	(T)11	11	65	75
81215_length_170_cvg_2.0_tip_1	1	c	(TC)7tatctctctttcttttcctttatgtgtatgggtgcgtgtgtt(TG)6	68	24	91
81289_length_170_cvg_8.1_tip_1	1	p1	(A)21	21	1	21
81327_length_170_cvg_11.5_tip_1	1	p1	(T)12	12	1	12
81431_length_170_cvg_7.0_tip_1	1	p1	(A)11	11	160	170
81499_length_170_cvg_4.0_tip_1	1	p1	(A)11	11	1	11
81505_length_170_cvg_5.0_tip_1	1	p3	(GAA)5	15	54	68
81543_length_170_cvg_3.0_tip_1	1	p3	(TCA)8	24	129	152
81619_length_170_cvg_2.0_tip_1	1	p2	(GA)6	12	63	74
81725_length_171_cvg_2.0_tip_1	1	p3	(TTC)5	15	155	169
81729_length_171_cvg_6.8_tip_1	1	p1	(T)28	28	143	170
81785_length_171_cvg_2.0_tip_1	1	p1	(A)15	15	6	20
81789_length_171_cvg_2.0_tip_1	1	p2	(TG)9	18	93	110
81797_length_171_cvg_5.9_tip_1	1	p1	(T)11	11	128	138
81809_length_171_cvg_3.0_tip_1	1	p3	(CCT)7	21	91	111
82071_length_172_cvg_48.3_tip_1	1	p1	(A)11	11	21	31
82279_length_172_cvg_5.0_tip_1	1	p1	(T)10	10	148	157
82305_length_172_cvg_4.0_tip_1	1	p3	(ATT)7	21	1	21
82325_length_172_cvg_5.2_tip_1	1	p3	(AAG)5	15	126	140
82341_length_172_cvg_3.0_tip_1	1	p3	(TCG)5	15	53	67
82427_length_172_cvg_2.0_tip_1	1	p3	(TTC)5	15	97	111
82639_length_173_cvg_9.0_tip_1	1	c	(TC)9aaacgacgaaagccacactctttgttgttcaacgg(A)10	63	111	173
82667_length_173_cvg_2.0_tip_1	1	p3	(CGC)6	18	132	149
82781_length_173_cvg_2.0_tip_1	1	p1	(A)16	16	10	25
82855_length_173_cvg_2.0_tip_1	1	p3	(GCA)7	21	1	21
82863_length_173_cvg_4.0_tip_1	1	p2	(AG)6	12	5	16
83077_length_174_cvg_2.0_tip_1	1	p1	(T)11	11	164	174
83131_length_174_cvg_2.0_tip_1	1	p3	(TCT)5	15	104	118
83165_length_174_cvg_2.0_tip_1	1	p2	(GA)6	12	64	75
83167_length_174_cvg_4.0_tip_1	1	p3	(TCA)6	18	116	133
83291_length_174_cvg_2.0_tip_1	1	p1	(A)11	11	1	11
83325_length_174_cvg_6.0_tip_1	1	p1	(A)10	10	91	100
83355_length_175_cvg_10.0_tip_1	1	p3	(CTT)9	27	1	27
83467_length_175_cvg_3.6_tip_1	1	p3	(CAT)10	30	1	30
83541_length_175_cvg_2.0_tip_1	1	p3	(AGA)6	18	105	122
83575_length_175_cvg_4.0_tip_1	1	p1	(T)11	11	127	137
83625_length_175_cvg_10.0_tip_1	1	p1	(A)16	16	160	175
83705_length_175_cvg_4.0_tip_1	1	p2	(TC)6	12	26	37
83709_length_176_cvg_3.8_tip_1	1	p2	(TC)7	14	58	71
83731_length_176_cvg_10.0_tip_1	1	p1	(A)20	20	157	176
83739_length_176_cvg_5.0_tip_1	1	p3	(GAA)5	15	32	46
83779_length_176_cvg_2.0_tip_1	1	p3	(TTC)5	15	59	73
83891_length_176_cvg_3.0_tip_1	1	p2	(CT)6	12	60	71
83911_length_176_cvg_3.0_tip_1	1	p1	(T)10	10	161	170
83985_length_176_cvg_3.0_tip_1	1	p4	(GAGT)5	20	5	24
84121_length_177_cvg_5.0_tip_1	1	p1	(G)10	10	66	75
84157_length_177_cvg_6.0_tip_1	1	p1	(T)11	11	1	11
84359_length_177_cvg_6.6_tip_1	1	c*	(T)11(TTC)5*	24	112	135
84473_length_177_cvg_3.0_tip_1	1	p2	(CT)6	12	143	154
84481_length_177_cvg_4.0_tip_1	1	p1	(T)11	11	8	18
84603_length_178_cvg_4.0_tip_1	1	c	(AAG)7acggtttagttgaataggacgagaaag(GAA)6	66	89	154
84625_length_178_cvg_3.0_tip_1	1	p3	(AAG)6	18	151	168
84697_length_178_cvg_2.0_tip_1	1	p2	(TC)6	12	139	150
84723_length_178_cvg_2.2_tip_1	1	p6	(TGGGCC)5	30	148	177
84743_length_178_cvg_2.0_tip_1	1	p2	(AG)12	24	10	33
84749_length_178_cvg_3.8_tip_1	1	p1	(A)15	15	140	154
84775_length_178_cvg_43.3_tip_1	1	p2	(TC)15	30	149	178
84819_length_178_cvg_3.0_tip_1	1	p3	(GAA)8	24	28	51
85087_length_179_cvg_7.0_tip_1	1	p1	(T)13	13	167	179
85147_length_179_cvg_2.0_tip_1	1	p1	(A)12	12	168	179
85311_length_179_cvg_3.0_tip_1	1	p3	(CTT)5	15	89	103
85349_length_180_cvg_4.8_tip_1	1	p1	(A)10	10	145	154
85399_length_180_cvg_13.0_tip_1	1	p1	(A)12	12	150	161
85431_length_180_cvg_3.0_tip_1	1	p1	(T)17	17	1	17
85437_length_180_cvg_3.1_tip_1	1	p1	(T)16	16	2	17
85559_length_180_cvg_3.0_tip_1	1	p3	(TGG)5	15	126	140
85763_length_181_cvg_8.0_tip_1	1	p1	(A)22	22	160	181
85855_length_181_cvg_3.0_tip_1	1	p1	(T)11	11	1	11
85913_length_181_cvg_4.0_tip_1	1	p3	(AAT)5	15	132	146
85917_length_181_cvg_2.0_tip_1	1	p2	(AG)12	24	155	178
85919_length_181_cvg_4.0_tip_1	1	p1	(T)10	10	27	36
85931_length_181_cvg_2.0_tip_1	1	p3	(GGC)7	21	159	179
86017_length_181_cvg_2.7_tip_1	1	p1	(T)12	12	164	175
86109_length_181_cvg_4.8_tip_1	1	p1	(T)13	13	1	13
86127_length_182_cvg_16.3_tip_1	1	p2	(CT)6	12	7	18
86269_length_182_cvg_5.8_tip_1	1	p1	(T)13	13	25	37
86353_length_182_cvg_4.9_tip_1	1	c	(TC)9taaacctcacacacgctctctcttaaacctgtcatctgctacca(T)10cttt(TTC)6tttctctatatttatatt(A)21	133	49	181
86539_length_183_cvg_2.0_tip_1	1	p1	(A)15	15	28	42
86567_length_183_cvg_3.0_tip_1	1	p2	(AT)7	14	11	24
86643_length_183_cvg_3.0_tip_1	1	p1	(T)11	11	1	11
86643_length_183_cvg_3.0_tip_1	2	p1	(T)10	10	163	172
86825_length_184_cvg_11.0_tip_1	1	p2	(TG)8	16	72	87
86839_length_184_cvg_3.0_tip_1	1	p3	(GAA)5	15	56	70
86943_length_184_cvg_8.0_tip_1	1	p1	(T)10	10	116	125
86989_length_184_cvg_3.0_tip_1	1	p3	(GAA)6	18	75	92
87123_length_184_cvg_3.0_tip_1	1	p1	(T)10	10	71	80
87135_length_184_cvg_5.0_tip_1	1	p1	(A)10	10	1	10
87163_length_185_cvg_4.0_tip_1	1	p2	(AG)8	16	153	168
87249_length_185_cvg_4.0_tip_1	1	p1	(A)10	10	1	10
87293_length_185_cvg_9.3_tip_1	1	p1	(A)15	15	139	153
87315_length_185_cvg_3.0_tip_1	1	p2	(AG)6	12	162	173
87461_length_185_cvg_3.0_tip_1	1	p1	(A)15	15	91	105
87479_length_185_cvg_9.1_tip_1	1	p3	(GGC)6	18	155	172
87507_length_185_cvg_3.0_tip_1	1	p3	(GTT)5	15	35	49
87593_length_186_cvg_3.0_tip_1	1	p2	(GA)7	14	1	14
87735_length_186_cvg_3.0_tip_1	1	p3	(CAA)5	15	25	39
87877_length_187_cvg_3.0_tip_1	1	p1	(A)12	12	29	40
87905_length_187_cvg_2.0_tip_1	1	p1	(A)15	15	172	186
88001_length_187_cvg_3.0_tip_1	1	p2	(CT)8	16	5	20
88431_length_188_cvg_8.5_tip_1	1	p2	(TC)7	14	164	177
88485_length_188_cvg_2.0_tip_1	1	p3	(CAG)5	15	71	85
88507_length_188_cvg_3.0_tip_1	1	p3	(TCA)5	15	108	122
88509_length_188_cvg_4.0_tip_1	1	p3	(TCA)6	18	82	99
88605_length_188_cvg_3.0_tip_1	1	p3	(GAT)5	15	148	162
88639_length_189_cvg_28.0_tip_1	1	p3	(TTC)6	18	12	29
88689_length_189_cvg_5.4_tip_1	1	p1	(T)29	29	160	188
88817_length_189_cvg_3.0_tip_1	1	p1	(T)14	14	63	76
88833_length_189_cvg_3.2_tip_1	1	p1	(A)18	18	66	83
88877_length_189_cvg_3.0_tip_1	1	p2	(TA)6	12	163	174
88893_length_189_cvg_3.0_tip_1	1	p3	(CTC)6	18	33	50
89081_length_190_cvg_16.0_tip_1	1	p1	(T)11	11	1	11
89081_length_190_cvg_16.0_tip_1	2	p1	(T)23	23	168	190
89111_length_190_cvg_3.0_tip_1	1	p3	(GTT)5	15	59	73
89187_length_190_cvg_3.0_tip_1	1	p2	(CT)6	12	7	18
89219_length_190_cvg_8.0_tip_1	1	p1	(A)13	13	13	25
89255_length_190_cvg_2.0_tip_1	1	p5	(TTCTG)5	25	124	148
89391_length_191_cvg_7.0_tip_1	1	p3	(AAC)6	18	34	51
89409_length_191_cvg_3.0_tip_1	1	p1	(T)10	10	93	102
89423_length_191_cvg_4.0_tip_1	1	p1	(A)11	11	173	183
89447_length_191_cvg_3.0_tip_1	1	p3	(ATG)5	15	13	27
89461_length_191_cvg_4.0_tip_1	1	p3	(AAC)7	21	52	72
89541_length_191_cvg_4.0_tip_1	1	p1	(T)10	10	101	110
89723_length_192_cvg_3.0_tip_1	1	p3	(CCT)6	18	144	161
89817_length_192_cvg_3.0_tip_1	1	p3	(TCG)5	15	144	158
89865_length_192_cvg_3.0_tip_1	1	p3	(ACA)10	30	1	30
89949_length_192_cvg_4.0_tip_1	1	p2	(AG)12	24	149	172
89991_length_193_cvg_2.0_tip_1	1	p3	(TGT)6	18	158	175
89993_length_193_cvg_2.0_tip_1	1	p1	(T)23	23	6	28
90033_length_193_cvg_10.2_tip_1	1	p1	(A)11	11	163	173
90063_length_193_cvg_2.0_tip_1	1	p3	(CTC)5	15	30	44
90119_length_193_cvg_3.0_tip_1	1	p3	(GTT)6	18	67	84
90331_length_194_cvg_8.0_tip_1	1	c	(A)16(GA)7	30	164	193
90343_length_194_cvg_2.0_tip_1	1	p1	(A)10	10	181	190
90437_length_194_cvg_4.0_tip_1	1	p1	(T)17	17	178	194
90485_length_194_cvg_2.6_tip_1	1	p2	(CT)7	14	18	31
90533_length_194_cvg_5.7_tip_1	1	p2	(GA)7	14	160	173
90539_length_194_cvg_2.0_tip_1	1	p1	(T)15	15	35	49
90571_length_194_cvg_2.0_tip_1	1	p1	(A)10	10	83	92
90901_length_195_cvg_3.0_tip_1	1	p1	(A)10	10	9	18
90905_length_195_cvg_3.0_tip_1	1	p1	(A)11	11	169	179
90925_length_195_cvg_14.9_tip_1	1	p1	(T)13	13	19	31
90941_length_195_cvg_2.9_tip_1	1	p1	(T)15	15	46	60
90955_length_196_cvg_3.0_tip_1	1	p3	(CTT)6	18	12	29
90989_length_196_cvg_5.8_tip_1	1	p1	(A)10	10	153	162
90991_length_196_cvg_3.0_tip_1	1	p1	(A)10	10	33	42
91299_length_196_cvg_4.0_tip_1	1	p2	(AG)7	14	1	14
91397_length_197_cvg_3.0_tip_1	1	p1	(A)13	13	1	13
91433_length_197_cvg_3.0_tip_1	1	p2	(GA)6	12	104	115
91477_length_197_cvg_2.8_tip_1	1	p1	(A)12	12	24	35
91495_length_197_cvg_2.0_tip_1	1	p1	(T)10	10	167	176
91501_length_197_cvg_21.8_tip_1	1	p2	(AT)7	14	183	196
91535_length_197_cvg_2.0_tip_1	1	p1	(A)10	10	130	139
91709_length_198_cvg_3.7_tip_1	1	p1	(T)12	12	63	74
91821_length_198_cvg_3.0_tip_1	1	p1	(T)11	11	1	11
91835_length_198_cvg_3.0_tip_1	1	p3	(TCA)6	18	27	44
91907_length_198_cvg_3.0_tip_1	1	p2	(GA)8	16	177	192
91937_length_198_cvg_3.0_tip_1	1	c	(T)10ccttggattatgttctaagctccaagcactctcatcagatcacaccaacttctggaatcctcttttttcctcttggctg(GT)6	101	14	114
91965_length_199_cvg_5.9_tip_1	1	p1	(A)12	12	20	31
92023_length_199_cvg_3.0_tip_1	1	p3	(AAT)5	15	106	120
92065_length_199_cvg_3.0_tip_1	1	p3	(TCA)7	21	170	190
92069_length_199_cvg_4.0_tip_1	1	p3	(TTC)5	15	166	180
92087_length_199_cvg_3.0_tip_1	1	p2	(CT)6	12	30	41
92089_length_199_cvg_6.0_tip_1	1	p1	(T)10	10	153	162
92141_length_199_cvg_3.0_tip_1	1	p1	(A)13	13	26	38
92167_length_199_cvg_29.8_tip_1	1	p1	(A)11	11	189	199
92207_length_199_cvg_5.0_tip_1	1	p2	(CT)8	16	22	37
92255_length_200_cvg_3.0_tip_1	1	p6	(GCTGAG)5	30	1	30
92257_length_200_cvg_2.0_tip_1	1	c	(GAA)7aaaggaaaaggaaaaggagaagaaggcagctgcggcc(GCA)5	73	11	83
92363_length_200_cvg_13.0_tip_1	1	p3	(AAT)5	15	63	77
92457_length_200_cvg_2.0_tip_1	1	p3	(GGT)6	18	15	32
92509_length_200_cvg_5.0_tip_1	1	p3	(AAG)6	18	111	128
92561_length_200_cvg_5.0_tip_1	1	p4	(AGAT)5	20	128	147
92607_length_201_cvg_4.0_tip_1	1	p2	(TC)11	22	3	24
92655_length_201_cvg_4.6_tip_1	1	p3	(CGG)5	15	161	175
92781_length_201_cvg_2.0_tip_1	1	p3	(GGA)5	15	60	74
92795_length_201_cvg_3.0_tip_1	1	p1	(A)13	13	1	13
92875_length_201_cvg_3.6_tip_1	1	p2	(CT)8	16	1	16
92901_length_202_cvg_2.0_tip_1	1	p3	(CTT)7	21	49	69
92905_length_202_cvg_2.0_tip_1	1	p1	(T)11	11	15	25
93041_length_202_cvg_4.9_tip_1	1	p3	(GAG)5	15	181	195
93117_length_202_cvg_3.0_tip_1	1	p3	(GGT)6	18	74	91
93177_length_203_cvg_3.0_tip_1	1	p2	(AT)8	16	21	36
93193_length_203_cvg_4.0_tip_1	1	p1	(T)11	11	127	137
93213_length_203_cvg_2.0_tip_1	1	p2	(TA)11	22	29	50
93229_length_203_cvg_4.0_tip_1	1	c	(TC)6(T)18	30	1	30
93253_length_203_cvg_3.0_tip_1	1	p3	(AAG)5	15	150	164
93285_length_203_cvg_15.0_tip_1	1	p1	(A)12	12	192	203
93439_length_204_cvg_3.0_tip_1	1	p1	(A)14	14	9	22
93455_length_204_cvg_7.0_tip_1	1	p2	(AT)6	12	189	200
93495_length_204_cvg_3.0_tip_1	1	p3	(CGA)7	21	151	171
93537_length_204_cvg_5.0_tip_1	1	p2	(TA)8	16	180	195
93575_length_204_cvg_2.0_tip_1	1	p1	(T)10	10	154	163
93591_length_204_cvg_4.0_tip_1	1	p1	(T)10	10	153	162
93633_length_204_cvg_2.0_tip_1	1	p6	(CCCAAG)5	30	174	203
93701_length_205_cvg_2.0_tip_1	1	p3	(TCG)6	18	32	49
93747_length_205_cvg_10.9_tip_1	1	p1	(T)13	13	92	104
93805_length_205_cvg_19.2_tip_1	1	p1	(A)20	20	12	31
93809_length_205_cvg_4.0_tip_1	1	p3	(GGA)6	18	25	42
93839_length_205_cvg_3.0_tip_1	1	p3	(GAT)5	15	137	151
93881_length_205_cvg_15.0_tip_1	1	p1	(A)18	18	188	205
93919_length_205_cvg_3.0_tip_1	1	p3	(AAG)6	18	79	96
93949_length_205_cvg_5.0_tip_1	1	c	(C)13(A)15	28	8	35
94087_length_206_cvg_3.0_tip_1	1	p1	(A)11	11	7	17
94097_length_206_cvg_4.0_tip_1	1	p1	(T)10	10	11	20
94129_length_206_cvg_2.2_tip_1	1	p2	(TC)15	30	1	30
94141_length_206_cvg_3.0_tip_1	1	p3	(GTT)6	18	35	52
94251_length_206_cvg_5.0_tip_1	1	p2	(TC)8	16	103	118
94409_length_207_cvg_2.3_tip_1	1	p3	(GCA)9	27	161	187
94417_length_207_cvg_5.0_tip_1	1	p2	(AC)6	12	97	108
94587_length_208_cvg_22.0_tip_1	1	p2	(GA)13	26	182	207
94647_length_208_cvg_2.0_tip_1	1	p3	(TTC)5	15	162	176
94673_length_208_cvg_3.0_tip_1	1	p3	(TGC)5	15	64	78
94675_length_208_cvg_2.0_tip_1	1	p1	(T)11	11	96	106
94703_length_208_cvg_35.9_tip_1	1	p1	(T)10	10	22	31
94717_length_208_cvg_4.0_tip_1	1	p6	(TGGGCT)5	30	97	126
94727_length_208_cvg_4.0_tip_1	1	p3	(GGT)5	15	10	24
94735_length_208_cvg_2.6_tip_1	1	p3	(CAG)5	15	157	171
94761_length_208_cvg_17.6_tip_1	1	p1	(A)13	13	19	31
94771_length_208_cvg_13.7_tip_1	1	c	(T)10g(T)16	27	1	27
94783_length_208_cvg_3.0_tip_1	1	p1	(T)11	11	50	60
94833_length_209_cvg_2.0_tip_1	1	c	(TCA)7tcgcca(TCT)5	42	1	42
94877_length_209_cvg_2.0_tip_1	1	p6	(ATCCAA)5	30	89	118
94885_length_209_cvg_3.0_tip_1	1	p3	(CCA)7	21	5	25
94909_length_209_cvg_3.7_tip_1	1	p2	(AG)6	12	152	163
94941_length_209_cvg_2.0_tip_1	1	p1	(T)14	14	14	27
94961_length_209_cvg_3.0_tip_1	1	p6	(TGAGGA)5	30	58	87
95023_length_209_cvg_7.0_tip_1	1	p3	(CAG)5	15	53	67
95117_length_210_cvg_2.6_tip_1	1	p3	(CCA)5	15	58	72
95247_length_210_cvg_3.0_tip_1	1	p2	(AG)8	16	74	89
95253_length_210_cvg_3.0_tip_1	1	p1	(A)11	11	152	162
95313_length_210_cvg_13.2_tip_1	1	p5	(AAATT)6	30	175	204
95327_length_210_cvg_6.5_tip_1	1	p1	(A)15	15	45	59
95479_length_211_cvg_3.0_tip_1	1	p3	(TCC)5	15	170	184
95483_length_211_cvg_5.0_tip_1	1	p3	(GAG)6	18	148	165
95519_length_211_cvg_4.0_tip_1	1	p1	(A)10	10	42	51
95521_length_211_cvg_5.0_tip_1	1	p1	(T)11	11	95	105
95537_length_211_cvg_2.0_tip_1	1	p1	(A)10	10	7	16
95561_length_211_cvg_3.0_tip_1	1	p3	(TCA)6	18	17	34
95693_length_212_cvg_3.0_tip_1	1	p3	(GTT)5	15	122	136
95715_length_212_cvg_42.6_tip_1	1	p3	(GCA)5	15	186	200
95719_length_212_cvg_3.0_tip_1	1	p3	(AAG)5	15	90	104
95801_length_212_cvg_5.0_tip_1	1	p1	(T)10	10	138	147
95973_length_213_cvg_3.0_tip_1	1	p3	(CAT)5	15	37	51
95993_length_213_cvg_2.0_tip_1	1	p3	(AAG)6	18	18	35
96031_length_213_cvg_10.2_tip_1	1	p1	(A)10	10	23	32
96097_length_213_cvg_3.5_tip_1	1	p1	(A)16	16	136	151
96165_length_214_cvg_2.8_tip_1	1	p1	(T)16	16	196	211
96309_length_214_cvg_2.0_tip_1	1	p3	(AGG)5	15	17	31
96381_length_214_cvg_6.0_tip_1	1	p3	(TTA)5	15	8	22
96397_length_214_cvg_5.0_tip_1	1	p1	(T)11	11	1	11
96437_length_214_cvg_3.0_tip_1	1	p1	(A)10	10	61	70
96553_length_215_cvg_3.0_tip_1	1	p1	(T)10	10	189	198
96613_length_215_cvg_4.0_tip_1	1	p3	(CAG)7	21	14	34
96663_length_215_cvg_2.0_tip_1	1	p1	(T)20	20	180	199
96675_length_215_cvg_8.0_tip_1	1	p1	(A)12	12	204	215
96689_length_215_cvg_4.5_tip_1	1	p1	(T)21	21	190	210
96711_length_215_cvg_4.0_tip_1	1	p1	(T)15	15	92	106
96969_length_216_cvg_4.0_tip_1	1	p3	(AAG)6	18	106	123
97053_length_217_cvg_2.0_tip_1	1	p3	(CTG)6	18	65	82
97081_length_217_cvg_3.9_tip_1	1	p6	(AAAAAG)6	36	181	216
97125_length_217_cvg_2.0_tip_1	1	p3	(CCG)6	18	102	119
97471_length_218_cvg_4.0_tip_1	1	p1	(A)11	11	191	201
97517_length_218_cvg_17.0_tip_1	1	p1	(T)10	10	94	103
97525_length_218_cvg_3.0_tip_1	1	p2	(AG)9	18	197	214
97575_length_219_cvg_4.9_tip_1	1	p3	(CTC)6	18	66	83
97601_length_219_cvg_2.0_tip_1	1	p1	(A)10	10	36	45
97669_length_219_cvg_4.0_tip_1	1	p1	(T)10	10	174	183
97729_length_219_cvg_6.0_tip_1	1	p3	(ATA)6	18	9	26
97733_length_219_cvg_3.0_tip_1	1	p3	(CCT)6	18	170	187
97873_length_220_cvg_5.0_tip_1	1	p2	(AG)6	12	4	15
97895_length_220_cvg_3.0_tip_1	1	p3	(ATC)5	15	98	112
97901_length_220_cvg_52.0_tip_1	1	p2	(TC)7	14	7	20
97903_length_220_cvg_3.0_tip_1	1	p3	(TCA)6	18	114	131
97935_length_220_cvg_9.0_tip_1	1	p1	(A)10	10	23	32
97977_length_220_cvg_14.9_tip_1	1	p1	(A)26	26	195	220
98059_length_221_cvg_5.0_tip_1	1	p2	(TC)10	20	14	33
98285_length_221_cvg_5.0_tip_1	1	p1	(G)11	11	1	11
98285_length_221_cvg_5.0_tip_1	2	c	(GA)7aagagtgagtgagt(GA)6	40	138	177
98301_length_221_cvg_5.0_tip_1	1	c	(ACC)6aacaacaacaacatcaacttctgacaaggaagaaccacagcc(ACA)5	75	45	119
98513_length_222_cvg_2.0_tip_1	1	p1	(A)11	11	18	28
98591_length_223_cvg_2.0_tip_1	1	p3	(TTG)8	24	71	94
98641_length_223_cvg_4.5_tip_1	1	p1	(A)10	10	32	41
98651_length_223_cvg_2.0_tip_1	1	p3	(GCT)5	15	65	79
98921_length_224_cvg_5.0_tip_1	1	p1	(A)14	14	194	207
98985_length_224_cvg_4.0_tip_1	1	p3	(TTC)5	15	165	179
99033_length_224_cvg_12.0_tip_1	1	p1	(T)13	13	1	13
99045_length_224_cvg_5.0_tip_1	1	p2	(AG)7	14	151	164
99201_length_225_cvg_5.9_tip_1	1	p1	(T)11	11	27	37
99229_length_225_cvg_4.1_tip_1	1	p1	(T)13	13	101	113
99241_length_225_cvg_2.0_tip_1	1	p3	(TTC)5	15	23	37
99363_length_226_cvg_4.0_tip_1	1	p3	(TGC)7	21	22	42
99363_length_226_cvg_4.0_tip_1	2	p3	(TGC)6	18	187	204
99417_length_226_cvg_6.0_tip_1	1	p1	(A)18	18	209	226
99451_length_226_cvg_3.8_tip_1	1	p2	(AC)7	14	2	15
99459_length_226_cvg_3.0_tip_1	1	p3	(TCT)5	15	76	90
99643_length_227_cvg_6.0_tip_1	1	p1	(A)21	21	11	31
99661_length_227_cvg_5.0_tip_1	1	p3	(GCT)5	15	33	47
99719_length_227_cvg_4.0_tip_1	1	p2	(TC)6	12	12	23
99729_length_227_cvg_4.0_tip_1	1	p3	(AGG)5	15	210	224
99861_length_228_cvg_3.0_tip_1	1	p1	(A)11	11	202	212
99867_length_228_cvg_3.0_tip_1	1	p2	(GA)6	12	201	212
100015_length_229_cvg_3.0_tip_1	1	p1	(A)10	10	197	206
100065_length_229_cvg_5.1_tip_1	1	p1	(A)14	14	216	229
100087_length_229_cvg_7.6_tip_0	1	p3	(CCT)7	21	10	30
100121_length_229_cvg_2.0_tip_1	1	p1	(A)11	11	103	113
100177_length_229_cvg_5.2_tip_0	1	p3	(CCT)7	21	10	30
100267_length_229_cvg_5.0_tip_1	1	p3	(TTC)5	15	100	114
100335_length_230_cvg_6.0_tip_1	1	p1	(C)11	11	13	23
100521_length_231_cvg_55.0_tip_1	1	p1	(T)10	10	1	10
100525_length_231_cvg_3.9_tip_1	1	p1	(A)19	19	209	227
100557_length_231_cvg_5.0_tip_1	1	p3	(CAC)8	24	206	229
100697_length_231_cvg_2.0_tip_1	1	p2	(AG)6	12	121	132
100723_length_232_cvg_5.0_tip_1	1	p2	(GA)10	20	204	223
100767_length_232_cvg_12.8_tip_1	1	p3	(TCT)6	18	67	84
100803_length_232_cvg_4.0_tip_1	1	p3	(AGA)5	15	79	93
100877_length_232_cvg_4.0_tip_1	1	p3	(TTC)5	15	145	159
100911_length_232_cvg_3.0_tip_1	1	p3	(GAG)5	15	5	19
100999_length_233_cvg_3.1_tip_1	1	p3	(TTC)6	18	89	106
101071_length_233_cvg_14.0_tip_1	1	p3	(CTC)6	18	14	31
101303_length_234_cvg_3.0_tip_1	1	p1	(T)14	14	213	226
101315_length_234_cvg_8.7_tip_1	1	p1	(T)28	28	207	234
101321_length_234_cvg_6.0_tip_1	1	p1	(A)10	10	50	59
101341_length_234_cvg_3.5_tip_1	1	c	(GA)6agagaag(AGA)5	34	171	204
101435_length_235_cvg_22.7_tip_1	1	p1	(A)10	10	22	31
101517_length_235_cvg_16.8_tip_1	1	p1	(A)14	14	1	14
101545_length_235_cvg_3.0_tip_1	1	p3	(AGG)5	15	100	114
101627_length_235_cvg_5.0_tip_1	1	p1	(T)10	10	58	67
101647_length_236_cvg_5.0_tip_1	1	p1	(A)15	15	1	15
101657_length_236_cvg_22.7_tip_1	1	p1	(A)11	11	33	43
101663_length_236_cvg_3.0_tip_1	1	p1	(T)10	10	186	195
101719_length_236_cvg_3.0_tip_1	1	p3	(ACC)5	15	74	88
101791_length_236_cvg_4.0_tip_1	1	p3	(CTT)6	18	66	83
101847_length_237_cvg_4.0_tip_1	1	p1	(C)11	11	1	11
101895_length_237_cvg_9.9_tip_1	1	p1	(A)15	15	207	221
101927_length_237_cvg_10.0_tip_1	1	p1	(A)11	11	227	237
101937_length_237_cvg_4.0_tip_1	1	p3	(CAT)5	15	64	78
101973_length_237_cvg_5.2_tip_1	1	c	(T)10ctctt(A)13	28	161	188
102041_length_238_cvg_7.0_tip_1	1	p2	(GA)7	14	223	236
102045_length_238_cvg_4.0_tip_1	1	p3	(ACA)7	21	188	208
102119_length_238_cvg_2.0_tip_1	1	p3	(CCG)5	15	23	37
102167_length_238_cvg_3.9_tip_1	1	p1	(A)26	26	200	225
102231_length_239_cvg_27.8_tip_1	1	p2	(AG)13	26	1	26
102371_length_239_cvg_4.0_tip_1	1	p2	(CT)8	16	14	29
102527_length_240_cvg_4.0_tip_1	1	p2	(GT)7	14	52	65
102575_length_240_cvg_5.0_tip_1	1	p3	(TGA)6	18	100	117
102649_length_241_cvg_3.0_tip_1	1	p3	(GGC)5	15	144	158
102687_length_241_cvg_38.7_tip_1	1	p1	(A)18	18	209	226
102829_length_241_cvg_3.0_tip_1	1	p3	(CCG)6	18	126	143
102833_length_241_cvg_7.4_tip_1	1	p1	(T)11	11	136	146
102849_length_241_cvg_2.0_tip_1	1	p6	(TGATGC)5	30	175	204
102901_length_242_cvg_9.4_tip_1	1	p1	(T)10	10	107	116
102911_length_242_cvg_17.0_tip_1	1	p2	(AG)7	14	173	186
102917_length_242_cvg_3.0_tip_1	1	p1	(A)11	11	10	20
102927_length_242_cvg_3.0_tip_1	1	p3	(TCT)5	15	173	187
102933_length_242_cvg_7.1_tip_1	1	p1	(T)17	17	1	17
102945_length_242_cvg_4.0_tip_1	1	p3	(CAC)5	15	221	235
102963_length_242_cvg_5.0_tip_1	1	p1	(A)16	16	76	91
102991_length_242_cvg_3.0_tip_1	1	p3	(CAG)5	15	40	54
103003_length_242_cvg_6.0_tip_1	1	p2	(AG)13	26	217	242
103019_length_242_cvg_3.0_tip_1	1	p6	(TCCGAT)5	30	89	118
103093_length_242_cvg_3.0_tip_1	1	p1	(T)15	15	228	242
103169_length_243_cvg_4.0_tip_1	1	p2	(GA)7	14	110	123
103247_length_243_cvg_4.0_tip_1	1	p3	(CCT)5	15	151	165
103287_length_243_cvg_2.0_tip_1	1	p1	(T)10	10	36	45
103365_length_244_cvg_5.4_tip_1	1	p6	(CCCAAG)5	30	1	30
103395_length_244_cvg_3.3_tip_1	1	p1	(T)11	11	159	169
103435_length_244_cvg_2.9_tip_1	1	p3	(TCA)6	18	50	67
103471_length_244_cvg_5.0_tip_1	1	c	(AG)6aaagtggatctacgaagggacgagtcaagaagtgtgagtgac(AG)12	78	141	218
103483_length_244_cvg_6.0_tip_1	1	p1	(A)10	10	173	182
103521_length_245_cvg_3.0_tip_1	1	p2	(AG)7	14	195	208
103567_length_245_cvg_6.0_tip_1	1	p3	(TCC)7	21	42	62
103587_length_245_cvg_3.0_tip_1	1	p3	(GGA)5	15	152	166
103727_length_246_cvg_3.0_tip_1	1	p2	(AT)7	14	201	214
103797_length_246_cvg_3.0_tip_1	1	c	(CAT)5ccaccaaccttttcctcatgc(TCA)5	51	48	98
103837_length_246_cvg_4.0_tip_1	1	p2	(GA)7	14	232	245
103885_length_247_cvg_6.3_tip_1	1	p1	(A)14	14	119	132
103915_length_247_cvg_2.0_tip_1	1	p3	(CCT)5	15	123	137
104071_length_248_cvg_4.0_tip_1	1	p2	(TA)9	18	217	234
104095_length_248_cvg_17.9_tip_1	1	p1	(A)12	12	20	31
104095_length_248_cvg_17.9_tip_1	2	p1	(T)16	16	233	248
104225_length_249_cvg_4.0_tip_1	1	p1	(T)22	22	220	241
104257_length_249_cvg_9.3_tip_1	1	c	(T)14c(AAG)5	30	219	248
104371_length_249_cvg_32.0_tip_1	1	p4	(AATT)5	20	1	20
104387_length_249_cvg_5.8_tip_1	1	p3	(TGG)9	27	222	248
104389_length_249_cvg_4.0_tip_1	1	p3	(CAG)5	15	194	208
104391_length_249_cvg_2.0_tip_1	1	p3	(TGC)7	21	229	249
104593_length_251_cvg_3.0_tip_1	1	p3	(GTT)7	21	163	183
104605_length_251_cvg_3.6_tip_1	1	p3	(GAA)7	21	218	238
104615_length_251_cvg_7.9_tip_1	1	c	(AG)11attgtaacgatgg(ATA)6	53	32	84
104645_length_251_cvg_12.2_tip_1	1	p1	(A)16	16	73	88
104645_length_251_cvg_12.2_tip_1	2	p1	(A)10	10	220	229
104661_length_251_cvg_4.0_tip_1	1	p6	(GGTGCT)5	30	31	60
104681_length_251_cvg_3.2_tip_1	1	p1	(T)12	12	127	138
104783_length_251_cvg_7.0_tip_1	1	p3	(CGG)6	18	29	46
104797_length_252_cvg_8.0_tip_1	1	p3	(AGA)6	18	30	47
104925_length_252_cvg_4.0_tip_1	1	p2	(AT)6	12	231	242
104959_length_252_cvg_4.0_tip_1	1	p1	(T)10	10	150	159
105001_length_253_cvg_3.8_tip_1	1	p3	(TTC)6	18	91	108
105023_length_253_cvg_6.0_tip_1	1	p1	(T)12	12	2	13
105027_length_253_cvg_6.9_tip_1	1	p1	(T)12	12	1	12
105053_length_253_cvg_3.0_tip_1	1	p1	(T)10	10	25	34
105065_length_253_cvg_2.0_tip_1	1	p2	(AG)9	18	229	246
105075_length_253_cvg_6.0_tip_1	1	p1	(T)14	14	240	253
105133_length_254_cvg_3.0_tip_1	1	p3	(AGG)5	15	21	35
105297_length_254_cvg_4.0_tip_1	1	p1	(T)10	10	94	103
105339_length_255_cvg_5.0_tip_1	1	p3	(AAG)5	15	229	243
105469_length_256_cvg_3.0_tip_1	1	p1	(A)10	10	138	147
105483_length_256_cvg_4.0_tip_1	1	p3	(CAA)5	15	100	114
105535_length_256_cvg_3.0_tip_1	1	p1	(T)10	10	237	246
105605_length_256_cvg_5.0_tip_1	1	p3	(CAT)5	15	21	35
105609_length_256_cvg_5.4_tip_1	1	p3	(ATC)6	18	188	205
105691_length_257_cvg_3.2_tip_1	1	p3	(CTT)9	27	222	248
105781_length_258_cvg_8.4_tip_1	1	c	(A)12gcgaaaaataaatttgaatgaag(A)10	45	201	245
105833_length_258_cvg_5.0_tip_1	1	p2	(TG)7	14	223	236
105839_length_258_cvg_59.6_tip_1	1	p1	(A)11	11	229	239
105849_length_258_cvg_4.0_tip_1	1	p2	(GA)6	12	28	39
105875_length_258_cvg_5.0_tip_1	1	p1	(T)15	15	222	236
105931_length_258_cvg_4.8_tip_1	1	p2	(TC)9	18	75	92
105969_length_259_cvg_3.0_tip_1	1	p1	(T)10	10	229	238
106021_length_259_cvg_2.0_tip_1	1	p1	(T)12	12	81	92
106023_length_259_cvg_7.0_tip_1	1	p3	(TGC)7	21	25	45
106049_length_259_cvg_4.0_tip_1	1	p2	(AG)6	12	155	166
106051_length_259_cvg_6.0_tip_1	1	p1	(A)11	11	238	248
106105_length_259_cvg_3.0_tip_1	1	p1	(T)19	19	123	141
106139_length_260_cvg_4.0_tip_1	1	p1	(A)10	10	22	31
106223_length_260_cvg_3.0_tip_1	1	p3	(GAC)7	21	165	185
106257_length_260_cvg_3.0_tip_1	1	p1	(A)10	10	250	259
106279_length_260_cvg_5.0_tip_1	1	p3	(TCA)5	15	128	142
106287_length_260_cvg_4.0_tip_1	1	p3	(CCG)5	15	14	28
106293_length_261_cvg_3.0_tip_1	1	p3	(CTT)9	27	234	260
106307_length_261_cvg_5.0_tip_1	1	p3	(TCA)8	24	82	105
106337_length_261_cvg_4.0_tip_1	1	c	(A)10g(A)10	21	231	251
106339_length_261_cvg_4.5_tip_1	1	p2	(TC)6	12	61	72
106349_length_261_cvg_8.0_tip_1	1	p1	(A)10	10	137	146
106457_length_261_cvg_17.8_tip_1	1	p1	(A)11	11	22	32
106461_length_261_cvg_8.0_tip_1	1	p2	(TC)7	14	154	167
106465_length_261_cvg_4.0_tip_1	1	p1	(T)10	10	35	44
106485_length_262_cvg_3.0_tip_1	1	p2	(AT)9	18	5	22
106641_length_262_cvg_10.0_tip_1	1	p2	(AG)7	14	213	226
106753_length_263_cvg_6.9_tip_1	1	p1	(T)12	12	232	243
106787_length_263_cvg_4.0_tip_1	1	p3	(AAG)6	18	27	44
106839_length_264_cvg_7.0_tip_1	1	p2	(GA)6	12	252	263
106867_length_264_cvg_6.2_tip_1	1	p6	(AACACC)5	30	153	182
106971_length_265_cvg_4.0_tip_1	1	p3	(AGT)5	15	206	220
106977_length_265_cvg_19.5_tip_1	1	p1	(A)10	10	17	26
107061_length_265_cvg_7.8_tip_1	1	p1	(A)30	30	1	30
107113_length_265_cvg_2.0_tip_1	1	p1	(A)11	11	74	84
107163_length_266_cvg_2.0_tip_1	1	p1	(T)10	10	231	240
107207_length_266_cvg_2.4_tip_1	1	p1	(A)10	10	147	156
107285_length_266_cvg_3.0_tip_1	1	p3	(TCA)5	15	217	231
107335_length_267_cvg_5.0_tip_1	1	p3	(TTC)5	15	234	248
107573_length_268_cvg_22.4_tip_1	1	p3	(TGG)5	15	202	216
107603_length_269_cvg_5.0_tip_1	1	c	(TG)6(AG)7	26	168	193
107653_length_269_cvg_4.0_tip_1	1	p2	(AG)6	12	228	239
107669_length_269_cvg_5.8_tip_1	1	p1	(A)11	11	12	22
107709_length_269_cvg_5.5_tip_1	1	p2	(TC)6	12	64	75
107713_length_269_cvg_4.3_tip_1	1	p1	(A)10	10	217	226
107753_length_269_cvg_11.1_tip_1	1	p2	(GA)6	12	133	144
107847_length_270_cvg_4.0_tip_1	1	p2	(TC)10	20	17	36
107857_length_270_cvg_3.7_tip_1	1	p3	(TCA)8	24	11	34
107927_length_271_cvg_3.0_tip_1	1	p3	(AAG)7	21	163	183
108023_length_271_cvg_21.8_tip_1	1	p1	(T)10	10	163	172
108123_length_272_cvg_5.9_tip_1	1	p1	(T)10	10	229	238
108135_length_272_cvg_6.7_tip_1	1	p1	(A)12	12	261	272
108141_length_272_cvg_13.6_tip_1	1	p3	(AAC)6	18	255	272
108151_length_272_cvg_3.0_tip_1	1	p3	(GTT)5	15	218	232
108199_length_272_cvg_28.8_tip_1	1	p1	(A)13	13	1	13
108231_length_272_cvg_5.0_tip_1	1	p1	(T)10	10	1	10
108277_length_273_cvg_5.8_tip_1	1	p1	(T)11	11	263	273
108377_length_273_cvg_14.8_tip_1	1	p3	(CAC)5	15	1	15
108389_length_273_cvg_20.0_tip_1	1	p3	(AGA)6	18	178	195
108409_length_273_cvg_14.2_tip_1	1	p1	(A)10	10	1	10
108573_length_274_cvg_5.0_tip_1	1	p3	(CGA)6	18	31	48
108609_length_275_cvg_50.6_tip_1	1	c	(ACC)5taaacccccacctttgcctattccaccgccaacaccaccaccctttccaaa(ACC)5	81	16	96
108629_length_275_cvg_12.5_tip_1	1	p1	(T)23	23	253	275
108697_length_275_cvg_4.0_tip_1	1	p1	(T)13	13	114	126
108709_length_276_cvg_4.0_tip_1	1	p1	(T)10	10	185	194
108737_length_276_cvg_26.0_tip_1	1	p2	(GA)11	22	3	24
108851_length_276_cvg_3.0_tip_1	1	p1	(A)17	17	253	269
108859_length_277_cvg_15.1_tip_1	1	p1	(A)14	14	1	14
108861_length_277_cvg_8.0_tip_1	1	p1	(T)10	10	129	138
108919_length_277_cvg_4.0_tip_1	1	p3	(GAA)6	18	258	275
108987_length_277_cvg_8.0_tip_1	1	p2	(AG)9	18	15	32
109057_length_278_cvg_4.0_tip_1	1	c	(AGC)7agtagctctagtagcggtgggtgctgctccgggaacgtcacggaggaggaagaagaagaaggtgatgttaatgt(TGA)5	110	100	209
109083_length_278_cvg_3.8_tip_1	1	p3	(CAT)5	15	73	87
109105_length_278_cvg_11.7_tip_1	1	p1	(T)17	17	248	264
109179_length_279_cvg_8.0_tip_1	1	p6	(GGGCTT)5	30	1	30
109187_length_279_cvg_3.0_tip_1	1	p3	(CGT)6	18	163	180
109197_length_279_cvg_7.9_tip_1	1	p1	(A)21	21	11	31
109207_length_279_cvg_2.9_tip_1	1	p2	(TC)8	16	257	272
109305_length_279_cvg_35.0_tip_1	1	p3	(TAT)6	18	260	277
109361_length_280_cvg_3.0_tip_1	1	c	(T)10aatacatgactatgttgctagcatagtattctcttcgacttctcttgggattggggtttac(T)10	81	98	178
109473_length_281_cvg_4.0_tip_1	1	p2	(CA)8	16	56	71
109475_length_281_cvg_4.0_tip_1	1	p2	(TC)6	12	10	21
109475_length_281_cvg_4.0_tip_1	2	c	(TC)9ttcatgtcttcatcttcagagcttcccaattcccattgctaacac(AG)7	77	155	231
109551_length_281_cvg_3.0_tip_1	1	p1	(T)11	11	236	246
109649_length_282_cvg_12.9_tip_1	1	p4	(CTAT)6	24	11	34
109735_length_282_cvg_3.0_tip_1	1	p3	(CCA)5	15	153	167
109765_length_283_cvg_21.1_tip_1	1	c	(T)11cttctaggtactatatg(A)10t(A)13	52	214	265
109837_length_283_cvg_3.0_tip_1	1	p3	(GTA)5	15	64	78
109929_length_284_cvg_3.0_tip_1	1	p2	(CT)7	14	129	142
110019_length_285_cvg_4.0_tip_1	1	p1	(A)10	10	222	231
110047_length_285_cvg_15.0_tip_1	1	p3	(TCC)5	15	2	16
110065_length_285_cvg_5.6_tip_1	1	p3	(ATA)6	18	252	269
110153_length_285_cvg_58.0_tip_1	1	p1	(T)10	10	1	10
110197_length_286_cvg_7.8_tip_1	1	p1	(A)19	19	268	286
110207_length_286_cvg_4.0_tip_1	1	p1	(T)17	17	17	33
110289_length_286_cvg_5.0_tip_1	1	p1	(T)19	19	1	19
110337_length_287_cvg_8.4_tip_0	1	p3	(TGC)5	15	202	216
110361_length_287_cvg_4.0_tip_1	1	p1	(T)19	19	261	279
110483_length_288_cvg_2.0_tip_1	1	p3	(AGA)9	27	72	98
110493_length_288_cvg_2.6_tip_1	1	c	(A)10ggaaagg(A)11	28	214	241
110587_length_289_cvg_17.0_tip_1	1	p1	(T)11	11	1	11
110589_length_289_cvg_15.0_tip_1	1	p3	(AGG)5	15	203	217
110709_length_290_cvg_5.0_tip_1	1	p2	(CT)7	14	64	77
110727_length_290_cvg_6.0_tip_1	1	p1	(T)10	10	192	201
110775_length_290_cvg_7.0_tip_1	1	p1	(T)13	13	1	13
110793_length_290_cvg_3.0_tip_1	1	p2	(AG)7	14	275	288
110925_length_291_cvg_6.0_tip_1	1	p3	(CAA)8	24	1	24
110943_length_291_cvg_5.0_tip_1	1	p6	(TTGGAA)5	30	118	147
110983_length_292_cvg_5.0_tip_1	1	p3	(AAC)6	18	189	206
111001_length_292_cvg_3.0_tip_1	1	p1	(T)16	16	248	263
111019_length_292_cvg_5.0_tip_1	1	p3	(GAA)6	18	22	39
111071_length_292_cvg_3.0_tip_1	1	p1	(A)14	14	279	292
111101_length_292_cvg_4.0_tip_1	1	p1	(A)10	10	17	26
111121_length_293_cvg_43.4_tip_1	1	p3	(GGA)5	15	247	261
111255_length_293_cvg_34.1_tip_1	1	p2	(AG)8	16	225	240
111341_length_294_cvg_3.9_tip_1	1	p2	(AG)9	18	223	240
111435_length_295_cvg_16.8_tip_1	1	p2	(AT)9	18	265	282
111437_length_295_cvg_3.0_tip_1	1	p1	(A)17	17	1	17
111557_length_296_cvg_3.1_tip_1	1	p1	(T)10	10	125	134
111577_length_296_cvg_5.0_tip_1	1	p3	(CCG)6	18	214	231
111703_length_296_cvg_40.8_tip_1	1	p1	(A)10	10	22	31
111767_length_297_cvg_4.0_tip_1	1	p1	(T)11	11	245	255
111877_length_298_cvg_5.0_tip_1	1	p1	(A)11	11	1	11
111891_length_298_cvg_8.0_tip_1	1	p3	(CTC)5	15	192	206
111937_length_298_cvg_9.6_tip_1	1	p1	(T)14	14	267	280
112001_length_299_cvg_4.0_tip_1	1	p3	(TGC)6	18	111	128
112059_length_299_cvg_19.6_tip_1	1	p3	(ATC)8	24	32	55
112135_length_300_cvg_7.0_tip_1	1	p2	(AG)7	14	75	88
112223_length_300_cvg_4.8_tip_1	1	p2	(TC)15	30	1	30
112259_length_301_cvg_4.0_tip_1	1	p1	(C)11	11	5	15
112269_length_301_cvg_24.0_tip_1	1	p1	(A)13	13	1	13
112361_length_302_cvg_2.8_tip_1	1	p3	(TGT)5	15	142	156
112369_length_302_cvg_4.0_tip_1	1	p1	(T)10	10	187	196
112581_length_303_cvg_4.0_tip_1	1	p3	(AGA)5	15	252	266
112605_length_303_cvg_7.0_tip_1	1	p3	(GAT)5	15	24	38
112613_length_303_cvg_4.0_tip_1	1	p1	(A)14	14	108	121
112647_length_304_cvg_3.0_tip_1	1	p3	(CTT)5	15	184	198
112675_length_304_cvg_9.0_tip_1	1	p1	(A)12	12	144	155
112675_length_304_cvg_9.0_tip_1	2	p2	(TA)7	14	268	281
112685_length_304_cvg_24.7_tip_1	1	p3	(ACA)5	15	288	302
112809_length_305_cvg_27.1_tip_1	1	p2	(AT)12	24	1	24
112987_length_306_cvg_3.0_tip_1	1	p3	(CGC)7	21	285	305
113017_length_307_cvg_19.9_tip_1	1	p1	(A)16	16	16	31
113025_length_307_cvg_11.2_tip_1	1	p3	(GGT)5	15	51	65
113065_length_307_cvg_4.6_tip_1	1	p1	(T)11	11	82	92
113069_length_307_cvg_4.0_tip_1	1	p3	(TTC)6	18	256	273
113085_length_307_cvg_3.0_tip_1	1	p1	(T)11	11	277	287
113091_length_307_cvg_3.1_tip_1	1	p1	(A)17	17	121	137
113101_length_307_cvg_4.0_tip_1	1	p2	(CT)6	12	296	307
113157_length_308_cvg_32.8_tip_1	1	p2	(CT)13	26	283	308
113173_length_308_cvg_3.0_tip_1	1	p1	(A)10	10	33	42
113205_length_308_cvg_6.0_tip_1	1	c	(CTT)5tgtctccggtggctcctcgcctgaagacgacgtcgttgcca(TC)6	68	223	290
113217_length_308_cvg_4.8_tip_1	1	p1	(A)10	10	13	22
113315_length_309_cvg_15.0_tip_1	1	p1	(A)10	10	103	112
113315_length_309_cvg_15.0_tip_1	2	p1	(T)10	10	234	243
113495_length_311_cvg_3.9_tip_1	1	c	(AACCA)5aactatggcctccttcctcttccttcatcttctttctcctcttacaatgacccttttcaccattttcctccaaatccaaacaag(TTC)6	127	55	181
113535_length_311_cvg_7.0_tip_1	1	p1	(T)10	10	113	122
113539_length_311_cvg_4.6_tip_1	1	c	(T)11cttttgcctgtggtcacatgtaattcctgtaatgcaaaattgtgcttgtgtgtacatgtgtatgtgtatggatcac(T)10	97	173	269
113585_length_311_cvg_4.8_tip_1	1	p1	(A)10	10	65	74
113595_length_311_cvg_9.0_tip_1	1	p1	(T)21	21	5	25
113599_length_311_cvg_2.8_tip_1	1	p2	(AG)7	14	139	152
113655_length_312_cvg_4.0_tip_1	1	p3	(ACG)5	15	198	212
113657_length_312_cvg_14.0_tip_1	1	p1	(T)13	13	298	310
113705_length_312_cvg_14.7_tip_1	1	p1	(T)17	17	296	312
113733_length_312_cvg_4.0_tip_1	1	p1	(T)11	11	122	132
113823_length_313_cvg_4.0_tip_1	1	p3	(ATG)5	15	109	123
113865_length_313_cvg_5.0_tip_1	1	p3	(GAA)10	30	283	312
113909_length_314_cvg_6.0_tip_1	1	p2	(CA)6	12	7	18
113935_length_314_cvg_57.2_tip_1	1	p1	(A)13	13	302	314
113957_length_314_cvg_3.6_tip_1	1	p1	(A)12	12	182	193
114007_length_315_cvg_9.5_tip_1	1	p3	(CAC)5	15	29	43
114053_length_315_cvg_12.0_tip_1	1	p2	(TC)9	18	266	283
114119_length_315_cvg_3.0_tip_1	1	c	(GTT)5gggtttggaagaaaggtcattagggtcttctgttgtgagattgttgatgttgttcttgtgtttctttggctttgt(TTC)5	105	99	203
114125_length_315_cvg_5.0_tip_1	1	p2	(CA)8	16	44	59
114127_length_315_cvg_3.0_tip_1	1	p3	(AGC)5	15	152	166
114159_length_316_cvg_4.0_tip_1	1	p1	(T)10	10	167	176
114199_length_316_cvg_3.0_tip_1	1	p3	(CAA)5	15	200	214
114235_length_316_cvg_16.8_tip_1	1	p6	(CCTTCT)5	30	286	315
114345_length_317_cvg_27.1_tip_1	1	p1	(A)11	11	149	159
114429_length_318_cvg_24.9_tip_1	1	c	(A)11g(A)10	22	1	22
114453_length_318_cvg_4.7_tip_1	1	p3	(TAA)7	21	20	40
114455_length_318_cvg_5.0_tip_1	1	p3	(GGA)5	15	212	226
114479_length_319_cvg_4.4_tip_1	1	p1	(T)12	12	261	272
114491_length_319_cvg_44.2_tip_1	1	p2	(AG)13	26	168	193
114497_length_319_cvg_7.0_tip_1	1	p3	(TCT)8	24	138	161
114555_length_320_cvg_3.0_tip_1	1	p1	(T)10	10	119	128
114695_length_321_cvg_4.0_tip_1	1	p3	(GCC)5	15	138	152
114723_length_321_cvg_5.8_tip_1	1	c	(GT)6gagttccaactccaagttaaagggaccaagagagaaagaat(A)11	64	12	75
114733_length_321_cvg_7.0_tip_1	1	p1	(A)11	11	83	93
114861_length_322_cvg_17.8_tip_1	1	c	(GCG)5(GAG)5	30	292	321
114959_length_323_cvg_6.5_tip_1	1	p6	(ATGTCC)6	36	1	36
114959_length_323_cvg_6.5_tip_1	2	p6	(CCATGT)5	30	293	322
114977_length_323_cvg_5.0_tip_1	1	p3	(AGT)5	15	235	249
115037_length_323_cvg_5.4_tip_1	1	p1	(T)11	11	293	303
115139_length_324_cvg_3.0_tip_1	1	p3	(CGA)5	15	143	157
115151_length_324_cvg_4.0_tip_1	1	p2	(CA)6	12	89	100
115205_length_325_cvg_5.6_tip_1	1	p1	(A)14	14	113	126
115207_length_325_cvg_3.9_tip_1	1	p3	(AAC)6	18	36	53
115333_length_326_cvg_6.0_tip_1	1	p2	(TC)8	16	270	285
115383_length_326_cvg_5.0_tip_1	1	p3	(AGA)5	15	172	186
115387_length_326_cvg_19.0_tip_1	1	p1	(A)12	12	1	12
115437_length_327_cvg_6.8_tip_1	1	p1	(A)13	13	1	13
115469_length_327_cvg_5.0_tip_1	1	p2	(GA)6	12	269	280
115479_length_327_cvg_4.2_tip_1	1	p2	(TC)15	30	1	30
115493_length_327_cvg_4.9_tip_0	1	p3	(CAG)8	24	293	316
115523_length_327_cvg_6.1_tip_1	1	p1	(A)10	10	301	310
115527_length_327_cvg_4.0_tip_1	1	p1	(A)11	11	317	327
115563_length_328_cvg_2.1_tip_1	1	p1	(T)14	14	272	285
115581_length_328_cvg_12.0_tip_1	1	p1	(T)14	14	315	328
115721_length_329_cvg_11.0_tip_1	1	p1	(A)11	11	1	11
115789_length_330_cvg_3.0_tip_1	1	p2	(GA)12	24	298	321
115807_length_330_cvg_42.0_tip_1	1	p2	(CT)7	14	114	127
115833_length_330_cvg_10.0_tip_1	1	p3	(ACC)5	15	311	325
115849_length_330_cvg_4.0_tip_1	1	p3	(TTC)5	15	196	210
115893_length_331_cvg_3.0_tip_1	1	p3	(CGC)5	15	288	302
115905_length_331_cvg_3.9_tip_1	1	p1	(A)10	10	130	139
115919_length_331_cvg_10.5_tip_1	1	p1	(T)10	10	100	109
115967_length_331_cvg_4.0_tip_1	1	p1	(A)10	10	55	64
115989_length_332_cvg_4.5_tip_1	1	c	(T)15ggtcttttcacttgggtttgtgagataaacttccatagtaaacaaaaaaggc(A)16	83	181	263
116037_length_332_cvg_4.8_tip_1	1	p2	(AG)7	14	136	149
116037_length_332_cvg_4.8_tip_1	2	p2	(AG)7	14	303	316
116077_length_332_cvg_5.1_tip_1	1	p1	(A)10	10	16	25
116091_length_332_cvg_10.7_tip_1	1	p1	(A)18	18	1	18
116141_length_333_cvg_9.0_tip_1	1	p4	(CATC)6	24	226	249
116179_length_333_cvg_4.0_tip_1	1	p2	(GA)6	12	159	170
116211_length_333_cvg_4.0_tip_1	1	p1	(A)11	11	323	333
116255_length_334_cvg_3.2_tip_1	1	p2	(TC)8	16	157	172
116317_length_334_cvg_17.4_tip_1	1	p3	(CCA)7	21	186	206
116415_length_335_cvg_5.0_tip_1	1	p1	(A)10	10	16	25
116421_length_335_cvg_6.0_tip_1	1	p1	(A)19	19	317	335
116457_length_336_cvg_2.0_tip_1	1	p3	(GGA)5	15	266	280
116507_length_336_cvg_13.4_tip_1	1	p3	(GTT)5	15	267	281
116735_length_338_cvg_9.0_tip_1	1	p1	(T)10	10	99	108
116739_length_338_cvg_4.0_tip_1	1	p3	(CCA)6	18	184	201
116749_length_338_cvg_3.0_tip_1	1	p3	(CAA)8	24	115	138
116763_length_339_cvg_5.0_tip_1	1	p3	(CGT)5	15	72	86
116767_length_339_cvg_9.8_tip_1	1	c	(TCA)6c(CAT)5	34	276	309
116809_length_339_cvg_4.1_tip_1	1	p6	(CTTTCT)5	30	103	132
116811_length_339_cvg_4.0_tip_1	1	p1	(A)10	10	13	22
117019_length_341_cvg_3.0_tip_1	1	p3	(CAT)7	21	56	76
117077_length_342_cvg_15.0_tip_1	1	p2	(CT)6	12	12	23
117077_length_342_cvg_15.0_tip_1	2	p1	(T)14	14	329	342
117083_length_342_cvg_3.0_tip_1	1	p1	(T)10	10	17	26
117099_length_342_cvg_11.0_tip_1	1	p3	(ACC)6	18	24	41
117207_length_343_cvg_7.8_tip_1	1	p2	(AT)6	12	31	42
117217_length_343_cvg_8.5_tip_1	1	p2	(GA)8	16	44	59
117249_length_343_cvg_4.0_tip_1	1	p3	(CAT)5	15	291	305
117349_length_344_cvg_7.8_tip_1	1	p3	(TCA)9	27	147	173
117365_length_344_cvg_4.0_tip_1	1	p1	(T)13	13	143	155
117403_length_345_cvg_6.8_tip_1	1	p1	(A)14	14	28	41
117425_length_345_cvg_4.0_tip_1	1	p3	(GGA)5	15	232	246
117497_length_346_cvg_4.4_tip_1	1	c	(AGA)5(TGA)6	33	249	281
117513_length_346_cvg_4.0_tip_1	1	p1	(A)10	10	1	10
117565_length_347_cvg_2.1_tip_1	1	p1	(A)13	13	139	151
117607_length_347_cvg_7.7_tip_1	1	p1	(A)10	10	15	24
117623_length_347_cvg_5.0_tip_1	1	p3	(CAA)5	15	198	212
117637_length_347_cvg_4.0_tip_1	1	p1	(T)10	10	300	309
117677_length_348_cvg_55.6_tip_1	1	p2	(AG)10	20	21	40
117715_length_348_cvg_13.9_tip_1	1	p1	(A)19	19	5	23
117725_length_348_cvg_17.2_tip_1	1	p1	(T)18	18	13	30
117779_length_348_cvg_5.0_tip_1	1	p1	(A)10	10	210	219
117783_length_348_cvg_5.0_tip_1	1	p3	(GAT)5	15	129	143
117841_length_349_cvg_5.7_tip_1	1	p3	(CAA)6	18	154	171
117841_length_349_cvg_5.7_tip_1	2	p1	(C)13	13	331	343
117875_length_350_cvg_5.6_tip_1	1	p1	(T)10	10	336	345
117911_length_350_cvg_5.9_tip_1	1	p6	(GGGCAT)5	30	244	273
117951_length_350_cvg_5.0_tip_1	1	p3	(GCA)6	18	184	201
118043_length_351_cvg_6.0_tip_1	1	p1	(A)23	23	89	111
118139_length_352_cvg_6.1_tip_1	1	p1	(A)10	10	22	31
118161_length_352_cvg_3.8_tip_1	1	p2	(GA)8	16	335	350
118201_length_353_cvg_4.0_tip_1	1	p1	(T)14	14	75	88
118267_length_354_cvg_3.0_tip_1	1	c	(GAG)5gtcttgaaga(ACC)6ac(ACA)7	66	100	165
118269_length_354_cvg_13.2_tip_1	1	p1	(T)14	14	339	352
118277_length_354_cvg_3.0_tip_1	1	p3	(CAG)5	15	309	323
118365_length_355_cvg_3.0_tip_1	1	p3	(AGG)6	18	216	233
118395_length_355_cvg_19.2_tip_1	1	p1	(A)10	10	99	108
118419_length_355_cvg_2.7_tip_1	1	p1	(T)10	10	116	125
118485_length_356_cvg_9.0_tip_1	1	p6	(CAGCAA)5	30	1	30
118533_length_356_cvg_6.0_tip_1	1	c	(GCA)7aa(AAC)7	44	179	222
118545_length_357_cvg_4.0_tip_1	1	p3	(CGG)5	15	341	355
118569_length_357_cvg_6.9_tip_1	1	p2	(AG)10	20	321	340
118579_length_357_cvg_8.0_tip_1	1	p3	(GCG)5	15	89	103
118691_length_358_cvg_4.0_tip_1	1	p2	(GA)6	12	319	330
118723_length_358_cvg_4.0_tip_1	1	p3	(TAT)5	15	330	344
118769_length_359_cvg_3.2_tip_1	1	c	(TA)6aatccccatatagagcctatctgatttctttatccctcccacc(T)10	65	47	111
118797_length_359_cvg_7.0_tip_1	1	p3	(CAT)10	30	330	359
118927_length_361_cvg_7.0_tip_1	1	p1	(T)10	10	62	71
118959_length_361_cvg_6.0_tip_1	1	p1	(T)11	11	10	20
118983_length_361_cvg_5.0_tip_1	1	p3	(GAG)5	15	317	331
119083_length_362_cvg_8.0_tip_1	1	p2	(GA)8	16	12	27
119167_length_363_cvg_9.4_tip_1	1	p3	(AGC)5	15	52	66
119231_length_364_cvg_6.3_tip_1	1	p3	(ACC)5	15	40	54
119347_length_365_cvg_4.4_tip_1	1	p1	(A)10	10	120	129
119347_length_365_cvg_4.4_tip_1	2	p1	(T)13	13	353	365
119359_length_365_cvg_5.0_tip_1	1	p3	(AGC)5	15	194	208
119377_length_366_cvg_4.0_tip_1	1	p2	(GT)6	12	229	240
119383_length_366_cvg_7.8_tip_1	1	c	(GGT)6ggaggaggaggtggaggcggcggcggcggtggtggaggcgagtacactggtggtggcggtga(TGG)6	98	216	313
119395_length_366_cvg_6.0_tip_1	1	p2	(CT)12	24	343	366
119399_length_366_cvg_3.8_tip_1	1	p1	(A)11	11	46	56
119423_length_366_cvg_3.1_tip_1	1	p3	(CTT)8	24	128	151
119427_length_366_cvg_5.0_tip_1	1	p3	(AAG)5	15	16	30
119501_length_367_cvg_4.0_tip_1	1	p6	(GAAAGA)5	30	1	30
119629_length_368_cvg_65.0_tip_1	1	p2	(TA)7	14	178	191
119698_length_369_cvg_4.8_tip_1	1	p1	(A)11	11	337	347
119702_length_369_cvg_5.0_tip_1	1	p1	(T)13	13	18	30
119704_length_369_cvg_4.0_tip_1	1	p3	(AAG)5	15	121	135
119714_length_369_cvg_5.0_tip_1	1	p3	(CAT)5	15	130	144
119720_length_369_cvg_5.0_tip_1	1	p2	(TC)6	12	41	52
119730_length_370_cvg_11.3_tip_1	1	p1	(A)17	17	120	136
119778_length_370_cvg_3.9_tip_1	1	p1	(A)13	13	252	264
119796_length_370_cvg_7.0_tip_1	1	p3	(CCA)6	18	235	252
119798_length_370_cvg_75.6_tip_1	1	p2	(TC)15	30	1	30
119804_length_370_cvg_10.1_tip_1	1	p2	(TC)8	16	295	310
119816_length_370_cvg_25.0_tip_1	1	p2	(AG)6	12	288	299
119822_length_370_cvg_3.0_tip_1	1	p1	(A)10	10	103	112
119858_length_371_cvg_30.0_tip_1	1	p1	(A)10	10	107	116
119892_length_371_cvg_9.0_tip_1	1	p3	(CTT)6	18	351	368
119996_length_372_cvg_3.0_tip_1	1	p1	(A)12	12	206	217
120146_length_374_cvg_5.9_tip_1	1	p6	(CAAAAC)5	30	52	81
120152_length_374_cvg_4.0_tip_1	1	p4	(ACGC)6	24	334	357
120218_length_375_cvg_16.0_tip_1	1	p2	(AG)8	16	153	168
120258_length_375_cvg_5.0_tip_1	1	p3	(TCA)5	15	313	327
120274_length_375_cvg_7.0_tip_1	1	p1	(A)17	17	205	221
120360_length_376_cvg_3.0_tip_1	1	p3	(CTT)6	18	299	316
120372_length_377_cvg_4.0_tip_1	1	p3	(AAC)5	15	30	44
120396_length_377_cvg_6.0_tip_1	1	p1	(T)19	19	187	205
120420_length_377_cvg_6.0_tip_1	1	p3	(TGC)6	18	206	223
120462_length_378_cvg_9.0_tip_0	1	p3	(CTT)6	18	361	378
120472_length_378_cvg_11.0_tip_1	1	p2	(AG)7	14	346	359
120510_length_378_cvg_4.0_tip_1	1	p3	(TCA)5	15	53	67
120526_length_378_cvg_49.7_tip_1	1	p2	(TC)6	12	298	309
120528_length_378_cvg_4.8_tip_1	1	p2	(AG)9	18	346	363
120540_length_378_cvg_4.0_tip_1	1	p3	(TTG)6	18	216	233
120556_length_379_cvg_6.0_tip_1	1	p1	(A)12	12	24	35
120618_length_379_cvg_3.0_tip_1	1	p3	(CCA)5	15	165	179
120638_length_380_cvg_3.6_tip_1	1	p1	(A)17	17	223	239
120646_length_380_cvg_8.3_tip_1	1	p2	(CT)6	12	21	32
120678_length_380_cvg_18.8_tip_1	1	p3	(ATG)5	15	233	247
120722_length_381_cvg_5.0_tip_1	1	p3	(ATG)5	15	159	173
120730_length_381_cvg_6.0_tip_1	1	p3	(TTC)5	15	132	146
120750_length_381_cvg_6.0_tip_1	1	p3	(GAC)6	18	362	379
120826_length_382_cvg_3.0_tip_1	1	p3	(AAG)5	15	182	196
120842_length_382_cvg_4.0_tip_1	1	p2	(TC)10	20	78	97
120846_length_382_cvg_3.0_tip_1	1	p1	(T)10	10	145	154
120864_length_382_cvg_4.0_tip_1	1	p2	(CT)6	12	157	168
120890_length_383_cvg_10.5_tip_1	1	p2	(AC)7	14	45	58
120916_length_383_cvg_5.0_tip_1	1	p3	(GTG)7	21	126	146
120962_length_384_cvg_27.6_tip_1	1	p1	(A)11	11	260	270
120968_length_384_cvg_8.0_tip_1	1	p1	(T)19	19	366	384
120972_length_384_cvg_3.0_tip_1	1	p3	(TGA)5	15	50	64
120992_length_384_cvg_11.0_tip_1	1	p3	(AAC)5	15	154	168
121058_length_385_cvg_4.0_tip_1	1	p1	(T)10	10	364	373
121068_length_385_cvg_4.6_tip_1	1	c*	(T)10(TTC)5*	23	193	215
121094_length_386_cvg_25.9_tip_1	1	p1	(A)14	14	356	369
121110_length_386_cvg_3.4_tip_1	1	p5	(CAAAA)5	25	25	49
121132_length_386_cvg_5.9_tip_1	1	p6	(GTCTTT)5	30	113	142
121176_length_387_cvg_3.0_tip_1	1	p3	(AGA)7	21	51	71
121180_length_387_cvg_4.0_tip_1	1	p2	(TC)7	14	2	15
121184_length_387_cvg_8.0_tip_1	1	p2	(AT)8	16	1	16
121194_length_387_cvg_4.0_tip_1	1	p2	(AG)6	12	305	316
121244_length_388_cvg_6.9_tip_1	1	c	(A)10g(A)18	29	1	29
121246_length_388_cvg_4.0_tip_1	1	p3	(GGT)5	15	265	279
121284_length_388_cvg_5.9_tip_1	1	p1	(T)17	17	344	360
121300_length_389_cvg_4.0_tip_1	1	p1	(A)12	12	109	120
121320_length_389_cvg_9.0_tip_1	1	p1	(T)19	19	367	385
121332_length_389_cvg_4.0_tip_1	1	p3	(AGC)5	15	170	184
121358_length_389_cvg_7.0_tip_1	1	p1	(T)12	12	376	387
121408_length_390_cvg_7.5_tip_1	1	p3	(GCT)7	21	342	362
121420_length_390_cvg_5.0_tip_1	1	p2	(GA)9	18	361	378
121438_length_390_cvg_50.9_tip_1	1	c	(A)11cag(A)11	25	366	390
121448_length_390_cvg_5.3_tip_1	1	p1	(T)11	11	248	258
121486_length_391_cvg_3.2_tip_1	1	p2	(TA)10	20	333	352
121498_length_391_cvg_19.9_tip_1	1	p1	(A)11	11	21	31
121502_length_391_cvg_4.0_tip_1	1	p1	(A)15	15	59	73
121502_length_391_cvg_4.0_tip_1	2	p3	(CGG)8	24	360	383
121504_length_391_cvg_2.0_tip_1	1	p3	(CAA)5	15	46	60
121528_length_391_cvg_24.6_tip_1	1	p2	(AG)7	14	28	41
121572_length_392_cvg_8.2_tip_1	1	p2	(GA)10	20	342	361
121612_length_392_cvg_6.0_tip_1	1	p3	(GCG)5	15	304	318
121630_length_393_cvg_3.7_tip_1	1	p1	(A)12	12	211	222
121664_length_393_cvg_4.0_tip_1	1	p3	(ACA)5	15	46	60
121760_length_394_cvg_7.0_tip_1	1	p1	(A)14	14	18	31
121790_length_394_cvg_16.5_tip_1	1	p2	(AT)11	22	92	113
121826_length_395_cvg_7.0_tip_1	1	p1	(A)15	15	40	54
121894_length_396_cvg_6.0_tip_1	1	p1	(A)10	10	22	31
121906_length_396_cvg_3.2_tip_1	1	p3	(CAT)7	21	325	345
121982_length_397_cvg_5.0_tip_1	1	p3	(CAT)5	15	314	328
122090_length_398_cvg_5.0_tip_1	1	p3	(TCT)5	15	311	325
122166_length_400_cvg_6.0_tip_1	1	p1	(T)18	18	383	400
122174_length_400_cvg_5.9_tip_1	1	p6	(CTCCCT)5	30	310	339
122202_length_400_cvg_3.2_tip_1	1	p2	(AG)11	22	318	339
122210_length_401_cvg_5.0_tip_1	1	c	(T)10ctttttctttttttt(TC)11	47	354	400
122228_length_401_cvg_5.5_tip_1	1	p3	(TTA)6	18	381	398
122308_length_402_cvg_11.4_tip_1	1	p1	(T)10	10	57	66
122310_length_402_cvg_4.0_tip_1	1	p2	(TC)8	16	200	215
122362_length_403_cvg_5.3_tip_1	1	p1	(A)10	10	27	36
122370_length_403_cvg_7.0_tip_1	1	p1	(A)14	14	18	31
122378_length_403_cvg_5.0_tip_1	1	p2	(AG)6	12	271	282
122390_length_403_cvg_5.0_tip_1	1	p2	(CT)6	12	178	189
122410_length_403_cvg_7.1_tip_1	1	p1	(T)12	12	247	258
122432_length_404_cvg_21.4_tip_1	1	p1	(A)10	10	67	76
122438_length_404_cvg_6.2_tip_1	1	p2	(CT)6	12	144	155
122564_length_406_cvg_31.0_tip_1	1	p3	(ACA)5	15	225	239
122600_length_406_cvg_7.0_tip_1	1	p3	(TCA)5	15	306	320
122698_length_408_cvg_9.6_tip_1	1	p1	(A)12	12	111	122
122758_length_408_cvg_3.0_tip_1	1	p3	(GAC)6	18	40	57
122774_length_408_cvg_5.0_tip_1	1	p2	(AT)7	14	230	243
122816_length_409_cvg_32.8_tip_1	1	p1	(T)10	10	272	281
122820_length_409_cvg_4.3_tip_1	1	p2	(TC)6	12	12	23
122862_length_410_cvg_27.8_tip_1	1	p1	(T)15	15	18	32
122898_length_410_cvg_12.6_tip_1	1	c	(T)14gtgtttttttgcatatgtgaattgtatattattgtc(T)12	62	1	62
122922_length_411_cvg_3.0_tip_1	1	p3	(AGA)6	18	247	264
122922_length_411_cvg_3.0_tip_1	2	p3	(TCT)6	18	377	394
122948_length_411_cvg_6.0_tip_1	1	c	(GAC)6gaagacgat(GAG)5	42	189	230
122950_length_411_cvg_7.3_tip_1	1	p1	(A)10	10	338	347
122960_length_411_cvg_17.8_tip_1	1	p1	(T)22	22	390	411
122964_length_411_cvg_10.0_tip_1	1	p1	(T)11	11	383	393
123082_length_413_cvg_5.1_tip_1	1	p1	(T)10	10	344	353
123108_length_413_cvg_6.0_tip_1	1	p1	(T)14	14	400	413
123110_length_413_cvg_3.0_tip_1	1	p3	(CTT)5	15	221	235
123158_length_414_cvg_16.6_tip_1	1	c	(AG)7tccattgggagagtgagtgcga(GT)8	52	283	334
123162_length_414_cvg_19.9_tip_1	1	p1	(T)11	11	384	394
123196_length_414_cvg_3.0_tip_1	1	p2	(CT)11	22	3	24
123208_length_414_cvg_8.8_tip_1	1	c	(CAC)6tt(CCA)5	35	116	150
123234_length_415_cvg_3.0_tip_1	1	p2	(CT)11	22	375	396
123246_length_415_cvg_5.8_tip_1	1	p1	(A)16	16	3	18
123280_length_416_cvg_3.0_tip_1	1	p2	(CT)6	12	142	153
123326_length_416_cvg_3.9_tip_1	1	p2	(AG)14	28	389	416
123384_length_417_cvg_5.0_tip_1	1	p1	(T)10	10	180	189
123402_length_418_cvg_4.0_tip_1	1	p3	(TGA)5	15	110	124
123422_length_418_cvg_4.1_tip_1	1	p1	(A)12	12	223	234
123434_length_418_cvg_5.8_tip_1	1	p1	(A)15	15	387	401
123446_length_418_cvg_17.0_tip_1	1	p2	(GA)6	12	388	399
123512_length_419_cvg_7.0_tip_1	1	p1	(T)12	12	388	399
123618_length_421_cvg_13.0_tip_1	1	p2	(TC)11	22	1	22
123686_length_422_cvg_4.1_tip_1	1	p2	(GA)9	18	365	382
123728_length_423_cvg_17.2_tip_1	1	p3	(TGG)5	15	390	404
123744_length_423_cvg_4.2_tip_1	1	c	(TG)9(T)10	28	81	108
123800_length_424_cvg_10.0_tip_1	1	p3	(TGT)8	24	64	87
123832_length_425_cvg_4.3_tip_1	1	p1	(A)10	10	288	297
123834_length_425_cvg_2.3_tip_1	1	p2	(AG)8	16	381	396
123866_length_425_cvg_4.8_tip_1	1	p3	(TGA)7	21	238	258
123868_length_425_cvg_7.0_tip_1	1	p1	(T)10	10	302	311
123894_length_426_cvg_5.3_tip_1	1	p1	(T)18	18	172	189
123918_length_426_cvg_7.0_tip_1	1	p2	(CT)10	20	241	260
123920_length_426_cvg_6.9_tip_1	1	p3	(CAG)6	18	62	79
123932_length_426_cvg_5.0_tip_1	1	p3	(CCG)5	15	60	74
123938_length_426_cvg_12.2_tip_1	1	c	(GA)7gggagaaagaaagagccaacagccactctctttaacctgtctcaccaactcgcatctagaagcaattagggtcaccct(TC)8	108	1	108
123966_length_427_cvg_11.1_tip_1	1	p1	(T)11	11	417	427
123970_length_427_cvg_3.0_tip_1	1	p3	(GGT)6	18	292	309
124024_length_428_cvg_16.0_tip_1	1	p1	(T)12	12	388	399
124060_length_429_cvg_4.0_tip_1	1	p3	(GCA)6	18	243	260
124102_length_429_cvg_11.2_tip_1	1	p1	(T)11	11	59	69
124102_length_429_cvg_11.2_tip_1	2	p6	(GTGCCA)5	30	395	424
124180_length_430_cvg_6.0_tip_1	1	p1	(T)10	10	3	12
124198_length_431_cvg_5.8_tip_1	1	p1	(A)11	11	410	420
124216_length_431_cvg_3.0_tip_1	1	p3	(AGA)7	21	298	318
124252_length_432_cvg_5.0_tip_1	1	p3	(ATT)10	30	403	432
124260_length_432_cvg_5.2_tip_1	1	p2	(CT)8	16	127	142
124270_length_432_cvg_6.2_tip_1	1	p3	(ATA)5	15	135	149
124312_length_433_cvg_16.3_tip_1	1	p3	(ATG)6	18	33	50
124402_length_434_cvg_19.0_tip_1	1	p2	(AG)8	16	48	63
124422_length_435_cvg_3.2_tip_1	1	p3	(CCA)6	18	303	320
124442_length_435_cvg_4.7_tip_1	1	p1	(A)21	21	3	23
124534_length_436_cvg_6.5_tip_1	1	c	(T)10g(T)12	23	62	84
124552_length_436_cvg_6.5_tip_1	1	p1	(T)13	13	240	252
124594_length_437_cvg_36.8_tip_1	1	p2	(TC)14	28	1	28
124620_length_438_cvg_8.0_tip_1	1	p2	(TG)6	12	329	340
124662_length_438_cvg_4.0_tip_1	1	p3	(AAG)5	15	342	356
124686_length_438_cvg_4.0_tip_1	1	p3	(TCT)6	18	185	202
124688_length_438_cvg_5.0_tip_1	1	p2	(AC)9	18	79	96
124718_length_439_cvg_5.5_tip_1	1	c	(T)13gttaattataaccctatttacacaacctccagcaccatgtcagctactaccataaccgccatatttagaagaag(A)10	97	98	194
124718_length_439_cvg_5.5_tip_1	2	p3	(GCC)5	15	393	407
124760_length_440_cvg_3.8_tip_1	1	p1	(A)12	12	150	161
124780_length_440_cvg_51.1_tip_1	1	p4	(TTTC)5	20	210	229
124782_length_440_cvg_3.0_tip_1	1	p2	(CT)6	12	47	58
124810_length_441_cvg_5.3_tip_1	1	p1	(T)14	14	131	144
124816_length_441_cvg_4.0_tip_1	1	p3	(ATC)5	15	235	249
124828_length_441_cvg_9.0_tip_1	1	p1	(T)16	16	381	396
124834_length_441_cvg_3.8_tip_1	1	p1	(A)16	16	146	161
124844_length_441_cvg_7.0_tip_1	1	p3	(GAG)5	15	286	300
124866_length_442_cvg_32.1_tip_1	1	p2	(TC)6	12	20	31
124890_length_443_cvg_4.7_tip_1	1	p2	(AG)8	16	409	424
124894_length_443_cvg_4.0_tip_1	1	p1	(T)13	13	3	15
124940_length_443_cvg_5.0_tip_1	1	p3	(CCA)5	15	254	268
124954_length_444_cvg_12.0_tip_1	1	p1	(A)14	14	1	14
124982_length_444_cvg_6.5_tip_1	1	p2	(AG)9	18	327	344
125000_length_445_cvg_4.2_tip_1	1	p1	(A)10	10	56	65
125012_length_445_cvg_22.8_tip_1	1	p2	(AG)9	18	40	57
125040_length_445_cvg_5.0_tip_1	1	c	(A)11ttgacaatgaaaaatactgtgatgatgatcactgaatccagcagaaag(A)12	71	18	88
125066_length_446_cvg_5.3_tip_1	1	p6	(TCTGGT)5	30	1	30
125066_length_446_cvg_5.3_tip_1	2	p2	(CT)14	28	211	238
125070_length_446_cvg_10.0_tip_1	1	p3	(GAG)5	15	117	131
125074_length_446_cvg_11.4_tip_1	1	p2	(AT)7	14	95	108
125082_length_446_cvg_15.0_tip_1	1	p2	(TA)9	18	429	446
125128_length_447_cvg_4.0_tip_1	1	p1	(T)15	15	1	15
125178_length_448_cvg_40.5_tip_1	1	p3	(TCA)7	21	288	308
125200_length_448_cvg_5.2_tip_1	1	p1	(A)10	10	22	31
125224_length_449_cvg_4.1_tip_1	1	p3	(TGT)8	24	414	437
125234_length_449_cvg_5.0_tip_1	1	c	(CT)7cctgattcaattttcaaaccttttcttttcttttc(TTCT)5	69	9	77
125242_length_449_cvg_7.0_tip_1	1	p3	(TCT)7	21	360	380
125260_length_449_cvg_19.8_tip_1	1	p3	(CCT)6	18	203	220
125284_length_450_cvg_8.1_tip_1	1	c	(GAA)6(CAA)5	33	268	300
125328_length_451_cvg_28.0_tip_1	1	c	(TGG)5ggagttgactggtggtggaggaggagattggac(TGG)6	66	370	435
125408_length_452_cvg_11.0_tip_1	1	p1	(T)13	13	428	440
125428_length_452_cvg_6.0_tip_1	1	p1	(A)10	10	84	93
125438_length_452_cvg_3.9_tip_1	1	p3	(GAA)5	15	22	36
125466_length_453_cvg_4.0_tip_1	1	p1	(A)10	10	91	100
125478_length_453_cvg_22.8_tip_1	1	p3	(TAT)6	18	297	314
125482_length_453_cvg_33.0_tip_1	1	p1	(A)10	10	1	10
125484_length_453_cvg_10.8_tip_1	1	p2	(TC)7	14	13	26
125520_length_453_cvg_4.8_tip_1	1	p1	(T)10	10	89	98
125534_length_453_cvg_13.0_tip_1	1	p1	(T)16	16	438	453
125602_length_455_cvg_4.8_tip_1	1	p3	(TCC)6	18	414	431
125616_length_455_cvg_5.6_tip_1	1	p3	(CAG)5	15	183	197
125656_length_456_cvg_6.6_tip_1	1	c	(TC)7(T)28	42	415	456
125668_length_456_cvg_3.0_tip_1	1	p3	(CTT)5	15	381	395
125688_length_456_cvg_6.8_tip_1	1	p3	(CCA)6	18	233	250
125692_length_456_cvg_5.2_tip_1	1	p2	(AT)6	12	22	33
125700_length_457_cvg_11.2_tip_1	1	p1	(A)11	11	44	54
125700_length_457_cvg_11.2_tip_1	2	p3	(GCA)5	15	156	170
125702_length_457_cvg_3.8_tip_1	1	p3	(TGA)7	21	11	31
125756_length_457_cvg_9.3_tip_1	1	p3	(AGA)5	15	202	216
125772_length_458_cvg_5.0_tip_1	1	p1	(T)10	10	15	24
125788_length_458_cvg_11.5_tip_1	1	p3	(CGC)6	18	91	108
125796_length_458_cvg_6.0_tip_1	1	p1	(T)11	11	441	451
125828_length_459_cvg_4.7_tip_1	1	p2	(AC)8	16	29	44
125842_length_459_cvg_4.2_tip_1	1	p3	(TTC)5	15	104	118
125854_length_459_cvg_6.0_tip_1	1	p3	(AGG)5	15	16	30
125868_length_460_cvg_8.6_tip_1	1	p1	(A)14	14	430	443
125946_length_461_cvg_7.2_tip_1	1	p2	(AG)6	12	384	395
125948_length_461_cvg_8.7_tip_1	1	p1	(T)15	15	447	461
126024_length_462_cvg_8.1_tip_1	1	p1	(A)17	17	110	126
126038_length_462_cvg_33.7_tip_1	1	p1	(T)10	10	322	331
126044_length_462_cvg_7.0_tip_1	1	p1	(A)12	12	1	12
126046_length_462_cvg_6.0_tip_1	1	p1	(T)10	10	358	367
126088_length_463_cvg_11.8_tip_1	1	p3	(CTT)7	21	339	359
126098_length_463_cvg_4.2_tip_1	1	p3	(GAA)7	21	181	201
126106_length_463_cvg_5.6_tip_1	1	p1	(A)12	12	432	443
126126_length_464_cvg_10.9_tip_1	1	p3	(ATG)6	18	256	273
126134_length_464_cvg_4.0_tip_1	1	p3	(CTG)5	15	77	91
126140_length_464_cvg_3.2_tip_1	1	p2	(CT)10	20	303	322
126186_length_465_cvg_40.1_tip_1	1	p1	(A)11	11	21	31
126236_length_466_cvg_3.0_tip_1	1	p3	(CAC)5	15	291	305
126292_length_467_cvg_3.0_tip_1	1	p2	(AG)8	16	392	407
126344_length_467_cvg_5.9_tip_1	1	c	(GAA)5gccatcatattttcccct(TC)8	49	402	450
126380_length_468_cvg_4.0_tip_1	1	p3	(CAG)6	18	133	150
126390_length_468_cvg_3.0_tip_1	1	p3	(GCG)5	15	296	310
126396_length_468_cvg_8.0_tip_1	1	p1	(T)10	10	359	368
126410_length_469_cvg_4.0_tip_1	1	p3	(TCA)5	15	279	293
126424_length_469_cvg_7.5_tip_1	1	p6	(GAAAAG)5	30	4	33
126466_length_470_cvg_4.0_tip_1	1	p2	(TC)6	12	12	23
126548_length_472_cvg_37.0_tip_1	1	p3	(TGC)5	15	226	240
126554_length_472_cvg_4.0_tip_1	1	p3	(CCA)7	21	128	148
126554_length_472_cvg_4.0_tip_1	2	p3	(CAT)6	18	321	338
126590_length_472_cvg_4.0_tip_1	1	p2	(CT)7	14	24	37
126590_length_472_cvg_4.0_tip_1	2	p3	(TCA)5	15	176	190
126598_length_472_cvg_5.0_tip_1	1	p1	(A)12	12	291	302
126638_length_473_cvg_4.0_tip_1	1	p2	(CT)8	16	7	22
126656_length_474_cvg_5.3_tip_1	1	p1	(A)10	10	444	453
126666_length_474_cvg_15.0_tip_1	1	p1	(A)12	12	1	12
126682_length_474_cvg_32.0_tip_1	1	p2	(AT)6	12	431	442
126726_length_475_cvg_7.0_tip_1	1	p3	(ACA)5	15	53	67
126728_length_475_cvg_10.1_tip_1	1	p1	(A)17	17	7	23
126780_length_476_cvg_4.0_tip_1	1	p1	(T)10	10	366	375
126848_length_477_cvg_3.0_tip_1	1	p3	(CAT)5	15	321	335
126890_length_478_cvg_3.0_tip_1	1	p2	(CA)10	20	3	22
126904_length_478_cvg_58.5_tip_1	1	p3	(TGG)5	15	248	262
126916_length_478_cvg_4.0_tip_1	1	p2	(CT)6	12	19	30
126942_length_478_cvg_41.9_tip_1	1	p4	(TTTC)7	28	71	98
126942_length_478_cvg_41.9_tip_1	2	p1	(A)14	14	465	478
126946_length_479_cvg_13.2_tip_1	1	p3	(AGA)6	18	324	341
126954_length_479_cvg_8.0_tip_1	1	p6	(AGAGCC)5	30	416	445
126986_length_479_cvg_5.0_tip_1	1	c	(AG)6gaggaagaacggcaaaaagct(AAG)6	51	267	317
126988_length_479_cvg_3.0_tip_1	1	p3	(ACA)7	21	407	427
126996_length_479_cvg_4.4_tip_1	1	p1	(T)14	14	38	51
127030_length_480_cvg_4.5_tip_1	1	p3	(CAA)5	15	447	461
127058_length_481_cvg_2.6_tip_1	1	p1	(A)12	12	39	50
127106_length_482_cvg_3.7_tip_1	1	p1	(A)19	19	8	26
127172_length_483_cvg_8.9_tip_1	1	p1	(T)10	10	2	11
127174_length_483_cvg_4.0_tip_1	1	p3	(ATC)6	18	300	317
127228_length_484_cvg_6.0_tip_1	1	c	(AG)8(TG)6	28	283	310
127238_length_484_cvg_3.0_tip_1	1	p1	(T)12	12	28	39
127258_length_485_cvg_7.0_tip_1	1	p2	(GA)7	14	452	465
127268_length_485_cvg_5.0_tip_1	1	p3	(GGA)6	18	299	316
127290_length_485_cvg_42.7_tip_1	1	p1	(A)16	16	391	406
127330_length_486_cvg_4.6_tip_1	1	p1	(T)12	12	456	467
127358_length_486_cvg_43.7_tip_1	1	p1	(A)15	15	18	32
127380_length_487_cvg_4.5_tip_1	1	p1	(T)15	15	207	221
127394_length_488_cvg_4.3_tip_1	1	p3	(CCG)5	15	313	327
127440_length_488_cvg_5.7_tip_1	1	p2	(TC)7	14	11	24
127440_length_488_cvg_5.7_tip_1	2	p1	(T)12	12	357	368
127466_length_489_cvg_12.4_tip_1	1	p1	(A)14	14	189	202
127492_length_489_cvg_4.1_tip_1	1	p2	(TC)10	20	445	464
127510_length_490_cvg_5.1_tip_1	1	p2	(AG)6	12	17	28
127560_length_491_cvg_12.0_tip_1	1	p3	(TCC)7	21	322	342
127580_length_491_cvg_7.0_tip_1	1	p1	(A)13	13	176	188
127588_length_491_cvg_9.0_tip_1	1	p1	(C)10	10	478	487
127606_length_492_cvg_7.0_tip_1	1	p3	(TCA)6	18	162	179
127612_length_492_cvg_5.6_tip_1	1	p1	(A)14	14	479	492
127616_length_492_cvg_5.0_tip_1	1	c	(GTC)5(TTG)5	30	365	394
127618_length_492_cvg_3.0_tip_1	1	p3	(CAA)6	18	115	132
127664_length_494_cvg_16.0_tip_1	1	p1	(T)10	10	6	15
127710_length_494_cvg_4.7_tip_1	1	p1	(A)10	10	174	183
127710_length_494_cvg_4.7_tip_1	2	p1	(T)12	12	292	303
127710_length_494_cvg_4.7_tip_1	3	p2	(GA)9	18	454	471
127746_length_495_cvg_3.0_tip_1	1	p3	(ACG)5	15	30	44
127746_length_495_cvg_3.0_tip_1	2	c	(TGA)6(TGG)5	33	223	255
127758_length_495_cvg_49.5_tip_1	1	p1	(T)11	11	122	132
127846_length_497_cvg_7.0_tip_1	1	p3	(GAA)5	15	340	354
127860_length_497_cvg_3.0_tip_1	1	p1	(A)10	10	109	118
127906_length_498_cvg_16.9_tip_1	1	p1	(A)10	10	160	169
127928_length_499_cvg_6.8_tip_1	1	c	(TC)7ttcacctttctctctct(TC)9	49	17	65
127942_length_499_cvg_7.0_tip_1	1	p2	(TG)7	14	380	393
127986_length_500_cvg_6.8_tip_1	1	p3	(CTG)5	15	63	77
128032_length_501_cvg_25.3_tip_1	1	p1	(T)10	10	487	496
128048_length_501_cvg_4.0_tip_1	1	p2	(TC)6	12	305	316
128050_length_501_cvg_10.2_tip_1	1	p1	(A)11	11	66	76
128060_length_501_cvg_5.0_tip_1	1	p3	(TTG)5	15	260	274
128060_length_501_cvg_5.0_tip_1	2	p3	(GTG)5	15	473	487
128096_length_502_cvg_14.9_tip_1	1	p3	(AAG)5	15	107	121
128128_length_503_cvg_18.6_tip_1	1	p1	(T)10	10	473	482
128164_length_503_cvg_10.0_tip_1	1	p1	(A)11	11	1	11
128166_length_503_cvg_13.9_tip_1	1	p1	(T)18	18	473	490
128178_length_504_cvg_47.0_tip_1	1	p3	(CCA)5	15	3	17
128182_length_504_cvg_4.0_tip_1	1	p6	(CCCAAC)5	30	474	503
128250_length_504_cvg_3.2_tip_1	1	p2	(TC)6	12	210	221
128260_length_505_cvg_5.0_tip_1	1	p1	(A)11	11	14	24
128296_length_506_cvg_4.0_tip_1	1	p2	(TG)7	14	437	450
128300_length_506_cvg_54.0_tip_1	1	p2	(TC)10	20	5	24
128300_length_506_cvg_54.0_tip_1	2	p2	(AT)12	24	483	506
128350_length_507_cvg_8.1_tip_1	1	p3	(GGT)6	18	13	30
128362_length_507_cvg_8.0_tip_1	1	p2	(GT)6	12	458	469
128388_length_508_cvg_15.1_tip_1	1	p2	(TC)6	12	465	476
128426_length_508_cvg_8.1_tip_1	1	p1	(T)11	11	86	96
128488_length_509_cvg_7.8_tip_1	1	p6	(ACTCAA)5	30	448	477
128490_length_509_cvg_7.0_tip_1	1	p3	(AGA)6	18	22	39
128508_length_510_cvg_4.0_tip_1	1	p3	(TCA)5	15	383	397
128516_length_510_cvg_3.9_tip_1	1	p1	(T)10	10	66	75
128522_length_510_cvg_4.0_tip_1	1	p3	(ATG)6	18	90	107
128582_length_511_cvg_7.0_tip_1	1	p1	(T)11	11	207	217
128614_length_512_cvg_11.4_tip_1	1	p1	(A)11	11	155	165
128658_length_513_cvg_9.6_tip_1	1	p1	(A)16	16	20	35
128680_length_513_cvg_7.0_tip_1	1	p1	(A)13	13	1	13
128716_length_514_cvg_5.0_tip_1	1	p1	(A)11	11	471	481
128746_length_514_cvg_8.4_tip_1	1	p1	(T)13	13	396	408
128758_length_514_cvg_4.9_tip_1	1	p1	(T)15	15	500	514
128812_length_516_cvg_4.0_tip_1	1	p3	(TGA)5	15	60	74
128868_length_517_cvg_3.3_tip_1	1	p3	(CGG)6	18	238	255
128888_length_518_cvg_20.0_tip_1	1	p1	(T)10	10	22	31
128892_length_518_cvg_15.0_tip_1	1	p1	(A)20	20	1	20
128902_length_518_cvg_11.0_tip_1	1	p2	(AG)6	12	30	41
128912_length_518_cvg_3.0_tip_1	1	p6	(GTAACG)5	30	1	30
128942_length_519_cvg_5.7_tip_1	1	p3	(AAG)5	15	213	227
128946_length_519_cvg_17.8_tip_1	1	p3	(CGC)6	18	1	18
128948_length_519_cvg_3.0_tip_1	1	p3	(CGT)5	15	382	396
128978_length_520_cvg_10.0_tip_1	1	p3	(TTC)7	21	62	82
128986_length_520_cvg_3.0_tip_1	1	p1	(T)10	10	185	194
128986_length_520_cvg_3.0_tip_1	2	p1	(T)17	17	368	384
129020_length_521_cvg_9.0_tip_1	1	p2	(GA)6	12	238	249
129044_length_521_cvg_38.0_tip_1	1	p2	(TC)9	18	87	104
129102_length_523_cvg_6.3_tip_1	1	p1	(A)11	11	102	112
129110_length_523_cvg_35.8_tip_1	1	p2	(CT)14	28	1	28
129188_length_525_cvg_5.0_tip_1	1	p3	(GAT)6	18	78	95
129222_length_526_cvg_43.1_tip_1	1	p1	(A)10	10	74	83
129246_length_526_cvg_6.0_tip_1	1	p3	(GCG)5	15	185	199
129246_length_526_cvg_6.0_tip_1	2	p3	(CGG)5	15	450	464
129266_length_527_cvg_3.8_tip_1	1	p1	(A)15	15	23	37
129290_length_528_cvg_6.4_tip_1	1	p1	(A)10	10	351	360
129302_length_528_cvg_11.0_tip_1	1	p3	(TAT)5	15	267	281
129314_length_528_cvg_6.0_tip_1	1	p1	(T)10	10	433	442
129318_length_528_cvg_10.0_tip_1	1	p2	(GA)7	14	165	178
129320_length_528_cvg_17.0_tip_1	1	p2	(AT)9	18	1	18
129370_length_530_cvg_20.2_tip_1	1	p2	(AT)7	14	178	191
129422_length_531_cvg_35.7_tip_1	1	c	(A)13ctaaaaagggaagaaatagaagatacagggctacatgagcaataaacaagaccaccttcctatagatttcatgcaagaaa(T)10	103	1	103
129430_length_531_cvg_42.5_tip_1	1	p1	(T)10	10	21	30
129430_length_531_cvg_42.5_tip_1	2	p2	(AT)9	18	250	267
129478_length_532_cvg_47.7_tip_1	1	p1	(A)11	11	1	11
129508_length_532_cvg_4.0_tip_1	1	p6	(TGGGCC)5	30	1	30
129508_length_532_cvg_4.0_tip_1	2	p1	(T)11	11	515	525
129520_length_533_cvg_14.3_tip_1	1	p3	(GTT)5	15	340	354
129534_length_533_cvg_12.5_tip_1	1	p2	(AG)8	16	11	26
129602_length_534_cvg_4.9_tip_1	1	p2	(TC)6	12	27	38
129644_length_535_cvg_4.4_tip_1	1	p1	(A)13	13	147	159
129650_length_535_cvg_3.0_tip_1	1	p3	(ATG)5	15	425	439
129734_length_538_cvg_5.8_tip_1	1	p1	(A)11	11	519	529
129744_length_538_cvg_5.0_tip_1	1	p1	(T)16	16	523	538
129814_length_540_cvg_18.0_tip_0	1	p1	(A)13	13	528	540
129844_length_541_cvg_11.0_tip_1	1	p3	(CAA)5	15	35	49
129850_length_541_cvg_9.0_tip_1	1	p1	(A)11	11	9	19
129862_length_541_cvg_5.9_tip_1	1	p3	(CCT)5	15	91	105
129890_length_542_cvg_4.9_tip_1	1	p1	(A)12	12	372	383
129902_length_542_cvg_6.0_tip_1	1	p1	(A)11	11	74	84
129926_length_543_cvg_4.0_tip_1	1	p1	(T)14	14	1	14
129970_length_544_cvg_4.9_tip_1	1	p1	(T)14	14	464	477
130026_length_546_cvg_3.0_tip_1	1	p3	(ATC)5	15	186	200
130046_length_546_cvg_22.0_tip_1	1	p5	(ATGAG)5	25	517	541
130048_length_546_cvg_13.0_tip_1	1	p1	(A)17	17	1	17
130084_length_547_cvg_9.6_tip_1	1	p2	(AG)6	12	328	339
130132_length_548_cvg_4.0_tip_1	1	p3	(GAA)6	18	248	265
130142_length_549_cvg_30.5_tip_1	1	p1	(T)12	12	538	549
130156_length_549_cvg_8.0_tip_1	1	p1	(T)13	13	528	540
130170_length_549_cvg_15.8_tip_1	1	p1	(A)16	16	534	549
130178_length_550_cvg_50.0_tip_1	1	p5	(TTTAA)5	25	523	547
130212_length_551_cvg_5.1_tip_1	1	p3	(GAT)10	30	521	550
130220_length_551_cvg_3.0_tip_1	1	p3	(GAT)5	15	319	333
130248_length_552_cvg_6.0_tip_1	1	c	(TC)6tt(TC)6	26	458	483
130258_length_552_cvg_4.0_tip_1	1	p3	(CAC)5	15	1	15
130258_length_552_cvg_4.0_tip_1	2	p2	(AG)6	12	425	436
130292_length_553_cvg_2.0_tip_1	1	p3	(TTC)6	18	59	76
130302_length_553_cvg_6.6_tip_1	1	p1	(A)14	14	20	33
130312_length_554_cvg_3.0_tip_1	1	p3	(AAC)6	18	450	467
130330_length_554_cvg_6.8_tip_1	1	p1	(A)10	10	115	124
130372_length_555_cvg_3.0_tip_1	1	p3	(CAA)5	15	189	203
130372_length_555_cvg_3.0_tip_1	2	p3	(CAG)5	15	471	485
130394_length_555_cvg_7.0_tip_1	1	p1	(T)16	16	540	555
130440_length_557_cvg_5.0_tip_1	1	p2	(TC)6	12	438	449
130476_length_558_cvg_9.9_tip_1	1	p1	(A)16	16	1	16
130476_length_558_cvg_9.9_tip_1	2	p3	(AGA)6	18	438	455
130508_length_559_cvg_15.4_tip_1	1	p1	(T)16	16	540	555
130538_length_559_cvg_7.0_tip_1	1	p3	(CTC)7	21	52	72
130586_length_560_cvg_21.2_tip_1	1	p1	(A)10	10	135	144
130636_length_561_cvg_7.0_tip_1	1	p2	(GA)12	24	1	24
130648_length_562_cvg_7.0_tip_1	1	p3	(CTT)5	15	127	141
130688_length_563_cvg_4.0_tip_1	1	p1	(A)12	12	538	549
[truncated: 1,072 more rows]

## Sheet: Sheet4
ID	SSR nr.	SSR type	SSR	size	start	end
108703_length_550_cvg_7.5_tip_1	1	c	(AGGTGG)3agcagcagagggtaaaaacaagaacaatggagggaac(AACAAT)3gggggtaaaaaggttgttaacaatccaatgggtgttcagcctatgagcggtggattccaaaatgtgggtggtcccccccgtgt(CATGCC)4cgccgttcaaggcctccctgccgccgctggcctcgatgctatggcggggaactctttccaccaccaacaacaacagcaacactt(ACA)7	285	17	301
95248_length_293_cvg_5.0_tip_1	1	c	(AAG)4acctccacgcttgacgtcctcgccgacgacgtcgtttccctcaagcccct(CCA)4caagcccaaacacgtctggaagaagcacgtctggg(TCC)4tcgatttgttcgtctgcgctgtcctcttcgtcatctggttgtgggtttgcagcggattcaagtgcatgacctattgaatt(CATC)6	225	22	246
118299_length_1989_cvg_18.5_tip_1	1	c*	(GA)5aggag(GA)5ggatgag(GA)5aagagaagagaatcgcgtgatgtgaagcatggcataatgggttaggcttgtgatttt(TTC)4ttgcggtttccccagagcttgttctggttgtggagagagacgcagaagaagagtgtgggtggaat(AAG)5(AG)5*	199	1734	1932
106989_length_492_cvg_10.0_tip_1	1	c	(ACACCA)4tgcttcaagactcagtctcagccaaccccacattcttggccaccctctacagctggttcacccccacagtcttct(TCC)4aactagtcattggaaccatcttcatcatctcaaaccttgccaactcccacaaacgccatcacccacaacaccc(TCA)4	196	74	269
118043_length_1769_cvg_10.9_tip_1	1	c	(GCT)5gagggtgatgacatggctgtagataaagttccaaatggtgatgcggaggatcataaatcagag(AAGAAA)3gaaaagaggaaattggaacaggagttggagattcaggatctggctgaagatgatggggatgccaatgagcaaaatggaacagct(AAG)5	195	1425	1619
110965_length_648_cvg_40.7_tip_1	2	c	(AGA)6aagagaagaagaaggatgaacatggccatgaccatggccatga(CAG)4tgacagtgattagatcatcttaaggtgcatgagaccatagtagtgaggggtgtgcctttt(TTTC)3ttgtgatctatatttatgagtgagaaaacagaaaagg(A)10	192	320	511
118107_length_1808_cvg_8.3_tip_1	1	c	(AG)5ggccaaacgaggttgtggttggcgagccaatcgtagagaacaggaacaagggacttccattgcgtgtacttttcgtcgaccgaag(GTT)7ggtgttgttggtgctgttgctgcgtttttctcccttccttcaaagccttcgca(TGT)4	181	1486	1666
118451_length_2181_cvg_9.5_tip_1	1	c	(ACA)4agccttcagatttcacttctgaaacaagtgctgagaatttaatcgtgccgtggcaagacgagggcgacc(ACA)4ggttactcgttgatgactcttccttaaggtgcgtgttcccttgtgaagccaacgaaaggcctagtcaaggtctt(TC)5	177	388	564
116339_length_1176_cvg_11.6_tip_1	1	c	(GCATT)3gctctagcaaaacgacgaccacgcacccc(TAACCG)4caaccgcaccgtttccctccctcgcttgcttccgcaaatcgcatgggaaacgccaacggaagagaagacggatccatttcccccgccgtcgatc(CCG)4	174	73	246
108171_length_530_cvg_3.5_tip_1	1	c	(T)8cttcaaatccaaagaattcttattaatttatacataggtcatcgattacgcattgtttgtatataaagggagggtaaaattcacccg(T)10caatttctcgccgtaaagagtattcaagctattttatcgacatgagtgttctatatc(A)8	170	11	180
113329_length_800_cvg_8.8_tip_1	1	c	(TTTCA)3tttattggtgtgttggaagccctcactgctccaaaccctctct(TTTC)4ccccaaaccaaaacctaaattccctccttctgcgactttggccccaaatcgaccaccattgaattgtatttat(AG)7	161	10	170
116935_length_1326_cvg_12.8_tip_1	2	c	(GAGATT)3gctgcggaggcacagagagtgtttgctact(AGGAAG)4agaagagagagtgagacgtcgggaaaggttttcttcctcatctcacatgcggcatctgatgcatcca(CAAATG)3	157	1154	1310
115703_length_1066_cvg_8.0_tip_1	1	c	(GTT)5(GCT)4gcagcaacaacctt(TGC)5tgaaagaagtgatagtgagttgatgaaccctgctgtgcgaggttaagaggacttttcccactagagctcaattccaaagatggttgtcca(AG)5	156	683	838
97738_length_319_cvg_5.0_tip_1	2	c	(GAG)4ggtggtgaggaggagcttgagctcggcggcgtaggtgccgagtatggccacgtggagcttct(TC)5cttcgccattgccggaatggaaccaggtacaag(GT)9ta(GTGTTT)3	155	158	312
90550_length_254_cvg_2.0_tip_1	1	c	(CTC)5cttcacattttcccatccaatcccaatccca(ATTCCC)3tactgccactgctcctctactcccaacatctcaacacaaccctcgcgctcaccctcacc(CGCAAA)4	147	56	202
113461_length_811_cvg_5.4_tip_1	1	c	(GGAG)3aagagagagggatgtaacggccattgagtgaatgcggaagttgaacggaacgaaaatggttgaaagct(AAG)5agagggagtgcagcgaagagttgtttgcgttcatggt(TTTGC)3	147	620	766
115817_length_1084_cvg_59.4_tip_1	1	c	(GA)5gggttgaggcggagggaattggg(GA)6ggcgttgggagagaagagaggcttagggtttaaggaggagaagagggttgcagaggtggctgagcatgccattgtgattgtga(TGAGAT)3	146	854	999
100415_length_354_cvg_3.0_tip_1	1	c	(CGCACA)3ctcgtttttgttttgttacatatggcgtacaacaaccacaacctcgctcaacaagacctcccactccaccattacccgaaccaatccctattaccgg(ACCAAC)5	145	52	196
102879_length_396_cvg_6.2_tip_1	1	c	(CAGCAT)5caccagaagcctcgacgaaaacgtcgttagtatcgctgaaatcccccttgtcaggggctttgtcggaaacgacgtcgtcggagtcatcagcggaag(CGT)4	138	55	192
114863_length_956_cvg_56.9_tip_1	1	c	(AC)5cctccctactactaccactcacctccaccaccatccccctctcctcctcccccctactactaccactct(CCA)4tccccatctccaccacctccttatcactatcaaag(TCC)4	138	122	259
115027_length_977_cvg_8.8_tip_1	1	c	(AGAA)3atc(AAAGA)3aaaagagttaaacgctttgtgtgttgactagcgcttgcgctcgctttggctctgcaccttcctgcg(CT)12(ATGCAA)3	138	830	967
100449_length_355_cvg_8.9_tip_1	1	c	(GCC)4aaggccgcccacatgatgatggcctctgccgccg(C)8aaaacctccatttcccccgacgacgccgccgacgacttctggcacgagattgagctgccggagctcctcca(CGG)4	137	51	187
91396_length_260_cvg_12.2_tip_1	1	c	(GCC)5gctccggccaagcttccgatctggtgagtcatactcaacgccattctctaattgtccttagaatgaaaaggctaatgctggagaacggttagatataatt(ATTAAA)3	133	78	210
87690_length_236_cvg_4.0_tip_1	1	c	(GTGTAG)5gagc(AGTGGG)3agggtaatggtggtgggaaggagggtgaagaggcgaaggagcgggggctggagggtggtggtggc(GGT)5	132	1	132
108703_length_550_cvg_7.5_tip_1	2	c	(ACCCTC)5ctccagacccttacaacacacaccttttcagcgacgagaacacctccagctgcaacgttatgtaagtgccgt(CACAGC)5	132	418	549
104977_length_439_cvg_7.0_tip_1	2	c	(AGTAG)4tatttggttgtatgtagtagagatctccttgaggcggagcagctggatccagaacgagatcttggatcttggcggggttcgtcgtcaatgg(CGGAT)4	131	304	434
113891_length_851_cvg_55.4_tip_1	1	c	(TAA)4tggcagcggcggcagtgacggtgctactcccacctaggattccg(ACC)4aacgttacacgctgctctgctttgccttctctccctccccgtgtctccaa(CAC)4	130	86	215
116173_length_1144_cvg_16.1_tip_1	3	c	(TAA)5taccttcttcaatcccttcaacatgggctatctcaatcaccctattatggcttctgcagacatattgcagtactgagacaaaaggggtattgtaattgat(TTC)4	127	864	990
115263_length_1003_cvg_7.0_tip_1	1	c	(T)11aatttctcacaagcaccctggttagagaggttgagggga(AG)5atctgagaggaatgagagaaaggaagggacttatatagagaa(AG)12	126	877	1002
99020_length_336_cvg_11.0_tip_1	1	c	(A)9tgaatg(A)10gagaaaggaagtggtttatgaatgtagtggtgttgtctcgtctctagtggaagcatgtattcgccctggtgaggtgaggtttctg(CTT)5	125	33	157
99937_length_348_cvg_5.0_tip_1	1	c	(GAG)5gtagtggcaatgatgaaggcaatcgaaatagaaggtatcgaccctattaggtatagaagacagataattgcgatgtcttgcctcccaattgtcttggt(GAG)4	125	98	222
105767_length_458_cvg_4.8_tip_1	1	c	(TTGT)3ttcagtgcatcaaagtaagcattccatttagcagtggtatggatggtaaggacttgagatgactcggatgatctaccaccataggccat(GCCAAA)4	125	308	432
106315_length_473_cvg_13.9_tip_1	1	c	(T)16cccacacctaaaatggtgaccatgatcgactcttttatggatgatgttacatatatgtactatgtagcttggtttcatcagtcatcacatgcactcttat(A)8	124	16	139
104387_length_426_cvg_3.6_tip_1	1	c	(CCA)4accaatgccgccg(CCA)5tcaccgtcacttctccaacagtagcaaccaaccctagaaaccctccggaacccaacaacaacgag(AATAAC)3	123	42	164
105695_length_456_cvg_6.2_tip_1	1	c	(AGTG)4aaatgcagaagctgctacgcccatcctcttcggtccctttcctctcagtcgccaccccctttctctcttcgccaaaactcgtaacaatgtcagca(GCT)4	123	80	202
96164_length_302_cvg_5.0_tip_1	1	c	(GGA)4ccctaactggcctgaaaatgctgatgggtggggattcagcttgggccagtatttcgataagattaccattaaaaacaagaaaaaagatgatgaca(ATG)5	122	43	164
108001_length_524_cvg_43.0_tip_1	1	c	(CAC)5ttccaccaccacaaggaagaggatatacctggtgaggttgactataagaaggaggagaaacaccacaagcatcttgagcaccttggtgaggttgg(TGC)4	122	60	181
110567_length_628_cvg_18.0_tip_1	1	c	(AAG)4aggaagccaggccaataccgccttttcttcctgttgggattgaactcgtaaacgatacgcagctcatcatcatcgtctccatctcccc(CT)11	122	500	621
114907_length_959_cvg_14.3_tip_1	1	c	(CAG)7caaggaggt(CAAGGG)4caatcgggtgcggcgtacccaggaggggctgcacccttccagcacctcct(GCA)6	122	50	171
116011_length_1115_cvg_5.7_tip_1	2	c	(TCT)4aggtcaaaatctaaacgtagcagaaggcacagaagaacaacaaagaggaactccgaaacggagagcgagaaatctcattcggaggaggagaa(TGGTTC)3	122	829	950
118747_length_3587_cvg_17.5_tip_1	6	c	(T)14aacaagttgagtctctctctttctctctctattctctagtggccatctttctcactcctgttgcaagtaaagtttctttctcaaccacacacgagc(CCTA)3	122	2887	3008
62088_length_150_cvg_2.0_tip_1	1	c	(GACTGT)4ggtggttgtgtctggacctgcgtagttgtagttcttgcgggtggctgaacagtgtggtaaccagcactttcactatattctgccgttga(T)8	121	19	139
117883_length_1682_cvg_9.5_tip_1	1	c	(GGATGT)3ggatggcacagggatcaatggtgggacagaatcaaacaattcccaatttgtggttacgacaactcctgaagtggaattccttgagggttgc(TGT)4	121	134	254
108697_length_550_cvg_8.0_tip_1	1	c	(CACACC)3caaaaccctaaccccaaccaaaaccccgatgtggggattctcaaccacttcaacgagagcgacaaccaagagaacgacaacgac(AACGAG)3	120	162	281
111041_length_651_cvg_8.4_tip_1	1	c	(TCC)7gcctccgccgcagatgattcctcgccggcgctcgttgaatctctccctcaactggcgccg(CCGCTT)3ccg(GCGAGC)3	120	204	323
117893_length_1689_cvg_10.9_tip_1	1	c	(TTGGGC)3ttgcggcggaaggggttggggagggtgatggcggcgaagttgggatgggcgtggggttcggggaaattgaggatgttgttgggaagggaagg(GA)5	120	1550	1669
80188_length_200_cvg_3.0_tip_1	1	c	(AAC)4caagtaacaagggtcaatgcattgcatgaggaaaggtccagcttcttttccatgttagccatcaacttgggtaggaatccaccaccccaaaatgg(AAC)4	119	14	132
110175_length_608_cvg_4.0_tip_1	1	c	(GGC)5ggagatacctccaaggtatcggtggagattcgagcgacgcggcaacatgaggattgcgaagacgattgaagagagagaaagttggagaag(GA)7	119	389	507
117403_length_1485_cvg_17.4_tip_1	1	c	(TTA)7tcatcatcatccataaataccacatagttttcttagattaaggtgagttttgaggagtttaatcaacaggttttgtaataaccttc(T)12	119	1292	1410
118013_length_1740_cvg_19.1_tip_1	2	c	(AG)5(TG)6agtttgggttgtgtgaactttgattccttctgaaggcagccaccgtcggctggtccaaatggtttgagagagaaagaagaagacgat(AG)5	119	1528	1646
118731_length_3317_cvg_7.7_tip_1	2	c	(CGG)4gatcttcatcggaatccggcggattgtcggcggcgacctcgtca(TCG)4gaactggcggagcgcgccaccgcctcgagctcc(TCCTCG)3	119	3045	3163
96450_length_305_cvg_5.5_tip_1	1	c	(ATTT)3attatttattatttgtttattttattgggttcttagaaaagtggagagcgatatggaatttgacgagcacgaggaccaagaggaa(GAG)7	118	23	140
86150_length_228_cvg_2.0_tip_1	1	c	(GGC)5ggaggagctcacatgacggagcaggcgttggggttctcgtcgctgaacatctggggggcatggacgttgtacgggtagggctggtac(GCG)5	117	111	227
110161_length_608_cvg_4.0_tip_1	1	c	(GTG)4acagcactagtcatgataaggttgttattattaaccttaacaagatcatgatcttcaacatgttgttccttgtc(ATG)10	116	492	607
110521_length_625_cvg_52.0_tip_1	1	c	(AG)5attgaacaagatggcatactacaactacaaccgcgtttcaggcgagccaataatcgagtactcaagagaaagtccagtgttaggtgggttgggg(CAC)4	116	23	138
111077_length_653_cvg_33.6_tip_1	2	c	(T)8cctctcgttagtgcaaaatgtgaattagtattctcaggccttttgttagagatgacaaaattgggtgtggagtaataatattggtcacttattatctcg(T)9	116	516	631
86104_length_228_cvg_8.0_tip_1	1	c	(A)9tcctcgaaacggaagcttcaggccgatctacgagctcaggatcgcatcgaataagaatccctagcggatttgggatcgaggaggagagagat(AG)7	115	72	186
110357_length_617_cvg_7.0_tip_1	2	c	(AGA)6gcgagtggagaagaaagagcgcgtgggttccacatcccggcaaccttagcagtgatgaacccaaccaaaccgaaccacctt(AG)8	115	453	567
115635_length_1052_cvg_67.4_tip_1	1	c	(GTT)4ccaaacaggagcaccagaattggtagtccagaagggagaattgaaggcactggatggccggtgcttgtagggatccatggcaatggt(AG)8	115	884	998
84574_length_220_cvg_3.0_tip_1	1	c	(T)9gaacggcacttcattattactggatgaactatgtcctatagcctagacagaaacatgggactgcctatgttgatatcttccccccatcattca(ATC)4	114	45	158
90464_length_253_cvg_6.0_tip_1	1	c	(GCG)4tggttggccctcgacggagaggaggagacagaggaaagcctcttagctgcgaccctcaacatgtttgttcttcacctttctc(TTCG)5	114	123	236
94842_length_289_cvg_6.0_tip_1	1	c	(TCT)4tccatggagcaaccagtcactactgatcaaagacacatcaggta(GGC)4gccgacaacggccggcaatggaggtagatagatagc(GA)5	114	144	257
63772_length_153_cvg_4.0_tip_1	1	c	(ATGG)3aattgaaggtcagaagaggaggtatacgtacgcacaagacacatttatacgcagggaggaaggcgcggctg(GCTA)3caggaa(ATTC)3	113	11	123
62684_length_151_cvg_12.0_tip_1	1	c	(CAGGAG)3taggagggtga(TGG)4tgagtgggaggtttagcagggggtggagggtaatgtgggt(GTGTAG)5	111	40	150
103851_length_415_cvg_7.0_tip_1	1	c	(CATA)4cccaatacagagcagtataaccgtacgcaatacacggcacgatcgaactcgtcgaagcagacacgaaatcaagtaagcgagac(ACGT)3	111	35	145
108659_length_549_cvg_37.7_tip_1	1	c	(A)15ttaagaaacagaaagtgaaaagaaaaatccagaaacccgtgcatttggcatgacacatgaaattatagtagagacaagacagac(AGA)4	111	1	111
110009_length_601_cvg_4.0_tip_1	1	c	(CAT)5caacattaacatcac(CTT)4cctcctccgtgacgttcccggagcagcacccaccgctactagagcta(CTG)7	110	104	213
112675_length_754_cvg_24.4_tip_1	1	c	(TTAGGG)3ttttggaacgaattggacacgaaattcagaagaagagcgaagagaatgaggattttgggattcatggcgattatcgattgaa(T)10	110	637	746
37555_length_117_cvg_2.0_tip_1	1	c	(G)10agcatcggcctttctattgtttcttctctttcttaaggagccttcgttttctaaatcctcgtcgtcctcctcgacgatggt(GGGGAC)3	109	8	116
59892_length_146_cvg_4.0_tip_1	1	c*	(CAA)4(CAAAAC)5*caaagccatgggtctactgtggtggcgaaaggggaacaaacctcaa(CCTCAG)4	109	36	144
77730_length_191_cvg_3.0_tip_1	1	c	(CAGAT)4ccaattccttagtcactattcaacaattccactttcccagaaccaacacgaatgaaaaatcacgtttttattat(TTGTG)3	109	36	144
114087_length_874_cvg_23.0_tip_1	1	c	(CT)5(CA)5gagagaaaatggcagcatccgtttcgtgctcatggctaacccttccctcccaaatgagaaacctttccctaacttcc(TCT)4	109	42	150
95620_length_296_cvg_2.0_tip_1	1	c	(CGT)4cttcgtcgtagtccatcgacgccccgccgccgaagtccttggggaggcgcttgaggagcggagggagagaggagtat(TCG)6	107	177	283
116951_length_1334_cvg_14.2_tip_1	1	c	(CT)5catctctccactcccac(CT)6cctcgccctctcaggttcccttctctccgcttcatctccgccaccgccgg(CGACGC)3	107	120	226
84660_length_220_cvg_4.0_tip_1	1	c*	(GA)5agggtgacgcgtgctactttacgtttcagagga(TGTTG)3tgtcaccgaacagaatagagttgcatt(GAA)4(AG)5*	106	75	180
101447_length_371_cvg_3.9_tip_1	1	c	(CAT)8caccatcat(CAC)4(CAT)4cctcactctctcccatcgctcctcgctcgca(CCCTCT)3	106	5	110
116541_length_1224_cvg_13.4_tip_1	2	c	(CAG)4ccatacgtcatgatgccgccgcagcctcaggcgccgcctcccatgtgggctccctccgcccaggct(CCG)5(CAG)4	105	165	269
69192_length_165_cvg_2.0_tip_1	1	c	(AAGAAC)3accaaggaagaggttggttcatgttcatccctttgt(TGA)4tgctactgtgcttgtttttatgggat(TCGC)3	104	31	134
73068_length_176_cvg_3.0_tip_1	1	c	(GTG)4catgcaagtgaaggtgcatctgctctgggtacactggcacatagctatacccaccaacatagccgtgcccaaaa(CCATGC)3	104	48	151
115221_length_996_cvg_5.0_tip_1	3	c	(CGC)4cgtcggcgttgtcgttgtcgacagactgcggcgtggcgggggaagcggtggcacgatgttgcggttgtcgttcg(GGGCTA)3	104	755	858
88522_length_241_cvg_3.3_tip_1	1	c	(TGA)4tattggtgcagattcagaagatggagatgaagatgatagtgatgaggacaaagaaacagctgctgatgaccttgatgcagttc(A)8	103	132	234
107899_length_520_cvg_5.0_tip_1	1	c	(T)8accctgcttttggcacatcaggatggtactaatacaattccatccggtgctacagatcatgagctcatgatttgatggtggtatga(T)9	103	86	188
113839_length_846_cvg_19.9_tip_1	2	c	(AG)5aagtagctagcttagctcgtcgtagaaattaagcatgacattaatttcggtcaaagggaagagggaaggaaatgaaataaaaag(A)9	103	654	756
115255_length_1002_cvg_17.3_tip_1	1	c	(GAG)4cctgttctgcgtctcaggagactgttgaaagaagcagttgctgaagagagattccaggatgcagctagttatcgggatgagct(A)8	103	379	481
94880_length_289_cvg_3.0_tip_1	1	c	(CAA)4(CAG)4ctttcccagatgcaacaccagcagcagcttccacaaatgcagcaacagcagcagttgcctcagctt(CAA)4	102	7	108
102961_length_397_cvg_5.0_tip_1	1	c	(CAG)5caacatcaacaaccacaacaacagcagcaacaccaacagcagttgcaatttcaacagcagttgcagcagcaatta(CAG)4	102	98	199
103771_length_413_cvg_6.0_tip_1	1	c	(TTAA)3ccttgatatattaattgcgtctgaaatctaaactcgttctttggaagaatctgaaaccatgttcagtatcctttgtcttg(TC)5	102	32	133
111171_length_656_cvg_6.0_tip_1	1	c	(TAG)6taactcaacaagtccgaattctttgtttcttcattctttatgat(TA)6tgtatagaagtca(TGC)5	102	63	164
115847_length_1089_cvg_10.7_tip_1	1	c	(GTT)4gtaagaagtgtcagtgagtcttgtttcactcaactcattttggttggtgttataggcatccttgttgaagttgtagta(GTT)4	102	601	702
93922_length_281_cvg_4.9_tip_1	1	c	(TCTT)3tctccattgatcttttctcatcacacataaatggcatcacacctacccttcatagccactatcaccctcttcctctt(TC)6	101	37	137
105389_length_448_cvg_11.5_tip_1	1	c	(CTTT)3tgttttcccccttttacatttgtatgcttagttctggatcaactttcgctttgacatggtgtgttccaagtgcctta(GCTT)3	101	287	387
109607_length_585_cvg_10.0_tip_1	1	c	(ACA)7caaacaccaacac(CAA)5cctcgtcttcctcgacaacgacaacgatggcggcaat(GAC)5	101	1	101
108647_length_548_cvg_14.0_tip_1	1	c*	(A)8(AT)5*gacacgtggctggacgccggaaagtgagatcaattgggtggcgaggaggtggatgcggcggc(GGA)7	100	75	174
109767_length_592_cvg_6.0_tip_1	1	c	(ACC)4tcagcaacaaggtggacggcctatgtacctgcagtcctcaatgccgccaccaccacctccccagtaaccctgctat(ACC)4	100	432	531
115823_length_1086_cvg_5.0_tip_1	1	c	(AAG)5cgttgggaatgggaatcagatgaagcccggtttcattgggacggagatggaggatgctgatgctgtgaatttg(ATGA)3	100	956	1055
117245_length_1428_cvg_38.4_tip_1	1	c	(CATC)3accacatttcaaaatactacttagtgacacactatcacttggagattgctttacatgacacaccaaatttcaacac(AT)6	100	62	161
117551_length_1542_cvg_8.3_tip_1	2	c	(TCT)4tcctcctcgtcttcctcttcttcctcc(TCT)4tccacctccacctcctcatctatttcttcaacttcc(TCT)4	99	1344	1442
51504_length_133_cvg_4.0_tip_1	1	c	(CACCAT)3cacggacacgtgtacggctcccccgccttccatgctcctcttatgcctatgcctaa(GCCTGG)4	98	14	111
95906_length_300_cvg_3.0_tip_1	2	c	(A)12ggaaagaaatctagtggcagtactactacttccactatagctgctagctaccagataggagaaaagaaagagagaa(T)10	98	199	296
116297_length_1168_cvg_32.6_tip_1	2	c	(GGT)4ttgagagagggagaaagtgatgtgagagtgtgagttagaaggggtgtgtgagagagtgatgttggtggggtgga(TGG)4	98	791	888
30077_length_111_cvg_7.6_tip_1	1	c	(AG)9aatggccgaatacgacgagagatacgaagggaacgg(AGA)4gcttcacaattcc(CATCCT)3	97	15	111
38969_length_119_cvg_2.0_tip_1	1	c	(GA)5agaggg(GAAA)3gggatggggatctcgtgaatttaaaaggagcaagcaaagaatgaatgtga(GTGAGT)3	96	1	96
51468_length_133_cvg_4.2_tip_1	1	c	(GAC)6aacttggacgagctcgatctcatcgccctcgagcaagaagccaaggacgctgccgaagcgtattcaac(CT)5	96	33	128
67644_length_162_cvg_2.9_tip_1	1	c	(AGA)7aggaggcagacgcattgatgggaaaaggaaagggaacacacgagacacgacccccttccccttc(A)11	96	62	157
106865_length_489_cvg_63.8_tip_1	2	c	(GTG)4gagagtggtaatagta(AGG)4tgaatgcactggtggtggaggagagtggtagtagtagggttta(GGT)4	95	286	380
48232_length_129_cvg_2.0_tip_1	1	c	(CCCT)3cgcgcatcgcacaaccctccatccatccttccacgaattccactcgattatagactccctctct(CTTTCA)3	94	17	110
75394_length_183_cvg_2.0_tip_1	1	c	(A)8tgaaaaaatccataccaatataactggaaattgcaaccaataacaaccccaatgaacctaaaaaaatgataaaagccc(A)8	94	30	123
37189_length_117_cvg_2.0_tip_1	1	c	(TTAT)3tattaatgtaagttacggaacggaatgaaagagaatgggtccgttctgttactgattgtgtac(GCCAGT)3	93	22	114
79010_length_196_cvg_3.0_tip_1	1	c	(CTCATC)4cg(CATCCC)3catccacatccccaccatcaccaacaa(TCT)7	92	21	112
115731_length_1071_cvg_5.9_tip_1	1	c*	(CAATA)3(ACA)4*gatgctgaaaaccctttctgtgaatcttctaataagctagct(CCAACA)4	92	923	1014
116027_length_1118_cvg_13.0_tip_1	1	c	(TAATTG)3taatggttcttcttcttatctgacttgtgttttagtttggggttaggttgaggaggag(GCTT)4	92	891	982
116611_length_1243_cvg_7.0_tip_1	2	c	(CAG)5ctttatgtgatgataataatccatggctaaacagtgttgcagtggttgttgttgaggtt(GTG)6	92	330	421
118229_length_1915_cvg_9.0_tip_1	1	c*	(T)17cttcttttcttttttcggtgggcacgaattgaaattaattaaaaataaaac(A)11(AAG)5*	92	115	206
57184_length_141_cvg_4.0_tip_1	1	c	(CAA)4ccagcgccaccaccataaccagaacaggagccagcaccgccgcaacagcaaccgcaaccggtggtct(TCC)4	91	34	124
80628_length_202_cvg_3.3_tip_1	1	c	(GAA)5gatggc(GAT)8(GAA)9ggggaat(ATG)4	91	30	120
114117_length_876_cvg_65.3_tip_1	1	c	(CA)8ctcttcttccttcttattcattcctcatggagtcgcgagtgttgtcacgcgccgcaaccttca(CCTC)3	91	89	179
117925_length_1699_cvg_9.0_tip_1	1	c	(GCG)4ctcggccaggacgtggttggcgctgagctcgtcctgcggcgttcccttgccgcggagcttggggtca(GCG)4	91	735	825
54676_length_137_cvg_2.0_tip_1	1	c	(AAG)5aaaaag(A)10tggtagcagatgacaggtttaagagagagcgtgtgtgaggttt(AG)8	90	7	96
85880_length_227_cvg_4.0_tip_1	1	c	(GAC)4acctccgatttagagaacttcggcgctgatttgagactgggacgccacgccactgttgttgattcc(GAG)4	90	59	148
107385_length_503_cvg_10.6_tip_1	1	c	(GTC)4ggagaataagagatctcggattttccggcgaggcaacggcgaactcgtgcagcgaagcgatcggaa(CTCG)3	90	391	480
108389_length_539_cvg_56.0_tip_1	2	c	(AT)10ggagttccatttgtgcagaggtggttgtgttttgtgtctccttctcttgtgactacaaggg(T)9	90	251	340
114195_length_882_cvg_5.0_tip_1	1	c	(CT)7cctatgtcaggccacacatcttcttcctcttcttcttccttctgacccatctcagaaggaacctcaac(A)8	90	82	171
115253_length_1002_cvg_16.0_tip_1	1	c	(CA)5acatag(AAAC)3atgcctaccc(CAT)5cctcccatctcacaaaaccttcacc(ACA)4	90	18	107
115495_length_1032_cvg_7.0_tip_1	1	c	(A)9gggggttgttattggtgcattgttggaggtgccattggataagcaagaggaagaacataaggt(GGATGA)3	90	65	154
118421_length_2116_cvg_39.0_tip_1	1	c	(T)9cggaaaaaaatggatatatttttatatgcgaataaatcctactacttctggtcctgaggtttctgcgcttg(A)10	90	1	90
72938_length_175_cvg_2.0_tip_1	1	c	(CTT)7tactcagttgggtttgctcgtaatgcttcggagaaggggaaacgctgaatcagtgcac(GA)5	89	37	125
99885_length_347_cvg_7.0_tip_1	1	c	(TGC)4tcatgcttagtcttaagttgagcagtgaaaatatctgaaaagtccgctaaattgagtggaggcaa(AG)6	89	230	318
102605_length_391_cvg_5.8_tip_1	1	c	(CTAT)3gtgcgtgtgtatctagctatgaaataaggcaatgttcatcagcttgaaaacgctatctatc(TG)8	89	303	391
108973_length_560_cvg_7.0_tip_1	1	c	(T)8catgtacttctagatattgagcctactaaaggcacaattttacgaggctgcaagaactcctaagcttct(AGGC)3	89	164	252
103697_length_411_cvg_37.0_tip_1	1	c*	(CATG)4caaaggttgaatttctatttttgctaagcagatgctacgtacgtag(TA)5(A)17*	88	324	411
110911_length_645_cvg_4.2_tip_1	1	c	(CATGT)4attcgacatggacgtattggtggtcatgg(TGGC)3ccttggaccgtggga(TATC)3	88	44	131
113875_length_849_cvg_11.0_tip_1	2	c	(AGGA)3ggcttcggtctcatcgtccccaagggagacggtcatctccacaaggagaccatccccaactctg(ACC)4	88	569	656
41757_length_121_cvg_6.0_tip_1	1	c	(AG)6(A)9ggtagagagagaaagagcgcgtgaaagagaaagagcaagagagtaacaaagttgaaac(A)8	87	7	93
82946_length_212_cvg_4.0_tip_1	1	c	(CAT)5attgttcttcctttgcttgatgcatcttgagtcacccatctcatctccttttctttttctttc(T)9	87	83	169
86574_length_230_cvg_2.0_tip_1	1	c	(GA)5cctagcagactcccaactctcaactccaagtcacttttttgttcttcagggggcgacatcgtttgccac(A)8	87	125	211
111343_length_666_cvg_6.3_tip_1	2	c	(CCACCG)3ccgccgcctcatcccctcaatccaccaccaccgtcaccaacaacaccaccaccgtct(CCG)4	87	433	519
1621_length_90_cvg_12.2_tip_1	1	c	(C)27a(C)29t(C)28	86	1	86
114215_length_885_cvg_18.0_tip_1	1	c	(TAT)4tggcacaggcacaaacacgaatcgagtcgaactgatccacatcattaagaaaagcctaaaccgatt(A)8	86	17	102
114297_length_891_cvg_6.0_tip_1	1	c	(TC)12taactcaatgatatacagcttaaagagttattttaatgatcagtttggtgtact(A)8	86	783	868
116201_length_1148_cvg_51.9_tip_1	1	c	(AGA)4ggaagaagccttctgaacttgaatccttgttgatcctcatgatgggaaccatttttcctcctca(CT)5	86	57	142
118583_length_2446_cvg_8.0_tip_1	1	c	(TGCA)3gcacaaaatgagctacttcctctgcgtgttgtagttcaagttctcttctttgatcaagctag(AGC)4	86	1707	1792
17327_length_102_cvg_3.0_tip_1	1	c	(CA)8ctctgcgagcgttcttctgtggtctttgtttttttctgtttatggtttgaagtg(TGCGT)3	85	18	102
20223_length_104_cvg_3.0_tip_1	1	c	(GTAC)3atccttgctcatcttattgtaccgtatatatacgtacgtagtagccagtatttatttagtg(GTAC)3	85	5	89
36893_length_117_cvg_18.9_tip_1	1	c	(AT)10gaactttacacaaaccctgtccaaatatgtagaaactagaaatacaacgactc(AT)6	85	14	98
48378_length_129_cvg_3.0_tip_1	1	c	(GA)5agagcgcggtattctgatattggcgcagaaagggtttggtgatattgaaaatggagaagg(AGA)5	85	32	116
88580_length_241_cvg_3.0_tip_1	1	c	(TGAT)3ccagaccagggaagaagatgtaatcctagcgagattgataagtggtaagtgaaagtgt(GTGTA)3	85	4	88
97352_length_314_cvg_4.0_tip_1	1	c	(TGC)4cgatataactagattgagttaattctgacatcttgttaaaatgtgcttacagctagagaaataa(T)9	85	211	295
113787_length_841_cvg_14.2_tip_1	1	c	(TCCTCT)3tcctccttctccttctcctccacctcctccacctccttcaaatcctcagccacca(CCG)4	85	381	465
51518_length_133_cvg_2.0_tip_1	1	c	(GGC)6aggaagcgccgaagatccggcttcattgacgatgacgccgaagaggtc(GACGAG)3	84	46	129
54156_length_137_cvg_5.0_tip_1	1	c	(A)9ccaccgcagctgcggctacggtacgtgtggcccagcagggggacacgcatccctctactg(T)15	84	54	137
116013_length_1115_cvg_35.0_tip_1	1	c	(CTC)4(CGC)5cccccaccacc(ACG)5atgctgacgccgacgc(CGA)5	84	172	255
118005_length_1736_cvg_16.5_tip_1	1	c	(GCAG)3atttttattttctgtttcccttgatgttatttacgattatgtataattgggggataaaaagaag(A)8	84	26	109
53906_length_136_cvg_2.0_tip_1	1	c	(A)8tggtgggttccatcgtttctacgatttttttagaaacagttaggtcctctctatacaccggagcc(T)10	83	25	107
104931_length_437_cvg_4.0_tip_1	1	c	(TGC)9ggtggttgctgaagctgcggcggaggcagagg(CTGAGA)4	83	98	180
115833_length_1088_cvg_5.0_tip_1	1	c	(AGC)7ttgtgaagaacaagacatcataggcagacacaacacattatcaa(CTGTTG)3	83	39	121
116861_length_1306_cvg_11.0_tip_1	1	c	(T)10ccttcagtagatcgagttacagattgttgcagcaaataattagcctttc(GATT)3(AATT)3	83	154	236
118159_length_1850_cvg_8.9_tip_1	1	c	(AGA)5agcacaaggataaggcagaagatggttcacccgatttagataagtctgagaagaaa(AAG)4	83	1502	1584
72502_length_174_cvg_3.0_tip_1	1	c	(CGTTT)3ccgagtctccaagtcctctcttctgcacgcactgtgcaagacttcattttttgtg(AACA)3	82	30	111
74682_length_180_cvg_2.0_tip_1	1	c	(GATC)3gaaccatacaataatggtggattaataatcgattcttgctttgctttct(TCG)7	82	20	101
107577_length_510_cvg_7.0_tip_1	1	c	(T)9cttccatttgtatctgtgtgcacatctgtgcctgtgatcactctataatgttagataggcg(TA)6	82	402	483
109419_length_577_cvg_51.0_tip_1	1	c	(CACG)3atatacacgtagagctaagccatcacatgaccaccacgactacgtacgggcacacata(TACG)3	82	127	208
108721_length_551_cvg_12.0_tip_1	1	c	(CGC)5cggcgaactctagccaaacaataaacaataccgacgacgccagagagcacgccg(ATTA)3	81	186	266
118387_length_2088_cvg_10.0_tip_1	1	c	(C)11tttcaccactttcctggacatgcgagcaagcaatcaccccaaaaacaccattggaaaagcgc(A)8	81	573	653
117603_length_1557_cvg_19.2_tip_1	2	c	(A)8tgaaaatacacatggcctccagcctgtcggtggcatggttttatttcatttccttcacattt(A)10	80	147	226
88784_length_243_cvg_11.0_tip_1	1	c	(GGATGA)3cgatggtgatgaggaa(GAT)4ggggaggatgaa(GAG)7	79	162	240
113729_length_835_cvg_38.0_tip_1	1	c	(AGGGCC)3aggctccactagtactgtggccttttttgattctggatttcga(TTGGGC)3	79	414	492
114165_length_880_cvg_37.7_tip_1	1	c	(CCA)4cctaaatcagcaccagccccatctcccacaacaacac(CACCTA)5	79	184	262
59864_length_146_cvg_3.0_tip_1	1	c	(T)13aattgattcatatggtcctaacaagagaattcctatcaataatcaaaattcag(AAT)4	78	1	78
118519_length_2303_cvg_8.0_tip_1	1	c	(AAAAAT)3atgctaacccaattcaacattgacaaagaaaaagtaaggattgtgattttat(A)8	78	50	127
97448_length_315_cvg_3.2_tip_1	1	c	(GCAG)3atcagatcctctcgctttcacttccaacaagacctgcctctgcttct(GCTTCA)3	77	15	91
107045_length_494_cvg_5.9_tip_1	1	c	(CAA)5catcaacaacaacgcttcctcttccgctccggccaccgtgtcgtccact(CCG)4	76	169	244
115805_length_1083_cvg_11.0_tip_1	1	c	(GAA)6gtggtttctgggtgatgcgtagaagaaagatgcatgaagagaa(AGAAG)3	76	961	1036
9797_length_98_cvg_2.0_tip_1	1	c	(TTG)5tggctgtggttcttccttgtcagaagttga(TGT)4(TGG)6	75	17	91
45770_length_126_cvg_2.0_tip_1	1	c	(TA)6gtagtatttttgtacttattgttggatcacgcaaacggctatcgcta(GCAT)4	75	1	75
109377_length_575_cvg_4.0_tip_1	1	c	(AAGA)3aagcaaaagagtaagaatgagggtgagcagtgatcgcagttgaggcacaag(GAAT)3	75	16	90
113787_length_841_cvg_14.2_tip_1	2	c	(GTT)5gctgtcgttgggatggagcaattcccaatcctctgcagcttc(TTCCAG)3	75	680	754
34509_length_115_cvg_3.0_tip_1	1	c	(TCAGA)3tctacgcaattccaaatcacacgaaagcagaatctacagaggag(GAA)5	74	31	104
105431_length_449_cvg_5.0_tip_1	1	c	(TAT)4tcttctttgggacataacaactcagagagttcttgcaattttgcaa(TC)8	74	24	97
118257_length_1942_cvg_12.3_tip_1	1	c	(TCAC)3tacaacactccacatggccacttttctaacgctcctctttctgatct(CCG)5	74	4	77
26777_length_108_cvg_3.0_tip_1	1	c	(AT)5gtaatgtactaactatagtactttgtgtaaaatattagattagactagatagggg(A)8	73	12	84
27613_length_109_cvg_2.0_tip_1	1	c	(TAG)5taaaaccttcaatcttgtactgctgctacgtgatttcgattgctgc(TACT)3	73	19	91
53592_length_136_cvg_2.0_tip_1	1	c	(AAG)5gtgttattggcgttatgacaaaggcgaaggaaaatgcgttggt(AAGAA)3	73	35	107
99391_length_341_cvg_10.0_tip_1	1	c	(GAA)5gatggtgataagggcgaatttggtgcagtgtcctccaatgcttatt(ATG)4	73	145	217
110827_length_641_cvg_5.0_tip_1	1	c	(GCATC)3tcatccatgtccatgtcgatggccaaacgccaaaaac(AAG)7	73	39	111
116307_length_1170_cvg_17.9_tip_1	1	c	(CT)9tcaatggaccctttcaacca(CT)8atctctt(TCTA)3	73	1087	1159
118139_length_1831_cvg_55.0_tip_1	2	c*	(GAGT)4(GT)7*ttgtgtgtgagaaaggggtgtttggtggttttatt(AG)5	73	1668	1740
118185_length_1876_cvg_9.0_tip_1	1	c	(GGT)5gggaatgggaagaagatgaggtcttgagagaggcggagga(GGTGAT)3	73	1733	1805
118259_length_1948_cvg_19.2_tip_1	1	c	(TTG)8ttattgttgtggttgttggcctcgatttcttcga(TGT)5	73	1457	1529
19375_length_103_cvg_3.0_tip_1	1	c	(GAA)4gagaaagaaaacaatcaaaagaggcatcatgaggtccattcc(GTTTCT)3	72	1	72
106663_length_482_cvg_5.0_tip_1	1	c	(CT)5tctctctctgctctcccttttcccctttcatgtcttcaatcacc(GCCTCT)3	72	99	170
108757_length_553_cvg_5.5_tip_1	2	c	(AACC)3aattgacaatcttccctttgggtaaggggaggcaatacctaactactgtta(T)9	72	355	426
114489_length_909_cvg_8.5_tip_1	2	c	(GGTT)4ggtatcgtaagttttaattaatattttggtggttctttggaatccgga(T)8	72	754	825
114903_length_959_cvg_5.0_tip_1	1	c	(GGC)4ttcatcggcggaatcttcggcgtcggaattgtggggttgagg(TTGGTC)3	72	850	921
118557_length_2409_cvg_19.8_tip_1	1	c	(TG)5cattgcgatgaggaagtggacggttgcttccgctctcgttctgctctgtctc(CT)5	72	49	120
40119_length_120_cvg_4.0_tip_1	1	c	(AC)7gtgcctcctctcttcgccaatcgccactgcttttctatt(TTA)6	71	31	101
52596_length_134_cvg_3.0_tip_1	1	c	(ATC)4caggtaaattattgttgtggcctagcacattataaatagtatataataa(AT)5	71	52	122
55736_length_139_cvg_8.0_tip_0	1	c	(GA)5ttgaaggaggcgactcgttccaataatgagggagttggaacga(GTTGGG)3	71	12	82
111947_length_704_cvg_36.2_tip_1	1	c	(GTA)4ataataataaattatgtgttgcaaggaaagggttcgttttatattatgcta(T)8	71	418	488
24251_length_106_cvg_2.0_tip_1	1	c	(ACGG)3gagtagttcatacttcatggcgttgctactgttttgttcggcc(ACT)5	70	27	96
28801_length_110_cvg_2.0_tip_1	1	c	(GAA)8gacgaagaggaagaagaagatgaagaagaat(ACG)5	70	7	76
33451_length_114_cvg_3.0_tip_1	1	c	(AG)5cgagtagattagtccatttccgcgaggagagagaaagtgcgagaatcgga(AG)5	70	17	86
37851_length_118_cvg_2.0_tip_1	1	c	(GTTCCA)3gcaatattgaaggaggaaagtcttcaactttctc(CT)9	70	1	70
42903_length_123_cvg_2.0_tip_1	1	c	(CTT)5tgtctccggtggctcctcgcctgaagacgacgtcgttgcca(TC)7	70	41	110
117825_length_1647_cvg_8.6_tip_1	1	c	(TC)7gtgctctgtcttccagttcagtccagtgccacactc(TCTCT)4	70	38	107
1635_length_90_cvg_5.7_tip_1	1	c	(GGA)4gatgggtacttgtat(G)8tggtggagatgggtacttgtat(GGA)4	69	3	71
42887_length_123_cvg_2.0_tip_1	1	c	(TCC)4tcttgttcttcataatagtcc(TCCACA)3(TCCTCA)3	69	41	109
66892_length_160_cvg_5.0_tip_1	1	c	(A)8tgtgtggacacaatggcatgttaggagcattaggaaaacgagggaggagg(A)11	69	72	140
83656_length_216_cvg_4.0_tip_1	1	c	(A)9gcatgaatagaaagctacttcttcagctgcagcattcgacagaattttgcc(T)9	69	24	92
110971_length_648_cvg_6.8_tip_1	1	c	(T)14gtggagtatgcatgtataagatgttaatgaattggggggag(GA)7	69	486	554
115199_length_994_cvg_15.2_tip_1	1	c	(TTGGCT)3ttggcgttatctttatgtttttaaaagaggagtttttagg(T)11	69	922	990
115389_length_1020_cvg_16.6_tip_1	2	c	(ACA)6agtactacaacaatgatgctgccaatgataaatactact(ACA)4	69	451	519
117445_length_1499_cvg_8.7_tip_1	2	c	(TTG)4gtcctcttcatctccactatcttcttcatcatgctcttcttcttt(TTC)4	69	1175	1243
70346_length_168_cvg_4.0_tip_1	1	c	(T)9ccatttaaaaacgtagttatagtttgtttttgttgtcaaaggacctaaagc(T)8	68	1	68
107971_length_523_cvg_5.7_tip_1	1	c	(CT)5tcacaacaccaaagatcgcgtattccagtgcttcgaggcgcac(GTGTG)3	68	130	197
114165_length_880_cvg_37.7_tip_1	3	c	(GACG)3ggatctatttcatttatttatcctctgctcttgttgagtagcgt(TTTC)3	68	605	672
116881_length_1312_cvg_10.9_tip_1	1	c	(TCT)4tccccatggcggcgactcaggtaccgatccctcgagaattgggt(TTGG)3	68	1157	1224
84070_length_218_cvg_5.0_tip_1	1	c	(ACGT)3atgtacgaatacgaacaagctagaacacacatagactgatcgt(TCGA)3	67	103	169
89068_length_244_cvg_6.0_tip_1	1	c	(TCTCAC)3ttctccaccttcaccgcaccaaccaagccctctctcc(CTT)4	67	111	177
74790_length_181_cvg_2.0_tip_1	1	c	(CT)9tttattggtttccaataaagaagagaga(ACAAC)4	66	3	68
96400_length_304_cvg_3.1_tip_1	1	c	(CCCTCT)3cccttcctctcctccaacctccctccgctccccaaa(TCC)4	66	220	285
111425_length_673_cvg_5.0_tip_1	2	c	(CAC)5catcgccaagcaccaacgccgtcgagagtggcgatgaga(GGC)4	66	445	510
113025_length_777_cvg_6.0_tip_1	2	c	(AAG)4gaggaagaggaggctgccaaggctgcaccgccgcaa(CAG)6	66	490	555
113301_length_798_cvg_7.0_tip_1	1	c	(CCG)4ctgcatcctctactccgccgcgctcttcctcttcctcctcct(CGC)4	66	82	147
117005_length_1345_cvg_18.8_tip_1	1	c	(AACACT)3aacaccccttctccccaaactcactattcccaaatc(TCT)4	66	165	230
118141_length_1834_cvg_10.7_tip_1	1	c	(TCT)4ttctctgtacaatagccatgtataaccccctcagtagaagaa(CAC)4	66	4	69
37295_length_117_cvg_4.0_tip_1	1	c	(CCCAAG)3cccaactaccatcccca(ACAATC)5	65	32	96
38805_length_118_cvg_3.0_tip_1	1	c	(AG)5atttgggagttgcagaaagagcgaaagtgaagaga(GTGGT)4	65	11	75
50522_length_132_cvg_15.0_tip_1	1	c	(GGT)5gaagaataatggtatggatgcttgggaggtgagtacaa(TGG)4	65	51	115
102953_length_397_cvg_54.0_tip_1	2	c	(CT)9tcatataaaatattaatggactgcttctcttttcc(ATTT)3	65	223	287
105199_length_444_cvg_4.0_tip_1	1	c	(GAA)4aaaggaggaagaagggaggtgagcaggagcgacgg(AGAGAA)3	65	102	166
107053_length_494_cvg_3.0_tip_1	1	c	(CAC)4ttcttggctagtactcacgccgtcgttagcctaatcgt(CGC)5	65	37	101
110631_length_631_cvg_8.1_tip_1	1	c	(TAGCAA)3taagagaaacatcatcggaatcagaagaagaa(AGC)5	65	113	177
116319_length_1172_cvg_11.6_tip_1	1	c	(T)9aaaatgatttacaggagcgtttatgcacgttgctaaacgttact(GTA)4	65	83	147
38091_length_118_cvg_2.0_tip_1	1	c	(GAAA)3cagagagaagagagagaaagagaaagtgaaagtgaaagagaa(AG)5	64	15	78
100811_length_360_cvg_3.0_tip_1	1	c	(GTT)5gtgatgggtctgtggagaaaaataagagatggtgaag(GGT)4	64	251	314
111993_length_707_cvg_5.0_tip_1	1	c	(CA)5ctttcaccctccagcgcgccctctcatcaaactccaatttcatt(TC)5	64	3	66
34455_length_114_cvg_2.0_tip_1	1	c	(T)8gggcatccatggtggagaagaagaggaggtgatgttttcttaggtta(T)8	63	52	114
99869_length_347_cvg_3.6_tip_1	1	c	(CAG)5caacagccacaaccccagcagtcacagcatcaacaa(CAG)4	63	238	300
108831_length_555_cvg_56.0_tip_1	2	c	(CTC)4ctgttcactcaccacctccaccacattacatctatgcat(CTC)4	63	127	189
116937_length_1329_cvg_11.4_tip_1	1	c	(CAT)7cgctatcctcaatctcatgcacctccacga(CAT)4	63	134	196
93232_length_275_cvg_5.5_tip_1	1	c	(CAT)4tggatttcacaatgtgaggactaatcactaatgta(GTT)5	62	66	127
115789_length_1081_cvg_6.0_tip_1	1	c	(CAC)4tcctttctacagcatcatcacaagtgattgtacaccttca(AC)5	62	157	218
53654_length_136_cvg_4.0_tip_1	1	c	(T)9cttttcaaaatactcgccagcttgtttgacagtatgatgtgcag(T)8	61	69	129
48810_length_129_cvg_4.0_tip_1	1	c	(TTC)7tttttgcttgtcggaatttcatgt(GATGA)3	60	67	126
75686_length_184_cvg_2.0_tip_1	1	c	(T)8cccttcccctctcatgagtgaatgtgagaagaatttcccaacca(T)8	60	57	116
81146_length_204_cvg_3.0_tip_1	1	c	(TCCAGG)3tccagatcggtattagcg(GAAGGA)4	60	98	157
110665_length_633_cvg_8.8_tip_1	1	c	(CTT)4ctcctatgccttctcaactcttaccctaaccctaaa(CCTT)3	60	486	545
118073_length_1787_cvg_11.0_tip_1	4	c	(TGC)4tgtggctggtcgtcttcgctttcttcctcctct(TCC)5	60	1481	1540
20021_length_104_cvg_2.0_tip_1	1	c	(GACGGT)5gggtcatatttctcc(TA)7	59	1	59
75320_length_182_cvg_4.0_tip_1	1	c	(CAG)4caacaacaacagccacaaccacagcaacaacagcc(ACA)4	59	9	67
100861_length_361_cvg_4.0_tip_1	1	c	(CT)8catccctcatgttctggaagctcgcctccat(CTC)4	59	119	177
101439_length_371_cvg_4.6_tip_1	1	c	(TGT)4gattgatgttggtgaagttgtagtct(TTG)7	59	220	278
115833_length_1088_cvg_5.0_tip_1	2	c	(A)8gacagaaaagtttgttgtatactccccattggaaattcaacca(T)8	59	1008	1066
116029_length_1118_cvg_11.0_tip_1	1	c	(GCAT)3gaaaatcgagataaaaaggg(ATTA)3ttaac(AT)5	59	110	168
78798_length_195_cvg_3.0_tip_1	1	c	(CCAA)3gataacaaataataataacaacacatccatggcctgaa(T)8	58	111	168
84502_length_220_cvg_4.0_tip_1	2	c	(TCTAA)3cacactccgtgaccaagggaaaggc(GT)9	58	151	208
117757_length_1623_cvg_11.4_tip_1	1	c	(GATT)3tcagatatcatataggtgatgattccagcggaacct(GA)5	58	1431	1488
75452_length_183_cvg_3.0_tip_1	1	c	(T)8aaaccttattttcttagaaggaataagcagaaggctc(AGG)4	57	59	115
101845_length_378_cvg_4.9_tip_1	1	c	(CAG)4catattccatctatggaagttctttgtaat(GCA)5	57	109	165
105379_length_448_cvg_6.9_tip_1	1	c	(AG)5ataaaggtgcttcttggaagaga(GAGATT)4	57	380	436
108079_length_527_cvg_4.2_tip_1	1	c	(CAAACG)3cgactacaatcacaaacacag(ACACAA)3	57	101	157
109405_length_576_cvg_23.4_tip_1	1	c	(TGG)4tgctgttgctgttgtggccgctcctggcgg(TGC)5	57	273	329
109479_length_579_cvg_6.1_tip_1	1	c	(A)8gccaatccctgtgaaacatgagctgaaggcagaggag(GAT)4	57	220	276
114701_length_933_cvg_6.0_tip_1	1	c	(TGCTGA)3tgttgattttgctgttgctgt(TGATGC)3	57	373	429
86604_length_230_cvg_3.1_tip_1	1	c	(AATCCA)3aatcaaaattctaagcctag(CCCTAA)3	56	94	149
106113_length_468_cvg_3.0_tip_1	1	c	(ACA)6catggatgagtcatcttctgaagatgct(GA)5	56	273	328
108575_length_546_cvg_4.0_tip_1	1	c	(TCATCC)3tcctcctcttccatcacttcatcaaa(ATC)4	56	288	343
111463_length_675_cvg_7.0_tip_1	1	c	(TGATC)3atcccattttgccattcaagaaaagcggt(GCTA)3	56	181	236
113899_length_852_cvg_9.0_tip_1	1	c	(GA)9tggatgccgttgttcaaaccagaggcct(TC)5	56	22	77
116603_length_1241_cvg_6.9_tip_1	1	c	(T)16ctcaaccctctcaaaacatctttttccttc(T)10	56	135	190
118647_length_2700_cvg_14.1_tip_1	1	c	(CCT)4cttcctcctcacactctccatcacca(AAGCCC)3	56	123	178
58054_length_143_cvg_2.0_tip_1	1	c	(ACC)4gctcgcctcctcctaaccagcgagaccacggtt(AG)5	55	1	55
90474_length_253_cvg_3.0_tip_1	1	c	(CGCAA)3cgaaacacaacc(CT)8(CGCT)3	55	1	55
90798_length_255_cvg_3.9_tip_1	1	c	(CAGCAA)5c(GGCAAT)4	55	1	55
100349_length_353_cvg_4.0_tip_1	2	c	(CTC)5atcgtct(TCG)6tca(TCG)4	55	126	180
113287_length_797_cvg_7.0_tip_1	1	c	(TAGC)3tggcactcatactataagccttattagaattgacc(A)8	55	659	713
117955_length_1715_cvg_6.4_tip_1	1	c	(A)9tcaattccttcgtggggtatcttcattaattacc(CTAG)3	55	328	382
59052_length_144_cvg_8.7_tip_1	1	c*	(CTT)9(TC)14*	54	90	143
73380_length_177_cvg_6.1_tip_1	1	c	(GGT)4gctggcgtaggatgtgtg(GGATAT)4	54	46	99
86306_length_229_cvg_4.0_tip_1	1	c	(TGGAGG)3tggagccggagccggagc(TGG)6	54	34	87
97674_length_318_cvg_4.0_tip_1	2	c	(CGC)5ccccgctgcctactccgcctacccata(CGC)4	54	179	232
108081_length_527_cvg_6.1_tip_1	2	c	(GTTGCT)3ggtgtc(GTT)5(ATT)5	54	443	496
111407_length_671_cvg_19.8_tip_1	1	c	(AGG)4tggagatggtggctccttgttaacaggcttcc(CT)5	54	112	165
113477_length_812_cvg_6.0_tip_1	2	c	(GATGTT)5gctgcg(GGTGCT)3	54	562	615
115593_length_1046_cvg_9.3_tip_1	2	c	(CCT)6cgccctcgacaccaacaactc(CCT)5	54	512	565
5123_length_95_cvg_2.0_tip_1	1	c	(CCAC)3tctaataacaacgctttcctctcttta(TC)7	53	33	85
74304_length_179_cvg_4.0_tip_1	1	c	(ATA)6catatataaatataatgactagc(CAAT)3	53	39	91
109573_length_584_cvg_7.9_tip_1	1	c	(GA)7gcttatcctgaagccttgactccaagc(CACT)3	53	17	69
110533_length_626_cvg_4.0_tip_1	1	c	(TTC)6ttagctttttgccgttcttcctc(CT)6	53	433	485
118281_length_1966_cvg_40.6_tip_1	1	c	(GACGGC)3gaaggctccggccgcgatgaagg(GGC)4	53	1624	1676
1167_length_79_cvg_2.0_tip_1	1	c	(CAGAAC)3cagaagcagaaccaga(AGC)6	52	9	60
1609_length_90_cvg_56.8_tip_1	1	c	(TGG)4ggatttgtagtagtaaggagctggagat(GGA)4	52	20	71
9029_length_97_cvg_2.0_tip_1	1	c	(GAAGAG)3catggtgcag(TGGAGA)4	52	42	93
16985_length_102_cvg_5.0_tip_1	1	c	(TCT)4tatctctctttctcccactctccttcctcaa(T)9	52	46	97
28743_length_110_cvg_2.0_tip_1	1	c	(CCAG)3gactttgttggcttggctca(CTTCC)4	52	58	109
83606_length_215_cvg_2.0_tip_1	1	c	(GGTGT)3gatttggtttggtttga(TTTGG)4	52	134	185
83650_length_216_cvg_2.0_tip_1	1	c	(TGT)5aatgtaatggggtttgttctaggggt(A)11	52	164	215
98052_length_324_cvg_9.0_tip_1	1	c	(TCCC)3caaaccagcctccatttcctcccaggat(GAC)4	52	267	318
113751_length_837_cvg_13.0_tip_1	1	c	(TCCTCG)4tcgtattgcagcccta(CCG)4	52	506	557
114413_length_901_cvg_56.7_tip_1	1	c	(TGG)4agatttgtagtagtaaggagtgggggat(GGA)4	52	29	80
118601_length_2510_cvg_10.3_tip_1	4	c	(CAA)5taacaacaaccagaacaacaacaat(AAC)4	52	1897	1948
110081_length_604_cvg_53.6_tip_1	1	c	(TC)8tacagaaaagaaaaag(A)10c(A)8	51	554	604
110429_length_620_cvg_4.0_tip_1	2	c	(GGGTTA)3gtgttggggctagggttgatt(TCG)4	51	243	293
111129_length_654_cvg_13.8_tip_1	1	c	(A)8gaagaatttttattggggaaataaaaaaataaaaa(T)8	51	337	387
115013_length_975_cvg_59.7_tip_0	1	c	(CTC)4cttcacccactccatactactacaatt(CAC)4	51	19	69
27685_length_109_cvg_2.0_tip_1	1	c	(A)9cacttcaactcacgagattcactcacccaat(A)10	50	39	88
38477_length_118_cvg_3.0_tip_1	1	c	(GAC)4attggcggaggcggagacggcgttga(GGT)4	50	55	104
68896_length_165_cvg_3.0_tip_1	1	c	(TCT)4ttttcttcttctttctctgc(TTCCTT)3	50	112	161
87094_length_233_cvg_2.5_tip_1	1	c	(GAG)5gatgaggctac(TTAGGG)4	50	131	180
98524_length_330_cvg_5.8_tip_1	1	c	(TCA)10ta(CACATC)3	50	1	50
110625_length_631_cvg_16.0_tip_1	1	c	(TGGGCC)3tgggtggcttggcttga(CTTGG)3	50	401	450
113227_length_792_cvg_14.0_tip_1	1	c	(AG)7tccattgggagagtgagtgtga(GT)7	50	695	744
116823_length_1299_cvg_25.6_tip_1	1	c	(CT)8gttcatagat(TC)12	50	23	72
117363_length_1469_cvg_6.0_tip_1	1	c	(CGC)4tcacggccaagt(ACG)4at(GAG)4	50	53	102
563_length_56_cvg_63.0_tip_0	1	c	(CCA)4tccccaactccttactactacaagt(CTC)4	49	7	55
35917_length_116_cvg_2.0_tip_1	1	c	(CGT)5caaattggtcgggatctgggaa(GTG)4	49	60	108
36027_length_116_cvg_3.0_tip_1	1	c	(AGAACC)3agaccct(GCTCCA)4	49	48	96
82036_length_208_cvg_2.0_tip_1	1	c	(TGA)6acctccgttaaatgaagaa(GAT)4	49	10	58
101373_length_370_cvg_6.0_tip_1	3	c	(GTTTGT)3gtttgggtgtgtgattgtgat(TG)5	49	264	312
110775_length_638_cvg_5.1_tip_1	2	c	(TGC)4tactgtcacggctattcacactgcc(ATG)4	49	315	363
116545_length_1225_cvg_17.0_tip_1	1	c	(ACC)4acacccaccaccaccgccg(CGA)6	49	56	104
117501_length_1521_cvg_7.5_tip_1	1	c	(A)11ctccccaaaaaaaccaaagggaaaca(AATT)3	49	184	232
3803_length_95_cvg_3.0_tip_1	1	c	(GCA)4gttcaggaggagagctggtcctct(GCG)4	48	48	95
7397_length_96_cvg_2.0_tip_1	1	c	(GAAGC)4tcatttggat(TC)9	48	11	58
23031_length_106_cvg_3.0_tip_1	1	c	(GCAA)3acacacccaatgtgtaaaatcactaaac(A)8	48	50	97
33159_length_113_cvg_5.0_tip_1	1	c*	(A)29(AG)10*	48	1	48
82380_length_210_cvg_12.0_tip_1	1	c	(GA)5aatcaaagcc(GA)14	48	162	209
100713_length_359_cvg_10.0_tip_1	1	c	(T)10catcttgtttgtgtcaacatcagctg(TGTA)3	48	198	245
105027_length_440_cvg_2.6_tip_1	1	c	(AATTGG)3(AATCGG)5	48	63	110
112519_length_744_cvg_5.6_tip_1	1	c	(AGGCTG)5(ATGCTG)3	48	1	48
117521_length_1532_cvg_20.0_tip_1	1	c	(GGC)4ggagggctgcttggtgtt(GTG)6	48	1160	1207
37613_length_117_cvg_3.0_tip_1	1	c	(T)8ggtggctttctcaattcttggacatag(TTC)4	47	34	80
106129_length_468_cvg_3.0_tip_1	1	c	(TGC)4tagatcaaaacattatgccacta(CTG)4	47	3	49
107477_length_506_cvg_9.0_tip_1	2	c	(CAT)7cg(TCA)8	47	198	244
117077_length_1365_cvg_8.0_tip_1	1	c	(TCTGCT)3tccaacactacctctcgct(TC)5	47	480	526
117605_length_1559_cvg_25.4_tip_1	1	c	(TCC)4tcttcatcgtcatcctcttcaat(ATC)4	47	475	521
4389_length_95_cvg_3.0_tip_1	1	c	(GA)10gggaccgtcac(CTT)5	46	22	67
55278_length_138_cvg_17.0_tip_1	1	c	(TC)15atat(CATA)3	46	1	46
79468_length_197_cvg_6.0_tip_1	1	c	(GA)6ggccgccggccgccgctaccactga(C)9	46	13	58
111425_length_673_cvg_5.0_tip_1	1	c	(ATC)4gtcgtcagcaacaacc(TCA)6	46	131	176
111515_length_678_cvg_6.0_tip_1	3	c	(GAGGTT)3gggatacttgggtttta(T)11	46	633	678
115393_length_1020_cvg_25.0_tip_1	1	c	(TC)5ataagaatcttccctcttccttcg(TC)6	46	26	71
116173_length_1144_cvg_16.1_tip_1	2	c	(TAT)4ctagtac(TAT)9	46	380	425
117855_length_1669_cvg_32.0_tip_1	2	c	(TG)7ttgtgtgagagagtgtcact(GAAA)3	46	1612	1657
118181_length_1874_cvg_12.9_tip_1	1	c	(CTCCT)3cgtataacacaattccttctctc(T)8	46	1792	1837
118655_length_2721_cvg_16.0_tip_1	2	c	(GA)5aggaggaggaaaccctatgagatagggc(A)8	46	2662	2707
18057_length_102_cvg_3.0_tip_1	1	c	(A)9ggaaagag(A)8gaaaatcaagcc(A)8	45	1	45
34363_length_114_cvg_4.0_tip_1	1	c	(T)9aattaccaattaacataaacttgt(ACAA)3	45	9	53
44935_length_125_cvg_2.0_tip_1	1	c	(AG)6tgggggtttgagtgaggga(AG)7	45	15	59
73376_length_177_cvg_3.0_tip_1	1	c	(GGT)6ggaggaggaggtgga(GGC)4	45	108	152
76874_length_188_cvg_2.0_tip_1	1	c	(GA)6t(AG)6aaagagaa(AG)6	45	4	48
95742_length_298_cvg_3.0_tip_1	1	c	(GCA)4ccaccgccagcagcaggg(GCA)5	45	27	71
98202_length_325_cvg_3.9_tip_1	1	c	(AG)8aaccaaacgcgcgttttaa(CT)5	45	32	76
106369_length_474_cvg_12.0_tip_1	1	c	(AATC)3aac(CAAT)3tagtagtatc(T)8	45	288	332
107039_length_494_cvg_3.9_tip_1	1	c	(CAA)4cagcagcagactcagcagctg(CAA)4	45	22	66
111545_length_679_cvg_25.8_tip_1	1	c	(TA)6ccaactatttgggttgaggtttt(A)10	45	622	666
4331_length_95_cvg_2.0_tip_1	1	c	(TC)5ttaaacccct(CTCTCC)4	44	39	82
8087_length_97_cvg_2.0_tip_1	1	c	(GAAGCA)3gaagctgtagaaga(AGC)4	44	41	84
95376_length_294_cvg_5.0_tip_1	2	c	(CAA)4tgacaaggaaaattactact(ACA)4	44	249	292
96810_length_308_cvg_3.0_tip_1	1	c	(TC)9ttcacaaaacaaagaacc(A)8	44	194	237
116789_length_1288_cvg_48.3_tip_1	2	c	(T)10ctggttcgatctagggagtagat(A)11	44	1102	1145
118601_length_2510_cvg_10.3_tip_1	1	c	(AAC)4gacg(ACA)4atgg(CAA)4	44	731	774
60758_length_147_cvg_4.0_tip_1	1	c	(T)10gtgttgaaagtttttatgggt(ATG)4	43	24	66
71564_length_171_cvg_3.0_tip_1	1	c	(CTCCTT)3ctcctcttcc(TCT)5	43	97	139
111521_length_678_cvg_42.3_tip_1	1	c	(CT)5ccgtcgttttgcattgcaaccaa(TC)5	43	9	51
116789_length_1288_cvg_48.3_tip_1	1	c	(GAA)4gcctgcagctgcc(AAGCCA)3	43	489	531
48348_length_129_cvg_3.0_tip_1	1	c	(TTTCCC)4(TTTCCT)3	42	46	87
51652_length_133_cvg_4.0_tip_1	1	c*	(TC)5(CTCCA)3*caatt(CAATC)3	42	3	44
53354_length_135_cvg_2.0_tip_1	1	c	(TCT)4ccttcttccaat(TCTAAC)3	42	20	61
75350_length_182_cvg_2.0_tip_1	1	c	(CAACAC)3caccaccaacgc(CAA)4	42	1	42
99140_length_337_cvg_5.1_tip_1	1	c	(CATCAC)4(CATCAA)3	42	269	310
103969_length_417_cvg_5.0_tip_1	1	c	(TCC)5tcatcctca(TCATCT)3	42	37	78
108171_length_530_cvg_3.5_tip_1	2	c	(T)8aataatttaat(A)8tgg(AATT)3	42	360	401
111705_length_688_cvg_18.0_tip_1	1	c	(TGAA)3taacatgagtaaaactag(GCA)4	42	30	71
116087_length_1130_cvg_8.4_tip_1	2	c	(GGC)4ggagaattgtaataa(GGT)5	42	598	639
118413_length_2111_cvg_61.8_tip_1	1	c	(AGG)6aagagaaagggtgc(T)10	42	1642	1683
118565_length_2427_cvg_11.6_tip_1	2	c	(T)9ctccggttgtgagaaagtgagttc(T)8	41	271	311
3395_length_94_cvg_2.0_tip_1	1	c	(TGC)4aaccaatgttgtttgtcgcg(T)8	40	21	60
35929_length_116_cvg_2.9_tip_1	1	c	(GA)5attgaattgcagttc(CCTCT)3	40	66	105
61720_length_149_cvg_3.0_tip_1	1	c	(CGA)4agagtagaattacgag(GATC)3	40	97	136
80846_length_203_cvg_8.0_tip_1	1	c*	(AGA)5(AG)14*	40	163	202
93548_length_277_cvg_4.0_tip_1	1	c	(AGG)5g(GTT)8	40	165	204
107377_length_503_cvg_6.0_tip_1	1	c	(GAT)4gacgacggtgata(ATG)5	40	352	391
114379_length_898_cvg_24.0_tip_1	1	c	(ATGCT)3atatgctatgctt(CCA)4	40	857	896
73632_length_177_cvg_4.0_tip_1	1	c	(GACGAA)3gaggaa(GAC)5	39	31	69
94202_length_283_cvg_7.0_tip_1	1	c	(AGAT)3atcatataa(AG)9	39	226	264
94650_length_287_cvg_3.0_tip_1	1	c	(ACTCA)4acctttt(TTTG)3	39	155	193
97782_length_320_cvg_4.9_tip_1	2	c	(CAA)4(CAG)5(CAA)4	39	281	319
109679_length_588_cvg_5.0_tip_1	2	c	(T)8ccttgtttcatcaaatttgttta(T)8	39	544	582
111859_length_699_cvg_5.0_tip_1	2	c	(ACGAAA)3acgaca(ACG)5	39	404	442
112657_length_753_cvg_12.0_tip_1	1	c	(GCG)4gag(GGT)8	39	624	662
116305_length_1170_cvg_7.1_tip_1	1	c	(TCTTCC)3gaatac(GAA)5	39	24	62
117833_length_1659_cvg_9.7_tip_1	1	c	(T)8gttatatcaaactgagata(ATAG)3	39	71	109
70100_length_168_cvg_5.4_tip_1	1	c	(CCA)5cttcaa(C)17	38	131	168
94308_length_284_cvg_7.0_tip_1	1	c	(ATGT)3accttaat(TG)9	38	211	248
95016_length_291_cvg_5.0_tip_1	1	c	(GCTTCT)3gc(TTATGT)3	38	244	281
117833_length_1659_cvg_9.7_tip_1	2	c	(TC)6tatattcctcttct(TCG)4	38	445	482
59730_length_146_cvg_4.0_tip_1	1	c	(TGA)6tggtgac(GAT)4	37	106	142
102071_length_383_cvg_4.0_tip_1	1	c	(CTGGGG)3t(TGGGCC)3	37	322	358
106457_length_477_cvg_22.0_tip_1	1	c	(ATCC)3(TCTCA)5	37	12	48
113333_length_800_cvg_15.2_tip_1	1	c	(CTCACT)3ctcttca(TCT)4	37	89	125
116795_length_1289_cvg_9.0_tip_1	1	c	(ATGGCT)3g(TGGCTA)3	37	196	232
118363_length_2058_cvg_12.0_tip_1	1	c	(GCA)4gctgcaggggcga(CAG)4	37	362	398
38169_length_118_cvg_2.0_tip_1	1	c	(TGT)5tgctgctgc(TGT)4	36	51	86
47844_length_128_cvg_3.0_tip_1	1	c	(TA)9gac(ACT)5	36	42	77
63556_length_153_cvg_2.0_tip_1	1	c	(CTTCTG)3(ATCCTG)3	36	103	138
75118_length_182_cvg_4.0_tip_1	1	c	(TCC)4tcttcc(TCCTCT)3	36	72	107
88608_length_241_cvg_2.3_tip_1	1	p6	(GTTTCA)6	36	98	133
88706_length_242_cvg_27.0_tip_1	1	c	(TATC)3taatcgagctac(CAT)4	36	107	142
89608_length_248_cvg_2.0_tip_1	1	c	(TTTCA)4tata(TTC)4	36	61	96
93040_length_273_cvg_6.0_tip_1	1	c	(AAAG)3cagcgcagaagg(GAT)4	36	210	245
97886_length_322_cvg_8.0_tip_1	1	c	(TCGA)3gcgctctgtgtccg(GT)5	36	162	197
98276_length_326_cvg_6.4_tip_1	1	p6	(AGCCAG)6	36	1	36
99673_length_344_cvg_4.0_tip_1	1	c	(AAGCCC)3(AGGCCC)3	36	308	343
101025_length_364_cvg_7.9_tip_1	1	c	(AGAGA)4g(GAGAA)3	36	17	52
105511_length_451_cvg_4.0_tip_1	1	c*	(ACA)5(ACAACC)4*	36	157	192
105787_length_458_cvg_5.0_tip_1	1	p6	(TCTGCC)6	36	400	435
109513_length_581_cvg_13.0_tip_1	1	c	(CGCT)3ttccatttc(TCTAT)3	36	421	456
110661_length_632_cvg_3.7_tip_1	1	p6	(GGCTTG)6	36	352	387
112837_length_764_cvg_24.8_tip_1	1	p6	(ATGAGC)6	36	27	62
113859_length_848_cvg_5.0_tip_1	1	p6	(TCAGGC)6	36	682	717
113871_length_849_cvg_6.3_tip_1	1	c	(TC)5attgttttcttcat(CAG)4	36	129	164
116221_length_1151_cvg_12.8_tip_1	1	c	(TCGGAA)3gag(GAA)5	36	922	957
116693_length_1264_cvg_57.0_tip_1	1	c	(GAGT)4tagtgaga(GAGT)3	36	1222	1257
117039_length_1355_cvg_61.6_tip_1	1	c	(TC)5gatatctcttctctca(CT)5	36	1292	1327
118629_length_2656_cvg_59.0_tip_1	1	c	(TTCC)3ttagatcct(CAG)5	36	534	569
11419_length_99_cvg_3.0_tip_1	1	c	(GA)6acagcgat(GGCGA)3	35	3	37
37229_length_117_cvg_2.0_tip_1	1	c	(TCT)6tccct(TCA)4	35	76	110
57898_length_142_cvg_6.0_tip_1	1	c	(AGGA)3aaacataggaaaa(AT)5	35	84	118
90636_length_254_cvg_4.0_tip_1	1	c	(TTC)4caccg(CCGCCA)3	35	212	246
95418_length_294_cvg_4.0_tip_1	1	c	(ACT)4acacaacatat(CATC)3	35	159	193
104977_length_439_cvg_7.0_tip_1	1	c	(TCA)5tcctc(ACA)5	35	154	188
114369_length_897_cvg_15.7_tip_1	1	c	(A)10cg(T)9cttc(T)10	35	116	150
116539_length_1224_cvg_9.0_tip_1	1	c	(A)9taaaaatc(TGTCTT)3	35	969	1003
15869_length_101_cvg_2.0_tip_1	1	c	(CCT)5ccagatt(CGC)4	34	37	70
36289_length_116_cvg_2.0_tip_1	1	c	(A)10taaaaaagtagag(A)11	34	12	45
85432_length_224_cvg_8.7_tip_1	2	c	(TAGC)3tagt(CATGAA)3	34	135	168
99237_length_338_cvg_3.0_tip_1	1	c	(CGA)4cggaggcggc(GGA)4	34	159	192
102449_length_389_cvg_4.0_tip_1	1	c	(CTAG)3cactaactaaaact(A)8	34	9	42
107337_length_502_cvg_3.3_tip_1	1	c	(AG)5at(AG)11	34	469	502
113095_length_783_cvg_8.0_tip_1	1	c	(A)10ttagaccct(TTTTG)3	34	742	775
6897_length_96_cvg_2.0_tip_1	1	c	(AC)7ccc(GA)8	33	31	63
8977_length_97_cvg_3.0_tip_1	1	c*	(TGG)4(TGGTAA)4*	33	19	51
19411_length_103_cvg_4.0_tip_1	1	c	(CAAC)3caaatatat(AACA)3	33	31	63
35839_length_116_cvg_3.0_tip_1	1	c	(ACA)4ccaccaaca(ACC)4	33	71	103
42587_length_122_cvg_2.0_tip_1	1	c	(GA)5aaaggtgattgtc(T)10	33	59	91
43277_length_123_cvg_13.2_tip_1	1	c	(CCG)6aaa(AAG)4	33	3	35
66712_length_159_cvg_2.0_tip_1	1	p3	(ACG)11	33	55	87
80534_length_202_cvg_3.0_tip_1	1	c*	(AGC)8(AGCA)3*	33	165	197
84150_length_218_cvg_3.9_tip_1	1	c	(AG)5tgaggtttcgg(GA)6	33	184	216
95688_length_297_cvg_5.0_tip_1	1	c	(T)12atcatg(TAGTA)3	33	8	40
95948_length_300_cvg_11.2_tip_1	1	c	(A)12ggttatggc(AGG)4	33	23	55
104357_length_425_cvg_12.0_tip_1	1	c	(CT)5ttctctctctt(TC)6	33	6	38
109301_length_572_cvg_6.0_tip_1	1	c	(AGA)5(TGA)6	33	382	414
113999_length_863_cvg_5.1_tip_1	1	c	(TGG)4tga(TGGTCG)3	33	136	168
36793_length_117_cvg_3.0_tip_1	1	c	(A)13tggattctgtg(T)8	32	25	56
44527_length_125_cvg_2.0_tip_1	1	c	(AAC)5aa(GAC)5	32	3	34
46506_length_127_cvg_2.0_tip_1	1	c	(TTG)4ctgctgct(GCG)4	32	1	32
75012_length_181_cvg_2.2_tip_1	1	c	(CAACA)3cacca(CT)6	32	6	37
80146_length_200_cvg_5.0_tip_1	1	c	(AGG)4at(GAG)6	32	1	32
94860_length_289_cvg_4.0_tip_1	1	c*	(AAC)4(CAACGC)4*	32	139	170
102495_length_389_cvg_4.0_tip_1	1	c	(AG)8acacac(AG)5	32	18	49
110077_length_604_cvg_5.0_tip_1	1	p4	(AAAT)8	32	1	32
118023_length_1748_cvg_16.2_tip_1	1	c	(GAA)5gt(AGA)5	32	1679	1710
118571_length_2434_cvg_40.7_tip_1	1	c	(AAGCA)3aaatcag(A)10	32	136	167
8155_length_97_cvg_2.0_tip_1	1	c	(A)14gaaaaaag(A)9	31	8	38
26649_length_108_cvg_3.0_tip_1	1	c	(GA)6gtgag(GA)7	31	13	43
39973_length_120_cvg_2.0_tip_1	1	c	(TGTA)3ctgcacg(CGTA)3	31	1	31
61516_length_149_cvg_6.8_tip_1	1	c	(AAAAAG)3(A)13	31	101	131
76994_length_188_cvg_6.8_tip_1	1	c	(CT)10g(TC)5	31	129	159
104867_length_436_cvg_6.0_tip_1	1	c	(TCG)5ttttcg(GA)5	31	316	346
105083_length_441_cvg_10.0_tip_1	1	c	(ACC)4acggtag(CCA)4	31	389	419
105727_length_457_cvg_7.0_tip_1	1	c	(AAG)5a(AAG)5	31	1	31
115135_length_990_cvg_17.1_tip_1	1	c	(T)8attcctcc(AAT)5	31	122	152
117103_length_1375_cvg_13.1_tip_1	1	c*	(T)9(TC)5*(CTCTCA)3*	31	113	143
118285_length_1971_cvg_10.7_tip_1	1	c	(GGA)4c(CAG)6	31	461	491
118667_length_2778_cvg_15.7_tip_1	1	c	(TCTCT)4t(TC)5	31	7	37
118747_length_3587_cvg_17.5_tip_1	7	c	(TC)5c(CACT)5	31	3274	3304
213_length_35_cvg_4.0_tip_1	1	p6	(AGCCCA)5	30	1	30
751_length_63_cvg_2.0_tip_1	1	p6	(GAGGAC)5	30	23	52
5739_length_96_cvg_2.0_tip_1	1	p6	(AGTGAG)5	30	47	76
6517_length_96_cvg_2.0_tip_1	1	c	(T)8cccc(TTCTTT)3	30	17	46
12339_length_99_cvg_2.9_tip_1	1	p2	(AG)15	30	1	30
13243_length_100_cvg_2.0_tip_1	1	p6	(TCTGGT)5	30	1	30
13685_length_100_cvg_3.0_tip_1	1	p6	(CAATTT)5	30	35	64
14243_length_100_cvg_3.2_tip_1	1	c	(GTT)5(GCT)5	30	68	97
14335_length_100_cvg_4.0_tip_1	1	p3	(TCA)10	30	71	100
20331_length_104_cvg_3.0_tip_1	1	p6	(CTCCTT)5	30	11	40
22003_length_105_cvg_6.0_tip_1	1	p6	(ACGCAG)5	30	20	49
24649_length_107_cvg_2.0_tip_1	1	p6	(CTGAGG)5	30	77	106
24865_length_107_cvg_2.0_tip_1	1	p6	(CACGAA)5	30	1	30
32163_length_112_cvg_2.0_tip_1	1	p6	(CACCAA)5	30	82	111
40677_length_120_cvg_4.0_tip_1	1	p6	(TGGGCT)5	30	41	70
43779_length_124_cvg_2.0_tip_1	1	p2	(AG)15	30	1	30
44623_length_125_cvg_3.0_tip_1	1	p6	(GTTGCT)5	30	1	30
47054_length_127_cvg_4.0_tip_1	1	p6	(CTCAGC)5	30	1	30
49496_length_130_cvg_19.0_tip_1	1	p3	(TTC)10	30	100	129
55878_length_139_cvg_2.0_tip_1	1	p5	(TTTCT)6	30	1	30
56586_length_140_cvg_3.0_tip_1	1	p6	(TTCCTT)5	30	2	31
59616_length_145_cvg_6.0_tip_1	1	p6	(CCTTCT)5	30	110	139
60106_length_146_cvg_3.2_tip_1	1	p2	(TC)15	30	1	30
64546_length_155_cvg_5.0_tip_1	1	p3	(TCA)10	30	126	155
65782_length_157_cvg_6.0_tip_1	1	p6	(AGAAAG)5	30	1	30
70544_length_169_cvg_3.0_tip_1	1	p6	(TTGGTG)5	30	1	30
71144_length_170_cvg_5.7_tip_1	1	c	(GCC)6(CTC)4	30	11	40
80246_length_200_cvg_3.0_tip_1	1	p6	(TTTGGG)5	30	75	104
80498_length_202_cvg_18.9_tip_1	1	p2	(TC)15	30	173	202
82742_length_211_cvg_4.6_tip_1	1	p6	(TGTGAT)5	30	80	109
87010_length_232_cvg_3.0_tip_1	1	p3	(CAT)10	30	203	232
91358_length_260_cvg_7.0_tip_1	1	p6	(GCTGAG)5	30	1	30
94280_length_284_cvg_3.5_tip_1	1	p3	(TCT)10	30	254	283
94886_length_289_cvg_4.2_tip_1	1	p3	(ATG)10	30	1	30
95344_length_294_cvg_9.0_tip_1	1	p6	(AAGGTG)5	30	1	30
96994_length_310_cvg_28.0_tip_1	1	c	(TC)5tatctgtgtc(TG)5	30	49	78
97448_length_315_cvg_3.2_tip_1	2	p3	(GAT)10	30	285	314
99259_length_339_cvg_2.8_tip_1	1	p6	(ATGTTC)5	30	290	319
101365_length_370_cvg_8.9_tip_1	1	p3	(ATA)10	30	1	30
101373_length_370_cvg_6.0_tip_1	1	p3	(CAT)10	30	1	30
101711_length_376_cvg_6.0_tip_1	1	p6	(CTGATG)5	30	316	345
101783_length_377_cvg_6.0_tip_1	1	p6	(AGCCAG)5	30	347	376
105427_length_449_cvg_3.9_tip_1	1	c	(GTT)4(TTCCTG)3	30	420	449
106411_length_476_cvg_5.0_tip_1	1	c	(CTT)4(CTG)6	30	416	445
107021_length_493_cvg_42.7_tip_1	1	p6	(CCCTAA)5	30	189	218
107415_length_504_cvg_9.0_tip_1	1	p6	(GGCTCT)5	30	36	65
107933_length_521_cvg_5.0_tip_1	1	p6	(CTGCAA)5	30	435	464
109585_length_585_cvg_15.0_tip_1	1	p6	(CCCAGC)5	30	1	30
110963_length_648_cvg_4.0_tip_1	1	p2	(CA)15	30	1	30
111473_length_675_cvg_6.0_tip_1	1	p6	(CTTTCT)5	30	2	31
111929_length_703_cvg_13.4_tip_1	2	p6	(GGTGAA)5	30	673	702
112607_length_749_cvg_11.8_tip_1	1	p6	(GCCCAT)5	30	174	203
114029_length_865_cvg_12.0_tip_1	1	p6	(GGTCTC)5	30	571	600
114933_length_964_cvg_3.9_tip_1	1	p6	(TTGGAA)5	30	750	779
114953_length_969_cvg_48.6_tip_1	1	p6	(AGCAGG)5	30	736	765
115247_length_1001_cvg_7.0_tip_1	2	p6	(GTGCCA)5	30	345	374
115667_length_1056_cvg_10.0_tip_1	2	c	(TC)5cgcttgttgt(TC)5	30	943	972
115741_length_1074_cvg_5.0_tip_1	1	p6	(GTTGCT)5	30	1	30
116179_length_1145_cvg_51.7_tip_1	2	p5	(TTTAA)6	30	963	992
116591_length_1239_cvg_8.0_tip_1	1	p6	(CTCTGC)5	30	1136	1165
116823_length_1299_cvg_25.6_tip_1	2	p6	(CACAAC)5	30	280	309
116859_length_1305_cvg_8.2_tip_1	2	c*	(TGGTGT)3(TGT)5*	30	394	423
116957_length_1336_cvg_15.6_tip_1	1	p2	(TC)15	30	1	30
117687_length_1600_cvg_18.0_tip_1	1	p6	(TGAGAT)5	30	1570	1599
117709_length_1611_cvg_7.0_tip_1	1	p6	(GGCTGA)5	30	1581	1610
117827_length_1653_cvg_5.0_tip_1	1	p6	(CAGCAA)5	30	1	30
117891_length_1685_cvg_25.8_tip_1	2	p6	(AGAGAA)5	30	1655	1684
117937_length_1706_cvg_13.8_tip_1	1	c	(GCAAA)3(GCTAA)3	30	1	30
118633_length_2662_cvg_9.0_tip_1	1	p5	(CAAAC)6	30	22	51
26775_length_108_cvg_2.0_tip_1	1	c	(GAC)5ggtg(AT)5	29	4	32
32609_length_113_cvg_2.0_tip_1	1	c	(TC)9(T)11	29	59	87
66634_length_159_cvg_4.0_tip_1	1	c*	(GTG)4(GT)10*	29	131	159
88690_length_242_cvg_3.0_tip_1	1	c	(CTT)5ca(TCT)4	29	194	222
107931_length_521_cvg_3.8_tip_1	1	p1	(A)29	29	1	29
110819_length_640_cvg_12.0_tip_1	1	c	(AAG)5at(GAA)4	29	544	572
111021_length_650_cvg_27.2_tip_1	1	c	(A)8c(ATTA)5	29	392	420
114287_length_891_cvg_4.9_tip_1	1	c	(CGG)4agtgt(GCG)4	29	829	857
115017_length_975_cvg_9.0_tip_1	1	c	(A)9ggagagat(TTTA)3	29	190	218
7027_length_96_cvg_3.0_tip_1	1	p1	(T)28	28	1	28
13217_length_100_cvg_3.0_tip_1	1	c	(T)8ggatc(ATA)5	28	8	35
26919_length_108_cvg_4.0_tip_1	1	c	(AGA)4t(GAA)5	28	19	46
47546_length_128_cvg_4.0_tip_1	1	c	(A)9tgacatagcta(T)8	28	91	118
48296_length_129_cvg_10.0_tip_1	1	c	(T)13(AAG)5	28	84	111
69702_length_167_cvg_2.0_tip_1	1	c	(GA)7aa(GAGT)3	28	134	161
75372_length_183_cvg_4.0_tip_1	2	p2	(GA)14	28	155	182
82676_length_211_cvg_5.0_tip_1	1	c	(GA)5tggaaggg(GA)5	28	17	44
88000_length_238_cvg_48.8_tip_1	1	p2	(TC)14	28	211	238
100397_length_354_cvg_3.5_tip_1	1	c	(T)10attttcctcg(T)8	28	46	73
107161_length_497_cvg_21.1_tip_1	1	p4	(TTTC)7	28	71	98
108671_length_549_cvg_8.6_tip_1	1	c	(GCGA)3ggaagc(AG)5	28	14	41
111149_length_655_cvg_34.0_tip_1	1	c	(TGG)4atat(GGC)4	28	310	337
111515_length_678_cvg_6.0_tip_1	1	c	(A)9cacaagg(GGTT)3	28	96	123
111815_length_696_cvg_17.7_tip_1	1	c	(CT)5ttct(CA)7	28	14	41
112221_length_721_cvg_11.0_tip_1	2	c	(TA)7tg(TAGT)3	28	689	716
113681_length_830_cvg_6.0_tip_1	1	p2	(TC)14	28	803	830
114563_length_917_cvg_9.8_tip_1	1	c	(CA)5(CT)9	28	3	30
115161_length_991_cvg_6.9_tip_1	1	c	(CT)8cc(CT)5	28	74	101
116661_length_1257_cvg_12.0_tip_1	1	c	(ATA)4ttaaaa(AG)5	28	52	79
117671_length_1593_cvg_26.6_tip_1	1	p2	(TC)14	28	2	29
117935_length_1706_cvg_72.2_tip_1	1	p2	(CT)14	28	1	28
117979_length_1726_cvg_42.8_tip_1	1	c	(CT)6cctcac(AT)5	28	28	55
9203_length_97_cvg_2.0_tip_1	1	c	(TTC)5(CTC)4	27	22	48
14201_length_100_cvg_5.0_tip_1	1	c	(AAC)4g(GA)7	27	24	50
17265_length_102_cvg_3.0_tip_1	1	c*	(T)11(TTC)6*	27	1	27
32347_length_113_cvg_4.0_tip_1	1	c	(CAC)4tgt(CAC)4	27	86	112
52774_length_135_cvg_2.0_tip_1	1	p3	(CTT)9	27	85	111
54404_length_137_cvg_4.0_tip_1	1	c	(TTGT)3ccag(T)11	27	10	36
76358_length_186_cvg_2.0_tip_1	1	p3	(TGT)9	27	159	185
79046_length_196_cvg_3.0_tip_1	1	c	(GAATT)3ga(AG)5	27	131	157
79420_length_197_cvg_4.0_tip_1	1	p3	(TCC)9	27	153	179
88280_length_239_cvg_3.0_tip_1	1	p3	(ACA)9	27	147	173
88956_length_244_cvg_10.0_tip_1	1	c	(A)10ttgaaatc(A)9	27	23	49
91800_length_263_cvg_4.8_tip_1	1	p3	(CAA)9	27	6	32
97864_length_321_cvg_11.0_tip_1	1	p3	(ATA)9	27	288	314
101837_length_378_cvg_5.0_tip_1	1	c	(AT)5aatataa(AT)5	27	333	359
110139_length_607_cvg_3.8_tip_1	1	p3	(CAC)9	27	9	35
111679_length_687_cvg_4.0_tip_1	1	c	(AG)5gtttatg(GA)5	27	635	661
112117_length_714_cvg_6.9_tip_1	1	c	(GCT)4gtt(GTG)4	27	457	483
112617_length_749_cvg_5.0_tip_1	1	c	(TGT)4(TGC)5	27	618	644
113521_length_815_cvg_15.1_tip_1	1	p3	(CAC)9	27	541	567
115021_length_976_cvg_8.0_tip_1	1	p3	(GAT)9	27	1	27
116455_length_1200_cvg_7.0_tip_1	1	c	(A)8tatgtgtgc(GT)5	27	1094	1120
117197_length_1407_cvg_14.0_tip_1	2	p3	(AGG)9	27	1188	1214
117863_length_1673_cvg_6.5_tip_1	1	c	(A)8gaaatacac(T)10	27	1635	1661
1013_length_64_cvg_38.1_tip_1	1	p2	(AT)13	26	20	45
1751_length_93_cvg_5.9_tip_1	1	p2	(GA)13	26	63	88
5751_length_96_cvg_2.0_tip_1	1	c	(CT)6(CA)7	26	7	32
20463_length_104_cvg_7.0_tip_1	1	p2	(AG)13	26	1	26
50354_length_131_cvg_3.9_tip_1	1	p2	(CT)13	26	4	29
55080_length_138_cvg_14.6_tip_1	1	p2	(CA)13	26	83	108
55784_length_139_cvg_2.0_tip_1	1	c	(CTCA)3tcaa(TC)5	26	46	71
78104_length_192_cvg_4.0_tip_1	1	c	(TC)6tt(TC)6	26	2	27
81330_length_205_cvg_3.0_tip_1	1	c	(A)9catatggtc(T)8	26	91	116
85432_length_224_cvg_8.7_tip_1	1	p2	(AT)13	26	6	31
96740_length_308_cvg_14.8_tip_1	2	p2	(CT)13	26	283	308
100617_length_357_cvg_7.0_tip_1	1	c	(AC)6(AT)7	26	6	31
108675_length_549_cvg_6.0_tip_1	1	p2	(CT)13	26	3	28
115171_length_992_cvg_10.0_tip_1	1	p2	(GA)13	26	964	989
116061_length_1127_cvg_6.4_tip_1	1	p2	(AG)13	26	1	26
116179_length_1145_cvg_51.7_tip_1	1	p2	(TC)13	26	36	61
118535_length_2354_cvg_37.9_tip_1	2	p2	(GA)13	26	2195	2220
63930_length_154_cvg_2.0_tip_1	1	c*	(GGAAGA)3(GAA)4*	25	129	153
74444_length_180_cvg_4.0_tip_1	1	c	(GA)5tagtc(AG)5	25	139	163
79042_length_196_cvg_5.0_tip_1	1	p5	(CAAAA)5	25	36	60
83416_length_215_cvg_4.0_tip_1	1	c	(GGT)4a(GTG)4	25	190	214
95738_length_298_cvg_6.0_tip_1	1	c	(CAC)4c(AGCT)3	25	26	50
97720_length_319_cvg_4.0_tip_1	1	c	(GCG)4a(GGC)4	25	280	304
113431_length_809_cvg_10.0_tip_1	1	p5	(GAAGA)5	25	776	800
117333_length_1460_cvg_8.2_tip_1	1	p5	(CCCTT)5	25	10	34
117419_length_1492_cvg_6.0_tip_1	1	p5	(AGAAG)5	25	12	36
105_length_33_cvg_3.0_tip_1	1	p6	(CAAGCC)4	24	5	28
199_length_35_cvg_5.0_tip_0	1	p6	(CAAGCC)4	24	5	28
249_length_36_cvg_3.0_tip_1	1	p6	(TGAGGC)4	24	3	26
463_length_49_cvg_5.3_tip_1	1	p2	(AT)12	24	13	36
5033_length_95_cvg_2.0_tip_1	1	p2	(CT)12	24	57	80
8941_length_97_cvg_3.0_tip_1	1	p6	(CGAGAA)4	24	67	90
13123_length_100_cvg_3.0_tip_1	1	p6	(CACTCT)4	24	4	27
14955_length_101_cvg_4.0_tip_1	1	p6	(GAGGAA)4	24	14	37
17011_length_102_cvg_2.0_tip_1	1	p6	(CAAGCC)4	24	59	82
17867_length_102_cvg_4.0_tip_1	1	p6	(AGAACC)4	24	3	26
18409_length_103_cvg_2.0_tip_1	1	p6	(TCTCGT)4	24	47	70
19929_length_104_cvg_2.0_tip_1	1	p6	(CGTCGG)4	24	57	80
20481_length_104_cvg_7.0_tip_0	1	p6	(CTGCTT)4	24	21	44
23523_length_106_cvg_2.0_tip_1	1	c	(GAA)4(GAG)4	24	62	85
26297_length_108_cvg_2.0_tip_1	1	p6	(GTTTGT)4	24	56	79
26679_length_108_cvg_2.0_tip_1	1	p6	(CTCCAT)4	24	71	94
27499_length_109_cvg_3.0_tip_1	1	p3	(GAG)8	24	74	97
28479_length_109_cvg_3.0_tip_1	1	p6	(TGGGCC)4	24	73	96
29571_length_110_cvg_5.0_tip_1	1	p6	(CCTCAG)4	24	6	29
32853_length_113_cvg_2.0_tip_1	1	c	(TTC)4(CTC)4	24	13	36
34843_length_115_cvg_2.0_tip_1	1	p6	(TATCAG)4	24	6	29
35769_length_116_cvg_2.0_tip_1	1	p6	(TTGCTG)4	24	31	54
37823_length_118_cvg_3.0_tip_1	1	p6	(GGGCTT)4	24	62	85
38653_length_118_cvg_3.0_tip_1	1	p6	(ATTACC)4	24	5	28
38695_length_118_cvg_2.0_tip_1	1	p6	(GCACGT)4	24	87	110
39373_length_119_cvg_3.0_tip_1	1	p6	(TGCCAC)4	24	45	68
39835_length_119_cvg_2.0_tip_1	1	p6	(TAGGGA)4	24	84	107
41041_length_121_cvg_2.0_tip_1	1	c	(TTTTC)3c(T)8	24	1	24
41301_length_121_cvg_4.0_tip_1	1	p6	(TTGGGC)4	24	50	73
41593_length_121_cvg_2.0_tip_1	1	c	(GTT)4(GGT)4	24	56	79
41655_length_121_cvg_4.0_tip_1	1	p6	(CCACCG)4	24	80	103
41783_length_121_cvg_2.0_tip_1	1	p6	(CGATTT)4	24	27	50
47152_length_127_cvg_3.0_tip_1	1	c	(T)8cttttttt(A)8	24	44	67
47198_length_128_cvg_2.0_tip_1	1	p3	(GAA)8	24	6	29
48784_length_129_cvg_2.0_tip_1	1	p3	(ACA)8	24	34	57
48882_length_129_cvg_4.0_tip_1	1	p6	(GAGGAC)4	24	85	108
49860_length_131_cvg_3.0_tip_1	1	p6	(CACCCG)4	24	65	88
50882_length_132_cvg_3.0_tip_1	1	p6	(ATCAGC)4	24	1	24
51340_length_133_cvg_2.0_tip_1	1	p3	(CTG)8	24	1	24
52448_length_134_cvg_2.0_tip_1	1	p6	(GCTCGG)4	24	67	90
53126_length_135_cvg_5.0_tip_1	1	p6	(GAGGGC)4	24	53	76
56780_length_141_cvg_3.0_tip_1	1	p6	(AGCCCA)4	24	31	54
57550_length_142_cvg_2.0_tip_1	1	p6	(AGTGGC)4	24	91	114
58376_length_143_cvg_2.0_tip_1	1	p3	(AGC)8	24	111	134
58728_length_144_cvg_3.0_tip_1	1	p6	(GCCTTG)4	24	103	126
60226_length_146_cvg_3.0_tip_1	1	p6	(AGTGAG)4	24	95	118
60636_length_147_cvg_3.0_tip_1	1	c	(AG)6(TGAG)3	24	103	126
60990_length_148_cvg_5.9_tip_1	1	p3	(GGT)8	24	25	48
61026_length_148_cvg_2.0_tip_1	1	p6	(TTGGGA)4	24	104	127
61914_length_150_cvg_3.0_tip_1	1	p6	(CAAACG)4	24	10	33
62618_length_151_cvg_4.0_tip_1	1	c	(GCA)4(CCA)4	24	104	127
63194_length_152_cvg_3.0_tip_1	1	p6	(ATCAGC)4	24	1	24
63766_length_153_cvg_2.0_tip_1	1	p2	(GA)12	24	1	24
63910_length_154_cvg_3.0_tip_1	1	p6	(CCTCAA)4	24	19	42
64782_length_155_cvg_3.0_tip_1	1	p6	(GGAGAA)4	24	5	28
64894_length_155_cvg_5.0_tip_1	1	p6	(CATCCT)4	24	33	56
65306_length_156_cvg_2.0_tip_1	1	p6	(ACAATC)4	24	51	74
65962_length_158_cvg_6.0_tip_1	1	p6	(ACACAA)4	24	73	96
66594_length_159_cvg_2.0_tip_1	1	p3	(TCC)8	24	38	61
66836_length_160_cvg_4.0_tip_1	1	p6	(TGAGGC)4	24	133	156
68832_length_164_cvg_3.3_tip_1	1	p6	(TCCTCT)4	24	105	128
69018_length_165_cvg_3.0_tip_1	1	p6	(AGATGA)4	24	31	54
69936_length_167_cvg_3.4_tip_1	1	p2	(AG)12	24	114	137
75522_length_183_cvg_4.0_tip_1	1	p3	(CAA)8	24	75	98
78142_length_192_cvg_5.0_tip_1	1	p6	(CCCTCT)4	24	66	89
78308_length_193_cvg_5.0_tip_1	1	p6	(ACATCA)4	24	94	117
79666_length_198_cvg_3.0_tip_1	1	p6	(GACCGT)4	24	72	95
80426_length_201_cvg_2.0_tip_1	1	p6	(TGGTGC)4	24	129	152
80850_length_203_cvg_4.0_tip_1	1	p6	(GAGAAT)4	24	159	182
81554_length_206_cvg_2.0_tip_1	1	p6	(CCTGTG)4	24	9	32
81650_length_207_cvg_3.0_tip_1	1	p6	(CTGTTG)4	24	177	200
82104_length_209_cvg_6.0_tip_1	1	p6	(CAAGCC)4	24	183	206
84170_length_218_cvg_5.0_tip_1	1	p6	(CAACAC)4	24	98	121
84478_length_219_cvg_4.0_tip_1	1	c	(A)9gaa(AC)6	24	10	33
85732_length_226_cvg_4.0_tip_1	1	c	(CAG)4(CAA)4	24	112	135
86414_length_229_cvg_3.0_tip_1	1	p2	(AG)12	24	12	35
86680_length_230_cvg_6.0_tip_1	1	p6	(CCAGGC)4	24	190	213
87364_length_234_cvg_2.0_tip_1	1	p6	(CAGCAC)4	24	101	124
88052_length_238_cvg_4.0_tip_1	2	p6	(TTGGGC)4	24	212	235
88370_length_240_cvg_3.8_tip_1	1	p6	(TGATCA)4	24	33	56
88904_length_243_cvg_4.0_tip_1	1	p6	(AGGCTC)4	24	95	118
89180_length_245_cvg_3.0_tip_1	1	p6	(TTTCAA)4	24	18	41
89556_length_247_cvg_4.0_tip_1	1	p6	(AACATG)4	24	36	59
90666_length_254_cvg_4.0_tip_1	1	p6	(TTCCGG)4	24	134	157
93972_length_281_cvg_4.0_tip_1	1	p6	(CTGCCT)4	24	244	267
94266_length_284_cvg_17.0_tip_1	1	p6	(ACACCC)4	24	248	271
94348_length_284_cvg_3.0_tip_1	1	p6	(GTCGCG)4	24	68	91
95328_length_294_cvg_3.0_tip_1	1	p3	(CAG)8	24	10	33
95902_length_300_cvg_4.0_tip_1	1	p6	(CAACAT)4	24	203	226
95920_length_300_cvg_3.0_tip_1	1	c	(A)14g(A)9	24	40	63
96146_length_302_cvg_6.0_tip_1	1	p6	(ACCTGA)4	24	100	123
96446_length_305_cvg_5.7_tip_1	1	p6	(TCGCCG)4	24	64	87
96678_length_307_cvg_12.0_tip_1	1	p6	(CTCCTT)4	24	131	154
97738_length_319_cvg_5.0_tip_1	1	c	(GTG)4(CTG)4	24	1	24
97868_length_321_cvg_8.0_tip_1	1	p6	(AAGAGG)4	24	21	44
98310_length_327_cvg_2.0_tip_1	1	p6	(ACTGCC)4	24	158	181
98854_length_334_cvg_3.0_tip_1	1	p6	(GGCTTG)4	24	219	242
99867_length_347_cvg_5.6_tip_1	1	p6	(CCTGAA)4	24	83	106
99917_length_348_cvg_29.7_tip_1	1	p6	(AGCAGA)4	24	19	42
100339_length_353_cvg_4.3_tip_1	1	p3	(CAC)8	24	36	59
100613_length_357_cvg_3.0_tip_1	1	p4	(TGGA)6	24	115	138
101203_length_367_cvg_6.9_tip_1	2	p1	(A)24	24	334	357
101349_length_369_cvg_5.0_tip_1	1	p3	(TCT)8	24	216	239
101647_length_375_cvg_6.9_tip_1	1	c	(AC)7(TC)5	24	29	52
102029_length_382_cvg_5.3_tip_1	1	p6	(CGGTAA)4	24	145	168
102063_length_382_cvg_4.0_tip_1	1	p6	(GAAGGG)4	24	201	224
102357_length_387_cvg_3.0_tip_1	1	p6	(GGTGAT)4	24	345	368
102445_length_389_cvg_4.0_tip_1	1	p6	(TGGCAA)4	24	51	74
102461_length_389_cvg_3.0_tip_1	1	p6	(GTTCCT)4	24	152	175
102783_length_394_cvg_5.0_tip_1	1	p6	(TAATCC)4	24	239	262
103143_length_401_cvg_5.8_tip_1	1	p2	(TC)12	24	359	382
103477_length_407_cvg_8.0_tip_1	1	p6	(TCATCT)4	24	216	239
103745_length_413_cvg_4.8_tip_1	1	p6	(GTTCTG)4	24	1	24
104801_length_434_cvg_7.8_tip_1	1	p6	(CATCCT)4	24	14	37
104985_length_439_cvg_4.0_tip_1	1	p6	(CTCACA)4	24	88	111
105049_length_441_cvg_4.0_tip_1	2	c	(A)10tacc(T)10	24	390	413
105265_length_445_cvg_8.0_tip_1	1	p6	(TCTCCC)4	24	395	418
105377_length_448_cvg_3.8_tip_1	1	p6	(GGCCCA)4	24	25	48
105445_length_449_cvg_4.0_tip_1	1	p6	(TGTTGC)4	24	54	77
105497_length_451_cvg_4.0_tip_1	1	p6	(CGGAGC)4	24	305	328
105871_length_461_cvg_6.0_tip_1	1	p3	(AAT)8	24	350	373
106283_length_472_cvg_7.0_tip_1	1	p6	(TTAGGG)4	24	325	348
106899_length_489_cvg_7.0_tip_1	1	p6	(CTCACC)4	24	448	471
107427_length_505_cvg_13.4_tip_1	1	p6	(AGTCTC)4	24	268	291
107983_length_523_cvg_4.7_tip_1	1	p6	(GGTTCA)4	24	426	449
108111_length_528_cvg_13.3_tip_1	1	p2	(AT)12	24	133	156
108447_length_541_cvg_18.0_tip_1	1	c	(CA)5tg(TTCA)3	24	154	177
108989_length_561_cvg_3.4_tip_1	1	p6	(CTTCAC)4	24	1	24
109233_length_570_cvg_6.0_tip_1	2	p4	(TTCT)6	24	544	567
109351_length_574_cvg_9.7_tip_1	1	p3	(TCT)8	24	67	90
109419_length_577_cvg_51.0_tip_1	2	p6	(GTGGTT)4	24	343	366
109599_length_585_cvg_27.5_tip_1	1	p6	(GGGTTT)4	24	548	571
109681_length_588_cvg_20.5_tip_1	1	p6	(CTCCCA)4	24	19	42
110299_length_614_cvg_6.0_tip_1	1	p6	(GGAATG)4	24	503	526
110733_length_636_cvg_4.0_tip_1	1	p6	(GCCCAG)4	24	220	243
110779_length_638_cvg_6.0_tip_1	1	p6	(TGAGCC)4	24	525	548
111271_length_662_cvg_37.0_tip_1	2	p6	(GTGTTC)4	24	634	657
111331_length_666_cvg_12.0_tip_1	1	p2	(TC)12	24	642	665
111783_length_694_cvg_6.0_tip_1	1	c	(CA)7(CT)5	24	671	694
112035_length_709_cvg_7.0_tip_1	1	p6	(GGCTCA)4	24	118	141
112547_length_745_cvg_7.0_tip_1	1	p6	(GGTCGA)4	24	479	502
112607_length_749_cvg_11.8_tip_1	2	p6	(GATCCT)4	24	643	666
112659_length_753_cvg_17.4_tip_1	1	p6	(TTCTCT)4	24	21	44
112709_length_756_cvg_9.0_tip_1	1	c	(AG)7(TG)5	24	727	750
112865_length_766_cvg_8.8_tip_1	1	p3	(TCC)8	24	135	158
112915_length_770_cvg_20.6_tip_1	1	p6	(CAGGCC)4	24	710	733
113429_length_808_cvg_9.0_tip_1	1	p6	(CTGGGC)4	24	777	800
113571_length_821_cvg_9.0_tip_1	1	p6	(TCTCTT)4	24	727	750
113941_length_857_cvg_16.6_tip_1	1	p6	(TCCTTT)4	24	156	179
114351_length_895_cvg_26.2_tip_1	1	p3	(GGT)8	24	773	796
114393_length_899_cvg_6.9_tip_1	1	p2	(GA)12	24	767	790
114663_length_929_cvg_12.0_tip_1	1	p6	(GCAGTT)4	24	730	753
114911_length_960_cvg_8.0_tip_1	1	p6	(TTCCAA)4	24	28	51
115095_length_984_cvg_28.0_tip_1	1	c	(AG)8(A)8	24	7	30
115247_length_1001_cvg_7.0_tip_1	3	c	(AGAA)3(AG)6	24	911	934
115421_length_1024_cvg_8.4_tip_1	2	p6	(CAGTGC)4	24	987	1010
115475_length_1029_cvg_45.0_tip_1	3	p3	(TAT)8	24	1006	1029
115941_length_1101_cvg_11.0_tip_1	1	p6	(CTGAAG)4	24	871	894
116089_length_1131_cvg_6.8_tip_1	1	p6	(CAAGCC)4	24	259	282
116305_length_1170_cvg_7.1_tip_1	2	p6	(AGCCCA)4	24	211	234
116551_length_1227_cvg_5.0_tip_1	1	p6	(CGGAAG)4	24	208	231
116643_length_1252_cvg_4.0_tip_1	1	p2	(GA)12	24	246	269
116651_length_1255_cvg_12.0_tip_1	1	p6	(TGCAGG)4	24	113	136
116659_length_1256_cvg_58.4_tip_1	2	p2	(GA)12	24	1233	1256
116867_length_1306_cvg_9.9_tip_1	1	p6	(CCTTCG)4	24	20	43
117215_length_1420_cvg_13.0_tip_1	1	p3	(GTT)8	24	423	446
117373_length_1472_cvg_29.0_tip_1	1	p3	(ATT)8	24	44	67
117443_length_1498_cvg_13.4_tip_1	1	p6	(TTCATG)4	24	1247	1270
117529_length_1533_cvg_23.1_tip_1	2	p6	(ACAGGA)4	24	1479	1502
117535_length_1534_cvg_7.0_tip_1	2	p6	(CGGAGG)4	24	445	468
117579_length_1548_cvg_10.9_tip_1	1	p6	(GAGGTT)4	24	12	35
117615_length_1566_cvg_12.0_tip_1	1	p6	(CAGGAG)4	24	283	306
117859_length_1670_cvg_11.0_tip_1	1	p6	(TGGTCA)4	24	1429	1452
117879_length_1680_cvg_54.0_tip_1	2	p6	(GGCTTG)4	24	1398	1421
118039_length_1766_cvg_7.5_tip_1	1	p3	(GAA)8	24	1526	1549
118183_length_1875_cvg_17.0_tip_1	1	p3	(TCA)8	24	74	97
118229_length_1915_cvg_9.0_tip_1	2	p6	(CTGCTC)4	24	1774	1797
118737_length_3343_cvg_21.8_tip_1	1	p6	(TTCAAC)4	24	573	596
1779_length_93_cvg_2.0_tip_1	1	p1	(T)23	23	9	31
18047_length_102_cvg_4.8_tip_1	1	c	(A)12g(A)10	23	76	98
18613_length_103_cvg_3.0_tip_1	1	c	(ATG)4a(T)10	23	10	32
37279_length_117_cvg_6.0_tip_1	1	p1	(T)23	23	1	23
87238_length_234_cvg_9.0_tip_1	1	c	(A)11gt(GA)5	23	33	55
102453_length_389_cvg_5.0_tip_1	1	c*	(CT)5(CTC)5*	23	17	39
112559_length_747_cvg_7.0_tip_1	1	c	(CT)5t(TC)6	23	586	608
116581_length_1236_cvg_53.2_tip_1	2	c	(A)12tt(A)9	23	1210	1232
116747_length_1279_cvg_17.0_tip_1	1	c*	(TCACAC)3(CA)5*	23	138	160
117335_length_1463_cvg_33.8_tip_1	1	c	(A)9gtaagg(A)8	23	132	154
15721_length_101_cvg_4.0_tip_1	1	c	(T)8atata(T)9	22	80	101
16883_length_102_cvg_2.8_tip_1	1	p1	(A)22	22	79	100
42081_length_122_cvg_2.0_tip_1	1	p2	(CT)11	22	33	54
42997_length_123_cvg_4.0_tip_1	1	c	(T)8gtttc(T)9	22	83	104
56386_length_140_cvg_11.0_tip_1	1	p2	(AG)11	22	108	129
80116_length_200_cvg_26.2_tip_1	2	p2	(AG)11	22	168	189
82112_length_209_cvg_2.0_tip_1	1	p2	(CT)11	22	183	204
93686_length_279_cvg_10.0_tip_1	1	p2	(GA)11	22	6	27
106637_length_482_cvg_6.8_tip_1	1	c	(A)9tca(T)10	22	49	70
109321_length_573_cvg_14.9_tip_1	1	c*	(A)9(AAAAAC)3*	22	1	22
109929_length_597_cvg_23.0_tip_1	1	p2	(TC)11	22	574	595
111293_length_663_cvg_7.0_tip_1	1	p2	(TA)11	22	1	22
112291_length_726_cvg_6.0_tip_1	1	p2	(AG)11	22	146	167
113069_length_781_cvg_19.0_tip_1	1	p2	(GA)11	22	718	739
113919_length_854_cvg_14.0_tip_1	1	p2	(CT)11	22	72	93
114679_length_930_cvg_20.0_tip_1	1	p2	(AG)11	22	898	919
115279_length_1005_cvg_16.3_tip_1	1	p2	(TC)11	22	6	27
118495_length_2263_cvg_54.8_tip_1	1	c	(A)12gg(A)8	22	20	41
11495_length_99_cvg_7.0_tip_1	1	p3	(ATA)7	21	15	35
13387_length_100_cvg_3.0_tip_1	1	p3	(CGC)7	21	8	28
14985_length_101_cvg_2.0_tip_1	1	p3	(GTT)7	21	12	32
16249_length_101_cvg_2.0_tip_1	1	p3	(CAA)7	21	1	21
20229_length_104_cvg_2.9_tip_1	1	p3	(ACG)7	21	68	88
31883_length_112_cvg_2.0_tip_1	1	p3	(TTA)7	21	4	24
47494_length_128_cvg_3.0_tip_1	1	p3	(CAG)7	21	45	65
48982_length_130_cvg_2.0_tip_1	1	p3	(CAT)7	21	69	89
54174_length_137_cvg_2.0_tip_1	1	c*	(A)8(AAAAAT)3*	21	86	106
55446_length_139_cvg_3.0_tip_1	1	p3	(CAC)7	21	50	70
77036_length_188_cvg_6.0_tip_1	1	p3	(GAA)7	21	34	54
77630_length_191_cvg_3.0_tip_1	1	p3	(ATT)7	21	146	166
81418_length_206_cvg_35.5_tip_1	1	p3	(ATG)7	21	139	159
81480_length_206_cvg_3.0_tip_1	1	p3	(TCC)7	21	78	98
82432_length_210_cvg_3.0_tip_1	1	p3	(AAC)7	21	67	87
82584_length_211_cvg_3.0_tip_1	1	p3	(AGG)7	21	189	209
83462_length_215_cvg_3.0_tip_1	1	p3	(CGG)7	21	146	166
84030_length_217_cvg_5.0_tip_1	1	c	(A)8taaag(A)8	21	76	96
87762_length_237_cvg_4.0_tip_1	1	p3	(AAC)7	21	76	96
88122_length_238_cvg_3.2_tip_1	1	p3	(TGC)7	21	83	103
89396_length_246_cvg_3.0_tip_1	1	p3	(GGA)7	21	64	84
89586_length_248_cvg_4.0_tip_1	1	p3	(TTC)7	21	30	50
90008_length_250_cvg_3.0_tip_1	1	p3	(CAA)7	21	119	139
90602_length_254_cvg_3.0_tip_1	1	p3	(CGA)7	21	32	52
92286_length_267_cvg_2.0_tip_1	1	p3	(AAG)7	21	11	31
97920_length_322_cvg_3.0_tip_1	1	p3	(CGA)7	21	12	32
99787_length_346_cvg_3.0_tip_1	1	p3	(TGT)7	21	1	21
104317_length_425_cvg_3.0_tip_1	1	p3	(TCC)7	21	327	347
104577_length_429_cvg_4.0_tip_1	1	p3	(TCT)7	21	11	31
106131_length_468_cvg_4.0_tip_1	1	p3	(AGA)7	21	425	445
107609_length_511_cvg_5.0_tip_1	1	p3	(GGT)7	21	381	401
107635_length_511_cvg_3.0_tip_1	1	p3	(CTC)7	21	25	45
107845_length_518_cvg_16.3_tip_1	1	p3	(AAT)7	21	294	314
108227_length_531_cvg_7.0_tip_1	1	p3	(CAT)7	21	156	176
110195_length_609_cvg_5.0_tip_1	1	p3	(CTT)7	21	28	48
110311_length_615_cvg_9.0_tip_1	1	p3	(CGA)7	21	75	95
111049_length_651_cvg_9.5_tip_1	1	p3	(TCT)7	21	621	641
112475_length_740_cvg_8.0_tip_1	1	p3	(CGC)7	21	32	52
112865_length_766_cvg_8.8_tip_1	2	p3	(ATC)7	21	627	647
113253_length_793_cvg_8.1_tip_1	1	p3	(CGC)7	21	261	281
114411_length_901_cvg_26.2_tip_1	2	p3	(AGA)7	21	752	772
114891_length_958_cvg_5.0_tip_1	1	p3	(GTT)7	21	647	667
114947_length_967_cvg_3.6_tip_1	1	c	(A)9tg(T)10	21	937	957
115567_length_1043_cvg_9.2_tip_1	1	p3	(GCC)7	21	866	886
115803_length_1083_cvg_7.7_tip_1	2	p3	(CAA)7	21	425	445
116283_length_1167_cvg_4.5_tip_1	1	p3	(TGC)7	21	504	524
116451_length_1198_cvg_13.0_tip_1	1	c*	(GAA)5(A)8*	21	881	901
116683_length_1260_cvg_8.0_tip_1	1	p3	(GGT)7	21	1035	1055
116711_length_1270_cvg_7.5_tip_1	1	p3	(GAG)7	21	427	447
117281_length_1442_cvg_15.0_tip_1	1	p3	(CTT)7	21	389	409
117915_length_1695_cvg_27.0_tip_1	3	p3	(CTT)7	21	494	514
118067_length_1783_cvg_16.0_tip_1	2	p3	(AAC)7	21	497	517
118601_length_2510_cvg_10.3_tip_1	5	p3	(AAC)7	21	2264	2284
9389_length_98_cvg_2.0_tip_1	1	p5	(AATAA)4	20	60	79
10911_length_98_cvg_3.0_tip_1	1	p5	(CCTTG)4	20	44	63
12993_length_99_cvg_2.0_tip_1	1	p4	(TGAA)5	20	53	72
13581_length_100_cvg_2.0_tip_1	1	p5	(AAAAT)4	20	73	92
14161_length_100_cvg_4.0_tip_1	1	p5	(AGAAG)4	20	26	45
18973_length_103_cvg_2.0_tip_1	1	p5	(CACAA)4	20	2	21
19483_length_103_cvg_4.0_tip_1	1	p5	(CCTCA)4	20	68	87
22667_length_105_cvg_2.0_tip_1	1	p4	(CTCA)5	20	34	53
29517_length_110_cvg_3.0_tip_1	1	p4	(GATT)5	20	71	90
30163_length_111_cvg_4.0_tip_1	1	p5	(GTTTC)4	20	63	82
31933_length_112_cvg_3.0_tip_1	1	c	(T)8cttc(T)8	20	3	22
41625_length_121_cvg_3.0_tip_1	1	p5	(TTCTG)4	20	84	103
55430_length_139_cvg_3.0_tip_1	1	p5	(GAAGT)4	20	92	111
58856_length_144_cvg_3.0_tip_1	1	c*	(T)11(TTTC)3*	20	19	38
60598_length_147_cvg_3.0_tip_1	1	p5	(ACACA)4	20	18	37
61008_length_148_cvg_2.6_tip_1	1	p2	(TA)10	20	114	133
65102_length_156_cvg_3.0_tip_1	1	p5	(AATTA)4	20	54	73
70224_length_168_cvg_2.9_tip_1	1	p2	(TC)10	20	11	30
70812_length_169_cvg_3.0_tip_1	1	p4	(TTAA)5	20	111	130
72976_length_175_cvg_5.1_tip_1	1	p4	(ATCT)5	20	29	48
73812_length_178_cvg_4.0_tip_1	1	p5	(ACCCG)4	20	157	176
75576_length_183_cvg_3.0_tip_1	1	p2	(TC)10	20	1	20
77818_length_191_cvg_4.0_tip_1	1	p2	(CA)10	20	84	103
78892_length_195_cvg_6.0_tip_1	1	p2	(GA)10	20	156	175
82816_length_212_cvg_3.0_tip_1	1	p5	(CTGGC)4	20	84	103
83474_length_215_cvg_4.0_tip_1	1	p2	(CA)10	20	12	31
84852_length_221_cvg_8.0_tip_1	1	c	(TTTC)3(T)8	20	102	121
86708_length_231_cvg_2.8_tip_1	1	p2	(AG)10	20	25	44
91432_length_260_cvg_5.0_tip_1	1	p2	(TA)10	20	8	27
94664_length_287_cvg_6.0_tip_1	1	p5	(AAAAG)4	20	75	94
94856_length_289_cvg_9.7_tip_1	1	p4	(CTAT)5	20	21	40
95630_length_296_cvg_4.0_tip_1	1	p5	(ATGTT)4	20	241	260
98218_length_325_cvg_4.0_tip_1	1	p2	(TA)10	20	161	180
101077_length_364_cvg_4.0_tip_1	1	p2	(GA)10	20	307	326
101631_length_374_cvg_5.0_tip_1	1	c	(A)8ttg(A)9	20	185	204
101959_length_380_cvg_18.6_tip_1	1	p2	(GA)10	20	13	32
103485_length_407_cvg_43.5_tip_1	1	p4	(GAAA)5	20	179	198
105335_length_447_cvg_10.0_tip_1	1	p5	(AGAAG)4	20	28	47
106743_length_485_cvg_4.8_tip_1	1	p5	(CAACA)4	20	33	52
108793_length_554_cvg_17.1_tip_1	1	c	(T)9ggg(A)8	20	523	542
109353_length_574_cvg_5.0_tip_1	2	p4	(ATCC)5	20	155	174
110517_length_625_cvg_22.7_tip_1	1	p2	(AG)10	20	14	33
112347_length_729_cvg_16.9_tip_1	1	p4	(TTAA)5	20	681	700
113139_length_786_cvg_54.0_tip_1	1	p4	(TGCA)5	20	443	462
114559_length_917_cvg_8.7_tip_1	1	p4	(CTCG)5	20	846	865
114641_length_926_cvg_36.6_tip_1	1	p5	(TTGTG)4	20	854	873
114733_length_937_cvg_18.0_tip_1	1	p2	(AG)10	20	8	27
114823_length_949_cvg_6.0_tip_1	1	p5	(ATTTC)4	20	922	941
115151_length_991_cvg_22.8_tip_1	1	p5	(TTTAT)4	20	937	956
115365_length_1016_cvg_18.0_tip_1	1	p2	(AG)10	20	13	32
115515_length_1034_cvg_7.0_tip_1	1	p5	(AAGGC)4	20	142	161
115727_length_1070_cvg_8.2_tip_1	1	p5	(CAACA)4	20	27	46
116095_length_1131_cvg_26.0_tip_1	1	p5	(AAAAT)4	20	64	83
117135_length_1385_cvg_21.2_tip_1	1	p2	(GA)10	20	13	32
117247_length_1429_cvg_16.5_tip_1	1	p2	(AG)10	20	130	149
117385_length_1476_cvg_17.1_tip_1	1	p5	(ATGGT)4	20	1148	1167
117457_length_1500_cvg_43.0_tip_1	1	p2	(AT)10	20	240	259
118701_length_3000_cvg_19.5_tip_1	2	p2	(AC)10	20	2981	3000
118747_length_3587_cvg_17.5_tip_1	2	p4	(AAGA)5	20	467	486
1987_length_94_cvg_6.0_tip_1	1	p1	(A)19	19	3	21
89502_length_247_cvg_4.0_tip_1	1	c*	(GA)5(AGA)4*	19	104	122
99277_length_339_cvg_25.6_tip_1	1	p1	(A)19	19	1	19
101595_length_374_cvg_10.9_tip_1	1	p1	(A)19	19	1	19
103623_length_409_cvg_5.4_tip_1	1	c	(T)10c(T)8	19	1	19
106715_length_484_cvg_10.0_tip_1	1	p1	(A)19	19	1	19
107161_length_497_cvg_21.1_tip_1	2	p1	(A)19	19	465	483
111465_length_675_cvg_37.0_tip_1	1	c	(T)8ca(T)9	19	166	184
112251_length_723_cvg_5.0_tip_1	1	c	(T)8caa(T)8	19	582	600
118035_length_1763_cvg_16.7_tip_1	1	c*	(A)9(AAC)4*	19	1700	1718
393_length_43_cvg_5.0_tip_1	1	p2	(TA)9	18	13	30
409_length_44_cvg_3.0_tip_1	1	p6	(CATCCT)3	18	14	31
425_length_46_cvg_5.4_tip_1	1	p1	(T)18	18	15	32
497_length_51_cvg_4.0_tip_1	1	p2	(TC)9	18	17	34
585_length_57_cvg_8.0_tip_1	1	p6	(TCATGC)3	18	3	20
981_length_63_cvg_15.0_tip_1	1	p6	(TCATGC)3	18	3	20
1169_length_79_cvg_2.0_tip_1	1	p6	(CCACCT)3	18	42	59
1735_length_93_cvg_2.0_tip_1	1	p3	(CCT)6	18	59	76
1905_length_94_cvg_10.0_tip_1	1	p6	(CAAAAA)3	18	1	18
1947_length_94_cvg_2.0_tip_1	1	p3	(CGT)6	18	76	93
2087_length_94_cvg_7.0_tip_1	1	p6	(TTCAAG)3	18	57	74
2331_length_94_cvg_3.0_tip_1	1	p2	(TG)9	18	2	19
2763_length_94_cvg_3.0_tip_1	1	p6	(GCAGAA)3	18	37	54
2781_length_94_cvg_7.0_tip_1	1	p6	(TCGTCC)3	18	73	90
3137_length_94_cvg_2.0_tip_1	1	p6	(TAGGGT)3	18	48	65
3385_length_94_cvg_2.0_tip_1	1	p6	(CCAATC)3	18	56	73
4237_length_95_cvg_2.0_tip_1	1	p6	(TGAGCC)3	18	34	51
4327_length_95_cvg_3.0_tip_1	1	p6	(TCCCAA)3	18	22	39
4471_length_95_cvg_2.0_tip_1	1	p6	(TGCTAC)3	18	11	28
4807_length_95_cvg_6.0_tip_1	1	p3	(CAT)6	18	34	51
5021_length_95_cvg_4.0_tip_1	1	p6	(CGCAGT)3	18	1	18
5787_length_96_cvg_4.0_tip_1	1	p6	(CAAGAG)3	18	78	95
5949_length_96_cvg_5.0_tip_1	1	p6	(TGACAA)3	18	43	60
7075_length_96_cvg_3.0_tip_1	1	p3	(TGG)6	18	13	30
7173_length_96_cvg_2.0_tip_1	1	p6	(ATTTCA)3	18	36	53
7233_length_96_cvg_3.0_tip_1	1	p6	(TGGCCA)3	18	53	70
7269_length_96_cvg_3.0_tip_1	1	p6	(TCTCGT)3	18	17	34
7781_length_97_cvg_2.0_tip_1	1	p2	(AG)9	18	45	62
8257_length_97_cvg_2.0_tip_1	1	p6	(CAGCTG)3	18	31	48
8313_length_97_cvg_2.4_tip_1	1	p1	(A)18	18	18	35
8423_length_97_cvg_2.0_tip_1	1	p6	(AAGCCC)3	18	32	49
9059_length_97_cvg_3.0_tip_1	1	p6	(GGATCA)3	18	28	45
9179_length_97_cvg_7.0_tip_1	1	p6	(CACACT)3	18	14	31
9227_length_97_cvg_2.0_tip_1	1	p6	(CAAGCG)3	18	43	60
11067_length_98_cvg_4.0_tip_1	1	p6	(GTGGAG)3	18	1	18
11125_length_98_cvg_3.0_tip_1	1	p6	(TTCTGA)3	18	81	98
11187_length_99_cvg_5.0_tip_1	1	p6	(TTTCTC)3	18	70	87
12083_length_99_cvg_4.0_tip_1	1	p2	(GA)9	18	17	34
12655_length_99_cvg_3.0_tip_1	1	p3	(CCT)6	18	60	77
12813_length_99_cvg_3.0_tip_1	1	p1	(T)18	18	1	18
12943_length_99_cvg_2.0_tip_1	1	p6	(TCCGGT)3	18	68	85
13199_length_100_cvg_3.0_tip_1	1	p3	(GGC)6	18	15	32
13203_length_100_cvg_2.0_tip_1	1	p6	(TGATAG)3	18	15	32
13427_length_100_cvg_2.0_tip_1	1	p3	(ATT)6	18	79	96
13705_length_100_cvg_7.0_tip_1	1	p3	(TCT)6	18	17	34
13797_length_100_cvg_2.0_tip_1	1	p6	(GCACAG)3	18	18	35
14157_length_100_cvg_5.0_tip_1	1	p6	(TTAGGG)3	18	12	29
14439_length_100_cvg_2.0_tip_1	1	p6	(CATTCT)3	18	10	27
14513_length_100_cvg_2.0_tip_1	1	p6	(ACGGAA)3	18	48	65
14891_length_101_cvg_4.0_tip_1	1	p6	(GTCCAC)3	18	69	86
15683_length_101_cvg_4.0_tip_1	1	p2	(TA)9	18	12	29
15737_length_101_cvg_3.0_tip_1	1	p6	(CCTTCT)3	18	62	79
16057_length_101_cvg_2.0_tip_1	1	p6	(GGTGCT)3	18	21	38
16735_length_102_cvg_3.0_tip_1	1	p6	(AGAGTG)3	18	75	92
16761_length_102_cvg_2.0_tip_1	1	p3	(CTC)6	18	27	44
16903_length_102_cvg_2.0_tip_1	1	p6	(CATCCC)3	18	45	62
16961_length_102_cvg_5.0_tip_1	1	p3	(CTC)6	18	49	66
17121_length_102_cvg_3.0_tip_1	1	p6	(TTCAGG)3	18	13	30
17141_length_102_cvg_3.0_tip_1	1	p6	(TTGGGA)3	18	60	77
17251_length_102_cvg_2.0_tip_1	1	p6	(TCTTTG)3	18	82	99
17303_length_102_cvg_2.0_tip_1	1	p6	(CCGTCA)3	18	64	81
17329_length_102_cvg_2.0_tip_1	1	p6	(CCAGTC)3	18	22	39
17829_length_102_cvg_4.0_tip_1	1	p3	(GCA)6	18	17	34
17977_length_102_cvg_2.0_tip_1	1	p6	(CTGAGC)3	18	28	45
18379_length_103_cvg_2.0_tip_1	1	c*	(GAA)4(A)8*	18	21	38
19757_length_103_cvg_2.0_tip_1	1	p3	(CAT)6	18	77	94
21671_length_105_cvg_2.0_tip_1	1	p6	(TGTTGG)3	18	82	99
22225_length_105_cvg_2.0_tip_1	1	p6	(CTGCTC)3	18	69	86
22387_length_105_cvg_4.0_tip_1	1	p6	(CTCTTT)3	18	32	49
22583_length_105_cvg_4.0_tip_1	1	p3	(TCT)6	18	87	104
23137_length_106_cvg_3.0_tip_1	1	p6	(CATCAG)3	18	63	80
24413_length_107_cvg_3.0_tip_1	1	p6	(CGCAAG)3	18	29	46
24601_length_107_cvg_2.0_tip_1	1	p6	(GTGGCA)3	18	89	106
24859_length_107_cvg_2.0_tip_1	1	p6	(GGCGGT)3	18	9	26
24871_length_107_cvg_3.0_tip_1	1	p6	(GTGCGA)3	18	48	65
25249_length_107_cvg_3.0_tip_1	1	p6	(TCTCCC)3	18	80	97
25433_length_107_cvg_4.0_tip_1	1	p6	(AGCAAT)3	18	51	68
26191_length_108_cvg_2.0_tip_1	1	p6	(AAATTC)3	18	90	107
26697_length_108_cvg_4.9_tip_1	1	p6	(GGGATT)3	18	2	19
26735_length_108_cvg_2.0_tip_1	1	p3	(TGC)6	18	74	91
27983_length_109_cvg_4.0_tip_1	1	p6	(ACAAGA)3	18	14	31
28429_length_109_cvg_3.0_tip_1	1	p2	(CT)9	18	6	23
28775_length_110_cvg_2.0_tip_1	1	p6	(GGTTAG)3	18	38	55
28967_length_110_cvg_2.0_tip_1	1	p3	(TGG)6	18	18	35
30201_length_111_cvg_3.0_tip_1	1	p6	(TTATCG)3	18	11	28
30765_length_111_cvg_4.0_tip_1	1	p6	(ATTGGG)3	18	49	66
31109_length_112_cvg_2.0_tip_1	1	p3	(TCC)6	18	41	58
31835_length_112_cvg_2.0_tip_1	1	p3	(ATT)6	18	89	106
31961_length_112_cvg_3.0_tip_1	1	p6	(TGATCA)3	18	30	47
32171_length_112_cvg_2.0_tip_1	1	p3	(GCG)6	18	89	106
33579_length_114_cvg_4.0_tip_1	1	p2	(AC)9	18	13	30
33909_length_114_cvg_2.8_tip_1	1	p6	(TTGGGC)3	18	56	73
34817_length_115_cvg_3.0_tip_1	1	p6	(GATGTT)3	18	84	101
35043_length_115_cvg_3.0_tip_1	1	p6	(GACAGT)3	18	83	100
35871_length_116_cvg_3.0_tip_1	1	p6	(GGGCTG)3	18	92	109
36101_length_116_cvg_10.8_tip_1	1	p2	(CT)9	18	14	31
37707_length_117_cvg_3.0_tip_1	1	p6	(TCTTCG)3	18	62	79
37895_length_118_cvg_3.0_tip_1	1	p6	(CCTTCA)3	18	61	78
39553_length_119_cvg_2.0_tip_1	1	p6	(GGAGGC)3	18	19	36
39761_length_119_cvg_62.0_tip_1	1	p6	(CACCCT)3	18	16	33
40347_length_120_cvg_6.5_tip_1	1	p2	(CA)9	18	19	36
40427_length_120_cvg_2.0_tip_1	1	p6	(TTAGGG)3	18	17	34
40801_length_120_cvg_2.0_tip_1	1	p6	(GAGGGA)3	18	87	104
40883_length_120_cvg_6.0_tip_1	1	p2	(TC)9	18	16	33
40997_length_121_cvg_3.0_tip_1	1	p6	(GGCGGG)3	18	56	73
41441_length_121_cvg_3.0_tip_1	1	p6	(AGAGGA)3	18	71	88
41457_length_121_cvg_2.0_tip_1	1	p3	(GAA)6	18	25	42
41553_length_121_cvg_3.0_tip_1	1	p2	(GA)9	18	23	40
42635_length_122_cvg_2.0_tip_1	1	p3	(TCG)6	18	19	36
43209_length_123_cvg_2.0_tip_1	1	p3	(GGA)6	18	1	18
44143_length_124_cvg_2.0_tip_1	1	p3	(TAA)6	18	107	124
44477_length_125_cvg_2.0_tip_1	1	p6	(CATCAC)3	18	37	54
45391_length_126_cvg_3.0_tip_1	1	p6	(CTATGG)3	18	4	21
46162_length_126_cvg_3.0_tip_1	1	p6	(CAAATC)3	18	60	77
46620_length_127_cvg_2.0_tip_1	1	p6	(TGGTGA)3	18	90	107
47224_length_128_cvg_2.0_tip_1	1	p6	(ACTGTG)3	18	14	31
47902_length_128_cvg_2.0_tip_1	1	p3	(GCT)6	18	1	18
48118_length_129_cvg_2.0_tip_1	1	p3	(GGC)6	18	27	44
48700_length_129_cvg_3.0_tip_1	1	p6	(GGAAAA)3	18	61	78
48736_length_129_cvg_3.0_tip_1	1	p6	(GGCACC)3	18	12	29
49140_length_130_cvg_3.0_tip_1	1	p6	(TCTGAA)3	18	103	120
49424_length_130_cvg_2.0_tip_1	1	p6	(TTGTTC)3	18	46	63
49966_length_131_cvg_2.0_tip_1	1	p6	(TGGTTG)3	18	6	23
50576_length_132_cvg_5.0_tip_1	1	p6	(TGCATC)3	18	81	98
50586_length_132_cvg_3.0_tip_1	1	p3	(CCT)6	18	24	41
51294_length_133_cvg_3.0_tip_1	1	p6	(GAGGTT)3	18	10	27
53518_length_136_cvg_5.0_tip_1	1	p6	(TTAAAA)3	18	85	102
53742_length_136_cvg_3.0_tip_1	1	p3	(ATC)6	18	114	131
54132_length_137_cvg_3.0_tip_1	1	p6	(GAGTTA)3	18	103	120
54778_length_138_cvg_3.0_tip_1	1	p6	(GGAGGT)3	18	47	64
55382_length_139_cvg_2.0_tip_1	1	p6	(TCATCC)3	18	118	135
55398_length_139_cvg_3.0_tip_1	1	p6	(GGCCCA)3	18	105	122
55478_length_139_cvg_4.0_tip_1	1	p6	(CCAAGC)3	18	116	133
55822_length_139_cvg_4.9_tip_1	1	p2	(CT)9	18	93	110
55948_length_139_cvg_3.0_tip_1	1	p3	(GCA)6	18	36	53
56406_length_140_cvg_6.0_tip_1	1	p6	(TGAACT)3	18	31	48
57020_length_141_cvg_4.0_tip_1	1	p6	(CGGCGT)3	18	31	48
57530_length_142_cvg_4.0_tip_1	1	p2	(CT)9	18	27	44
57854_length_142_cvg_3.0_tip_1	1	p3	(ACC)6	18	20	37
57940_length_143_cvg_2.0_tip_1	1	p3	(GTT)6	18	56	73
57990_length_143_cvg_2.0_tip_1	1	p3	(GAT)6	18	122	139
58164_length_143_cvg_3.0_tip_1	1	p6	(GCTGTG)3	18	49	66
59086_length_144_cvg_5.9_tip_1	1	p3	(CCT)6	18	111	128
59800_length_146_cvg_3.0_tip_1	1	p3	(GAC)6	18	125	142
59828_length_146_cvg_4.0_tip_1	1	p6	(CTCTGA)3	18	113	130
59900_length_146_cvg_4.0_tip_1	1	p6	(GCGGCA)3	18	13	30
60306_length_147_cvg_3.0_tip_1	1	p6	(GTCAGC)3	18	96	113
60724_length_147_cvg_3.0_tip_1	1	p6	(CAACAC)3	18	64	81
60746_length_147_cvg_3.0_tip_1	1	p3	(GCG)6	18	68	85
61194_length_148_cvg_3.0_tip_1	1	p6	(TGGGTG)3	18	51	68
61350_length_149_cvg_2.0_tip_1	1	p2	(CT)9	18	131	148
61580_length_149_cvg_2.0_tip_1	1	p3	(TCC)6	18	43	60
61882_length_150_cvg_3.0_tip_1	1	p3	(CTG)6	18	98	115
61998_length_150_cvg_3.0_tip_1	1	p3	(AAG)6	18	32	49
62010_length_150_cvg_2.0_tip_1	1	p6	(TTAGGG)3	18	122	139
62022_length_150_cvg_3.0_tip_1	1	p6	(TTCTTG)3	18	104	121
62552_length_151_cvg_2.0_tip_1	1	p3	(CCA)6	18	92	109
63672_length_153_cvg_4.0_tip_1	1	p6	(TTGGTC)3	18	94	111
63676_length_153_cvg_2.0_tip_1	1	p6	(AACCAC)3	18	52	69
64720_length_155_cvg_2.0_tip_1	1	p6	(TGCAGA)3	18	134	151
64876_length_155_cvg_3.0_tip_1	1	p3	(CGC)6	18	69	86
65002_length_156_cvg_6.0_tip_1	1	p6	(TGGGCT)3	18	135	152
65912_length_158_cvg_3.0_tip_1	1	p6	(TAACCC)3	18	14	31
66536_length_159_cvg_3.0_tip_1	1	p6	(TCCAAA)3	18	40	57
66610_length_159_cvg_3.0_tip_1	1	p3	(GAA)6	18	16	33
66742_length_160_cvg_3.1_tip_1	1	p6	(ACCACA)3	18	100	117
66970_length_160_cvg_2.0_tip_1	1	p3	(TAA)6	18	14	31
67236_length_161_cvg_3.0_tip_1	1	p3	(ATG)6	18	16	33
67364_length_161_cvg_4.0_tip_1	1	p6	(AGGTTC)3	18	43	60
67416_length_161_cvg_2.0_tip_1	1	p6	(GAAGGA)3	18	85	102
67926_length_162_cvg_3.0_tip_1	1	p6	(GCACCT)3	18	109	126
68018_length_162_cvg_4.0_tip_1	1	p6	(AGCATC)3	18	22	39
68682_length_164_cvg_24.0_tip_1	1	p2	(CT)9	18	7	24
68968_length_165_cvg_3.1_tip_1	1	p3	(CTC)6	18	1	18
69066_length_165_cvg_2.0_tip_1	1	p6	(CAGTTG)3	18	125	142
69348_length_166_cvg_2.0_tip_1	1	p6	(GTCGTT)3	18	31	48
69546_length_166_cvg_3.0_tip_1	1	p3	(TCC)6	18	7	24
69556_length_166_cvg_4.6_tip_1	1	p6	(TTTTAT)3	18	26	43
69682_length_166_cvg_6.0_tip_1	1	p6	(GTCCGA)3	18	118	135
69826_length_167_cvg_2.0_tip_1	1	p6	(ACTCAC)3	18	32	49
69932_length_167_cvg_4.0_tip_1	1	p3	(ATT)6	18	37	54
70090_length_168_cvg_4.0_tip_1	1	p3	(CTC)6	18	94	111
71240_length_171_cvg_4.0_tip_1	1	p6	(TGGTGT)3	18	147	164
71336_length_171_cvg_2.0_tip_1	1	p3	(GAA)6	18	134	151
71720_length_172_cvg_5.0_tip_1	1	p6	(ATTGCC)3	18	151	168
72296_length_173_cvg_2.0_tip_1	1	p6	(TGGGCT)3	18	123	140
72900_length_175_cvg_2.0_tip_1	1	p6	(GGATTT)3	18	95	112
73172_length_176_cvg_3.0_tip_1	1	p6	(GTCACG)3	18	49	66
73208_length_176_cvg_2.0_tip_1	1	p6	(TGCGAT)3	18	145	162
73232_length_176_cvg_3.0_tip_1	1	p3	(TGC)6	18	153	170
73274_length_176_cvg_4.0_tip_1	1	p6	(GATGAG)3	18	78	95
73944_length_178_cvg_3.0_tip_1	1	p6	(CCTCAA)3	18	1	18
73952_length_178_cvg_2.9_tip_1	1	p6	(GCTTCA)3	18	37	54
74146_length_179_cvg_5.7_tip_1	1	p6	(GTGCGT)3	18	159	176
74256_length_179_cvg_7.0_tip_1	1	p6	(CAACAC)3	18	54	71
74262_length_179_cvg_2.5_tip_1	1	p2	(TC)9	18	26	43
74950_length_181_cvg_3.0_tip_1	1	p6	(CCCTAA)3	18	61	78
75270_length_182_cvg_3.0_tip_1	1	p6	(GCAGCT)3	18	77	94
75566_length_183_cvg_3.0_tip_1	1	p3	(CCT)6	18	128	145
75790_length_184_cvg_4.0_tip_1	1	p6	(TTCTCC)3	18	142	159
76430_length_186_cvg_3.0_tip_1	1	p6	(AACCCT)3	18	122	139
77242_length_189_cvg_4.5_tip_1	1	p3	(AAG)6	18	130	147
78318_length_193_cvg_4.0_tip_1	2	p6	(CAGCCT)3	18	156	173
78530_length_194_cvg_2.0_tip_1	1	p6	(CGAGAG)3	18	22	39
79072_length_196_cvg_11.0_tip_1	1	p6	(TTTTTA)3	18	117	134
79190_length_196_cvg_3.0_tip_1	1	p6	(AAACCA)3	18	131	148
79346_length_197_cvg_2.0_tip_1	1	p3	(CAA)6	18	86	103
79600_length_198_cvg_4.0_tip_1	2	p6	(GGGTTT)3	18	162	179
79664_length_198_cvg_8.4_tip_1	1	p6	(CGGCGA)3	18	53	70
79958_length_199_cvg_3.0_tip_1	1	p6	(GATGTT)3	18	163	180
80504_length_202_cvg_4.0_tip_1	1	p6	(GGCGAC)3	18	182	199
80600_length_202_cvg_3.0_tip_1	1	p6	(AAAGAG)3	18	57	74
80908_length_203_cvg_3.6_tip_1	1	p3	(TTC)6	18	69	86
80910_length_203_cvg_2.0_tip_1	1	p6	(CCTGGG)3	18	182	199
81804_length_207_cvg_2.0_tip_1	1	p6	(GAGAAA)3	18	165	182
81828_length_207_cvg_4.0_tip_1	1	p6	(AAAGAA)3	18	98	115
81864_length_208_cvg_2.9_tip_1	1	p2	(TC)9	18	16	33
82548_length_210_cvg_2.0_tip_1	1	p3	(TTC)6	18	96	113
82726_length_211_cvg_3.0_tip_1	1	p6	(ACGGAG)3	18	181	198
83552_length_215_cvg_2.0_tip_1	1	p6	(ACAACG)3	18	112	129
84386_length_219_cvg_4.0_tip_1	1	p3	(AAG)6	18	84	101
84498_length_220_cvg_19.0_tip_1	1	p3	(TTC)6	18	161	178
84582_length_220_cvg_2.0_tip_1	1	p6	(AGTGAG)3	18	121	138
84776_length_221_cvg_4.0_tip_1	1	p6	(CCTGCT)3	18	50	67
84824_length_221_cvg_5.0_tip_1	1	p3	(CCT)6	18	125	142
84886_length_221_cvg_3.0_tip_1	1	p6	(GTGGCC)3	18	122	139
84942_length_222_cvg_4.0_tip_1	1	p3	(GAA)6	18	139	156
85000_length_222_cvg_2.0_tip_1	1	p6	(AACCAA)3	18	122	139
85340_length_224_cvg_2.0_tip_1	1	p3	(CTC)6	18	59	76
85380_length_224_cvg_2.0_tip_1	1	p6	(ATCTCT)3	18	115	132
85770_length_226_cvg_3.0_tip_1	1	p3	(GCG)6	18	111	128
86216_length_228_cvg_7.0_tip_1	2	p2	(TA)9	18	210	227
86700_length_231_cvg_3.0_tip_1	1	p6	(GGAATA)3	18	149	166
86960_length_232_cvg_3.0_tip_1	1	p6	(CAAAAG)3	18	116	133
87118_length_233_cvg_2.2_tip_1	1	p3	(CAT)6	18	117	134
87616_length_236_cvg_4.0_tip_1	1	p6	(CACCGC)3	18	29	46
87868_length_237_cvg_4.0_tip_1	1	p6	(AACAGC)3	18	169	186
88122_length_238_cvg_3.2_tip_1	2	p6	(TGTTGC)3	18	209	226
88140_length_239_cvg_2.7_tip_1	1	p6	(AGTTTC)3	18	68	85
88356_length_240_cvg_4.0_tip_1	1	p6	(AACCCT)3	18	141	158
88400_length_240_cvg_5.0_tip_1	1	p6	(ATCTTC)3	18	13	30
88650_length_242_cvg_9.2_tip_0	1	p3	(TCT)6	18	82	99
88674_length_242_cvg_9.0_tip_1	1	p6	(ATCTAT)3	18	24	41
89018_length_244_cvg_4.0_tip_1	1	p6	(GAGAAG)3	18	204	221
89108_length_245_cvg_2.0_tip_1	1	p6	(TGTGGA)3	18	84	101
89856_length_249_cvg_2.0_tip_1	1	p3	(GAA)6	18	37	54
89872_length_249_cvg_3.0_tip_1	1	p6	(CACCTT)3	18	97	114
89896_length_250_cvg_4.0_tip_1	1	p6	(AATGCG)3	18	1	18
89960_length_250_cvg_3.0_tip_1	1	p3	(TCC)6	18	76	93
90064_length_251_cvg_2.0_tip_1	1	p3	(AGA)6	18	197	214
90578_length_254_cvg_5.2_tip_1	1	p3	(GAA)6	18	200	217
90658_length_254_cvg_3.0_tip_1	1	p6	(TTGGAG)3	18	174	191
91080_length_257_cvg_6.7_tip_1	1	p6	(TGGTGT)3	18	111	128
91402_length_260_cvg_3.1_tip_1	1	p3	(GAT)6	18	160	177
91450_length_260_cvg_5.0_tip_1	2	p6	(CGGAAG)3	18	177	194
91678_length_262_cvg_3.0_tip_1	1	p6	(TTCCTC)3	18	188	205
91916_length_264_cvg_3.0_tip_1	1	p3	(TGT)6	18	143	160
91932_length_264_cvg_8.0_tip_1	1	p6	(GAAAGA)3	18	5	22
91958_length_264_cvg_6.0_tip_1	1	p6	(TGTTCT)3	18	204	221
92088_length_265_cvg_4.0_tip_1	1	p6	(AGGTGC)3	18	103	120
92184_length_266_cvg_5.0_tip_1	1	p6	(TGACAA)3	18	55	72
92296_length_267_cvg_3.0_tip_1	1	p6	(AACATG)3	18	13	30
92304_length_267_cvg_3.0_tip_1	1	p6	(TTGCAG)3	18	222	239
92654_length_270_cvg_3.0_tip_1	1	p6	(TCCCAG)3	18	192	209
92902_length_272_cvg_4.4_tip_1	1	p3	(GAT)6	18	67	84
93484_length_277_cvg_3.0_tip_1	1	p6	(TGCAGG)3	18	30	47
93740_length_279_cvg_2.0_tip_1	1	p6	(GAAGGA)3	18	211	228
93836_length_280_cvg_4.0_tip_1	1	p6	(CACAAA)3	18	118	135
94096_length_282_cvg_3.0_tip_1	1	p3	(GGT)6	18	154	171
94240_length_283_cvg_3.0_tip_1	1	p3	(AGC)6	18	3	20
94268_length_284_cvg_7.7_tip_1	1	p3	(GGA)6	18	94	111
94594_length_286_cvg_5.0_tip_1	1	p6	(TGTGTT)3	18	4	21
94656_length_287_cvg_4.9_tip_1	1	p3	(AAT)6	18	95	112
94666_length_287_cvg_4.7_tip_1	1	p3	(AGA)6	18	177	194
94824_length_289_cvg_6.0_tip_1	1	p3	(AGA)6	18	100	117
94876_length_289_cvg_4.0_tip_1	1	p3	(GAT)6	18	95	112
94948_length_290_cvg_4.0_tip_1	1	p6	(GGTTCT)3	18	162	179
95026_length_291_cvg_3.2_tip_1	1	p3	(TTC)6	18	104	121
95444_length_295_cvg_2.0_tip_1	1	c	(T)8g(T)9	18	89	106
95480_length_295_cvg_8.0_tip_1	1	p6	(GCTCCT)3	18	157	174
95716_length_297_cvg_3.8_tip_1	1	p3	(CTT)6	18	250	267
95874_length_299_cvg_3.0_tip_1	1	p6	(CATGCT)3	18	54	71
95906_length_300_cvg_3.0_tip_1	1	p2	(TC)9	18	31	48
96098_length_302_cvg_2.0_tip_1	1	p3	(CGC)6	18	1	18
96262_length_303_cvg_5.0_tip_1	1	p6	(TTGAGT)3	18	168	185
96282_length_303_cvg_4.0_tip_1	1	p3	(CAT)6	18	205	222
96328_length_303_cvg_5.0_tip_1	1	p3	(GTG)6	18	24	41
96350_length_304_cvg_4.0_tip_1	1	p6	(AGCACC)3	18	55	72
96386_length_304_cvg_5.0_tip_1	1	p3	(TTC)6	18	260	277
96540_length_305_cvg_4.0_tip_1	1	p6	(AAAAAG)3	18	28	45
97272_length_313_cvg_4.0_tip_1	1	p3	(CCT)6	18	143	160
97438_length_315_cvg_4.0_tip_1	1	p6	(TCCCTC)3	18	288	305
97580_length_317_cvg_4.0_tip_1	1	p6	(GGGCCT)3	18	26	43
97588_length_317_cvg_4.6_tip_1	1	p3	(TTC)6	18	29	46
97798_length_320_cvg_3.0_tip_1	1	p6	(CGGCTA)3	18	135	152
97854_length_321_cvg_9.0_tip_1	1	p6	(CCTCTC)3	18	238	255
98624_length_331_cvg_6.0_tip_1	1	p6	(TTAGGG)3	18	281	298
98926_length_334_cvg_3.0_tip_1	1	p6	(TGGTGT)3	18	187	204
99010_length_335_cvg_10.2_tip_1	1	p6	(CCTCCC)3	18	317	334
99715_length_345_cvg_18.3_tip_1	1	p3	(GAT)6	18	279	296
99749_length_345_cvg_5.0_tip_1	1	p3	(GGT)6	18	118	135
100115_length_350_cvg_6.0_tip_1	1	p3	(GTT)6	18	267	284
100363_length_353_cvg_5.0_tip_1	1	p3	(CAA)6	18	166	183
100451_length_355_cvg_3.6_tip_1	1	p6	(GGCGGT)3	18	290	307
100483_length_355_cvg_2.0_tip_1	1	p1	(A)18	18	24	41
100625_length_357_cvg_7.0_tip_1	1	p6	(CTTCAT)3	18	85	102
100665_length_358_cvg_4.0_tip_1	2	p6	(GACCGT)3	18	235	252
100859_length_361_cvg_4.0_tip_1	1	p6	(TGTTGC)3	18	86	103
100959_length_363_cvg_4.0_tip_1	1	p6	(AAATGC)3	18	27	44
101409_length_371_cvg_7.0_tip_1	1	p6	(TGGAGG)3	18	13	30
101425_length_371_cvg_5.2_tip_1	1	p6	(ACCGTT)3	18	19	36
101543_length_373_cvg_11.1_tip_1	1	p6	(TGCTCC)3	18	133	150
101575_length_374_cvg_6.0_tip_1	1	p3	(GAA)6	18	27	44
102179_length_384_cvg_5.0_tip_1	1	p3	(AAC)6	18	102	119
102335_length_387_cvg_3.0_tip_1	1	p3	(AGA)6	18	154	171
102343_length_387_cvg_3.0_tip_1	1	p6	(AGATGA)3	18	306	323
102449_length_389_cvg_4.0_tip_1	2	p6	(CTGGGC)3	18	154	171
102661_length_392_cvg_4.0_tip_1	1	p3	(CGC)6	18	88	105
103065_length_399_cvg_2.9_tip_1	1	p3	(TTC)6	18	297	314
103425_length_406_cvg_11.0_tip_1	1	p6	(TACCAA)3	18	1	18
103495_length_407_cvg_4.0_tip_1	2	p6	(CGACTC)3	18	365	382
103819_length_414_cvg_19.0_tip_1	1	p6	(AAATGA)3	18	361	378
103981_length_418_cvg_4.1_tip_1	1	p3	(TTC)6	18	161	178
104051_length_419_cvg_6.0_tip_1	1	p6	(ATCTCA)3	18	163	180
104211_length_422_cvg_4.0_tip_1	1	p6	(CTTCTG)3	18	90	107
104323_length_425_cvg_3.5_tip_1	1	p3	(GTG)6	18	339	356
104749_length_433_cvg_15.6_tip_1	1	p2	(AG)9	18	126	143
104787_length_434_cvg_6.0_tip_1	1	p3	(GGT)6	18	13	30
104787_length_434_cvg_6.0_tip_1	2	p6	(GGTGGC)3	18	298	315
104955_length_438_cvg_4.3_tip_1	1	p6	(CTTCCT)3	18	68	85
104959_length_438_cvg_6.9_tip_1	1	p6	(GAAGAT)3	18	335	352
105049_length_441_cvg_4.0_tip_1	1	p6	(GCATCA)3	18	120	137
105057_length_441_cvg_5.0_tip_1	1	p6	(TGGGAG)3	18	346	363
105073_length_441_cvg_3.0_tip_1	1	p6	(CTCCAA)3	18	314	331
105321_length_447_cvg_5.0_tip_1	1	p6	(GGTGGA)3	18	429	446
105343_length_447_cvg_5.8_tip_1	1	p6	(AAGGCA)3	18	16	33
105675_length_455_cvg_5.0_tip_1	1	p6	(CTGCTT)3	18	332	349
105749_length_457_cvg_4.0_tip_1	1	p6	(CAAATC)3	18	210	227
105761_length_458_cvg_4.0_tip_1	1	p6	(CAGACA)3	18	305	322
106069_length_467_cvg_5.0_tip_1	1	p3	(AGC)6	18	63	80
106135_length_468_cvg_16.0_tip_1	1	p6	(CAAATG)3	18	426	443
106189_length_470_cvg_3.6_tip_1	1	p3	(GCG)6	18	129	146
106347_length_473_cvg_4.0_tip_1	2	p6	(ACCACT)3	18	432	449
106397_length_475_cvg_5.0_tip_1	1	p6	(ATGAAC)3	18	300	317
106525_length_479_cvg_7.0_tip_1	1	p6	(TGTTTG)3	18	341	358
106557_length_480_cvg_3.0_tip_1	2	p3	(CAC)6	18	260	277
106665_length_482_cvg_5.0_tip_1	1	p6	(AACGGC)3	18	259	276
106837_length_488_cvg_6.0_tip_1	1	p6	(AACACC)3	18	168	185
106871_length_489_cvg_7.2_tip_1	1	p6	(CCTCTG)3	18	80	97
107023_length_493_cvg_10.0_tip_1	1	p6	(TTGGGC)3	18	318	335
107209_length_498_cvg_5.0_tip_1	1	p6	(GTGGCT)3	18	48	65
107283_length_500_cvg_46.4_tip_1	2	p6	(GCATCA)3	18	272	289
107533_length_509_cvg_6.0_tip_1	1	p2	(AG)9	18	39	56
107545_length_509_cvg_40.7_tip_1	1	p6	(AAGAAC)3	18	472	489
107629_length_511_cvg_12.0_tip_1	1	p2	(TA)9	18	487	504
108173_length_530_cvg_9.0_tip_1	1	p6	(CCCAAA)3	18	146	163
108415_length_540_cvg_13.0_tip_1	1	p6	(TTCATC)3	18	277	294
108477_length_542_cvg_7.0_tip_1	1	p6	(CCACTC)3	18	155	172
108577_length_546_cvg_6.0_tip_1	1	p3	(TGA)6	18	272	289
108597_length_547_cvg_4.6_tip_1	1	p6	(TTGGCC)3	18	224	241
108659_length_549_cvg_37.7_tip_1	2	p6	(CTCCAT)3	18	360	377
108669_length_549_cvg_23.9_tip_1	1	p2	(TA)9	18	1	18
108671_length_549_cvg_8.6_tip_1	2	p6	(AACCCT)3	18	492	509
108689_length_550_cvg_16.0_tip_1	1	p3	(GAA)6	18	39	56
108705_length_550_cvg_4.0_tip_1	1	p3	(CAT)6	18	357	374
108771_length_553_cvg_6.0_tip_1	1	p6	(CCGCTC)3	18	376	393
108847_length_555_cvg_4.3_tip_1	1	p3	(GAA)6	18	8	25
108929_length_559_cvg_5.0_tip_1	1	c*	(T)9(TTTG)3*	18	492	509
109001_length_561_cvg_24.8_tip_1	1	p3	(CGA)6	18	187	204
109007_length_561_cvg_8.0_tip_1	1	p2	(TC)9	18	1	18
109007_length_561_cvg_8.0_tip_1	2	p6	(ATAACA)3	18	451	468
109055_length_564_cvg_4.0_tip_1	1	p3	(AGG)6	18	192	209
109433_length_577_cvg_9.0_tip_1	2	p2	(CT)9	18	511	528
109545_length_583_cvg_7.0_tip_1	1	p3	(AGA)6	18	187	204
109663_length_587_cvg_5.4_tip_1	1	p6	(TGGACA)3	18	243	260
109663_length_587_cvg_5.4_tip_1	2	p3	(GAA)6	18	545	562
109665_length_587_cvg_11.0_tip_1	1	p3	(AAG)6	18	36	53
109719_length_590_cvg_5.4_tip_1	1	p6	(GCGGAA)3	18	403	420
109863_length_595_cvg_12.0_tip_1	1	p6	(TCCTTG)3	18	523	540
109897_length_596_cvg_6.0_tip_1	1	p3	(CTT)6	18	332	349
109899_length_596_cvg_3.9_tip_1	1	p6	(GCGATG)3	18	32	49
110033_length_602_cvg_6.0_tip_1	2	p6	(CGGAAT)3	18	409	426
110045_length_603_cvg_55.0_tip_1	1	p2	(AG)9	18	27	44
110095_length_605_cvg_4.0_tip_1	1	p6	(CGTCTT)3	18	118	135
110167_length_608_cvg_5.0_tip_1	1	p6	(CTTTGG)3	18	462	479
110183_length_609_cvg_7.0_tip_1	1	p6	(CGAGAC)3	18	8	25
110453_length_621_cvg_8.0_tip_1	1	p6	(CCCAAG)3	18	427	444
110473_length_622_cvg_6.7_tip_1	1	p2	(CT)9	18	20	37
110783_length_638_cvg_4.0_tip_1	1	p6	(TTCAAC)3	18	19	36
110793_length_639_cvg_20.0_tip_1	1	p6	(TGCTGT)3	18	574	591
110801_length_639_cvg_6.0_tip_1	1	p3	(AGA)6	18	22	39
110823_length_640_cvg_5.8_tip_1	1	p6	(GCCGAG)3	18	217	234
110833_length_641_cvg_13.0_tip_1	1	p3	(AAG)6	18	576	593
110923_length_646_cvg_6.0_tip_1	1	p6	(CGCCGA)3	18	36	53
110981_length_648_cvg_27.0_tip_1	1	p6	(TTAGGG)3	18	5	22
111051_length_652_cvg_49.4_tip_1	1	p6	(CACCCT)3	18	52	69
111139_length_655_cvg_12.0_tip_1	1	p2	(AG)9	18	4	21
111147_length_655_cvg_4.1_tip_1	1	p3	(GAA)6	18	41	58
111161_length_656_cvg_8.0_tip_1	1	p6	(GAAGAT)3	18	198	215
111191_length_657_cvg_19.0_tip_1	1	p3	(GGT)6	18	63	80
111311_length_664_cvg_5.5_tip_1	1	p3	(CAA)6	18	192	209
111353_length_667_cvg_5.9_tip_1	1	p6	(ACGAGG)3	18	637	654
111489_length_676_cvg_5.0_tip_1	1	p3	(TCA)6	18	2	19
111567_length_681_cvg_51.1_tip_1	1	p6	(CAATTG)3	18	162	179
111627_length_684_cvg_5.0_tip_1	1	p6	(TTCACG)3	18	582	599
111901_length_701_cvg_10.0_tip_1	1	p3	(GAA)6	18	654	671
111991_length_706_cvg_4.0_tip_1	1	p6	(GGCTTC)3	18	157	174
112023_length_709_cvg_20.0_tip_1	1	p6	(CGGCGC)3	18	1	18
112045_length_711_cvg_5.9_tip_1	1	p3	(AAG)6	18	370	387
112105_length_713_cvg_6.0_tip_1	1	p6	(CACCCT)3	18	76	93
112145_length_715_cvg_9.6_tip_1	1	p6	(CATAAA)3	18	51	68
112417_length_736_cvg_16.0_tip_1	1	p6	(TTCTCA)3	18	27	44
112547_length_745_cvg_7.0_tip_1	2	p6	(GGGATT)3	18	695	712
112715_length_756_cvg_6.4_tip_1	1	p6	(CCTCAG)3	18	726	743
112831_length_764_cvg_9.8_tip_1	1	p6	(AACCCT)3	18	585	602
113063_length_780_cvg_8.0_tip_1	1	p6	(GAGGAT)3	18	466	483
113081_length_781_cvg_7.0_tip_1	1	p3	(CTG)6	18	708	725
113279_length_796_cvg_11.0_tip_1	2	p6	(TCGTTG)3	18	512	529
113309_length_799_cvg_11.0_tip_1	1	p6	(TTCTCT)3	18	30	47
113345_length_801_cvg_31.7_tip_1	1	p3	(GCG)6	18	346	363
113365_length_803_cvg_51.3_tip_1	1	p6	(AAGAAA)3	18	192	209
113441_length_810_cvg_9.3_tip_1	2	p6	(TTTGGT)3	18	789	806
113509_length_814_cvg_6.0_tip_1	1	p6	(CGCCTT)3	18	770	787
113513_length_814_cvg_9.0_tip_1	1	p3	(CTT)6	18	50	67
113531_length_816_cvg_26.0_tip_1	1	p2	(CT)9	18	1	18
113533_length_816_cvg_36.9_tip_1	2	p6	(GGCGGT)3	18	637	654
113653_length_828_cvg_3.8_tip_1	1	p6	(GAAGGA)3	18	314	331
113731_length_835_cvg_5.0_tip_1	1	p6	(TGATGG)3	18	597	614
113755_length_837_cvg_17.9_tip_1	1	p6	(TGCTAT)3	18	491	508
113779_length_840_cvg_5.0_tip_1	1	p6	(AGGGGC)3	18	820	837
113833_length_846_cvg_10.0_tip_1	1	p6	(GTGTGA)3	18	16	33
113903_length_853_cvg_53.5_tip_1	1	p1	(T)18	18	15	32
114107_length_875_cvg_6.3_tip_1	1	c	(A)8g(A)9	18	1	18
114131_length_877_cvg_24.8_tip_1	1	p2	(AG)9	18	16	33
114137_length_878_cvg_13.8_tip_1	2	p6	(AGGCAC)3	18	594	611
114197_length_883_cvg_7.0_tip_1	1	p6	(AGAAGC)3	18	7	24
114357_length_896_cvg_7.9_tip_1	1	p1	(A)18	18	1	18
114543_length_915_cvg_5.0_tip_1	1	p3	(TCT)6	18	590	607
114573_length_917_cvg_7.9_tip_1	1	p3	(TGC)6	18	131	148
114801_length_945_cvg_8.5_tip_1	1	p6	(GCCGTA)3	18	857	874
114811_length_948_cvg_9.0_tip_1	1	p6	(CCGCCA)3	18	1	18
114835_length_951_cvg_8.0_tip_1	1	p6	(GGGGTG)3	18	906	923
114865_length_957_cvg_11.0_tip_1	1	p6	(CTTCCT)3	18	161	178
114883_length_958_cvg_5.0_tip_1	1	p6	(TAGGGT)3	18	196	213
114889_length_958_cvg_6.0_tip_1	1	p3	(CGT)6	18	427	444
114905_length_959_cvg_6.0_tip_1	1	p6	(GAAGCT)3	18	878	895
114989_length_971_cvg_4.0_tip_1	1	p6	(TCATTC)3	18	621	638
115061_length_981_cvg_23.0_tip_1	1	p3	(ATG)6	18	950	967
115147_length_990_cvg_21.0_tip_1	1	p6	(GAGAGC)3	18	959	976
115153_length_991_cvg_15.9_tip_1	1	p3	(CTT)6	18	133	150
115193_length_994_cvg_52.4_tip_1	1	p3	(ACA)6	18	186	203
115211_length_996_cvg_7.6_tip_1	1	p6	(GATGAA)3	18	23	40
115221_length_996_cvg_5.0_tip_1	1	p3	(ACC)6	18	54	71
115235_length_999_cvg_13.5_tip_1	1	p2	(CT)9	18	853	870
115299_length_1007_cvg_8.0_tip_1	1	p6	(GCAACA)3	18	566	583
115353_length_1014_cvg_10.8_tip_1	2	p6	(CTCCTG)3	18	679	696
115383_length_1019_cvg_24.8_tip_1	1	p6	(ATTGTT)3	18	983	1000
115411_length_1023_cvg_13.0_tip_1	1	p3	(AGA)6	18	2	19
115525_length_1037_cvg_8.0_tip_1	1	p6	(GGAAGA)3	18	911	928
115591_length_1045_cvg_26.0_tip_1	1	p3	(TTG)6	18	784	801
115667_length_1056_cvg_10.0_tip_1	1	p6	(GTAATG)3	18	45	62
115685_length_1061_cvg_14.0_tip_1	1	p3	(AAG)6	18	192	209
115701_length_1065_cvg_31.5_tip_1	2	p6	(GAGAAA)3	18	806	823
115763_length_1076_cvg_6.7_tip_1	1	p6	(GCGGGA)3	18	956	973
115799_length_1083_cvg_6.0_tip_1	1	p6	(CCAACT)3	18	215	232
115811_length_1083_cvg_5.5_tip_1	1	p6	(ACAACC)3	18	903	920
115853_length_1090_cvg_11.4_tip_1	1	p6	(GAAAAT)3	18	255	272
115937_length_1101_cvg_10.0_tip_1	2	p6	(CTGCGG)3	18	792	809
115973_length_1109_cvg_12.7_tip_1	1	p2	(TA)9	18	10	27
115985_length_1112_cvg_10.4_tip_1	1	p6	(TCCATT)3	18	53	70
116039_length_1120_cvg_7.0_tip_1	1	p3	(TTG)6	18	257	274
116101_length_1132_cvg_5.1_tip_1	1	p3	(TCA)6	18	133	150
116113_length_1135_cvg_7.0_tip_1	1	p3	(AAT)6	18	1114	1131
116147_length_1141_cvg_9.0_tip_1	1	p6	(AAGGGT)3	18	17	34
116319_length_1172_cvg_11.6_tip_1	2	p6	(CTTCAT)3	18	1094	1111
116353_length_1179_cvg_56.5_tip_1	1	p6	(TGGCTG)3	18	152	169
116415_length_1190_cvg_28.7_tip_1	1	p3	(ATG)6	18	842	859
116437_length_1194_cvg_6.0_tip_1	1	p6	(AGGCGA)3	18	593	610
116441_length_1194_cvg_11.1_tip_1	1	p3	(CAG)6	18	318	335
116483_length_1206_cvg_43.0_tip_1	1	p6	(CCTCTC)3	18	243	260
116505_length_1213_cvg_7.5_tip_1	1	p6	(CTTCCT)3	18	238	255
116521_length_1219_cvg_8.7_tip_1	1	p6	(CCTTTT)3	18	135	152
116589_length_1238_cvg_7.0_tip_1	1	p6	(CTCCTT)3	18	35	52
116611_length_1243_cvg_7.0_tip_1	3	p6	(ATGATC)3	18	652	669
116619_length_1247_cvg_7.0_tip_1	1	p6	(TGCATC)3	18	658	675
116659_length_1256_cvg_58.4_tip_1	1	p6	(CCGACC)3	18	1053	1070
116767_length_1282_cvg_12.0_tip_1	1	p6	(CGATTC)3	18	198	215
116859_length_1305_cvg_8.2_tip_1	1	p3	(GTT)6	18	160	177
116883_length_1312_cvg_8.0_tip_1	2	p6	(GCTTCT)3	18	1234	1251
116887_length_1313_cvg_7.8_tip_1	1	p6	(GGGAGA)3	18	1295	1312
116913_length_1317_cvg_6.9_tip_1	1	p6	(TGTGAC)3	18	43	60
116931_length_1325_cvg_47.4_tip_1	1	p2	(AG)9	18	1293	1310
116991_length_1343_cvg_5.9_tip_1	1	p3	(GGC)6	18	1058	1075
117047_length_1356_cvg_6.4_tip_0	1	p6	(TTGCTG)3	18	716	733
117117_length_1379_cvg_20.7_tip_1	1	p6	(GGGTGT)3	18	1362	1379
117127_length_1383_cvg_27.5_tip_1	2	p3	(GTT)6	18	158	175
117137_length_1386_cvg_7.2_tip_1	1	p6	(CCGTTA)3	18	156	173
117199_length_1407_cvg_4.0_tip_1	1	p6	(GTCTCC)3	18	44	61
117213_length_1419_cvg_9.4_tip_1	1	p2	(TC)9	18	1376	1393
117283_length_1443_cvg_16.1_tip_1	1	p2	(TC)9	18	26	43
117289_length_1445_cvg_7.6_tip_1	1	p6	(GTTTTC)3	18	69	86
117313_length_1454_cvg_5.5_tip_1	1	p6	(GCAGCT)3	18	799	816
117319_length_1456_cvg_5.4_tip_1	1	p3	(CGA)6	18	59	76
117393_length_1481_cvg_25.0_tip_1	1	p6	(GGGCTC)3	18	1253	1270
117441_length_1498_cvg_27.8_tip_1	1	p6	(GAGCAT)3	18	5	22
117525_length_1532_cvg_11.0_tip_1	1	p6	(ATCATT)3	18	1191	1208
117597_length_1555_cvg_14.9_tip_1	1	p2	(TC)9	18	1514	1531
117649_length_1583_cvg_30.3_tip_1	1	p3	(TTC)6	18	133	150
117649_length_1583_cvg_30.3_tip_1	2	p6	(GGAAAT)3	18	1522	1539
117683_length_1597_cvg_24.0_tip_1	1	p3	(TGA)6	18	1566	1583
117699_length_1606_cvg_11.7_tip_1	1	p6	(TTTCTT)3	18	1571	1588
117725_length_1615_cvg_10.5_tip_1	1	p6	(AGGTCC)3	18	1402	1419
117731_length_1616_cvg_5.0_tip_1	1	p3	(GAG)6	18	1003	1020
117915_length_1695_cvg_27.0_tip_1	2	p6	(TTTTAA)3	18	313	330
117925_length_1699_cvg_9.0_tip_1	2	p6	(TCCTCT)3	18	1414	1431
117993_length_1730_cvg_54.3_tip_1	2	p6	(GGGTGG)3	18	1408	1425
118027_length_1757_cvg_11.4_tip_1	1	p6	(GCAAGT)3	18	1594	1611
118073_length_1787_cvg_11.0_tip_1	2	p3	(TGC)6	18	740	757
118083_length_1792_cvg_9.5_tip_1	1	p2	(CT)9	18	15	32
118093_length_1796_cvg_13.4_tip_1	1	p2	(TC)9	18	121	138
118195_length_1883_cvg_12.0_tip_1	1	p6	(CTGCTA)3	18	232	249
118195_length_1883_cvg_12.0_tip_1	3	p6	(CCTCAG)3	18	1384	1401
118225_length_1903_cvg_9.0_tip_1	1	p6	(GTTCAT)3	18	387	404
118261_length_1948_cvg_6.8_tip_1	4	p6	(TCGCCG)3	18	1931	1948
118321_length_2003_cvg_44.7_tip_1	1	p3	(AGA)6	18	30	47
118451_length_2181_cvg_9.5_tip_1	3	p3	(AAC)6	18	1764	1781
118461_length_2198_cvg_13.9_tip_1	1	p6	(GGCACC)3	18	1913	1930
118549_length_2374_cvg_11.0_tip_1	2	p6	(TTGTGC)3	18	2121	2138
118589_length_2451_cvg_8.5_tip_1	1	p6	(CAAGAA)3	18	182	199
118601_length_2510_cvg_10.3_tip_1	2	p3	(AAC)6	18	1169	1186
118607_length_2537_cvg_11.1_tip_1	1	p3	(AGG)6	18	368	385
118643_length_2693_cvg_14.9_tip_1	1	p6	(GGCTGT)3	18	1460	1477
118655_length_2721_cvg_16.0_tip_1	1	p6	(GCTTCT)3	18	2353	2370
118699_length_2944_cvg_12.0_tip_1	1	p3	(GTG)6	18	1	18
118701_length_3000_cvg_19.5_tip_1	1	p6	(TTATTT)3	18	2399	2416
118719_length_3152_cvg_8.4_tip_1	1	p6	(GCCCAG)3	18	3130	3147
118741_length_3475_cvg_12.6_tip_1	1	p6	(AACCCT)3	18	86	103
118747_length_3587_cvg_17.5_tip_1	3	p3	(TGG)6	18	620	637
118751_length_3662_cvg_17.8_tip_1	2	p6	(AGATGA)3	18	429	446
417_length_45_cvg_2.0_tip_1	1	p1	(T)17	17	15	31
441_length_47_cvg_4.0_tip_1	1	p1	(A)17	17	16	32
2949_length_94_cvg_5.8_tip_1	1	p1	(A)17	17	1	17
14641_length_100_cvg_14.0_tip_1	1	p1	(A)17	17	1	17
45219_length_125_cvg_3.0_tip_1	1	p1	(A)17	17	83	99
53738_length_136_cvg_3.0_tip_1	1	p1	(A)17	17	120	136
60928_length_148_cvg_12.2_tip_1	1	p1	(T)17	17	132	148
62384_length_151_cvg_12.9_tip_1	1	c	(T)8c(T)8	17	121	137
78652_length_194_cvg_14.2_tip_1	1	p1	(A)17	17	164	180
79860_length_199_cvg_6.0_tip_1	1	p1	(A)17	17	183	199
92032_length_265_cvg_2.0_tip_1	1	p1	(A)17	17	15	31
107255_length_500_cvg_4.8_tip_1	1	p1	(A)17	17	459	475
108365_length_538_cvg_14.0_tip_1	1	p1	(T)17	17	472	488
111799_length_695_cvg_20.6_tip_1	1	p1	(A)17	17	95	111
113951_length_858_cvg_62.3_tip_0	1	c	(A)8c(A)8	17	746	762
114257_length_888_cvg_14.3_tip_1	1	p1	(A)17	17	43	59
115473_length_1029_cvg_9.4_tip_1	1	p1	(T)17	17	1011	1027
117021_length_1350_cvg_27.4_tip_1	1	p1	(A)17	17	16	32
117815_length_1644_cvg_11.9_tip_1	2	p1	(T)17	17	183	199
429_length_46_cvg_6.0_tip_1	1	p1	(A)16	16	16	31
3965_length_95_cvg_4.0_tip_1	1	p2	(TC)8	16	51	66
3975_length_95_cvg_3.0_tip_1	1	p2	(TC)8	16	42	57
8947_length_97_cvg_2.0_tip_1	1	p4	(TGTA)4	16	26	41
13379_length_100_cvg_2.4_tip_1	1	p2	(TA)8	16	10	25
14389_length_100_cvg_2.0_tip_1	1	p4	(ACCA)4	16	10	25
15063_length_101_cvg_7.0_tip_1	1	p4	(GTTT)4	16	51	66
19487_length_103_cvg_2.0_tip_1	1	p2	(GA)8	16	87	102
24083_length_106_cvg_4.0_tip_1	1	p2	(CT)8	16	59	74
29129_length_110_cvg_2.0_tip_1	1	p2	(CA)8	16	82	97
29343_length_110_cvg_2.0_tip_1	1	p4	(AACA)4	16	59	74
30925_length_111_cvg_5.0_tip_1	1	p4	(ATAC)4	16	69	84
31707_length_112_cvg_3.0_tip_1	1	p1	(T)16	16	97	112
34725_length_115_cvg_2.0_tip_1	1	p4	(AAAT)4	16	5	20
35429_length_115_cvg_2.0_tip_1	1	p4	(CGAA)4	16	11	26
38833_length_119_cvg_3.0_tip_1	1	p2	(AG)8	16	13	28
42923_length_123_cvg_2.0_tip_1	1	p4	(AGGA)4	16	14	29
43247_length_123_cvg_3.0_tip_1	1	p4	(AGAT)4	16	16	31
47016_length_127_cvg_16.6_tip_1	1	p2	(AG)8	16	13	28
47156_length_127_cvg_11.1_tip_1	1	p2	(TC)8	16	97	112
48010_length_128_cvg_4.0_tip_1	1	p2	(AG)8	16	16	31
49684_length_131_cvg_2.0_tip_1	1	p2	(AT)8	16	116	131
49770_length_131_cvg_3.0_tip_1	1	p4	(TCAT)4	16	109	124
52202_length_134_cvg_5.0_tip_1	1	p2	(AG)8	16	118	133
52276_length_134_cvg_2.0_tip_1	1	p1	(A)16	16	10	25
55656_length_139_cvg_4.9_tip_1	1	p1	(T)16	16	16	31
55832_length_139_cvg_3.0_tip_1	1	p2	(TG)8	16	63	78
61036_length_148_cvg_2.0_tip_1	1	p4	(TTTG)4	16	7	22
61504_length_149_cvg_2.0_tip_1	1	p4	(CTAG)4	16	20	35
62850_length_151_cvg_2.0_tip_1	1	p1	(T)16	16	16	31
68046_length_162_cvg_3.0_tip_1	1	p2	(AC)8	16	141	156
71308_length_171_cvg_4.0_tip_1	1	p2	(TC)8	16	7	22
72674_length_174_cvg_3.0_tip_1	1	p4	(GTTT)4	16	153	168
73892_length_178_cvg_3.0_tip_1	1	p2	(TC)8	16	154	169
80574_length_202_cvg_4.0_tip_1	1	p4	(GGAT)4	16	100	115
81994_length_208_cvg_3.0_tip_1	1	p1	(A)16	16	146	161
82712_length_211_cvg_4.0_tip_1	1	p4	(GAGC)4	16	28	43
82908_length_212_cvg_5.0_tip_1	1	p4	(CAAC)4	16	138	153
83066_length_213_cvg_3.0_tip_1	1	p2	(GA)8	16	158	173
84346_length_219_cvg_8.7_tip_1	1	p1	(A)16	16	188	203
84540_length_220_cvg_4.0_tip_1	1	p1	(T)16	16	205	220
87238_length_234_cvg_9.0_tip_1	2	p2	(TG)8	16	167	182
87450_length_235_cvg_10.0_tip_1	1	p1	(T)16	16	220	235
88022_length_238_cvg_5.0_tip_1	1	p4	(GATG)4	16	117	132
90902_length_256_cvg_5.0_tip_1	1	p2	(CT)8	16	234	249
91450_length_260_cvg_5.0_tip_1	1	c	(T)8(A)8	16	10	25
92096_length_265_cvg_8.0_tip_1	1	p2	(TC)8	16	100	115
92248_length_266_cvg_4.0_tip_1	1	p4	(TGGA)4	16	208	223
93594_length_278_cvg_11.0_tip_1	1	p2	(TC)8	16	38	53
96444_length_305_cvg_16.0_tip_1	1	p4	(TGAG)4	16	286	301
97730_length_319_cvg_4.0_tip_1	1	p4	(AAGA)4	16	282	297
98628_length_331_cvg_12.2_tip_1	1	p2	(GA)8	16	277	292
100299_length_353_cvg_3.0_tip_1	1	p2	(AT)8	16	323	338
102453_length_389_cvg_5.0_tip_1	2	p2	(CT)8	16	344	359
103009_length_398_cvg_10.6_tip_1	1	p2	(AG)8	16	17	32
104383_length_426_cvg_6.0_tip_1	1	p2	(AT)8	16	20	35
104883_length_436_cvg_4.0_tip_1	1	p2	(TC)8	16	3	18
105143_length_442_cvg_4.5_tip_1	1	p1	(T)16	16	427	442
105145_length_443_cvg_11.0_tip_1	1	p4	(TTCC)4	16	426	441
105263_length_445_cvg_16.6_tip_1	1	p4	(CACT)4	16	11	26
105589_length_453_cvg_57.0_tip_1	1	p4	(AATA)4	16	408	423
106051_length_467_cvg_9.0_tip_1	2	p4	(AAGA)4	16	444	459
106083_length_467_cvg_9.0_tip_1	1	p2	(AT)8	16	90	105
107235_length_499_cvg_7.0_tip_1	2	p4	(GTGA)4	16	378	393
107737_length_514_cvg_4.8_tip_1	1	p2	(AG)8	16	1	16
108259_length_533_cvg_17.2_tip_1	1	p2	(TC)8	16	451	466
109749_length_591_cvg_6.0_tip_1	1	p4	(TGAT)4	16	538	553
109761_length_591_cvg_54.7_tip_1	1	p2	(AT)8	16	218	233
109761_length_591_cvg_54.7_tip_1	2	p4	(GATC)4	16	508	523
110087_length_604_cvg_18.0_tip_1	1	p4	(TCAC)4	16	538	553
110107_length_605_cvg_4.0_tip_1	1	p4	(AAGA)4	16	277	292
111487_length_676_cvg_7.0_tip_1	1	p2	(TA)8	16	33	48
111609_length_683_cvg_25.0_tip_1	1	p2	(TC)8	16	37	52
112131_length_714_cvg_13.0_tip_1	1	p2	(AG)8	16	643	658
112191_length_719_cvg_6.0_tip_1	1	p4	(GCGA)4	16	651	666
112557_length_746_cvg_13.2_tip_1	2	p1	(T)16	16	723	738
112683_length_754_cvg_11.0_tip_1	1	p2	(AG)8	16	719	734
112737_length_758_cvg_39.5_tip_1	1	p2	(GA)8	16	17	32
112747_length_758_cvg_55.0_tip_1	1	p4	(GATG)4	16	690	705
112869_length_767_cvg_6.6_tip_1	1	p1	(T)16	16	748	763
113267_length_795_cvg_5.5_tip_1	1	p4	(AGCG)4	16	414	429
113385_length_804_cvg_13.9_tip_1	2	p2	(TC)8	16	734	749
114463_length_906_cvg_20.0_tip_1	1	p4	(CCAC)4	16	280	295
114655_length_928_cvg_13.4_tip_1	2	p1	(A)16	16	350	365
115237_length_1000_cvg_4.6_tip_1	1	p4	(GTAT)4	16	173	188
115427_length_1024_cvg_15.0_tip_1	1	p2	(CA)8	16	21	36
115597_length_1047_cvg_56.7_tip_1	2	p1	(A)16	16	1032	1047
115603_length_1048_cvg_5.6_tip_1	1	p1	(A)16	16	28	43
115773_length_1078_cvg_6.0_tip_1	1	p4	(AAAG)4	16	4	19
115883_length_1094_cvg_22.7_tip_1	1	p2	(AT)8	16	947	962
115919_length_1098_cvg_12.7_tip_1	1	p4	(TTTC)4	16	2	17
116087_length_1130_cvg_8.4_tip_1	1	p1	(A)16	16	1	16
116479_length_1205_cvg_14.3_tip_1	1	p2	(AT)8	16	17	32
116607_length_1242_cvg_11.0_tip_1	1	p2	(TC)8	16	31	46
116825_length_1300_cvg_58.0_tip_1	1	p2	(TC)8	16	1251	1266
117127_length_1383_cvg_27.5_tip_1	1	p1	(T)16	16	1	16
117781_length_1633_cvg_58.9_tip_1	2	p4	(TACA)4	16	138	153
117869_length_1677_cvg_18.0_tip_1	1	p2	(CT)8	16	43	58
117983_length_1726_cvg_24.8_tip_1	1	p1	(A)16	16	1	16
118083_length_1792_cvg_9.5_tip_1	2	p4	(TATT)4	16	1721	1736
118147_length_1836_cvg_17.7_tip_1	1	p2	(TC)8	16	1	16
118289_length_1977_cvg_8.8_tip_1	1	p4	(AAAG)4	16	1919	1934
118321_length_2003_cvg_44.7_tip_1	2	p1	(A)16	16	1971	1986
118335_length_2014_cvg_59.4_tip_1	1	p1	(A)16	16	130	145
118355_length_2039_cvg_12.4_tip_1	1	p2	(AG)8	16	2007	2022
118467_length_2214_cvg_39.8_tip_1	1	p4	(GAAT)4	16	2140	2155
118507_length_2289_cvg_37.8_tip_1	1	p4	(GAGC)4	16	284	299
118657_length_2729_cvg_33.8_tip_1	1	p4	(CTCA)4	16	13	28
118751_length_3662_cvg_17.8_tip_1	1	p2	(AG)8	16	10	25
533_length_53_cvg_63.0_tip_0	1	p3	(GCA)5	15	20	34
1405_length_85_cvg_6.0_tip_1	1	p3	(ACC)5	15	32	46
2399_length_94_cvg_2.0_tip_1	1	p5	(CCATG)3	15	9	23
2467_length_94_cvg_3.0_tip_1	1	p3	(TTA)5	15	63	77
2549_length_94_cvg_2.0_tip_1	1	p5	(GAAGG)3	15	6	20
2903_length_94_cvg_5.0_tip_1	1	p3	(CTT)5	15	36	50
3937_length_95_cvg_2.0_tip_1	1	p5	(CTAGA)3	15	10	24
4225_length_95_cvg_2.0_tip_1	1	p3	(GTT)5	15	79	93
5143_length_95_cvg_2.0_tip_1	1	p5	(ATAAT)3	15	29	43
5233_length_95_cvg_2.0_tip_1	1	p5	(GAAGA)3	15	26	40
6759_length_96_cvg_3.5_tip_1	1	p3	(TCA)5	15	15	29
6915_length_96_cvg_2.0_tip_1	1	p3	(GAT)5	15	80	94
7107_length_96_cvg_2.0_tip_1	1	p3	(TTC)5	15	40	54
7129_length_96_cvg_2.0_tip_1	1	p3	(TGG)5	15	35	49
7205_length_96_cvg_2.0_tip_1	1	p3	(TTC)5	15	52	66
8665_length_97_cvg_2.0_tip_1	1	p3	(TTC)5	15	75	89
8781_length_97_cvg_2.0_tip_1	1	p5	(TTTGG)3	15	82	96
9081_length_97_cvg_2.0_tip_1	1	p3	(TCT)5	15	18	32
9795_length_98_cvg_3.0_tip_1	1	p3	(ATC)5	15	1	15
10257_length_98_cvg_3.0_tip_1	1	p3	(TGA)5	15	26	40
10571_length_98_cvg_2.0_tip_1	1	p5	(TGGTT)3	15	14	28
11185_length_99_cvg_2.0_tip_1	1	p3	(TGA)5	15	16	30
11615_length_99_cvg_2.0_tip_1	1	p5	(TCTTT)3	15	10	24
11915_length_99_cvg_4.0_tip_1	1	p3	(GTG)5	15	50	64
14799_length_101_cvg_2.0_tip_1	1	p3	(TCT)5	15	69	83
14815_length_101_cvg_3.0_tip_1	1	p3	(GAG)5	15	15	29
15533_length_101_cvg_3.0_tip_1	1	p5	(CTTTC)3	15	50	64
15587_length_101_cvg_2.0_tip_1	1	p3	(TGG)5	15	77	91
15923_length_101_cvg_2.0_tip_1	1	p5	(TGTAT)3	15	49	63
16695_length_102_cvg_2.0_tip_1	1	p3	(GAA)5	15	20	34
17653_length_102_cvg_2.0_tip_1	1	p3	(GCG)5	15	47	61
18169_length_103_cvg_2.0_tip_1	1	p3	(CCG)5	15	34	48
18221_length_103_cvg_3.0_tip_1	1	p3	(CGG)5	15	82	96
18233_length_103_cvg_5.0_tip_1	1	p3	(GAT)5	15	73	87
18467_length_103_cvg_3.0_tip_1	1	p3	(GGT)5	15	10	24
18701_length_103_cvg_2.0_tip_1	1	p3	(ACA)5	15	16	30
18803_length_103_cvg_3.0_tip_1	1	p5	(CATAG)3	15	50	64
19553_length_103_cvg_7.0_tip_1	1	p5	(GAAAA)3	15	62	76
20419_length_104_cvg_2.0_tip_1	1	p3	(CGG)5	15	54	68
22479_length_105_cvg_2.0_tip_1	1	p5	(TGTTT)3	15	31	45
22621_length_105_cvg_2.0_tip_1	1	p1	(A)15	15	87	101
23481_length_106_cvg_3.0_tip_1	1	p5	(TTCTT)3	15	88	102
23567_length_106_cvg_2.0_tip_1	1	p5	(AGATC)3	15	66	80
24075_length_106_cvg_2.0_tip_1	1	p1	(T)15	15	72	86
24111_length_106_cvg_2.0_tip_1	1	p3	(CAA)5	15	9	23
24257_length_106_cvg_3.0_tip_1	1	p3	(CTT)5	15	50	64
24367_length_107_cvg_2.0_tip_1	1	p5	(ATTTT)3	15	18	32
25181_length_107_cvg_3.0_tip_1	1	p3	(AGA)5	15	4	18
25489_length_107_cvg_3.0_tip_1	1	p5	(GATTT)3	15	7	21
26495_length_108_cvg_4.0_tip_1	1	p3	(ACC)5	15	77	91
26761_length_108_cvg_4.0_tip_1	1	p3	(GAG)5	15	15	29
27373_length_109_cvg_2.0_tip_1	1	p3	(TCC)5	15	8	22
27399_length_109_cvg_3.0_tip_1	1	p1	(A)15	15	22	36
27425_length_109_cvg_3.0_tip_1	1	p5	(GATTA)3	15	8	22
27541_length_109_cvg_2.0_tip_1	1	p5	(TGCAG)3	15	12	26
27805_length_109_cvg_2.0_tip_1	1	p3	(GCG)5	15	51	65
28637_length_110_cvg_2.0_tip_1	1	p3	(CGT)5	15	59	73
28907_length_110_cvg_2.0_tip_1	1	p3	(TCT)5	15	33	47
29259_length_110_cvg_4.0_tip_1	1	p5	(TTGTG)3	15	35	49
29473_length_110_cvg_2.0_tip_1	1	p5	(TGATT)3	15	3	17
29621_length_110_cvg_2.0_tip_1	1	p5	(TTTTG)3	15	86	100
29811_length_111_cvg_2.0_tip_1	1	p5	(TGCAT)3	15	90	104
29831_length_111_cvg_3.0_tip_1	1	p3	(GAT)5	15	74	88
29891_length_111_cvg_2.0_tip_1	1	p3	(CTT)5	15	60	74
30299_length_111_cvg_3.0_tip_1	1	p3	(TTC)5	15	86	100
30425_length_111_cvg_2.0_tip_1	1	p3	(GGA)5	15	42	56
31289_length_112_cvg_2.0_tip_1	1	p3	(CTT)5	15	26	40
31767_length_112_cvg_2.0_tip_1	1	p3	(GTC)5	15	81	95
32909_length_113_cvg_4.0_tip_1	1	p1	(T)15	15	87	101
33239_length_113_cvg_3.0_tip_1	1	p5	(GTGTG)3	15	79	93
33377_length_114_cvg_4.0_tip_1	1	p5	(TGGTC)3	15	44	58
33547_length_114_cvg_2.0_tip_1	1	p3	(GTT)5	15	17	31
33705_length_114_cvg_2.0_tip_1	1	p5	(TTGTG)3	15	84	98
34199_length_114_cvg_14.6_tip_1	1	p5	(ATCGC)3	15	84	98
36303_length_116_cvg_3.0_tip_1	1	p5	(GTTTG)3	15	38	52
36345_length_116_cvg_3.0_tip_1	1	p3	(CTG)5	15	69	83
37431_length_117_cvg_3.0_tip_1	1	p5	(CTTGC)3	15	53	67
37749_length_118_cvg_2.0_tip_1	1	p5	(CGACC)3	15	90	104
38701_length_118_cvg_2.0_tip_1	1	p3	(TGC)5	15	80	94
40383_length_120_cvg_5.0_tip_1	1	p3	(GTG)5	15	63	77
40927_length_121_cvg_3.0_tip_1	1	p3	(GAT)5	15	81	95
40991_length_121_cvg_4.0_tip_1	1	p5	(TTTAT)3	15	74	88
41651_length_121_cvg_2.0_tip_1	1	p3	(TCA)5	15	103	117
41771_length_121_cvg_3.0_tip_1	1	p3	(TGC)5	15	51	65
42765_length_123_cvg_5.0_tip_1	1	p3	(GAA)5	15	108	122
43693_length_124_cvg_2.0_tip_1	1	p3	(TCG)5	15	9	23
43723_length_124_cvg_2.0_tip_1	1	p5	(ATCCA)3	15	63	77
44523_length_125_cvg_4.0_tip_1	1	p3	(CAG)5	15	45	59
44945_length_125_cvg_3.0_tip_1	1	p3	(GCA)5	15	17	31
45225_length_125_cvg_2.0_tip_1	1	p3	(TGA)5	15	24	38
46098_length_126_cvg_3.7_tip_1	1	p1	(T)15	15	1	15
46918_length_127_cvg_3.0_tip_1	1	p3	(GCC)5	15	12	26
47530_length_128_cvg_4.0_tip_1	1	p5	(TCTCC)3	15	78	92
47854_length_128_cvg_3.0_tip_1	1	p3	(TCA)5	15	93	107
47964_length_128_cvg_2.0_tip_1	1	p5	(GAAAA)3	15	14	28
48262_length_129_cvg_2.0_tip_1	1	p3	(AAG)5	15	12	26
48344_length_129_cvg_2.0_tip_1	1	p5	(AACAC)3	15	92	106
48412_length_129_cvg_3.0_tip_1	1	p3	(CAA)5	15	1	15
48514_length_129_cvg_3.0_tip_1	1	p3	(CGA)5	15	48	62
49056_length_130_cvg_3.0_tip_1	1	p3	(CTT)5	15	28	42
50286_length_131_cvg_3.0_tip_1	1	p3	(CTG)5	15	76	90
51144_length_132_cvg_3.0_tip_1	1	p3	(GTT)5	15	73	87
51834_length_133_cvg_2.0_tip_1	1	p3	(CAT)5	15	7	21
52270_length_134_cvg_2.0_tip_1	1	p3	(AAC)5	15	120	134
54248_length_137_cvg_2.0_tip_1	1	p5	(TCGTT)3	15	58	72
54252_length_137_cvg_4.0_tip_1	1	p3	(GCA)5	15	82	96
54340_length_137_cvg_2.0_tip_1	1	p3	(CTT)5	15	100	114
55344_length_138_cvg_4.0_tip_1	1	p3	(CTC)5	15	33	47
55882_length_139_cvg_2.0_tip_1	1	p3	(TCA)5	15	103	117
56214_length_140_cvg_3.0_tip_1	1	p3	(TGC)5	15	79	93
56278_length_140_cvg_12.0_tip_1	1	p5	(CGGTT)3	15	24	38
56624_length_140_cvg_2.0_tip_1	1	p3	(GAA)5	15	34	48
56628_length_140_cvg_2.0_tip_1	1	p5	(ATCAT)3	15	52	66
56776_length_141_cvg_2.0_tip_1	1	p5	(ATAAA)3	15	104	118
56828_length_141_cvg_2.0_tip_1	1	p3	(ACC)5	15	74	88
56834_length_141_cvg_4.0_tip_1	1	p5	(CTCTT)3	15	62	76
56900_length_141_cvg_5.0_tip_1	1	p5	(GAGAA)3	15	78	92
56936_length_141_cvg_8.0_tip_1	1	p5	(GTGAG)3	15	75	89
58008_length_143_cvg_3.0_tip_1	1	p3	(CTT)5	15	117	131
58040_length_143_cvg_2.0_tip_1	1	p3	(ACC)5	15	2	16
58246_length_143_cvg_5.0_tip_1	1	p3	(GAG)5	15	23	37
58914_length_144_cvg_3.0_tip_1	1	p3	(GCT)5	15	57	71
59302_length_145_cvg_2.0_tip_1	1	p3	(ACC)5	15	90	104
60700_length_147_cvg_2.0_tip_1	1	p5	(ATGGA)3	15	116	130
60802_length_148_cvg_3.2_tip_1	1	p1	(A)15	15	109	123
60930_length_148_cvg_3.0_tip_1	1	p3	(CAT)5	15	40	54
62664_length_151_cvg_4.0_tip_1	1	p3	(TGC)5	15	65	79
62794_length_151_cvg_4.0_tip_1	1	p5	(TCAAT)3	15	112	126
63140_length_152_cvg_3.0_tip_1	1	p3	(TGA)5	15	24	38
63220_length_152_cvg_2.0_tip_1	1	p3	(AGA)5	15	112	126
64062_length_154_cvg_2.0_tip_1	1	p3	(TGG)5	15	35	49
64376_length_154_cvg_4.0_tip_1	1	p3	(ATT)5	15	124	138
64516_length_155_cvg_2.9_tip_1	1	p3	(TCG)5	15	1	15
64858_length_155_cvg_4.0_tip_1	1	p3	(CAG)5	15	118	132
64936_length_156_cvg_2.0_tip_1	1	p3	(GCG)5	15	8	22
64948_length_156_cvg_2.9_tip_1	1	p3	(TCC)5	15	122	136
65032_length_156_cvg_2.0_tip_1	1	p3	(GTT)5	15	95	109
65292_length_156_cvg_2.0_tip_1	1	p5	(CCAAA)3	15	43	57
65590_length_157_cvg_2.0_tip_1	1	p3	(GGA)5	15	18	32
66104_length_158_cvg_3.0_tip_1	1	p3	(GAT)5	15	76	90
67074_length_160_cvg_3.0_tip_1	1	p3	(CTG)5	15	56	70
67216_length_161_cvg_2.0_tip_1	1	p3	(TTC)5	15	123	137
67712_length_162_cvg_4.0_tip_1	1	p5	(GCAAA)3	15	135	149
69134_length_165_cvg_4.0_tip_1	1	p5	(TTTTG)3	15	121	135
69948_length_167_cvg_3.0_tip_1	1	p5	(CAATG)3	15	15	29
70392_length_168_cvg_2.5_tip_1	1	p3	(TCT)5	15	2	16
70576_length_169_cvg_2.0_tip_1	1	p3	(CCT)5	15	103	117
70854_length_170_cvg_17.0_tip_1	1	p5	(TCTTC)3	15	112	126
71070_length_170_cvg_4.0_tip_1	1	p3	(GGT)5	15	18	32
72472_length_174_cvg_4.0_tip_1	1	p5	(ATCCA)3	15	1	15
72574_length_174_cvg_4.0_tip_1	1	p3	(TGG)5	15	100	114
73386_length_177_cvg_3.0_tip_1	1	p3	(ATC)5	15	156	170
73940_length_178_cvg_4.0_tip_1	1	p3	(AGG)5	15	161	175
73980_length_178_cvg_3.0_tip_1	1	p3	(GCG)5	15	58	72
74314_length_179_cvg_3.0_tip_1	1	p3	(AGG)5	15	34	48
74574_length_180_cvg_6.0_tip_1	1	p5	(AACCA)3	15	26	40
74894_length_181_cvg_4.0_tip_1	1	p3	(CCA)5	15	69	83
75012_length_181_cvg_2.2_tip_1	2	p5	(ACTCA)3	15	147	161
75372_length_183_cvg_4.0_tip_1	1	p3	(AAT)5	15	16	30
76456_length_186_cvg_2.0_tip_1	1	p3	(GCC)5	15	41	55
76554_length_187_cvg_4.0_tip_1	1	p3	(GAA)5	15	172	186
77278_length_189_cvg_3.0_tip_1	1	p5	(GGAAT)3	15	154	168
77352_length_189_cvg_3.0_tip_1	1	p3	(GTA)5	15	158	172
77998_length_192_cvg_2.9_tip_1	1	p3	(CTT)5	15	177	191
78432_length_194_cvg_2.0_tip_1	1	p3	(CAT)5	15	40	54
78522_length_194_cvg_4.0_tip_1	1	p3	(GTG)5	15	153	167
78590_length_194_cvg_3.7_tip_1	1	p3	(TAA)5	15	170	184
78906_length_195_cvg_3.0_tip_1	1	p3	(GAT)5	15	30	44
78956_length_196_cvg_5.9_tip_1	1	p3	(AGG)5	15	155	169
79514_length_198_cvg_3.0_tip_1	1	p3	(TTC)5	15	116	130
79804_length_199_cvg_2.6_tip_1	1	p5	(ACCTA)3	15	9	23
80122_length_200_cvg_4.0_tip_1	1	p3	(TGC)5	15	142	156
80206_length_200_cvg_3.0_tip_1	1	p5	(TGTTT)3	15	143	157
80220_length_200_cvg_3.0_tip_1	1	p3	(ATG)5	15	186	200
80482_length_202_cvg_4.0_tip_1	1	p3	(TCA)5	15	33	47
80868_length_203_cvg_6.6_tip_1	1	p3	(GGC)5	15	188	202
80994_length_204_cvg_3.0_tip_1	1	p3	(CGC)5	15	149	163
81044_length_204_cvg_2.0_tip_1	1	p3	(ATC)5	15	62	76
81294_length_205_cvg_3.0_tip_1	1	p5	(ACTTC)3	15	48	62
81354_length_205_cvg_3.0_tip_1	1	p3	(TGC)5	15	126	140
81358_length_205_cvg_10.0_tip_1	1	p5	(CACCA)3	15	22	36
81622_length_206_cvg_5.0_tip_1	1	p3	(GAT)5	15	191	205
81634_length_207_cvg_3.5_tip_1	1	p3	(TCC)5	15	45	59
81768_length_207_cvg_2.0_tip_1	1	p3	(TTG)5	15	31	45
82620_length_211_cvg_6.0_tip_1	1	p1	(A)15	15	197	211
82910_length_212_cvg_14.6_tip_1	1	p3	(TGC)5	15	13	27
82968_length_212_cvg_2.0_tip_1	1	p3	(GAT)5	15	146	160
83004_length_213_cvg_4.0_tip_1	1	p5	(GTCTG)3	15	101	115
83250_length_214_cvg_2.0_tip_1	1	p5	(GGCTT)3	15	112	126
83918_length_217_cvg_3.0_tip_1	1	p3	(CGG)5	15	3	17
85016_length_222_cvg_2.0_tip_1	1	p5	(AGAAA)3	15	31	45
86166_length_228_cvg_4.0_tip_1	1	p3	(GAA)5	15	135	149
86696_length_231_cvg_4.0_tip_1	1	p5	(GATTT)3	15	147	161
86802_length_231_cvg_4.0_tip_1	1	p5	(GGCGC)3	15	166	180
87526_length_235_cvg_5.0_tip_1	1	p3	(TCT)5	15	144	158
87814_length_237_cvg_3.0_tip_1	1	p3	(TCA)5	15	45	59
87872_length_237_cvg_5.5_tip_1	1	p3	(TCA)5	15	167	181
87890_length_237_cvg_3.5_tip_1	1	p3	(CCT)5	15	20	34
88052_length_238_cvg_4.0_tip_1	1	p3	(TTG)5	15	69	83
88388_length_240_cvg_4.0_tip_1	1	p3	(AAC)5	15	29	43
88610_length_241_cvg_2.0_tip_1	1	p3	(GAT)5	15	140	154
88724_length_242_cvg_3.0_tip_1	1	p3	(CCA)5	15	12	26
88828_length_243_cvg_5.0_tip_1	1	p3	(TCG)5	15	147	161
88858_length_243_cvg_2.0_tip_1	1	p3	(CGC)5	15	186	200
88916_length_243_cvg_3.0_tip_1	1	p3	(TCG)5	15	167	181
89222_length_245_cvg_5.0_tip_1	1	p3	(CTG)5	15	144	158
89916_length_250_cvg_3.0_tip_1	1	p3	(AAG)5	15	182	196
89952_length_250_cvg_5.0_tip_1	1	p3	(ACC)5	15	185	199
90246_length_252_cvg_3.0_tip_1	1	p3	(GCT)5	15	99	113
90302_length_252_cvg_2.5_tip_1	1	p5	(CCCCT)3	15	200	214
92184_length_266_cvg_5.0_tip_1	2	p5	(CGACC)3	15	176	190
92420_length_268_cvg_4.0_tip_1	1	p3	(GGC)5	15	158	172
92482_length_268_cvg_3.0_tip_1	1	p3	(GAT)5	15	50	64
92986_length_272_cvg_5.0_tip_1	1	p3	(TTG)5	15	119	133
93344_length_275_cvg_5.0_tip_1	1	p3	(CAT)5	15	196	210
93666_length_278_cvg_4.0_tip_1	1	p3	(GCA)5	15	68	82
93670_length_279_cvg_3.0_tip_1	1	p3	(TCT)5	15	240	254
93946_length_281_cvg_5.0_tip_1	1	p5	(AACCC)3	15	7	21
93950_length_281_cvg_3.0_tip_1	1	p3	(ACC)5	15	253	267
94134_length_282_cvg_5.0_tip_1	1	p3	(TCT)5	15	82	96
94390_length_285_cvg_7.0_tip_1	1	p3	(CCA)5	15	103	117
94500_length_286_cvg_13.0_tip_1	1	p5	(ATTGC)3	15	17	31
95070_length_291_cvg_8.1_tip_1	1	p3	(GTT)5	15	243	257
95370_length_294_cvg_4.0_tip_1	1	p3	(TGC)5	15	69	83
95376_length_294_cvg_5.0_tip_1	1	p3	(ACC)5	15	67	81
95378_length_294_cvg_11.0_tip_1	2	p5	(GTGGA)3	15	175	189
95660_length_297_cvg_3.0_tip_1	1	p5	(ATCCG)3	15	80	94
95900_length_299_cvg_5.0_tip_1	1	p3	(TCT)5	15	283	297
96066_length_301_cvg_2.0_tip_1	1	p3	(GAC)5	15	186	200
96098_length_302_cvg_2.0_tip_1	2	p3	(GAA)5	15	242	256
96350_length_304_cvg_4.0_tip_1	2	p3	(AAG)5	15	289	303
96488_length_305_cvg_8.8_tip_1	1	p3	(CCG)5	15	1	15
96716_length_307_cvg_51.3_tip_1	1	p5	(AAAAG)3	15	171	185
96880_length_309_cvg_5.9_tip_1	1	p1	(A)15	15	1	15
97266_length_313_cvg_5.0_tip_1	1	p3	(CTC)5	15	53	67
97512_length_316_cvg_3.0_tip_1	1	p3	(CAG)5	15	65	79
97618_length_318_cvg_3.8_tip_1	1	p5	(TTCTC)3	15	70	84
97674_length_318_cvg_4.0_tip_1	1	p3	(CGC)5	15	50	64
98184_length_325_cvg_4.0_tip_1	1	p5	(ATGGA)3	15	25	39
98708_length_332_cvg_5.0_tip_1	1	p3	(TTC)5	15	241	255
98976_length_335_cvg_5.2_tip_1	1	p3	(GAT)5	15	158	172
98986_length_335_cvg_3.0_tip_1	1	p3	(TCA)5	15	132	146
99026_length_336_cvg_3.0_tip_1	1	p3	(AGC)5	15	134	148
99106_length_337_cvg_7.0_tip_1	2	p3	(GAT)5	15	260	274
99373_length_340_cvg_2.0_tip_1	1	p3	(TGA)5	15	144	158
99401_length_341_cvg_4.0_tip_1	1	p3	(CAT)5	15	123	137
99815_length_346_cvg_3.2_tip_1	1	p3	(CAG)5	15	147	161
100285_length_352_cvg_7.6_tip_1	1	p5	(TTCTC)3	15	245	259
100675_length_358_cvg_3.0_tip_1	1	p3	(GCG)5	15	23	37
100735_length_359_cvg_5.0_tip_1	1	p3	(TCA)5	15	236	250
100845_length_360_cvg_3.0_tip_1	1	p3	(GCC)5	15	265	279
100985_length_363_cvg_6.0_tip_1	1	p5	(GTTAT)3	15	239	253
101323_length_369_cvg_3.0_tip_1	1	p3	(TAA)5	15	3	17
101453_length_371_cvg_4.0_tip_1	1	p3	(CAC)5	15	197	211
101653_length_375_cvg_4.7_tip_1	1	p5	(CTCCT)3	15	119	133
101759_length_377_cvg_5.0_tip_1	1	p3	(TGC)5	15	169	183
101889_length_379_cvg_4.8_tip_1	1	p5	(CTTCC)3	15	73	87
101981_length_380_cvg_3.0_tip_1	1	p3	(CAC)5	15	99	113
102105_length_383_cvg_13.9_tip_1	1	p5	(TTTTC)3	15	366	380
102349_length_387_cvg_4.0_tip_1	1	p5	(GAAAA)3	15	320	334
102367_length_387_cvg_5.0_tip_1	1	p3	(GAG)5	15	307	321
102463_length_389_cvg_5.0_tip_1	1	p1	(T)15	15	337	351
102475_length_389_cvg_2.0_tip_1	1	p5	(AGAAG)3	15	6	20
102567_length_390_cvg_4.0_tip_1	1	p3	(GCA)5	15	95	109
102595_length_391_cvg_2.0_tip_1	1	p3	(CCG)5	15	270	284
102877_length_396_cvg_5.0_tip_1	1	p3	(TCT)5	15	64	78
102967_length_397_cvg_9.0_tip_1	1	p5	(AAAGA)3	15	313	327
103089_length_400_cvg_5.0_tip_1	1	p3	(TGT)5	15	335	349
103179_length_402_cvg_7.9_tip_1	2	p3	(GGA)5	15	212	226
103491_length_407_cvg_4.0_tip_1	1	p3	(AAG)5	15	34	48
103879_length_416_cvg_4.0_tip_1	1	p3	(GCA)5	15	338	352
103931_length_416_cvg_3.0_tip_1	1	p5	(TCGGC)3	15	213	227
103969_length_417_cvg_5.0_tip_1	2	p3	(ATC)5	15	258	272
104061_length_419_cvg_5.2_tip_1	1	p3	(ATG)5	15	338	352
104285_length_424_cvg_4.0_tip_1	1	p3	(CGG)5	15	156	170
104307_length_424_cvg_16.0_tip_1	1	p5	(ACAAA)3	15	400	414
104561_length_429_cvg_10.0_tip_1	1	p3	(GAT)5	15	375	389
104595_length_430_cvg_22.0_tip_1	1	p3	(GCG)5	15	177	191
104607_length_430_cvg_5.0_tip_1	1	p3	(CAG)5	15	53	67
104653_length_431_cvg_5.0_tip_1	1	p5	(GATGT)3	15	398	412
105905_length_462_cvg_8.1_tip_1	1	p3	(ATG)5	15	354	368
105917_length_462_cvg_5.0_tip_1	1	p3	(TGA)5	15	66	80
106049_length_467_cvg_4.0_tip_1	2	p3	(CGG)5	15	429	443
106165_length_469_cvg_6.0_tip_1	1	p3	(CAG)5	15	387	401
106203_length_470_cvg_5.0_tip_1	1	p3	(AGG)5	15	315	329
106347_length_473_cvg_4.0_tip_1	1	p3	(TCA)5	15	79	93
106433_length_476_cvg_5.0_tip_1	1	p3	(CTT)5	15	79	93
106565_length_480_cvg_5.0_tip_1	1	p3	(CAA)5	15	301	315
106587_length_480_cvg_6.0_tip_1	1	p3	(CAC)5	15	61	75
106987_length_492_cvg_60.9_tip_1	1	p3	(TGG)5	15	248	262
107053_length_494_cvg_3.0_tip_1	2	p3	(ATT)5	15	429	443
107487_length_507_cvg_5.9_tip_1	1	p3	(AAC)5	15	225	239
107497_length_507_cvg_6.0_tip_1	1	p3	(AAG)5	15	123	137
107619_length_511_cvg_52.8_tip_1	1	p1	(A)15	15	51	65
107673_length_512_cvg_6.0_tip_1	1	p3	(TTC)5	15	77	91
107813_length_517_cvg_6.0_tip_1	1	p3	(ATG)5	15	384	398
108049_length_526_cvg_12.1_tip_1	1	p5	(GAAGA)3	15	483	497
108109_length_528_cvg_7.0_tip_1	1	p3	(CCG)5	15	442	456
108157_length_530_cvg_6.0_tip_1	1	p3	(GTT)5	15	461	475
108177_length_530_cvg_3.0_tip_1	1	p3	(AGA)5	15	240	254
108225_length_531_cvg_3.0_tip_1	1	p3	(TCA)5	15	315	329
108419_length_540_cvg_48.6_tip_1	1	p3	(TGC)5	15	222	236
108481_length_542_cvg_6.0_tip_1	1	p5	(AGGAG)3	15	8	22
108547_length_545_cvg_4.8_tip_1	1	p5	(GAATT)3	15	89	103
108583_length_546_cvg_8.0_tip_1	1	p3	(CTG)5	15	383	397
108831_length_555_cvg_56.0_tip_1	1	p3	(CCA)5	15	3	17
108833_length_555_cvg_4.0_tip_1	1	p5	(CAACA)3	15	73	87
109041_length_563_cvg_5.9_tip_1	2	p3	(CCA)5	15	451	465
109191_length_568_cvg_5.7_tip_1	2	p3	(GGA)5	15	380	394
109231_length_570_cvg_7.0_tip_1	1	p3	(AGG)5	15	404	418
109385_length_576_cvg_3.0_tip_1	1	p3	(ACA)5	15	372	386
109393_length_576_cvg_3.6_tip_1	1	p3	(GCT)5	15	73	87
109417_length_577_cvg_7.0_tip_1	1	p3	(GAG)5	15	53	67
109597_length_585_cvg_7.8_tip_1	1	p3	(GTG)5	15	422	436
109661_length_587_cvg_7.5_tip_1	1	p1	(A)15	15	111	125
109681_length_588_cvg_20.5_tip_1	2	p5	(TGTCA)3	15	562	576
109711_length_590_cvg_3.0_tip_1	1	p3	(AAT)5	15	135	149
109747_length_591_cvg_8.0_tip_1	1	p5	(ACTTC)3	15	97	111
109841_length_594_cvg_6.8_tip_1	1	p3	(CGG)5	15	338	352
109891_length_596_cvg_4.0_tip_1	2	p3	(GCT)5	15	505	519
109943_length_598_cvg_5.0_tip_1	1	p3	(ACA)5	15	63	77
109971_length_599_cvg_19.8_tip_1	1	p5	(GTTTT)3	15	560	574
110031_length_602_cvg_11.0_tip_1	1	p3	(TTG)5	15	481	495
110129_length_606_cvg_16.5_tip_1	1	p3	(GGC)5	15	237	251
110229_length_611_cvg_11.0_tip_1	1	p5	(ACACC)3	15	12	26
110357_length_617_cvg_7.0_tip_1	1	p5	(TTTGG)3	15	179	193
110525_length_625_cvg_41.4_tip_1	1	p3	(GTG)5	15	344	358
110573_length_628_cvg_4.9_tip_1	1	p3	(GCT)5	15	309	323
110575_length_628_cvg_15.0_tip_1	1	p3	(AGA)5	15	177	191
110613_length_631_cvg_5.0_tip_1	1	p5	(TCGAT)3	15	234	248
110713_length_634_cvg_5.0_tip_1	1	p5	(TTCAT)3	15	43	57
110775_length_638_cvg_5.1_tip_1	3	p3	(TTG)5	15	481	495
110797_length_639_cvg_12.0_tip_1	1	p3	(GCA)5	15	287	301
110899_length_644_cvg_7.2_tip_1	1	p3	(CAC)5	15	135	149
110905_length_645_cvg_5.7_tip_1	1	p3	(TGC)5	15	353	367
110957_length_648_cvg_5.0_tip_1	1	p3	(CTT)5	15	411	425
111109_length_654_cvg_49.0_tip_1	1	p5	(CAGGC)3	15	38	52
111207_length_658_cvg_14.9_tip_1	1	p5	(GAAGA)3	15	545	559
111311_length_664_cvg_5.5_tip_1	2	p3	(AAC)5	15	330	344
111361_length_668_cvg_55.0_tip_1	1	p3	(ATT)5	15	646	660
111511_length_678_cvg_3.9_tip_1	1	p3	(GGT)5	15	214	228
111549_length_679_cvg_13.5_tip_1	1	p5	(GTGTA)3	15	664	678
111815_length_696_cvg_17.7_tip_1	2	p3	(CCG)5	15	334	348
111841_length_698_cvg_7.0_tip_1	1	p3	(CAC)5	15	73	87
111841_length_698_cvg_7.0_tip_1	2	p3	(GAA)5	15	356	370
111845_length_698_cvg_3.6_tip_1	1	p3	(GGA)5	15	253	267
111973_length_706_cvg_4.0_tip_1	1	p3	(GAT)5	15	70	84
112167_length_717_cvg_48.0_tip_1	1	p3	(GAA)5	15	644	658
112177_length_718_cvg_4.0_tip_1	1	p3	(GAT)5	15	604	618
112213_length_720_cvg_5.0_tip_1	1	p5	(CCGAC)3	15	39	53
112225_length_721_cvg_4.9_tip_1	1	p5	(GATGA)3	15	604	618
112267_length_723_cvg_4.0_tip_1	1	p5	(GATAT)3	15	693	707
112307_length_726_cvg_8.0_tip_1	1	p3	(GTG)5	15	399	413
112453_length_738_cvg_5.0_tip_1	1	p3	(GAA)5	15	543	557
112457_length_739_cvg_5.0_tip_1	1	p3	(ATC)5	15	56	70
112483_length_741_cvg_6.0_tip_1	1	p3	(CCA)5	15	603	617
112593_length_748_cvg_16.0_tip_1	1	p3	(CCG)5	15	21	35
112729_length_758_cvg_20.0_tip_1	1	p3	(ACA)5	15	121	135
112779_length_760_cvg_27.8_tip_1	1	p5	(CATAT)3	15	57	71
112823_length_763_cvg_5.2_tip_1	1	p5	(TTGTG)3	15	748	762
112853_length_765_cvg_14.0_tip_1	1	p3	(GAA)5	15	693	707
112933_length_771_cvg_5.0_tip_1	1	p3	(GAT)5	15	189	203
112961_length_773_cvg_16.0_tip_1	2	p3	(AGC)5	15	319	333
113107_length_784_cvg_25.3_tip_1	1	p3	(CTC)5	15	126	140
113113_length_784_cvg_16.8_tip_1	1	p3	(GAC)5	15	542	556
113147_length_787_cvg_15.0_tip_1	1	p5	(ATCAT)3	15	241	255
113231_length_792_cvg_67.6_tip_1	3	p3	(GCA)5	15	561	575
113241_length_792_cvg_5.8_tip_1	1	p5	(ATGGG)3	15	250	264
113279_length_796_cvg_11.0_tip_1	1	p3	(CTT)5	15	88	102
113299_length_798_cvg_6.0_tip_1	1	p3	(CGG)5	15	154	168
113511_length_814_cvg_10.0_tip_1	1	p3	(CTT)5	15	110	124
113585_length_822_cvg_7.7_tip_1	1	p5	(GAGAA)3	15	791	805
113715_length_834_cvg_17.9_tip_1	1	p3	(AGC)5	15	579	593
113771_length_839_cvg_14.0_tip_1	1	p3	(CAC)5	15	243	257
113805_length_843_cvg_8.0_tip_1	1	p5	(GTTGA)3	15	812	826
113835_length_846_cvg_7.0_tip_1	1	p3	(AAG)5	15	729	743
[truncated: 3,374 more rows]

## Sheet: Sheet1
								Sequences (n)	Base Paires (Mbp)	Mean Length				Sequences (n)	Base Paires (Mbp)	Mean Length	N50
							Clean reads	17386773	1576.86	145			Clean reads	13144828	1443.43	144
							Bud	Leaf	Total	Base Paires (Mbp)	Mean Length
						Total Raw Reads	17388560	13143678	30532238
						Clean Reads	17386773	13144828	30531601
						Total trinity transcripts:	117007
						Percent GC	41.48
						Contig N10	3403			Tissues	Total Raw Reads	Clean Reads (after Trimming)	Base Paires (Mbp)	Mean Length
						Contig N20	2621			Bud	17388560	17386773	1576.86	145
						Contig N30	2127			Leaf	13143678	13144828	1443.43	144
						Contig N40	1758
						Contig N50	1422				Trinity Assembly
						Median contig length	487				Total trinity transcripts:	117007
						Average contig	850.42				Percent GC	41.48
						Total assembled bases	99504824				Contig N10	3403
											Contig N20	2621
											Contig N30	2127
											Contig N40	1758
											Contig N50	1422
											Median contig length	487
											Average contig	850.42
											Total assembled bases	99504824
					Mapping	Trinity
					Number of unigenes/transcripts (n)	98664
					Number of unigenes/transcripts mapped to Glycine max CDS (n)	62141
					Total number of CDS in Glycine max (n)	88647
					Total number of mapped CDS in Glycine max (n)	81799		82.9066
					Total length of CDS in Glycine max (bp)	113030349
					Total length of mapped CDS in Glycine max (bp)	91164324
					Total length of unigenes/transcripts (bp)	50469865
					Total length of mapped unigenes/transcripts(bp)	31499627
					Total length of overlapping sequences (bp)	29345789
					Percentage of mapped CDS number	0.829
