# Supplementary material for: De novo Assembly and Characterization of Cajanus scarabaeoides (L.) Thouars Transcriptome by Paired-End Sequencing
Source: Front Mol Biosci. 2017 Jul 12;4:48. doi: 10.3389/fmolb.2017.00048 (PMC5506216; doi:10.3389/fmolb.2017.00048)
Supplement: Supplementary file 2 [file DataSheet2.ZIP]

Archive with 1 entries (1 files):
- Supplementary_file_1_sheet2.doc
