# Supplementary material for: De novo Assembly and Characterization of Cajanus scarabaeoides (L.) Thouars Transcriptome by Paired-End Sequencing
Source: Front Mol Biosci. 2017 Jul 12;4:48. doi: 10.3389/fmolb.2017.00048 (PMC5506216; doi:10.3389/fmolb.2017.00048)
Supplement: Supplementary file 3 [file DataSheet3.XLSX]

## Sheet: Sheet1
Unigenes	Unigenes desc.	Sequence length	Hit desc.	Hit ACC	e-Value	Similarity	Bit-Score	Alignment length	Positives
TRINITY_DN39859_c0_g1_i1	9APIAB6CPT3 Homogentisic acid phytyltransferase OS=Angelica gigas PE=2 SV=1	375	tr|A0A0D2SJM6|GOSRAA0A0D2SJM6 Uncharacterized protein OS=Gossypium raimondii GN=B456_013G246600 PE=4 SV=1	A0A0D2SJM6	1.19e-107	100	46.9802	22	22
TRINITY_DN12222_c1_g4_i1	9APIAF4YF68 Glycosyltransferase OS=Panax notoginseng PE=2 SV=1	306	tr|A0A0D2Q267|GOSRAA0A0D2Q267 Uncharacterized protein OS=Gossypium raimondii GN=B456_006G028400 PE=4 SV=1	A0A0D2Q267	1.19e-107	100	183.726	102	100
TRINITY_DN16205_c2_g9_i2	9ARAEH6UDS5 Polyubiquitin (Fragment) OS=Wolffia australiana PE=2 SV=1	769	tr|H6UDS5|9ARAEH6UDS5 Polyubiquitin (Fragment) OS=Wolffia australiana PE=2 SV=1	H6UDS5	1.19e-107	100	469.159	250	239
TRINITY_DN15398_c0_g1_i7	9ARAEQ6J4P0 Skp1 Ask1 OS=Zantedeschia hybrid cultivar PE=2 SV=1	638	tr|C6TBC5|SOYBNC6TBC5 Putative uncharacterized protein OS=Glycine max PE=2 SV=1	C6TBC5	1.19e-107	96.9231	124.02	70	64
TRINITY_DN31814_c0_g1_i1	9ASPAA0A0D3M9C4 Photosystem I iron-sulfur center OS=Masdevallia picturata GN=psaC PE=3 SV=1	305	tr|A0A0D3M9C4|9ASPAA0A0D3M9C4 Photosystem I iron-sulfur center OS=Masdevallia picturata GN=psaC PE=3 SV=1	A0A0D3M9C4	1.19e-107	97.7833	164.081	82	79
TRINITY_DN15916_c2_g3_i1	9ASPAA0A0K0VH96 Alpha-tubulin OS=Dendrobium catenatum GN=TUA PE=2 SV=1	2684	tr|I1JV03|SOYBNI1JV03 Uncharacterized protein OS=Glycine max GN=GLYMA_04G088500 PE=3 SV=1	I1JV03	1.2e-107	98.9796	889.797	452	449
TRINITY_DN15916_c2_g3_i2	9ASPAA0A0K0VH96 Alpha-tubulin OS=Dendrobium catenatum GN=TUA PE=2 SV=1	2862	tr|I1JV03|SOYBNI1JV03 Uncharacterized protein OS=Glycine max GN=GLYMA_04G088500 PE=3 SV=1	I1JV03	1.2e-107	98.9796	889.797	452	449
TRINITY_DN15916_c2_g3_i3	9ASPAA0A0K0VH96 Alpha-tubulin OS=Dendrobium catenatum GN=TUA PE=2 SV=1	2836	tr|I1JV03|SOYBNI1JV03 Uncharacterized protein OS=Glycine max GN=GLYMA_04G088500 PE=3 SV=1	I1JV03	1.2e-107	98.9796	889.797	452	449
TRINITY_DN15916_c2_g3_i4	9ASPAA0A0K0VH96 Alpha-tubulin OS=Dendrobium catenatum GN=TUA PE=2 SV=1	2743	tr|I1JV03|SOYBNI1JV03 Uncharacterized protein OS=Glycine max GN=GLYMA_04G088500 PE=3 SV=1	I1JV03	1.22e-107	98.9796	889.797	452	449
TRINITY_DN15916_c2_g3_i5	9ASPAA0A0K0VH96 Alpha-tubulin OS=Dendrobium catenatum GN=TUA PE=2 SV=1	2710	tr|I1JV03|SOYBNI1JV03 Uncharacterized protein OS=Glycine max GN=GLYMA_04G088500 PE=3 SV=1	I1JV03	1.22e-107	98.9796	889.797	452	449
TRINITY_DN15916_c2_g3_i7	9ASPAA0A0K0VH96 Alpha-tubulin OS=Dendrobium catenatum GN=TUA PE=2 SV=1	2769	tr|I1JV03|SOYBNI1JV03 Uncharacterized protein OS=Glycine max GN=GLYMA_04G088500 PE=3 SV=1	I1JV03	1.22e-107	98.9796	889.797	452	449
TRINITY_DN23897_c0_g1_i1	9ASPAD6MKB2 Transcription factor (Fragment) OS=Lycoris longituba PE=2 SV=1	359	tr|V7BWT3|PHAVUV7BWT3 Uncharacterized protein OS=Phaseolus vulgaris GN=PHAVU_005G034400g PE=4 SV=1	V7BWT3	1.22e-107	100	186.808	102	94
TRINITY_DN7044_c0_g2_i1	9ASPAD6MKC3 Transcription factor (Fragment) OS=Lycoris longituba PE=2 SV=1	1070	tr|K7LR91|SOYBNK7LR91 Uncharacterized protein OS=Glycine max GN=GLYMA_11G203300 PE=4 SV=1	K7LR91	1.24e-107	100	436.802	268	232
TRINITY_DN14384_c3_g4_i1	9ASPAG9FP76 Beta-tubulin 1 (Fragment) OS=x Doritaenopsis hybrid cultivar GN=TUB2 PE=2 SV=1	641	tr|G9FP76|9ASPAG9FP76 Beta-tubulin 1 (Fragment) OS=x Doritaenopsis hybrid cultivar GN=TUB2 PE=2 SV=1	G9FP76	1.24e-107	96.4664	408.683	213	211
TRINITY_DN31427_c0_g1_i1	9ASPAL0GEV0 Calcium-dependent kinase 1 OS=Dendrobium catenatum GN=CPK1 PE=2 SV=1	384	tr|V4UMU8|9ROSIV4UMU8 Uncharacterized protein OS=Citrus clementina GN=CICLE_v10007983mg PE=4 SV=1	V4UMU8	1.24e-107	97.7778	236.113	128	123
TRINITY_DN12230_c0_g2_i1	9ASTEA0A0H4Q2Q2 Microtubule-associated (Fragment) OS=Hydrangea steyermarkii PE=4 SV=1	252	tr|V7C9E8|PHAVUV7C9E8 Uncharacterized protein OS=Phaseolus vulgaris GN=PHAVU_003G145300g PE=4 SV=1	V7C9E8	1.24e-107	100	42.743	21	21
TRINITY_DN13603_c0_g1_i1	9ASTRK9UTC0 S-adenosyl-l-homocysteine hydrolase (Fragment) OS=Campanula persicifolia GN=SAHH2 PE=3 SV=1	253	tr|K9UTC0|9ASTRK9UTC0 S-adenosyl-l-homocysteine hydrolase (Fragment) OS=Campanula persicifolia GN=SAHH2 PE=3 SV=1	K9UTC0	1.24e-107	97.6526	164.081	84	82
TRINITY_DN24425_c0_g1_i1	9ASTRQ006P2 S-adenosyl-L-homocysteine hydrolase (Fragment) OS=Ligularia fischeri GN=SAHH PE=2 SV=1	344	tr|Q006P2|9ASTRQ006P2 S-adenosyl-L-homocysteine hydrolase (Fragment) OS=Ligularia fischeri GN=SAHH PE=2 SV=1	Q006P2	1.24e-107	97.0588	233.417	114	114
TRINITY_DN4004_c0_g1_i1	9BORAA7LB49 Histone H2B (Fragment) OS=Arnebia euchroma GN=H2B PE=2 SV=1	367	tr|A7LB49|9BORAA7LB49 Histone H2B (Fragment) OS=Arnebia euchroma GN=H2B PE=2 SV=1	A7LB49	1.24e-107	99.0741	64.3142	31	30
TRINITY_DN17492_c0_g1_i1	9BRASB2BXT9 gag-pol poly OS=Boechera divaricarpa GN=Ty1Gag-pol2-1 PE=4 SV=1	577	tr|A5C5R8|VITVIA5C5R8 Putative uncharacterized protein OS=Vitis vinifera GN=VITISV_032383 PE=4 SV=1	A5C5R8	1.24e-107	100	142.51	121	101
TRINITY_DN25609_c0_g1_i1	9BRASB6REK6 Copia-like pol poly OS=Boechera divaricarpa PE=4 SV=1	399	tr|A0A0L9UHD3|PHAANA0A0L9UHD3 Uncharacterized protein OS=Phaseolus angularis GN=LR48_Vigan04g229400 PE=4 SV=1	A0A0L9UHD3	1.25e-107	100	108.997	97	72
TRINITY_DN47509_c0_g1_i1	9BRASB6REK6 Copia-like pol poly OS=Boechera divaricarpa PE=4 SV=1	323	tr|A0A0D3CYK1|BRAOLA0A0D3CYK1 Uncharacterized protein OS=Brassica oleracea var. oleracea PE=4 SV=1	A0A0D3CYK1	1.25e-107	95.6376	82.0333	62	45
TRINITY_DN28972_c0_g1_i1	9BRASG3LML1 AT3G08530 (Fragment) OS=Capsella rubella PE=4 SV=1	363	tr|G3LML1|9BRASG3LML1 AT3G08530-like protein (Fragment) OS=Capsella rubella PE=4 SV=1	G3LML1	1.26e-107	99.8282	218.779	120	118
TRINITY_DN18215_c0_g1_i1	9BRASI7ENS7 At5g60700 (Fragment) OS=Capsella rubella PE=4 SV=1	511	tr|I7ENS7|9BRASI7ENS7 At5g60700-like protein (Fragment) OS=Capsella rubella PE=4 SV=1	I7ENS7	1.26e-107	97.3684	305.449	170	159
TRINITY_DN21505_c0_g1_i1	9BRASR0GFR4 Uncharacterized protein OS=Capsella rubella GN=CARUB_v10005317mg PE=4 SV=1	419	tr|R0GFR4|9BRASR0GFR4 Uncharacterized protein OS=Capsella rubella GN=CARUB_v10005317mg PE=4 SV=1	R0GFR4	1.27e-107	100	84.3445	37	37
TRINITY_DN15883_c0_g4_i1	9BRASR0HZP7 Histone H2A OS=Capsella rubella GN=CARUB_v10014905mg PE=3 SV=1	967	tr|R0HZP7|9BRASR0HZP7 Histone H2A OS=Capsella rubella GN=CARUB_v10014905mg PE=3 SV=1	R0HZP7	1.27e-107	100	117.472	102	75
TRINITY_DN41791_c0_g1_i1	9BRASV5ZTC4 Hypothetical transposable element-related (Fragment) OS=Boechera divaricarpa GN=TER1 PE=4 SV=1	293	tr|A5ASB2|VITVIA5ASB2 Putative uncharacterized protein OS=Vitis vinifera GN=VITISV_025956 PE=4 SV=1	A5ASB2	1.27e-107	97.2477	157.918	97	85
TRINITY_DN52690_c0_g1_i1	9CARYA0A075IZ97 Phosphoenolpyruvate carboxylase (Fragment) OS=Calyptridium monandrum GN=ppc-2 PE=4 SV=1	203	tr|A0A075IZ97|9CARYA0A075IZ97 Phosphoenolpyruvate carboxylase (Fragment) OS=Calyptridium monandrum GN=ppc-2 PE=4 SV=1	A0A075IZ97	1.28e-107	97.3384	134.42	67	64
TRINITY_DN593_c0_g1_i1	9CARYA0A0K0N868 NAD(P)H-quinone oxidoreductase subunit chloroplastic OS=Fagopyrum cymosum GN=ndhC PE=3 SV=1	319	tr|A0A0K0N868|9CARYA0A0K0N868 NAD(P)H-quinone oxidoreductase subunit 3, chloroplastic OS=Fagopyrum cymosum GN=ndhC PE=3 SV=1	A0A0K0N868	1.28e-107	98.9899	154.451	84	82
TRINITY_DN16288_c1_g1_i1	9CARYA3EYF8 Myo-inositol-1-phosphate synthase (Fragment) OS=Cerastium arcticum PE=2 SV=1	420	tr|A3EYF8|9CARYA3EYF8 Myo-inositol-1-phosphate synthase (Fragment) OS=Cerastium arcticum PE=2 SV=1	A3EYF8	1.28e-107	100	83.1889	39	39
TRINITY_DN16231_c0_g1_i1	9CARYD6BPY9 Sucrose synthase (Fragment) OS=Honckenya peploides PE=4 SV=1	449	tr|D6BPY9|9CARYD6BPY9 Sucrose synthase (Fragment) OS=Honckenya peploides PE=4 SV=1	D6BPY9	1.29e-107	100	43.1282	25	23
TRINITY_DN11251_c0_g1_i1	9CARYD9ZCX6 Delta tonoplast integral (Fragment) OS=Schiedea adamantis PE=3 SV=1	272	tr|D9ZCX6|9CARYD9ZCX6 Delta tonoplast integral protein (Fragment) OS=Schiedea adamantis PE=3 SV=1	D9ZCX6	1.31e-107	96.7836	40.817	36	31
TRINITY_DN1678_c0_g1_i1	9CARYM1KP76 Ethylene response factor 12 OS=Tamarix hispida GN=ERF12 PE=2 SV=1	231	tr|A0A0D2TGY0|GOSRAA0A0D2TGY0 Uncharacterized protein OS=Gossypium raimondii GN=B456_009G017500 PE=4 SV=1	A0A0D2TGY0	1.31e-107	97.1963	64.3142	28	28
TRINITY_DN16300_c1_g2_i1	9CHLOA0A059LNH6 Exportin 1 OS=Helicosporidium ATCC 50920 GN=H632_c527p0 PE=4 SV=1	236	tr|A0A059LNH6|9CHLOA0A059LNH6 Exportin 1 OS=Helicosporidium sp. ATCC 50920 GN=H632_c527p0 PE=4 SV=1	A0A059LNH6	1.32e-107	100	53.1434	40	28
TRINITY_DN16300_c1_g4_i2	9CHLOA0A059LNH6 Exportin 1 OS=Helicosporidium ATCC 50920 GN=H632_c527p0 PE=4 SV=1	372	tr|E1ZN82|CHLVAE1ZN82 Putative uncharacterized protein OS=Chlorella variabilis GN=CHLNCDRAFT_56301 PE=4 SV=1	E1ZN82	1.32e-107	100	53.9138	40	28
TRINITY_DN16036_c1_g2_i1	9CHLOA0A061QKD3 Uncharacterized protein (Fragment) OS=Tetraselmis sp. GSL018 GN=TSPGSL018_27203 PE=4 SV=1	201	tr|A0A061QKD3|9CHLOA0A061QKD3 Uncharacterized protein (Fragment) OS=Tetraselmis sp. GSL018 GN=TSPGSL018_27203 PE=4 SV=1	A0A061QKD3	1.32e-107	95.4023	58.151	34	29
TRINITY_DN44981_c0_g1_i1	9CHLOA0A061RM48 60S ribosomal L13 OS=Tetraselmis GSL018 GN=RPL13 PE=3 SV=1	222	tr|A0A061RM48|9CHLOA0A061RM48 60S ribosomal protein L13 OS=Tetraselmis sp. GSL018 GN=RPL13 PE=3 SV=1	A0A061RM48	1.32e-107	97.546	91.2781	64	51
TRINITY_DN53421_c0_g1_i1	9CHLOA0A061RXL6 Cell wall-associated hydrolase (Fragment) OS=Tetraselmis GSL018 GN=TSPGSL018_22903 PE=4 SV=1	252	tr|A0A0J8BGA0|BETVUA0A0J8BGA0 Uncharacterized protein OS=Beta vulgaris subsp. vulgaris GN=BVRB_042330 PE=4 SV=1	A0A0J8BGA0	1.32e-107	100	60.8474	76	42
TRINITY_DN16300_c1_g12_i3	9CHLOA0A061RXZ4 Exportin-1 (Fragment) OS=Tetraselmis GSL018 GN=CRM1 PE=4 SV=1	411	tr|A0A061RXZ4|9CHLOA0A061RXZ4 Exportin-1 (Fragment) OS=Tetraselmis sp. GSL018 GN=CRM1 PE=4 SV=1	A0A061RXZ4	1.32e-107	100	70.0922	50	36
TRINITY_DN8649_c0_g3_i1	9CHLOA0A061S5B2 Cell wall-associated hydrolase OS=Tetraselmis GSL018 GN=TSPGSL018_10404 PE=4 SV=1	216	tr|A0A0J8BG93|BETVUA0A0J8BG93 Uncharacterized protein (Fragment) OS=Beta vulgaris subsp. vulgaris GN=BVRB_042430 PE=4 SV=1	A0A0J8BG93	1.32e-107	95.8763	60.8474	52	37
TRINITY_DN43700_c0_g1_i1	9CHLOA0A061SAR4 Multidrug resistance abc transporter family (Fragment) OS=Tetraselmis GSL018 GN=TSPGSL018_11646 PE=4 SV=1	460	tr|A0A0D3GX14|9ORYZA0A0D3GX14 Uncharacterized protein OS=Oryza barthii PE=4 SV=1	A0A0D3GX14	1.32e-107	98.2143	56.225	31	29
TRINITY_DN16300_c1_g11_i1	9CHLOA0A0D2K860 Exportin-1 (Fragment) OS=Monoraphidium neglectum GN=MNEG_15630 PE=4 SV=1	339	tr|A0A0D6QWS0|ARACUA0A0D6QWS0 Uncharacterized protein OS=Araucaria cunninghamii PE=4 SV=1	A0A0D6QWS0	1.32e-107	100	110.153	78	59
TRINITY_DN16205_c2_g3_i1	9CHLOG9I120 Polyubiquitin (Fragment) OS=Ulva linza GN=UBQ PE=2 SV=1	643	tr|I1GW86|BRADII1GW86 Uncharacterized protein OS=Brachypodium distachyon GN=BRADI1G32860 PE=4 SV=1	I1GW86	1.33e-107	100	426.402	213	213
TRINITY_DN19753_c0_g1_i1	9DIPSA0A0U3FU15 MYB (Fragment) OS=Lonicera caerulea PE=2 SV=1	1060	tr|A0A0S3R6G4|PHAANA0A0S3R6G4 Uncharacterized protein OS=Vigna angularis var. angularis GN=Vigan.01G405900 PE=4 SV=1	A0A0S3R6G4	1.33e-107	100	108.612	119	86
TRINITY_DN24088_c0_g1_i1	9ERICA0A077D9L0 3-hydroxyacyl- dehydratase OS=Camellia oleifera PE=2 SV=1	529	tr|C6T3G1|SOYBNC6T3G1 Uncharacterized protein OS=Glycine max GN=GLYMA_08G279700 PE=2 SV=1	C6T3G1	1.34e-107	98.0952	48.9062	29	24
TRINITY_DN33550_c0_g1_i1	9ERICA0A0U2KQ26 Long-chain acyl- synthetase 4 OS=Camellia oleifera GN=LACS4 PE=2 SV=1	298	tr|I1LW74|SOYBNI1LW74 Uncharacterized protein OS=Glycine max GN=GLYMA_13G079900 PE=4 SV=1	I1LW74	1.34e-107	98.8764	82.0333	53	45
TRINITY_DN51116_c0_g1_i1	9ERICA0A0U2KQ26 Long-chain acyl- synthetase 4 OS=Camellia oleifera GN=LACS4 PE=2 SV=1	262	tr|I1KA95|SOYBNI1KA95 Uncharacterized protein OS=Glycine max GN=GLYMA_06G112900 PE=4 SV=1	I1KA95	1.34e-107	99.6552	155.992	86	82
TRINITY_DN28150_c0_g1_i1	9ERICA5X2T1 Poly (Fragment) OS=Primula vulgaris PE=4 SV=1	500	tr|A5X2T1|9ERICA5X2T1 Polyprotein (Fragment) OS=Primula vulgaris PE=4 SV=1	A5X2T1	1.36e-107	95.0139	171.014	166	109
TRINITY_DN2673_c0_g1_i1	9ERICB1NDM6 Calmodulin OS=Actinidia melliana GN= PE=4 SV=1	497	tr|B1NDM6|9ERICB1NDM6 Calmodulin OS=Actinidia melliana GN=CaM PE=4 SV=1	B1NDM6	1.36e-107	98.1651	62.7734	38	30
TRINITY_DN49885_c0_g1_i1	9ERICC0IRG8 Xyloglucan endotransglucosylase hydrolase OS=Actinidia hemsleyana PE=2 SV=1	497	tr|C0IRG8|9ERICC0IRG8 Xyloglucan endotransglucosylase/hydrolase OS=Actinidia hemsleyana PE=2 SV=1	C0IRG8	1.36e-107	100	103.99	100	62
TRINITY_DN13810_c1_g1_i1	9ERICC0KWD9 GDP-D-mannose pyrophosphorylase OS=Actinidia latifolia GN=GMP PE=2 SV=1	2023	tr|C0KWD9|9ERICC0KWD9 GDP-D-mannose pyrophosphorylase OS=Actinidia latifolia GN=GMP PE=2 SV=1	C0KWD9	1.36e-107	95.9128	670.233	361	355
TRINITY_DN13810_c1_g1_i2	9ERICC0KWD9 GDP-D-mannose pyrophosphorylase OS=Actinidia latifolia GN=GMP PE=2 SV=1	1535	tr|C0KWD9|9ERICC0KWD9 GDP-D-mannose pyrophosphorylase OS=Actinidia latifolia GN=GMP PE=2 SV=1	C0KWD9	1.36e-107	95.9128	670.233	361	355
TRINITY_DN33052_c0_g1_i1	9ERICL0HQD1 sn-glycerol-3-phosphate acyltransferase OS=Camellia oleifera PE=2 SV=1	399	tr|A0A0L9TUT1|PHAANA0A0L9TUT1 Uncharacterized protein OS=Phaseolus angularis GN=LR48_Vigan02g030200 PE=4 SV=1	A0A0L9TUT1	1.36e-107	97.7376	48.1358	23	23
TRINITY_DN9865_c0_g2_i1	9ERICQ4QX17 Plasma membrane H+-ATPase (Fragment) OS=Aegiceras corniculatum PE=2 SV=1	251	tr|Q4QX17|9ERICQ4QX17 Plasma membrane H+-ATPase (Fragment) OS=Aegiceras corniculatum PE=2 SV=1	Q4QX17	1.37e-107	100	152.91	83	78
TRINITY_DN9865_c0_g5_i1	9ERICQ4QX17 Plasma membrane H+-ATPase (Fragment) OS=Aegiceras corniculatum PE=2 SV=1	267	tr|Q4QX17|9ERICQ4QX17 Plasma membrane H+-ATPase (Fragment) OS=Aegiceras corniculatum PE=2 SV=1	Q4QX17	1.37e-107	100	157.918	84	80
TRINITY_DN4828_c0_g1_i1	9ERICW5S6Q7 plasma membrane-type ATPase (Fragment) OS=Aegiceras corniculatum PE=3 SV=1	420	tr|W5S6Q7|9ERICW5S6Q7 Putative plasma membrane-type ATPase (Fragment) OS=Aegiceras corniculatum PE=3 SV=1	W5S6Q7	1.37e-107	97.4448	227.254	140	139
TRINITY_DN9728_c1_g1_i1	9ERICW5S7P0 actin family isoform (Fragment) OS=Aegiceras corniculatum PE=3 SV=1	286	tr|W5S7P0|9ERICW5S7P0 Putative actin family protein isoform (Fragment) OS=Aegiceras corniculatum PE=3 SV=1	W5S7P0	1.37e-107	95	202.216	95	95
TRINITY_DN14846_c1_g1_i1	9FABAA0A068AFA1 Histone H3 (Fragment) OS=Apios priceana GN=H3-D PE=4 SV=1	232	tr|A0A068AFA1|9FABAA0A068AFA1 Histone H3 (Fragment) OS=Apios priceana GN=H3-D PE=4 SV=1	A0A068AFA1	1.38e-107	97.1275	48.9062	28	24
TRINITY_DN15962_c0_g1_i1	9FABAA0A075FCA7 Metallothionein type 2 OS=Prosopis glandulosa PE=2 SV=1	1480	tr|A0A075FCA7|9FABAA0A075FCA7 Metallothionein type 2 OS=Prosopis glandulosa PE=2 SV=1	A0A075FCA7	1.38e-107	98.8636	99.7525	55	50
TRINITY_DN15962_c0_g1_i2	9FABAA0A075FCA7 Metallothionein type 2 OS=Prosopis glandulosa PE=2 SV=1	1701	tr|A0A075FCA7|9FABAA0A075FCA7 Metallothionein type 2 OS=Prosopis glandulosa PE=2 SV=1	A0A075FCA7	1.38e-107	98.8636	98.2117	55	50
TRINITY_DN54448_c0_g1_i1	9FABAA0A078BBV3 leucine aminopeptidase (Fragment) OS=Xylia xylocarpa kerrii GN=LAP PE=4 SV=1	271	tr|A0A078BBV3|9FABAA0A078BBV3 Putative leucine aminopeptidase (Fragment) OS=Xylia xylocarpa var. kerrii GN=LAP PE=4 SV=1	A0A078BBV3	1.39e-107	100	54.6842	27	26
TRINITY_DN4237_c0_g1_i1	9FABAA0A078BCB1 suscrose synthase (Fragment) OS=Xylia xylocarpa kerrii GN=SUS PE=4 SV=1	459	tr|K7M647|SOYBNK7M647 Uncharacterized protein OS=Glycine max PE=4 SV=1	K7M647	1.39e-107	95.7143	56.6102	49	33
TRINITY_DN15007_c0_g1_i2	9FABAA0A0A6ZDS9 LMBR1 domain-containing 2-like A (Fragment) OS=Caragana korshinskii GN=Lmbrd2-2 PE=2 SV=1	2423	tr|A0A0A6ZDS9|9FABAA0A0A6ZDS9 LMBR1 domain-containing protein 2-like A-like protein (Fragment) OS=Caragana korshinskii GN=Lmbrd2-2 PE=2 SV=1	A0A0A6ZDS9	1.4e-107	100	485.723	290	251
TRINITY_DN45046_c0_g1_i1	9FABAA0A0A6ZE47 Chromodomain helicase DNA binding (Fragment) OS=Caragana korshinskii GN=CHD PE=2 SV=1	465	tr|A0A0A6ZE47|9FABAA0A0A6ZE47 Chromodomain helicase DNA binding protein (Fragment) OS=Caragana korshinskii GN=CHD PE=2 SV=1	A0A0A6ZE47	1.4e-107	100	285.034	155	146
TRINITY_DN13539_c0_g2_i2	9FABAA0A0A7LS92 WRKY OS=Macrotyloma uniflorum PE=2 SV=1	476	tr|A0A0A7LS92|9FABAA0A0A7LS92 WRKY OS=Macrotyloma uniflorum PE=2 SV=1	A0A0A7LS92	1.4e-107	100	251.136	157	127
TRINITY_DN2564_c0_g1_i1	9FABAA0A0F6NLP7 NADH-plastoquinone oxidoreductase subunit 4 OS=Medicago papillosa GN=ndhD PE=4 SV=1	1043	tr|A0A0F6NLP7|9FABAA0A0F6NLP7 NADH-plastoquinone oxidoreductase subunit 4 OS=Medicago papillosa GN=ndhD PE=4 SV=1	A0A0F6NLP7	1.4e-107	96.9697	81.2629	75	52
TRINITY_DN50141_c0_g1_i1	9FABAA0A0K0LUY7 Ribosomal S4 OS=Strophostyles leiosperma GN=rps4 PE=3 SV=1	221	tr|A0A0K0LUY7|9FABAA0A0K0LUY7 Ribosomal protein S4 OS=Strophostyles leiosperma GN=rps4 PE=3 SV=1	A0A0K0LUY7	1.41e-107	97.5962	112.464	58	55
TRINITY_DN36096_c0_g1_i1	9FABAA0A0K0LVQ2 NADH dehydrogenase subunit 6 OS=Baptisia alba GN=ndhG PE=3 SV=1	338	tr|A0A0K0LVQ2|9FABAA0A0K0LVQ2 NADH dehydrogenase subunit 6 OS=Baptisia alba GN=ndhG PE=3 SV=1	A0A0K0LVQ2	1.42e-107	100	65.855	55	53
TRINITY_DN27370_c0_g1_i1	9FABAA0A0K0LX08 Envelope membrane OS=Pediomelum argophyllum GN=cemA PE=3 SV=1	452	tr|A0A0K0LX08|9FABAA0A0K0LX08 Envelope membrane protein OS=Pediomelum argophyllum GN=cemA PE=3 SV=1	A0A0K0LX08	1.42e-107	95.5882	239.965	150	145
TRINITY_DN52360_c0_g1_i1	9FABAA0A0K0LX08 Envelope membrane OS=Pediomelum argophyllum GN=cemA PE=3 SV=1	547	tr|A0A0K0LX08|9FABAA0A0K0LX08 Envelope membrane protein OS=Pediomelum argophyllum GN=cemA PE=3 SV=1	A0A0K0LX08	1.42e-107	97.2727	101.679	52	50
TRINITY_DN22038_c0_g1_i1	9FABAA0A0K0LY16 Ribosomal L2 OS=Desmanthus illinoensis GN=rpl2 PE=3 SV=1	403	tr|C6TGY4|SOYBNC6TGY4 Putative uncharacterized protein OS=Glycine max PE=2 SV=1	C6TGY4	1.42e-107	100	268.855	134	133
TRINITY_DN37404_c0_g1_i1	9FABAA0A0K8WMK4 p-coumarate: ligase 2 OS=Acacia koa GN=4cl2 PE=4 SV=1	1921	tr|I1MBZ0|SOYBNI1MBZ0 Uncharacterized protein OS=Glycine max GN=GLYMA_14G223200 PE=4 SV=1	I1MBZ0	1.44e-107	100	978.778	549	508
TRINITY_DN16264_c8_g1_i4	9FABAA0A0K8WMM5 Chalcone synthase 2 OS=Acacia koa GN=chs2 PE=3 SV=1	2205	tr|A0A0K8WMM5|9FABAA0A0K8WMM5 Chalcone synthase 2 OS=Acacia koa GN=chs2 PE=3 SV=1	A0A0K8WMM5	1.44e-107	100	771.541	388	380
TRINITY_DN33217_c0_g1_i1	9FABAA0A0K8WMR5 Cyclic nucleotide-gated channel 1-like OS=Acacia koa PE=4 SV=1	311	tr|A0A0K8WMR5|9FABAA0A0K8WMR5 Cyclic nucleotide-gated channel 1-like OS=Acacia koa PE=4 SV=1	A0A0K8WMR5	1.44e-107	100	51.6026	27	26
TRINITY_DN15501_c0_g2_i1	9FABAA0A0S2IKL7 H+-pyrophosphatase OS=Ammopiptanthus nanus PE=2 SV=1	2767	tr|V7CA89|PHAVUV7CA89 Uncharacterized protein OS=Phaseolus vulgaris GN=PHAVU_003G171500g PE=3 SV=1	V7CA89	1.45e-107	97.8495	1489.55	766	758
TRINITY_DN11904_c0_g1_i1	9FABAA0A0S2XIN1 ATP synthase subunit chloroplastic OS=Leucaena trichandra GN=atpB PE=3 SV=1	2433	tr|A0A0S2XIN1|9FABAA0A0S2XIN1 ATP synthase subunit beta, chloroplastic OS=Leucaena trichandra GN=atpB PE=3 SV=1	A0A0S2XIN1	1.45e-107	100	991.875	494	493
TRINITY_DN26783_c0_g1_i1	9FABAA0A0X8GHE9 Ribosomal L33 OS=Lespedeza capitata PE=4 SV=1	505	tr|A0A0X8GHE9|9FABAA0A0X8GHE9 Ribosomal protein L33 OS=Lespedeza capitata PE=4 SV=1	A0A0X8GHE9	1.46e-107	96.6667	84.7297	42	42
TRINITY_DN24290_c0_g1_i1	9FABAA0A0X8GHQ2 RNA polymerase beta subunit OS=Lespedeza capitata PE=4 SV=1	540	tr|A0A0X8GHQ2|9FABAA0A0X8GHQ2 RNA polymerase beta'' subunit OS=Lespedeza capitata PE=4 SV=1	A0A0X8GHQ2	1.48e-107	95.2891	105.145	62	54
TRINITY_DN41809_c0_g1_i1	9FABAA0A0X8GI03 Ribosomal S18 OS=Desmodium illinoense PE=4 SV=1	487	tr|A0A0X8GI03|9FABAA0A0X8GI03 Ribosomal protein S18 OS=Desmodium illinoense PE=4 SV=1	A0A0X8GI03	1.49e-107	99.1228	140.584	70	70
TRINITY_DN52036_c0_g1_i1	9FABAA0A0X8GI20 Ribosomal S19 OS=Desmodium illinoense PE=4 SV=1	232	tr|A0A0X8GI20|9FABAA0A0X8GI20 Ribosomal protein S19 OS=Desmodium illinoense PE=4 SV=1	A0A0X8GI20	1.49e-107	99.1071	140.584	68	68
TRINITY_DN19277_c0_g1_i1	9FABAA0A0X8GI40 Ribosomal S2 OS=Desmodium illinoense PE=4 SV=1	638	tr|A0A0X8GI40|9FABAA0A0X8GI40 Ribosomal protein S2 OS=Desmodium illinoense PE=4 SV=1	A0A0X8GI40	1.5e-107	100	244.973	123	121
TRINITY_DN21552_c0_g1_i1	9FABAA0A0X8GJ99 RNA polymerase beta subunit OS=Psoralidium lanceolatum PE=4 SV=1	283	tr|A0A0X8GJ99|9FABAA0A0X8GJ99 RNA polymerase beta'' subunit OS=Psoralidium lanceolatum PE=4 SV=1	A0A0X8GJ99	1.51e-107	100	137.887	74	71
TRINITY_DN19163_c0_g1_i1	9FABAA0A0Y0U4A8 NADH dehydrogenase subunit I OS=Psoralidium lanceolatum PE=4 SV=1	219	tr|A0A0Y0U4A8|9FABAA0A0Y0U4A8 NADH dehydrogenase subunit I OS=Psoralidium lanceolatum PE=4 SV=1	A0A0Y0U4A8	1.51e-107	100	145.206	70	70
TRINITY_DN2548_c0_g1_i1	9FABAA0A0Y0U5T2 Photosystem II K OS=Desmodium illinoense PE=4 SV=1	320	tr|K7MDS5|SOYBNK7MDS5 Uncharacterized protein OS=Glycine max PE=3 SV=1	K7MDS5	1.51e-107	97.006	101.679	52	52
TRINITY_DN2548_c0_g2_i1	9FABAA0A0Y0U5T2 Photosystem II K OS=Desmodium illinoense PE=4 SV=1	319	tr|K7MDS5|SOYBNK7MDS5 Uncharacterized protein OS=Glycine max PE=3 SV=1	K7MDS5	1.51e-107	97.006	113.235	69	69
TRINITY_DN42330_c0_g1_i1	9FABAA0A0Y0UQ18 RNA polymerase beta subunit OS=Desmodium illinoense PE=4 SV=1	599	tr|A0A0Y0UQ18|9FABAA0A0Y0UQ18 RNA polymerase beta' subunit OS=Desmodium illinoense PE=4 SV=1	A0A0Y0UQ18	1.51e-107	97.6087	389.037	199	189
TRINITY_DN17773_c0_g1_i1	9FABAA0A0Y0UR56 Ribosomal S8 OS=Pediomelum esculentum PE=4 SV=1	517	tr|A0A0Y0UR56|9FABAA0A0Y0UR56 Ribosomal protein S8 OS=Pediomelum esculentum PE=4 SV=1	A0A0Y0UR56	1.51e-107	95.5556	140.584	70	69
TRINITY_DN34065_c0_g1_i1	9FABAA0A0Y0V0M3 Ribosomal L14 OS=Lespedeza capitata PE=4 SV=1	205	tr|A0A0Y0V0M3|9FABAA0A0Y0V0M3 Ribosomal protein L14 OS=Lespedeza capitata PE=4 SV=1	A0A0Y0V0M3	1.53e-107	98.7654	136.346	68	68
TRINITY_DN54143_c0_g1_i1	9FABAA0A109RTD5 Ribosomal L20 OS=Lespedeza capitata PE=4 SV=1	343	tr|A0A109RTD5|9FABAA0A109RTD5 Ribosomal protein L20 OS=Lespedeza capitata PE=4 SV=1	A0A109RTD5	1.54e-107	100	123.635	81	77
TRINITY_DN43599_c0_g1_i1	9FABAA0A110BE97 ATPase subunit 8 OS=Glycyrrhiza lepidota PE=4 SV=1	599	tr|A0A110BE97|9FABAA0A110BE97 ATPase subunit 8 OS=Glycyrrhiza lepidota PE=4 SV=1	A0A110BE97	1.54e-107	98.1651	256.914	137	128
TRINITY_DN54338_c0_g1_i1	9FABAA0A120IGH6 Envelope membrane OS=Lespedeza capitata PE=4 SV=1	318	tr|A0A120IGH6|9FABAA0A120IGH6 Envelope membrane protein OS=Lespedeza capitata PE=4 SV=1	A0A120IGH6	1.54e-107	98.0645	97.4413	47	47
TRINITY_DN17479_c0_g1_i1	9FABAA0A120IH18 Ribosomal S3 OS=Lespedeza capitata PE=4 SV=1	215	tr|A0A120IH18|9FABAA0A120IH18 Ribosomal protein S3 OS=Lespedeza capitata PE=4 SV=1	A0A120IH18	1.55e-107	100	140.198	71	71
TRINITY_DN31414_c0_g1_i1	9FABAA0A120IH53 OS=Lespedeza capitata PE=4 SV=1	348	tr|A0A120IH53|9FABAA0A120IH53 MatR OS=Lespedeza capitata PE=4 SV=1	A0A120IH53	1.55e-107	97.7679	196.052	100	98
TRINITY_DN16912_c0_g1_i1	9FABAA4PIB8 Trypsin inhibitor OS=Apios americana GN=aati-g PE=2 SV=1	214	tr|A4PIB8|9FABAA4PIB8 Trypsin inhibitor OS=Apios americana GN=aati-g PE=2 SV=1	A4PIB8	1.56e-107	100	105.145	70	57
TRINITY_DN840_c0_g3_i1	9FABAA4ZYU3 Oleate desaturase OS=Caragana korshinskii GN=FAD2-2 PE=2 SV=1	858	tr|K7KF23|SOYBNK7KF23 Uncharacterized protein OS=Glycine max PE=4 SV=1	K7KF23	1.56e-107	96.1538	54.6842	33	26
TRINITY_DN50974_c0_g1_i1	9FABAB0FAH9 Maturase (Fragment) OS=Psorothamnus emoryi GN=matR PE=4 SV=1	259	tr|B0FAH9|9FABAB0FAH9 Maturase (Fragment) OS=Psorothamnus emoryi GN=matR PE=4 SV=1	B0FAH9	1.58e-107	95.7529	169.859	86	83
TRINITY_DN16066_c2_g2_i1	9FABAB0LSQ7 Actin (Fragment) OS=Hymenaea courbaril stilbocarpa GN=ACT1 PE=2 SV=1	255	tr|B0LSQ7|9FABAB0LSQ7 Actin (Fragment) OS=Hymenaea courbaril var. stilbocarpa GN=ACT1 PE=2 SV=1	B0LSQ7	1.58e-107	95.4545	179.489	84	84
TRINITY_DN1857_c0_g1_i1	9FABAB0M183 Acetylcholinesterase OS=Macroptilium atropurpureum GN=ache PE=2 SV=1	1539	tr|B0M183|9FABAB0M183 Acetylcholinesterase OS=Macroptilium atropurpureum GN=ache PE=2 SV=1	B0M183	1.58e-107	98.5472	734.176	382	363
TRINITY_DN8714_c0_g1_i1	9FABAD7F0A8 C-repeat binding factor 1 OS=Ammopiptanthus mongolicus GN=CBF1 PE=2 SV=1	550	tr|D7F0A8|9FABAD7F0A8 C-repeat binding factor 1 OS=Ammopiptanthus mongolicus GN=CBF1 PE=2 SV=1	D7F0A8	1.58e-107	98.6207	133.265	151	105
TRINITY_DN8714_c0_g3_i1	9FABAD7F0A8 C-repeat binding factor 1 OS=Ammopiptanthus mongolicus GN=CBF1 PE=2 SV=1	550	tr|D7F0A8|9FABAD7F0A8 C-repeat binding factor 1 OS=Ammopiptanthus mongolicus GN=CBF1 PE=2 SV=1	D7F0A8	1.6e-107	98.6207	133.265	151	105
TRINITY_DN28049_c0_g1_i1	9FABAE0A236 Ca2+ H+-exchanging OS=Galega orientalis GN=CAX PE=2 SV=1	353	tr|A0A0R0J3G1|SOYBNA0A0R0J3G1 Uncharacterized protein OS=Glycine max GN=GLYMA_07G149600 PE=4 SV=1	A0A0R0J3G1	1.6e-107	97.4576	218.779	117	113
TRINITY_DN10248_c0_g2_i1	9FABAE2DZJ9 amine oxidase (Fragment) OS=Arachis diogoi PE=2 SV=1	865	tr|E2DZJ9|9FABAE2DZJ9 Putative amine oxidase (Fragment) OS=Arachis diogoi PE=2 SV=1	E2DZJ9	1.62e-107	98.3193	130.183	65	64
TRINITY_DN3449_c0_g1_i1	9FABAE2E6S1 microtubule-associated (Fragment) OS=Arachis diogoi PE=2 SV=1	293	tr|V7CEN8|PHAVUV7CEN8 Uncharacterized protein OS=Phaseolus vulgaris GN=PHAVU_003G196100g PE=4 SV=1	V7CEN8	1.63e-107	100	97.0561	61	58
TRINITY_DN16016_c0_g1_i2	9FABAE2EAJ4 Gigantea (Fragment) OS=Arachis diogoi PE=2 SV=1	426	tr|E2EAJ4|9FABAE2EAJ4 Gigantea (Fragment) OS=Arachis diogoi PE=2 SV=1	E2EAJ4	1.63e-107	95.5224	253.832	141	140
TRINITY_DN32389_c0_g1_i1	9FABAE2IU27 Maturase (Fragment) OS=Astragalus verus GN=matR PE=4 SV=1	235	tr|E2IU27|9FABAE2IU27 Maturase (Fragment) OS=Astragalus verus GN=matR PE=4 SV=1	E2IU27	1.63e-107	98.0583	109.768	54	54
TRINITY_DN16150_c1_g1_i3	9FABAE3NYG5 (Fragment) OS=Arachis diogoi PE=2 SV=1	1046	tr|E3NYG5|9FABAE3NYG5 SecY protein (Fragment) OS=Arachis diogoi PE=2 SV=1	E3NYG5	1.63e-107	100	253.447	124	124
TRINITY_DN16150_c1_g1_i5	9FABAE3NYG5 (Fragment) OS=Arachis diogoi PE=2 SV=1	815	tr|E3NYG5|9FABAE3NYG5 SecY protein (Fragment) OS=Arachis diogoi PE=2 SV=1	E3NYG5	1.64e-107	100	323.939	159	159
TRINITY_DN1764_c0_g1_i1	9FABAE3NYG5 (Fragment) OS=Arachis diogoi PE=2 SV=1	893	tr|K7NZM9|LARDCK7NZM9 Uncharacterized protein (Fragment) OS=Larix decidua GN=CL415Contig1_04 PE=3 SV=1	K7NZM9	1.65e-107	97.2081	47.3654	39	28
TRINITY_DN15921_c0_g1_i1	9FABAE3NYH3 Tonoplast intrinsic (Fragment) OS=Arachis diogoi PE=2 SV=1	762	tr|E3NYH3|9FABAE3NYH3 Tonoplast intrinsic protein (Fragment) OS=Arachis diogoi PE=2 SV=1	E3NYH3	1.65e-107	98.9362	112.079	68	67
TRINITY_DN15921_c0_g3_i1	9FABAE3NYH3 Tonoplast intrinsic (Fragment) OS=Arachis diogoi PE=2 SV=1	782	tr|E3NYH3|9FABAE3NYH3 Tonoplast intrinsic protein (Fragment) OS=Arachis diogoi PE=2 SV=1	E3NYH3	1.65e-107	98.9362	118.242	74	71
TRINITY_DN15921_c0_g4_i1	9FABAE3NYH3 Tonoplast intrinsic (Fragment) OS=Arachis diogoi PE=2 SV=1	753	tr|E3NYH3|9FABAE3NYH3 Tonoplast intrinsic protein (Fragment) OS=Arachis diogoi PE=2 SV=1	E3NYH3	1.65e-107	98.9362	104.76	65	64
TRINITY_DN1857_c0_g2_i1	9FABAE5LMF9 Acetylcholinesterase OS=Afgekia filipes GN=A PE=2 SV=1	1030	tr|V7CM40|PHAVUV7CM40 Uncharacterized protein OS=Phaseolus vulgaris GN=PHAVU_002G223300g PE=4 SV=1	V7CM40	1.65e-107	98.5477	461.455	231	220
TRINITY_DN7350_c0_g1_i1	9FABAE9NPB5 dehydration responsive element binding OS=Eremosparton songoricum GN=dreb PE=2 SV=1	388	tr|E9NPB5|9FABAE9NPB5 Putative dehydration responsive element binding protein OS=Eremosparton songoricum GN=dreb PE=2 SV=1	E9NPB5	1.65e-107	100	68.9366	39	34
TRINITY_DN7350_c0_g2_i1	9FABAE9NPB5 dehydration responsive element binding OS=Eremosparton songoricum GN=dreb PE=2 SV=1	393	tr|E9NPB5|9FABAE9NPB5 Putative dehydration responsive element binding protein OS=Eremosparton songoricum GN=dreb PE=2 SV=1	E9NPB5	1.65e-107	100	68.9366	39	34
TRINITY_DN10097_c1_g1_i1	9FABAF8S297 Thioredoxin h 1-1 OS=Galega orientalis GN=Trxh1-1 PE=2 SV=1	537	tr|V7CKD8|PHAVUV7CKD8 Uncharacterized protein OS=Phaseolus vulgaris GN=PHAVU_002G167100g PE=4 SV=1	V7CKD8	1.65e-107	98.9247	157.147	79	79
TRINITY_DN45421_c0_g1_i1	9FABAG9BZY1 Pathogenesis-related class 10 (Fragment) OS=Oxytropis arctobia GN=PR-10 PE=3 SV=1	520	tr|G9BZY1|9FABAG9BZY1 Pathogenesis-related protein class 10 (Fragment) OS=Oxytropis arctobia GN=PR-10 PE=3 SV=1	G9BZY1	1.65e-107	99.359	161.77	96	90
TRINITY_DN48984_c0_g1_i1	9FABAH6VUS5 Ubiquitin OS=Ammopiptanthus mongolicus PE=2 SV=1	765	tr|C6SXJ1|SOYBNC6SXJ1 Putative uncharacterized protein OS=Glycine max PE=2 SV=1	C6SXJ1	1.65e-107	98.9011	167.162	130	99
TRINITY_DN9208_c0_g1_i1	9FABAH6VUT8 Heat shock (Fragment) OS=Ammopiptanthus mongolicus PE=2 SV=1	938	tr|C6SWQ1|SOYBNC6SWQ1 Uncharacterized protein OS=Glycine max GN=GLYMA_11G105800 PE=2 SV=1	C6SWQ1	1.65e-107	98.8235	190.66	104	95
TRINITY_DN19582_c0_g1_i1	9FABAH9CW52 Desiccation-related OS=Mucuna sempervirens PE=2 SV=1	255	tr|H9CW52|9FABAH9CW52 Desiccation-related protein OS=Mucuna sempervirens PE=2 SV=1	H9CW52	1.66e-107	96.5753	112.464	85	65
TRINITY_DN13668_c1_g1_i1	9FABAI1SZ67 Dehydration-responsive element binding OS=Lespedeza potaninii GN=DREB PE=2 SV=1	1560	tr|V7ARE9|PHAVUV7ARE9 Uncharacterized protein OS=Phaseolus vulgaris GN=PHAVU_009G029600g PE=4 SV=1	V7ARE9	1.66e-107	97.6744	358.992	360	286
TRINITY_DN15677_c0_g2_i1	9FABAI1SZ67 Dehydration-responsive element binding OS=Lespedeza potaninii GN=DREB PE=2 SV=1	660	tr|I1SZ67|9FABAI1SZ67 Dehydration-responsive element binding protein OS=Lespedeza potaninii GN=DREB PE=2 SV=1	I1SZ67	1.66e-107	99.1597	61.2326	35	33
TRINITY_DN38947_c0_g1_i1	9FABAI3UI46 2-hydroxyisoflavanone dehydratase OS=Pueraria candollei mirifica PE=2 SV=1	449	tr|V7CIJ4|PHAVUV7CIJ4 Uncharacterized protein OS=Phaseolus vulgaris GN=PHAVU_002G047500g PE=4 SV=1	V7CIJ4	1.67e-107	97.7612	217.624	145	125
TRINITY_DN38947_c0_g2_i1	9FABAI3UI46 2-hydroxyisoflavanone dehydratase OS=Pueraria candollei mirifica PE=2 SV=1	328	tr|A0A0S3T6F5|PHAANA0A0S3T6F5 Uncharacterized protein OS=Vigna angularis var. angularis GN=Vigan.10G243200 PE=4 SV=1	A0A0S3T6F5	1.68e-107	97.7636	162.155	99	88
TRINITY_DN43367_c0_g1_i1	9FABAI6N3H4 Vacuolar processing enzyme OS=Arachis diogoi PE=2 SV=1	330	tr|I6N3H4|9FABAI6N3H4 Vacuolar processing enzyme OS=Arachis diogoi PE=2 SV=1	I6N3H4	1.68e-107	100	45.0542	25	21
TRINITY_DN15970_c0_g2_i6	9FABAJ7H846 Delta-1-pyrroline-5-carboxylate synthetase OS=Sophora davidii GN=P5CS PE=2 SV=1	303	tr|A0A0S3RV69|PHAANA0A0S3RV69 Uncharacterized protein OS=Vigna angularis var. angularis GN=Vigan.04G191500 PE=4 SV=1	A0A0S3RV69	1.68e-107	98.9362	72.4034	36	35
TRINITY_DN1084_c0_g2_i1	9FABAJ9RYC5 Catalase (Fragment) OS=Eperua falcata PE=4 SV=1	574	tr|J9RYC5|9FABAJ9RYC5 Catalase (Fragment) OS=Eperua falcata PE=4 SV=1	J9RYC5	1.68e-107	98.4	208.379	111	106
TRINITY_DN37281_c0_g1_i1	9FABAK9N5V5 Legume-specific OS=Aeschynomene evenia PE=4 SV=1	621	tr|C6SX69|SOYBNC6SX69 Uncharacterized protein OS=Glycine max GN=GLYMA_01G102300 PE=2 SV=1	C6SX69	1.68e-107	100	125.176	82	73
TRINITY_DN133_c0_g1_i1	9FABAM4I0S6 Delta-pyrroline-5-carboxylate synthetase OS=Lespedeza potaninii GN=P5CS PE=2 SV=1	532	tr|M4I0S6|9FABAM4I0S6 Delta-pyrroline-5-carboxylate synthetase OS=Lespedeza potaninii GN=P5CS PE=2 SV=1	M4I0S6	1.68e-107	100	146.747	71	71
TRINITY_DN37864_c0_g1_i1	9FABAM9RSD2 F-box kelch-repeat OS=Caragana korshinskii PE=2 SV=1	2433	tr|I1N4S8|SOYBNI1N4S8 Uncharacterized protein OS=Glycine max GN=GLYMA_18G275900 PE=4 SV=2	I1N4S8	1.68e-107	100	871.307	442	424
TRINITY_DN16210_c1_g3_i1	9FABAM9RTK3 Phosphoenolpyruvate carboxylase-related kinase 1 OS=Caragana korshinskii GN=PEPKR1 PE=2 SV=1	3479	tr|M9RTK3|9FABAM9RTK3 Phosphoenolpyruvate carboxylase-related kinase 1 OS=Caragana korshinskii GN=PEPKR1 PE=2 SV=1	M9RTK3	1.68e-107	100	823.157	521	438
TRINITY_DN16210_c1_g3_i2	9FABAM9RTK3 Phosphoenolpyruvate carboxylase-related kinase 1 OS=Caragana korshinskii GN=PEPKR1 PE=2 SV=1	3590	tr|M9RTK3|9FABAM9RTK3 Phosphoenolpyruvate carboxylase-related kinase 1 OS=Caragana korshinskii GN=PEPKR1 PE=2 SV=1	M9RTK3	1.68e-107	100	823.157	521	438
TRINITY_DN5484_c0_g1_i1	9FABAQ5EE13 Calcineurin B OS=Ammopiptanthus mongolicus GN=CBL1 PE=2 SV=1	979	tr|A0A0S3T5D3|PHAANA0A0S3T5D3 Uncharacterized protein OS=Vigna angularis var. angularis GN=Vigan.10G198000 PE=4 SV=1	A0A0S3T5D3	1.68e-107	98.7342	392.889	212	205
TRINITY_DN9253_c0_g1_i1	9FABAQ6XPS8 Drought-induced 1 OS=Glycine latifolia PE=2 SV=1	396	tr|C6T2D9|SOYBNC6T2D9 Uncharacterized protein OS=Glycine max GN=GLYMA_18G006400 PE=2 SV=1	C6T2D9	1.68e-107	98.7952	159.844	84	83
TRINITY_DN46446_c0_g1_i1	9FABAQ8S4Q2 Ethylene-responsive transciptional coactivator OS=Retama raetam GN=ERT PE=2 SV=1	883	tr|V7C691|PHAVUV7C691 Uncharacterized protein OS=Phaseolus vulgaris GN=PHAVU_004G162100g PE=4 SV=1	V7C691	1.68e-107	95.8763	238.424	146	132
TRINITY_DN46446_c0_g2_i1	9FABAQ8S4Q2 Ethylene-responsive transciptional coactivator OS=Retama raetam GN=ERT PE=2 SV=1	883	tr|A0A0L9VH78|PHAANA0A0L9VH78 Uncharacterized protein OS=Phaseolus angularis GN=LR48_Vigan10g016900 PE=4 SV=1	A0A0L9VH78	1.68e-107	95.8763	246.899	146	135
TRINITY_DN23745_c0_g1_i1	9FABAQ8W1M7 Drought-induced RPR-10 OS=Retama raetam PE=2 SV=1	353	tr|Q8W1M7|9FABAQ8W1M7 Drought-induced protein RPR-10 OS=Retama raetam PE=2 SV=1	Q8W1M7	1.68e-107	100	174.866	105	96
TRINITY_DN7220_c0_g1_i1	9FABAQ9SE66 Cytochrome c oxidase subunit 2 (Fragment) OS=Atylosia lineata GN=cox2 PE=3 SV=1	1600	tr|Q9SE66|9FABAQ9SE66 Cytochrome c oxidase subunit 2 (Fragment) OS=Atylosia lineata GN=cox2 PE=3 SV=1	Q9SE66	1.68e-107	95.9677	661.374	342	339
TRINITY_DN7220_c0_g1_i2	9FABAQ9SE66 Cytochrome c oxidase subunit 2 (Fragment) OS=Atylosia lineata GN=cox2 PE=3 SV=1	1941	tr|Q9SE66|9FABAQ9SE66 Cytochrome c oxidase subunit 2 (Fragment) OS=Atylosia lineata GN=cox2 PE=3 SV=1	Q9SE66	1.68e-107	95.9677	661.374	342	339
TRINITY_DN45282_c0_g1_i1	9FABAR9R650 Knotted-1 homeobox OS=Caragana korshinskii GN=KN-1 PE=2 SV=1	231	tr|R9R650|9FABAR9R650 Knotted-1 homeobox protein OS=Caragana korshinskii GN=KN-1 PE=2 SV=1	R9R650	1.68e-107	96.3415	66.6254	34	32
TRINITY_DN6976_c0_g1_i1	9FABAR9R650 Knotted-1 homeobox OS=Caragana korshinskii GN=KN-1 PE=2 SV=1	870	tr|A0A0S3T2Y2|PHAANA0A0S3T2Y2 Uncharacterized protein OS=Vigna angularis var. angularis GN=Vigan.10G095500 PE=4 SV=1	A0A0S3T2Y2	1.69e-107	99.4681	436.417	277	256
TRINITY_DN30230_c0_g1_i1	9FABAR9R674 Laccase-17 (Fragment) OS=Caragana korshinskii GN=LAC17 PE=2 SV=1	448	tr|R9R674|9FABAR9R674 Laccase-17-like protein (Fragment) OS=Caragana korshinskii GN=LAC17 PE=2 SV=1	R9R674	1.7e-107	100	268.085	148	136
TRINITY_DN13474_c0_g2_i1	9FABAR9R697 FAM48A (Fragment) OS=Caragana korshinskii GN=FAM48A PE=2 SV=1	4267	tr|K7KZK8|SOYBNK7KZK8 Uncharacterized protein OS=Glycine max GN=GLYMA_07G042100 PE=4 SV=1	K7KZK8	1.7e-107	96.371	1797.33	1290	1150
TRINITY_DN13474_c0_g2_i3	9FABAR9R697 FAM48A (Fragment) OS=Caragana korshinskii GN=FAM48A PE=2 SV=1	4364	tr|K7KZK8|SOYBNK7KZK8 Uncharacterized protein OS=Glycine max GN=GLYMA_07G042100 PE=4 SV=1	K7KZK8	1.7e-107	96.3719	1177.93	724	663
TRINITY_DN13474_c0_g2_i4	9FABAR9R697 FAM48A (Fragment) OS=Caragana korshinskii GN=FAM48A PE=2 SV=1	4285	tr|K7KZK8|SOYBNK7KZK8 Uncharacterized protein OS=Glycine max GN=GLYMA_07G042100 PE=4 SV=1	K7KZK8	1.7e-107	96.3731	1809.27	1290	1156
TRINITY_DN7838_c0_g1_i1	9FABAR9R6H6 Shatterproof OS=Medicago rugosa PE=2 SV=1	642	tr|R9R6H6|9FABAR9R6H6 Shatterproof OS=Medicago rugosa PE=2 SV=1	R9R6H6	1.7e-107	100	361.303	196	194
TRINITY_DN7838_c0_g1_i2	9FABAR9R6H6 Shatterproof OS=Medicago rugosa PE=2 SV=1	758	tr|R9R6H6|9FABAR9R6H6 Shatterproof OS=Medicago rugosa PE=2 SV=1	R9R6H6	1.7e-107	100	361.303	196	194
TRINITY_DN48212_c0_g1_i1	9FABAR9ZPT6 DNA-directed RNA polymerase subunit alpha OS=Glycine cyrtoloba GN=rpoA PE=3 SV=1	268	tr|R9ZPT6|9FABAR9ZPT6 DNA-directed RNA polymerase subunit alpha OS=Glycine cyrtoloba GN=rpoA PE=3 SV=1	R9ZPT6	1.72e-107	98.8506	176.407	92	87
TRINITY_DN3964_c0_g1_i1	9FABAR9ZQQ8 Ycf2 OS=Glycine stenophita GN=ycf2 PE=3 SV=1	328	tr|I1NDZ3|SOYBNI1NDZ3 Uncharacterized protein OS=Glycine max GN=GLYMA_20G045300 PE=4 SV=1	I1NDZ3	1.73e-107	99.4819	128.257	61	60
TRINITY_DN46634_c0_g1_i1	9FABAR9ZR00 Hypothetical chloroplast RF1 OS=Glycine dolichocarpa GN=ycf1 PE=4 SV=1	382	tr|R9ZR00|9FABAR9ZR00 Hypothetical chloroplast RF1 OS=Glycine dolichocarpa GN=ycf1 PE=4 SV=1	R9ZR00	1.73e-107	95.3443	184.496	123	104
TRINITY_DN28151_c0_g1_i1	9FABAR9ZRS6 DNA-directed RNA polymerase subunit beta OS=Glycine cyrtoloba GN=rpoC2 PE=3 SV=1	410	tr|R9ZRS6|9FABAR9ZRS6 DNA-directed RNA polymerase subunit beta'' OS=Glycine cyrtoloba GN=rpoC2 PE=3 SV=1	R9ZRS6	1.73e-107	95.0276	252.677	136	130
TRINITY_DN31790_c0_g1_i1	9FABAR9ZSB6 30S ribosomal chloroplastic OS=Glycine stenophita GN=rps3 PE=3 SV=1	471	tr|R9ZSB6|9FABAR9ZSB6 30S ribosomal protein S3, chloroplastic OS=Glycine stenophita GN=rps3 PE=3 SV=1	R9ZSB6	1.73e-107	95.0617	236.498	119	118
TRINITY_DN54910_c0_g1_i1	9FABAR9ZSJ8 Acetyl-coenzyme A carboxylase carboxyl transferase subunit chloroplastic OS=Glycine stenophita GN=accD PE=3 SV=1	217	tr|R9ZSJ8|9FABAR9ZSJ8 Acetyl-coenzyme A carboxylase carboxyl transferase subunit beta, chloroplastic OS=Glycine stenophita GN=accD PE=3 SV=1	R9ZSJ8	1.73e-107	100	109.383	63	57
TRINITY_DN31242_c0_g1_i1	9FABAR9ZSN5 Hypothetical chloroplast RF1 OS=Glycine stenophita GN=ycf1 PE=4 SV=1	376	tr|R9ZSN5|9FABAR9ZSN5 Hypothetical chloroplast RF1 OS=Glycine stenophita GN=ycf1 PE=4 SV=1	R9ZSN5	1.73e-107	95.8333	49.6766	118	59
TRINITY_DN40215_c0_g1_i1	9FABAR9ZSV2 Cytochrome c biogenesis OS=Glycine dolichocarpa GN=ccsA PE=3 SV=1	435	tr|R9ZSV2|9FABAR9ZSV2 Cytochrome c biogenesis protein CcsA OS=Glycine dolichocarpa GN=ccsA PE=3 SV=1	R9ZSV2	1.73e-107	95.7447	235.728	114	113
TRINITY_DN51022_c0_g1_i1	9FABAR9ZU47 DNA-directed RNA polymerase subunit beta OS=Glycine stenophita GN=rpoC2 PE=3 SV=1	377	tr|R9ZU47|9FABAR9ZU47 DNA-directed RNA polymerase subunit beta'' OS=Glycine stenophita GN=rpoC2 PE=3 SV=1	R9ZU47	1.73e-107	100	65.855	105	58
TRINITY_DN54376_c0_g1_i1	9FABAR9ZU47 DNA-directed RNA polymerase subunit beta OS=Glycine stenophita GN=rpoC2 PE=3 SV=1	251	tr|R9ZU47|9FABAR9ZU47 DNA-directed RNA polymerase subunit beta'' OS=Glycine stenophita GN=rpoC2 PE=3 SV=1	R9ZU47	1.73e-107	98.0636	118.242	84	73
TRINITY_DN44817_c0_g1_i1	9FABAR9ZU93 NADH-plastoquinone oxidoreductase subunit 5 OS=Glycine stenophita GN=ndhF PE=4 SV=1	285	tr|R9ZU93|9FABAR9ZU93 NADH-plastoquinone oxidoreductase subunit 5 OS=Glycine stenophita GN=ndhF PE=4 SV=1	R9ZU93	1.73e-107	95	121.324	67	62
TRINITY_DN49968_c0_g1_i1	9FABAR9ZUU0 Photosystem I reaction center subunit IX OS=Glycine falcata GN=psaJ PE=3 SV=1	250	tr|A0A0R0G5A8|SOYBNA0A0R0G5A8 Uncharacterized protein OS=Glycine max GN=GLYMA_15G238800 PE=3 SV=1	A0A0R0G5A8	1.73e-107	99.6139	93.2041	49	47
TRINITY_DN19754_c0_g1_i1	9FABAR9ZUW5 NAD(P)H-quinone oxidoreductase subunit chloroplastic OS=Glycine falcata GN=ndhG PE=3 SV=1	422	tr|R9ZUW5|9FABAR9ZUW5 NAD(P)H-quinone oxidoreductase subunit 6, chloroplastic OS=Glycine falcata GN=ndhG PE=3 SV=1	R9ZUW5	1.73e-107	100	209.92	110	106
TRINITY_DN15637_c0_g7_i1	9FABAS5VL25 Peptidyl-prolyl cis-trans isomerase OS=Aeschynomene indica GN=CYP PE=3 SV=1	799	tr|S5VL25|9FABAS5VL25 Peptidyl-prolyl cis-trans isomerase OS=Aeschynomene indica GN=CYP PE=3 SV=1	S5VL25	1.73e-107	99.0991	251.521	140	138
TRINITY_DN40592_c0_g1_i1	9FABAU6EFK2 Ty1-copia-like retrotransposon OS=Cercis chinensis GN=Ty1-copia PE=4 SV=1	859	tr|A5BK17|VITVIA5BK17 Putative uncharacterized protein OS=Vitis vinifera GN=VITISV_024648 PE=4 SV=1	A5BK17	1.73e-107	95.8333	125.561	277	137
TRINITY_DN7986_c0_g1_i1	9FABAU6EFK2 Ty1-copia-like retrotransposon OS=Cercis chinensis GN=Ty1-copia PE=4 SV=1	597	tr|A5BK17|VITVIA5BK17 Putative uncharacterized protein OS=Vitis vinifera GN=VITISV_024648 PE=4 SV=1	A5BK17	1.73e-107	100	50.8322	51	31
TRINITY_DN13183_c0_g1_i1	9FABAV9I5Y7 Cinnamyl alcohol dehydrogenase OS=Caragana korshinskii GN=CAD PE=2 SV=1	810	tr|A0A0S3SMA5|PHAANA0A0S3SMA5 Uncharacterized protein OS=Vigna angularis var. angularis GN=Vigan.08G044900 PE=3 SV=1	A0A0S3SMA5	1.73e-107	100	121.709	76	72
TRINITY_DN14116_c0_g1_i1	9FABAV9I5Z4 Cinnamoyl- O-methyltransferase OS=Caragana korshinskii GN=CCOAOMT PE=2 SV=1	1078	tr|I1JE07|SOYBNI1JE07 Uncharacterized protein OS=Glycine max GN=GLYMA_02G103500 PE=4 SV=1	I1JE07	1.73e-107	96.2343	477.248	276	256
TRINITY_DN14594_c0_g1_i2	9FABAW0CA92 NAC domain-containing OS=Ammopiptanthus mongolicus GN=NAC1 PE=2 SV=1	1980	tr|V7C8E1|PHAVUV7C8E1 Uncharacterized protein OS=Phaseolus vulgaris GN=PHAVU_003G045600g PE=4 SV=1	V7C8E1	1.73e-107	95.6757	304.294	158	149
TRINITY_DN24708_c0_g1_i1	9FABAX5GY62 Centromeric histone 3 OS=Cajanus cajanifolius GN= 3 PE=2 SV=1	448	tr|X5GY62|9FABAX5GY62 Centromeric histone 3 OS=Cajanus cajanifolius GN=CenH3 PE=2 SV=1	X5GY62	1.73e-107	99.0909	46.2098	24	23
TRINITY_DN8331_c0_g1_i1	9FABAX5GY62 Centromeric histone 3 OS=Cajanus cajanifolius GN= 3 PE=2 SV=1	735	tr|X5GY62|9FABAX5GY62 Centromeric histone 3 OS=Cajanus cajanifolius GN=CenH3 PE=2 SV=1	X5GY62	1.73e-107	97.0588	207.223	129	129
TRINITY_DN8331_c0_g1_i2	9FABAX5GY62 Centromeric histone 3 OS=Cajanus cajanifolius GN= 3 PE=2 SV=1	868	tr|X5GY62|9FABAX5GY62 Centromeric histone 3 OS=Cajanus cajanifolius GN=CenH3 PE=2 SV=1	X5GY62	1.74e-107	97.0588	264.233	157	157
TRINITY_DN45385_c0_g1_i1	9GENTG4XZW3 Expansin OS=Breonia chinensis GN=EXPA4 PE=2 SV=1	352	tr|H9M9R8|PINLAH9M9R8 Uncharacterized protein (Fragment) OS=Pinus lambertiana GN=0_13323_01 PE=3 SV=1	H9M9R8	1.74e-107	100	43.8986	23	21
TRINITY_DN53095_c0_g1_i1	9GENTK7P8Z6 U2 small nuclear ribonucleo A (Fragment) OS=Coffea bonnieri GN=U2A PE=4 SV=1	449	tr|V7C6M6|PHAVUV7C6M6 Uncharacterized protein OS=Phaseolus vulgaris GN=PHAVU_003G001500g PE=4 SV=1	V7C6M6	1.74e-107	95	100.523	60	56
TRINITY_DN33353_c0_g1_i1	9GENTX5F9W8 Actin (Fragment) OS=Gentiana macrophylla PE=2 SV=1	358	tr|X5F9W8|9GENTX5F9W8 Actin (Fragment) OS=Gentiana macrophylla PE=2 SV=1	X5F9W8	1.75e-107	96.5812	77.411	37	37
TRINITY_DN15505_c0_g1_i1	9LAMIE0D588 Chlorophyll a b binding (Fragment) OS=Torenia fournieri GN= 2 PE=2 SV=1	464	tr|A0A0R0FRH0|SOYBNA0A0R0FRH0 Uncharacterized protein (Fragment) OS=Glycine max GN=GLYMA_16G162600 PE=4 SV=1	A0A0R0FRH0	1.77e-107	97.9167	170.629	89	85
TRINITY_DN29518_c0_g1_i1	9LAMII7FQY9 3-hydroxy-3-methylglutaryl coenzyme A synthase (Fragment) OS=Picrorhiza kurrooa PE=2 SV=1	362	tr|V7CE53|PHAVUV7CE53 Uncharacterized protein OS=Phaseolus vulgaris GN=PHAVU_003G213200g PE=4 SV=1	V7CE53	1.77e-107	99.3289	196.052	99	97
TRINITY_DN40699_c0_g1_i1	9LAMIS8C033 Uncharacterized protein (Fragment) OS=Genlisea aurea GN=M569_14806 PE=4 SV=1	468	tr|S8C033|9LAMIS8C033 Uncharacterized protein (Fragment) OS=Genlisea aurea GN=M569_14806 PE=4 SV=1	S8C033	1.77e-107	100	89.7373	61	49
TRINITY_DN36546_c0_g1_i1	9LAMIS8C605 Phragmoplastin (Fragment) OS=Genlisea aurea GN=M569_12614 PE=3 SV=1	286	tr|S8C605|9LAMIS8C605 Phragmoplastin (Fragment) OS=Genlisea aurea GN=M569_12614 PE=3 SV=1	S8C605	1.77e-107	100	131.339	83	80
TRINITY_DN34914_c0_g1_i1	9LAMIS8C7S5 Auxin response factor (Fragment) OS=Genlisea aurea GN=M569_11944 PE=3 SV=1	328	tr|A5B7U2|VITVIA5B7U2 Putative uncharacterized protein OS=Vitis vinifera GN=VITISV_031905 PE=4 SV=1	A5B7U2	1.77e-107	97.9381	44.2838	24	21
TRINITY_DN52339_c0_g1_i1	9LAMIS8CA64 Carbonic anhydrase (Fragment) OS=Genlisea aurea GN=M569_11069 PE=3 SV=1	368	tr|S8CA64|9LAMIS8CA64 Carbonic anhydrase (Fragment) OS=Genlisea aurea GN=M569_11069 PE=3 SV=1	S8CA64	1.78e-107	97.2851	42.3578	21	19
TRINITY_DN52254_c0_g1_i1	9LAMIS8CLK8 Cytochrome c oxidase subunit 1 (Fragment) OS=Genlisea aurea GN=M569_09114 PE=3 SV=1	234	tr|S8CLK8|9LAMIS8CLK8 Cytochrome c oxidase subunit 1 (Fragment) OS=Genlisea aurea GN=M569_09114 PE=3 SV=1	S8CLK8	1.8e-107	100	43.5134	53	44
TRINITY_DN50833_c0_g1_i1	9LAMIS8CRV9 Trehalose-phosphate synthase 1 OS=Genlisea aurea GN=M569_07174 PE=4 SV=1	316	tr|S8CRV9|9LAMIS8CRV9 Trehalose-phosphate synthase 1 OS=Genlisea aurea GN=M569_07174 PE=4 SV=1	S8CRV9	1.8e-107	98.5149	207.994	105	102
TRINITY_DN33635_c0_g1_i1	9LAMIS8DJ42 Uncharacterized protein (Fragment) OS=Genlisea aurea GN=M569_15298 PE=4 SV=1	299	tr|S8DJ42|9LAMIS8DJ42 Uncharacterized protein (Fragment) OS=Genlisea aurea GN=M569_15298 PE=4 SV=1	S8DJ42	1.81e-107	98.5816	121.709	99	80
TRINITY_DN39141_c0_g1_i1	9LAMIS8DP02 Uncharacterized protein (Fragment) OS=Genlisea aurea GN=M569_13379 PE=4 SV=1	220	tr|S8DP02|9LAMIS8DP02 Uncharacterized protein (Fragment) OS=Genlisea aurea GN=M569_13379 PE=4 SV=1	S8DP02	1.81e-107	96.6443	144.05	72	70
TRINITY_DN25442_c0_g1_i1	9LAMIS8DPE4 Ubiquitin-specific protease 12 (Fragment) OS=Genlisea aurea GN=M569_09896 PE=4 SV=1	440	tr|S8DPE4|9LAMIS8DPE4 Ubiquitin-specific protease 12 (Fragment) OS=Genlisea aurea GN=M569_09896 PE=4 SV=1	S8DPE4	1.81e-107	100	285.804	146	142
TRINITY_DN42363_c0_g1_i1	9LAMIS8DPE4 Ubiquitin-specific protease 12 (Fragment) OS=Genlisea aurea GN=M569_09896 PE=4 SV=1	392	tr|S8DPE4|9LAMIS8DPE4 Ubiquitin-specific protease 12 (Fragment) OS=Genlisea aurea GN=M569_09896 PE=4 SV=1	S8DPE4	1.81e-107	97.619	247.284	129	123
TRINITY_DN45596_c0_g1_i1	9LAMIS8DPE4 Ubiquitin-specific protease 12 (Fragment) OS=Genlisea aurea GN=M569_09896 PE=4 SV=1	396	tr|S8DPE4|9LAMIS8DPE4 Ubiquitin-specific protease 12 (Fragment) OS=Genlisea aurea GN=M569_09896 PE=4 SV=1	S8DPE4	1.82e-107	100	211.46	131	125
TRINITY_DN3176_c0_g1_i1	9LAMIS8EB25 Uncharacterized protein (Fragment) OS=Genlisea aurea GN=M569_01651 PE=4 SV=1	300	tr|S8EB25|9LAMIS8EB25 Uncharacterized protein (Fragment) OS=Genlisea aurea GN=M569_01651 PE=4 SV=1	S8EB25	1.84e-107	97	42.3578	31	23
TRINITY_DN3176_c0_g2_i1	9LAMIS8EB25 Uncharacterized protein (Fragment) OS=Genlisea aurea GN=M569_01651 PE=4 SV=1	301	tr|S8EB25|9LAMIS8EB25 Uncharacterized protein (Fragment) OS=Genlisea aurea GN=M569_01651 PE=4 SV=1	S8EB25	1.84e-107	97	42.3578	31	23
TRINITY_DN15268_c0_g2_i1	9LAMIX2F2K2 4CL13 OS=Fraxinus mandshurica GN=4CL13 PE=2 SV=1	2027	tr|K7N3R0|SOYBNK7N3R0 Uncharacterized protein OS=Glycine max PE=4 SV=1	K7N3R0	1.84e-107	95.2236	804.668	536	473
TRINITY_DN15268_c0_g2_i2	9LAMIX2F2K2 4CL13 OS=Fraxinus mandshurica GN=4CL13 PE=2 SV=1	1563	tr|K7N3R0|SOYBNK7N3R0 Uncharacterized protein OS=Glycine max PE=4 SV=1	K7N3R0	1.85e-107	95.2239	687.952	480	416
TRINITY_DN25433_c0_g1_i1	9LILIA0A0H3VQH2 Cytochrome b6-f complex subunit 4 OS=Areca vestiaria GN=petD PE=3 SV=1	579	tr|A0A0H3VQH2|9LILIA0A0H3VQH2 Cytochrome b6-f complex subunit 4 OS=Areca vestiaria GN=petD PE=3 SV=1	A0A0H3VQH2	1.89e-107	100	346.665	183	179
TRINITY_DN47108_c0_g1_i1	9MAGNA0A024AJ54 YABBY (Fragment) OS=Aquilegia oxysepala PE=4 SV=1	400	tr|A0A024AJ54|9MAGNA0A024AJ54 YABBY protein (Fragment) OS=Aquilegia oxysepala PE=4 SV=1	A0A024AJ54	1.89e-107	95	53.1434	27	26
TRINITY_DN50691_c0_g1_i1	9MAGNA0A0C7DXD1 F3H (Fragment) OS=Ribes aureum GN=F3H PE=2 SV=1	417	tr|A0A022RFK7|ERYGUA0A022RFK7 Uncharacterized protein OS=Erythranthe guttata GN=MIMGU_mgv1a008381mg PE=3 SV=1	A0A022RFK7	1.89e-107	98.5258	46.595	25	22
TRINITY_DN16205_c2_g3_i2	9MAGNB0FSK8 polyubiquitin (Fragment) OS=Adonis aestivalis palaestina PE=2 SV=1	751	tr|D7M3C0|ARALLD7M3C0 Putative uncharacterized protein (Fragment) OS=Arabidopsis lyrata subsp. lyrata GN=ARALYDRAFT_490270 PE=4 SV=1	D7M3C0	1.89e-107	100	497.664	249	249
TRINITY_DN16205_c2_g1_i4	9MAGNE7FJ37 Ubiquitin (Fragment) OS=Nymphaea hybrid cultivar GN=UBQ11 PE=2 SV=1	423	tr|E7FJ37|9MAGNE7FJ37 Ubiquitin (Fragment) OS=Nymphaea hybrid cultivar GN=UBQ11 PE=2 SV=1	E7FJ37	1.89e-107	100	280.796	140	140
TRINITY_DN24108_c0_g1_i1	9MAGNG1DUV7 5 (Fragment) OS=Austrobaileya scandens GN= 5 PE=2 SV=1	377	tr|G1DUV7|9MAGNG1DUV7 CalS5-like protein (Fragment) OS=Austrobaileya scandens GN=CalS5 PE=2 SV=1	G1DUV7	1.9e-107	95.5932	227.254	127	119
TRINITY_DN41530_c0_g1_i1	9MAGNH1AET8 Phosphoenolpyruvate carboxykinase (Fragment) OS=Mitella yoshinagae GN= _1 PE=4 SV=1	392	tr|H1AET8|9MAGNH1AET8 Phosphoenolpyruvate carboxykinase (Fragment) OS=Mitella yoshinagae GN=PepCK_1 PE=4 SV=1	H1AET8	1.9e-107	99.4536	226.098	130	128
TRINITY_DN47885_c0_g1_i1	9MAGNH9XUF5 R2R3-MYB transcription factor MYB5 OS=Epimedium sagittatum GN=MYB5 PE=2 SV=1	399	tr|M1AGY3|SOLTUM1AGY3 Uncharacterized protein OS=Solanum tuberosum GN=PGSC0003DMG400008761 PE=4 SV=1	M1AGY3	1.94e-107	100	43.8986	52	28
TRINITY_DN20289_c0_g1_i1	9MAGNO22352 Alcohol dehydrogenase 1A (Fragment) OS=Paeonia lutea GN=Adh1A PE=4 SV=1	496	tr|O22352|9MAGNO22352 Alcohol dehydrogenase 1A (Fragment) OS=Paeonia lutea GN=Adh1A PE=4 SV=1	O22352	1.94e-107	97.4882	249.98	155	152
TRINITY_DN16205_c3_g1_i1	9MAGNU5YDK7 Ubiquitin (Fragment) OS=Litsea cubeba GN=ubq PE=2 SV=1	201	tr|U5YDK7|9MAGNU5YDK7 Ubiquitin (Fragment) OS=Litsea cubeba GN=ubq PE=2 SV=1	U5YDK7	1.94e-107	100	116.316	64	60
TRINITY_DN51783_c0_g1_i1	9MYRTA0A0A6Z9C0 Aintegumenta (Fragment) OS=Sonneratia griffithii PE=4 SV=1	224	tr|A0A0A6Z9C0|9MYRTA0A0A6Z9C0 Aintegumenta (Fragment) OS=Sonneratia griffithii PE=4 SV=1	A0A0A6Z9C0	1.95e-107	100	151.369	74	72
TRINITY_DN52182_c0_g1_i1	9MYRTA0A0A6Z9C0 Aintegumenta (Fragment) OS=Sonneratia griffithii PE=4 SV=1	324	tr|A0A0A6Z9C0|9MYRTA0A0A6Z9C0 Aintegumenta (Fragment) OS=Sonneratia griffithii PE=4 SV=1	A0A0A6Z9C0	1.95e-107	99.3243	214.542	106	106
TRINITY_DN31472_c0_g1_i1	9MYRTA0A0S1TJF2 Microsomal lysophosphatidic acid acyltransferase 2b OS=Cuphea avigera pulcherrima PE=2 SV=1	278	tr|A0A0S1TJF2|9MYRTA0A0S1TJF2 Microsomal lysophosphatidic acid acyltransferase 2b OS=Cuphea avigera var. pulcherrima PE=2 SV=1	A0A0S1TJF2	1.95e-107	97.7778	61.2326	29	27
TRINITY_DN30594_c0_g1_i1	9MYRTA9XNJ7 Profilin (Fragment) OS=Sonneratia apetala PE=3 SV=1	536	tr|A9XNJ7|9MYRTA9XNJ7 Profilin (Fragment) OS=Sonneratia apetala PE=3 SV=1	A9XNJ7	1.95e-107	100	43.8986	20	20
TRINITY_DN49720_c0_g1_i1	9MYRTA9XNN5 Carbonic anhydrase (Fragment) OS=Sonneratia alba PE=3 SV=1	278	tr|A9XNN5|9MYRTA9XNN5 Carbonic anhydrase (Fragment) OS=Sonneratia alba PE=3 SV=1	A9XNN5	1.95e-107	95.9927	48.521	24	23
TRINITY_DN51566_c0_g1_i1	9MYRTA9XNT4 Gibberellin induced (Fragment) OS=Sonneratia ovata PE=4 SV=1	338	tr|A9XNT4|9MYRTA9XNT4 Gibberellin induced protein (Fragment) OS=Sonneratia ovata PE=4 SV=1	A9XNT4	1.95e-107	100	81.6481	38	38
TRINITY_DN42785_c0_g1_i1	9MYRTG0YCX5 Ribosomal L2 (Fragment) OS=Clidemia dentata GN=rpl2 PE=4 SV=1	369	tr|A9PIF4|POPTRA9PIF4 Putative uncharacterized protein OS=Populus trichocarpa PE=2 SV=1	A9PIF4	1.95e-107	100	140.584	69	69
TRINITY_DN40328_c0_g1_i1	9MYRTQ0H0U0 Probable ATPase (Fragment) OS=Eucalyptus cinerea GN=ycf2 PE=4 SV=1	273	tr|Q0H0U0|9MYRTQ0H0U0 Probable ATPase (Fragment) OS=Eucalyptus cinerea GN=ycf2 PE=4 SV=1	Q0H0U0	1.95e-107	100	179.489	91	89
TRINITY_DN43622_c0_g1_i1	9MYRTT1YZH3 Rieske iron-sulfur (Fragment) OS=Lumnitzera racemosa PE=4 SV=1	287	tr|T1YZH3|9MYRTT1YZH3 Rieske iron-sulfur protein (Fragment) OS=Lumnitzera racemosa PE=4 SV=1	T1YZH3	1.95e-107	98.9474	41.5874	19	19
TRINITY_DN10673_c1_g1_i1	9ORYZA0A0D9V210 Uncharacterized protein OS=Leersia perrieri PE=4 SV=1	284	tr|A0A0D9V210|9ORYZA0A0D9V210 Uncharacterized protein OS=Leersia perrieri PE=4 SV=1	A0A0D9V210	1.98e-107	98.2759	42.743	30	22
TRINITY_DN52502_c0_g1_i1	9ORYZA0A0D9VP55 Catalase OS=Leersia perrieri PE=3 SV=1	348	tr|A0A0D9VP55|9ORYZA0A0D9VP55 Catalase OS=Leersia perrieri PE=3 SV=1	A0A0D9VP55	2.01e-107	95.6522	77.411	36	36
TRINITY_DN54620_c0_g1_i1	9ORYZA0A0D9VY13 Uncharacterized protein OS=Leersia perrieri PE=4 SV=1	343	tr|A0A0D9VY13|9ORYZA0A0D9VY13 Uncharacterized protein OS=Leersia perrieri PE=4 SV=1	A0A0D9VY13	2.01e-107	98.5507	47.3654	26	23
TRINITY_DN33259_c0_g1_i1	9ORYZA0A0D9YBS1 Uncharacterized protein OS=Oryza glumipatula PE=3 SV=1	400	tr|A0A0D9YBS1|9ORYZA0A0D9YBS1 Uncharacterized protein OS=Oryza glumipatula PE=3 SV=1	A0A0D9YBS1	2.01e-107	100	62.003	33	29
TRINITY_DN26280_c0_g1_i1	9ORYZA0A0D9YZN2 Uncharacterized protein OS=Oryza glumipatula PE=4 SV=1	417	tr|A0A0D9YZN2|9ORYZA0A0D9YZN2 Uncharacterized protein OS=Oryza glumipatula PE=4 SV=1	A0A0D9YZN2	2.04e-107	100	50.8322	30	26
TRINITY_DN34249_c0_g1_i1	9ORYZA0A0E0DK81 Uncharacterized protein OS=Oryza meridionalis PE=4 SV=1	285	tr|A0A0E0DK81|9ORYZA0A0E0DK81 Uncharacterized protein OS=Oryza meridionalis PE=4 SV=1	A0A0E0DK81	2.04e-107	100	44.2838	37	27
TRINITY_DN51656_c0_g1_i1	9ORYZA0A0E0E8E8 Uncharacterized protein OS=Oryza meridionalis PE=4 SV=1	264	tr|A0A0E0E8E8|9ORYZA0A0E0E8E8 Uncharacterized protein OS=Oryza meridionalis PE=4 SV=1	A0A0E0E8E8	2.05e-107	100	50.8322	21	20
TRINITY_DN45640_c0_g1_i1	9ORYZA0A0E0ESL1 Uncharacterized protein OS=Oryza meridionalis PE=3 SV=1	1115	tr|A0A0E0ESL1|9ORYZA0A0E0ESL1 Uncharacterized protein OS=Oryza meridionalis PE=3 SV=1	A0A0E0ESL1	2.05e-107	100	50.0618	36	30
TRINITY_DN31791_c0_g1_i1	9ORYZD0ABH3 OO_Ba0013J05- OS=Oryza officinalis GN=OO_Ba0013J05- PE=4 SV=1	311	tr|D0ABH3|9ORYZD0ABH3 OO_Ba0013J05-OO_Ba0033A15.30 protein OS=Oryza officinalis GN=OO_Ba0013J05-OO_Ba0033A15.30 PE=4 SV=1	D0ABH3	2.06e-107	95.0617	48.521	51	34
TRINITY_DN22336_c0_g1_i1	9ORYZE9KJ84 Photosystem II reaction center M OS=Potamophila parviflora GN=psbM PE=3 SV=1	320	tr|A0A0D2NIM2|GOSRAA0A0D2NIM2 Uncharacterized protein OS=Gossypium raimondii GN=B456_002G055100 PE=3 SV=1	A0A0D2NIM2	2.06e-107	98.3696	71.633	45	41
TRINITY_DN29446_c0_g1_i1	9ORYZI6QNF1 Kinesin (Fragment) OS=Oryza eichingeri PE=3 SV=1	275	tr|I6QNF1|9ORYZI6QNF1 Kinesin-like protein (Fragment) OS=Oryza eichingeri PE=3 SV=1	I6QNF1	2.06e-107	97.2222	154.451	77	77
TRINITY_DN19557_c0_g1_i1	9POALA0A024FAY9 Elongation factor 2 (Fragment) OS=Echinochloa phyllopogon GN=EF2 PE=2 SV=1	542	tr|A0A024FAY9|9POALA0A024FAY9 Elongation factor 2 (Fragment) OS=Echinochloa phyllopogon GN=EF2 PE=2 SV=1	A0A024FAY9	2.09e-107	96.5753	192.586	97	95
TRINITY_DN20301_c0_g1_i1	9POALA0A059PZX3 Transcriptase OS=Saccharum hybrid cultivar R570 GN=SHCRBa_014_G09_F_120 PE=4 SV=1	325	tr|A0A059PZX3|9POALA0A059PZX3 Transcriptase OS=Saccharum hybrid cultivar R570 GN=SHCRBa_014_G09_F_120 PE=4 SV=1	A0A059PZX3	2.09e-107	100	47.3654	49	31
TRINITY_DN8011_c0_g1_i1	9POALA0A059Q121 Cytochrome P450 monooxygenase OS=Saccharum hybrid cultivar R570 GN=SHCRBa_039_D18_F_30 PE=4 SV=1	324	tr|C0PC47|MAIZEC0PC47 Uncharacterized protein OS=Zea mays PE=2 SV=1	C0PC47	2.11e-107	97.651	83.1889	50	43
TRINITY_DN12364_c1_g1_i1	9POALA0A067YG49 Vacuolar ATP synthase 16 kDa proteolipid subunit (Fragment) OS=Saccharum hybrid cultivar PE=2 SV=1	883	tr|C6SZC3|SOYBNC6SZC3 Putative uncharacterized protein OS=Glycine max PE=2 SV=1	C6SZC3	2.14e-107	97.0667	114.775	58	55
TRINITY_DN2618_c0_g1_i1	9POALA0A067YG49 Vacuolar ATP synthase 16 kDa proteolipid subunit (Fragment) OS=Saccharum hybrid cultivar PE=2 SV=1	579	tr|A0A067YG49|9POALA0A067YG49 Vacuolar ATP synthase 16 kDa proteolipid subunit (Fragment) OS=Saccharum hybrid cultivar PE=2 SV=1	A0A067YG49	2.14e-107	98.1481	84.3445	57	57
TRINITY_DN9015_c0_g2_i1	9POALD3IVQ8 retrotransposon OS=Phyllostachys edulis PE=4 SV=1	1849	tr|D3IVQ8|9POALD3IVQ8 Putative retrotransposon protein OS=Phyllostachys edulis PE=4 SV=1	D3IVQ8	2.17e-107	99.6516	214.927	368	184
TRINITY_DN26151_c0_g1_i1	9POALD5LW09 Reverse transcriptase (Fragment) OS=Eleocharis palustris waltersii PE=4 SV=1	221	tr|D5LW09|9POALD5LW09 Reverse transcriptase (Fragment) OS=Eleocharis palustris subsp. waltersii PE=4 SV=1	D5LW09	2.17e-107	99.2	77.7962	57	48
TRINITY_DN53695_c0_g1_i1	9POALD8L7Z6 NADP-dependent D-sorbitol-6-phosphate dehydrogenase OS=Saccharum hybrid cultivar GN= 12E03g_350 PE=4 SV=1	364	tr|D8L7Z6|9POALD8L7Z6 NADP-dependent D-sorbitol-6-phosphate dehydrogenase OS=Saccharum hybrid cultivar GN=ShCIR12E03g_350 PE=4 SV=1	D8L7Z6	2.17e-107	98.6486	50.8322	25	23
TRINITY_DN41839_c0_g1_i1	9POALH8WFJ4 Phosphoenolpyruvate carboxykinase (Fragment) OS=Alloteropsis angusta GN=pck PE=4 SV=1	445	tr|I1J6V7|SOYBNI1J6V7 Uncharacterized protein OS=Glycine max GN=GLYMA_01G097400 PE=3 SV=2	I1J6V7	2.18e-107	99.1304	310.842	148	147
TRINITY_DN49472_c0_g1_i1	9POALM1SWM8 neutral alkaline invertase OS=Saccharum hybrid cultivar FN-41 PE=4 SV=1	305	tr|A0A0S3SNM7|PHAANA0A0S3SNM7 Uncharacterized protein OS=Vigna angularis var. angularis GN=Vigan.08G103800 PE=4 SV=1	A0A0S3SNM7	2.18e-107	99.2857	54.6842	27	24
TRINITY_DN23114_c0_g1_i1	9POALQ5MX85 Phosphoenolpyruvate carboxylase (Fragment) OS=Peridictyon sanctum GN=pepC PE=4 SV=1	313	tr|Q5MX85|9POALQ5MX85 Phosphoenolpyruvate carboxylase (Fragment) OS=Peridictyon sanctum GN=pepC PE=4 SV=1	Q5MX85	2.18e-107	98.2906	199.134	104	100
TRINITY_DN1480_c0_g1_i1	9POALR4WCB6 Tubulin (Fragment) OS=Echinochloa phyllopogon GN=TUB-1 PE=2 SV=1	455	tr|M0XFZ5|HORVDM0XFZ5 Uncharacterized protein OS=Hordeum vulgare var. distichum PE=4 SV=1	M0XFZ5	2.18e-107	99.0591	319.316	151	151
TRINITY_DN387_c0_g1_i1	9ROSAA0A0A7EBV6 N-acetylserotonin O-methyltransferase OS=Malus zumi GN=ASMT1 PE=2 SV=1	1347	tr|V7BSS7|PHAVUV7BSS7 Uncharacterized protein OS=Phaseolus vulgaris GN=PHAVU_006G180900g PE=4 SV=1	V7BSS7	2.18e-107	96.2783	582.022	349	329
TRINITY_DN387_c0_g2_i1	9ROSAA0A0A7EBV6 N-acetylserotonin O-methyltransferase OS=Malus zumi GN=ASMT1 PE=2 SV=1	1345	tr|V7BSS7|PHAVUV7BSS7 Uncharacterized protein OS=Phaseolus vulgaris GN=PHAVU_006G180900g PE=4 SV=1	V7BSS7	2.19e-107	96.2796	582.022	349	329
TRINITY_DN16423_c0_g1_i10	9ROSAA0A0E3GM20 GTP-binding Ran1 (Fragment) OS=Prunus salicina PE=2 SV=1	274	tr|A0A0E3GM20|9ROSAA0A0E3GM20 GTP-binding protein Ran1 (Fragment) OS=Prunus salicina PE=2 SV=1	A0A0E3GM20	2.19e-107	100	99.3673	65	64
TRINITY_DN1872_c0_g1_i1	9ROSAA0A0M4KET8 AP2 EREBP family transcription factor 17 OS=Prunus pseudocerasus PE=2 SV=1	408	tr|A0A0S3S9Z0|PHAANA0A0S3S9Z0 Uncharacterized protein OS=Vigna angularis var. angularis GN=Vigan.06G056300 PE=4 SV=1	A0A0S3S9Z0	2.23e-107	98.5507	102.064	99	77
TRINITY_DN1872_c0_g2_i1	9ROSAA0A0M4KET8 AP2 EREBP family transcription factor 17 OS=Prunus pseudocerasus PE=2 SV=1	408	tr|A0A0S3S9Z0|PHAANA0A0S3S9Z0 Uncharacterized protein OS=Vigna angularis var. angularis GN=Vigan.06G056300 PE=4 SV=1	A0A0S3S9Z0	2.23e-107	98.5507	104.76	99	78
TRINITY_DN29983_c0_g1_i1	9ROSAA0A0M5KS48 AP2 EREBP family transcription factor 12 OS=Prunus pseudocerasus PE=2 SV=1	314	tr|V7CWJ3|PHAVUV7CWJ3 Uncharacterized protein OS=Phaseolus vulgaris GN=PHAVU_001G157600g PE=4 SV=1	V7CWJ3	2.23e-107	98	134.806	122	91
TRINITY_DN6271_c0_g1_i2	9ROSAA0A0U1VLC9 NTR (Fragment) OS=Malus zumi PE=2 SV=1	838	tr|V7BL73|PHAVUV7BL73 Uncharacterized protein (Fragment) OS=Phaseolus vulgaris GN=PHAVU_006G0649000g PE=4 SV=1	V7BL73	2.23e-107	99.0991	161.77	82	82
TRINITY_DN3455_c0_g1_i1	9ROSAA0A0U1VLP6 RPE (Fragment) OS=Malus zumi PE=2 SV=1	778	tr|A0A0U1VLP6|9ROSAA0A0U1VLP6 RPE (Fragment) OS=Malus zumi PE=2 SV=1	A0A0U1VLP6	2.23e-107	100	73.559	45	38
TRINITY_DN12042_c0_g1_i1	9ROSAA0A0U2I0R6 BHLH transcription factor OS=Prunus pseudocerasus PE=2 SV=1	964	tr|I1ME58|SOYBNI1ME58 Uncharacterized protein OS=Glycine max GN=GLYMA_15G063000 PE=4 SV=1	I1ME58	2.23e-107	97.1377	283.108	217	181
TRINITY_DN15113_c2_g1_i1	9ROSAA0A0U3JAE0 MYB3 transcription factor OS=Pyrus x bretschneideri PE=2 SV=1	763	tr|A0A0S3R9U9|PHAANA0A0S3R9U9 Uncharacterized protein OS=Vigna angularis var. angularis GN=Vigan.02G004300 PE=4 SV=1	A0A0S3R9U9	2.25e-107	96.0938	417.542	259	220
TRINITY_DN6425_c0_g1_i1	9ROSAC0J9I3 Ethylene responsive transcription factor 12 OS=Prunus salicina GN=ERF12 PE=2 SV=1	357	tr|A0A0R4J4Y5|SOYBNA0A0R4J4Y5 Uncharacterized protein OS=Glycine max GN=GLYMA_13G236600 PE=4 SV=1	A0A0R4J4Y5	2.25e-107	98.5915	98.9821	63	62
TRINITY_DN15437_c0_g2_i1	9ROSAE5L932 glycine-rich RNA-binding 1 OS=Malus hupehensis GN=GR-RBP1 PE=2 SV=1	723	tr|K7KSG8|SOYBNK7KSG8 Uncharacterized protein OS=Glycine max GN=GLYMA_06G012600 PE=4 SV=1	K7KSG8	2.26e-107	98.75	106.686	50	50
TRINITY_DN15437_c0_g2_i8	9ROSAE5L932 glycine-rich RNA-binding 1 OS=Malus hupehensis GN=GR-RBP1 PE=2 SV=1	767	tr|K7KSG8|SOYBNK7KSG8 Uncharacterized protein OS=Glycine max GN=GLYMA_06G012600 PE=4 SV=1	K7KSG8	2.27e-107	98.75	106.686	50	50
TRINITY_DN15437_c0_g4_i1	9ROSAE5L932 glycine-rich RNA-binding 1 OS=Malus hupehensis GN=GR-RBP1 PE=2 SV=1	1303	tr|V7AG63|PHAVUV7AG63 Uncharacterized protein OS=Phaseolus vulgaris GN=PHAVU_011G045000g PE=4 SV=1	V7AG63	2.28e-107	98.75	162.925	85	83
TRINITY_DN7949_c0_g2_i1	9ROSAE5L932 glycine-rich RNA-binding 1 OS=Malus hupehensis GN=GR-RBP1 PE=2 SV=1	657	tr|K7LP96|SOYBNK7LP96 Uncharacterized protein OS=Glycine max GN=GLYMA_11G117300 PE=4 SV=1	K7LP96	2.28e-107	100	94.7449	46	46
TRINITY_DN8716_c0_g1_i1	9ROSAE5L932 glycine-rich RNA-binding 1 OS=Malus hupehensis GN=GR-RBP1 PE=2 SV=1	606	tr|V7AR96|PHAVUV7AR96 Uncharacterized protein OS=Phaseolus vulgaris GN=PHAVU_009G023700g PE=4 SV=1	V7AR96	2.28e-107	98.6408	104.76	66	55
TRINITY_DN8716_c0_g2_i1	9ROSAE5L932 glycine-rich RNA-binding 1 OS=Malus hupehensis GN=GR-RBP1 PE=2 SV=1	346	tr|K7KSG7|SOYBNK7KSG7 Uncharacterized protein OS=Glycine max GN=GLYMA_06G012600 PE=4 SV=1	K7KSG7	2.28e-107	98.6425	169.859	86	86
TRINITY_DN14451_c0_g3_i2	9ROSAE9LVA1 Beta-galactosidase (Fragment) OS=Fragaria chiloensis GN=beta-gal1 PE=2 SV=1	333	tr|E9LVA1|9ROSAE9LVA1 Beta-galactosidase (Fragment) OS=Fragaria chiloensis GN=beta-gal1 PE=2 SV=1	E9LVA1	2.29e-107	95.3488	115.161	70	59
TRINITY_DN1398_c0_g1_i1	9ROSAG3K718 Pheophytinase (Fragment) OS=Pyrus x bretschneideri GN=PPH PE=2 SV=1	767	tr|C6T6H4|SOYBNC6T6H4 Putative uncharacterized protein OS=Glycine max PE=2 SV=1	C6T6H4	2.29e-107	100	231.876	135	119
TRINITY_DN5479_c0_g1_i1	9ROSAI7K8K8 OS=Malus x robusta GN= PE=4 SV=1	289	tr|A5AJX4|VITVIA5AJX4 Putative uncharacterized protein OS=Vitis vinifera GN=VITISV_003499 PE=4 SV=1	A5AJX4	2.29e-107	98.7421	151.369	96	81
TRINITY_DN24227_c0_g1_i1	9ROSAI7K8L3 OS=Malus x robusta GN= PE=4 SV=1	459	tr|I7K8L3|9ROSAI7K8L3 T4.15 protein OS=Malus x robusta GN=T4.15 PE=4 SV=1	I7K8L3	2.31e-107	95.2941	50.0618	55	35
TRINITY_DN25940_c0_g1_i1	9ROSAI7K8L3 OS=Malus x robusta GN= PE=4 SV=1	518	tr|I7K8L3|9ROSAI7K8L3 T4.15 protein OS=Malus x robusta GN=T4.15 PE=4 SV=1	I7K8L3	2.31e-107	98.4906	64.3142	65	46
TRINITY_DN33121_c0_g1_i1	9ROSAI7K8L3 OS=Malus x robusta GN= PE=4 SV=1	246	tr|I7K8L3|9ROSAI7K8L3 T4.15 protein OS=Malus x robusta GN=T4.15 PE=4 SV=1	I7K8L3	2.31e-107	96.7391	57.7658	38	32
TRINITY_DN45145_c0_g1_i1	9ROSAJ9Y0M2 DNA-directed RNA polymerase subunit (Fragment) OS=Fragaria pentaphylla GN=rpoC1 PE=3 SV=1	387	tr|J9Y0M2|9ROSAJ9Y0M2 DNA-directed RNA polymerase subunit (Fragment) OS=Fragaria pentaphylla GN=rpoC1 PE=3 SV=1	J9Y0M2	2.31e-107	100	251.136	128	128
TRINITY_DN9036_c0_g1_i2	9ROSAQ84QX1 Sk-RNase (Fragment) OS=Prunus salicina PE=3 SV=1	589	tr|Q84QX1|9ROSAQ84QX1 Sk-RNase (Fragment) OS=Prunus salicina PE=3 SV=1	Q84QX1	2.31e-107	99.639	77.7962	122	63
TRINITY_DN47707_c0_g1_i1	9ROSAT1T053 Cytochrome P450 84A1 (Fragment) OS=Morus notabilis GN=F5H PE=2 SV=1	544	tr|K7MH28|SOYBNK7MH28 Uncharacterized protein OS=Glycine max GN=GLYMA_16G131200 PE=3 SV=1	K7MH28	2.32e-107	97.8261	273.092	181	168
TRINITY_DN23393_c0_g1_i1	9ROSAU5MY42 Reverse transcriptase (Fragment) OS=Prunus salicina PE=4 SV=1	236	tr|U5MY42|9ROSAU5MY42 Reverse transcriptase (Fragment) OS=Prunus salicina PE=4 SV=1	U5MY42	2.32e-107	99.1292	50.447	65	40
TRINITY_DN1332_c0_g1_i1	9ROSAV5P5R6 Calcineurin B OS=Pyrus betulifolia PE=2 SV=1	550	tr|M5WBW0|PRUPEM5WBW0 Uncharacterized protein OS=Prunus persica GN=PRUPE_ppa011375mg PE=4 SV=1	M5WBW0	2.32e-107	100	178.718	96	91
TRINITY_DN1332_c0_g2_i1	9ROSAV5P5R6 Calcineurin B OS=Pyrus betulifolia PE=2 SV=1	571	tr|A0A0A0L221|CUCSAA0A0A0L221 Uncharacterized protein OS=Cucumis sativus GN=Csa_3G017070 PE=4 SV=1	A0A0A0L221	2.32e-107	100	159.458	86	83
TRINITY_DN15113_c2_g1_i4	9ROSAW5S296 MYB16 OS=Malus hybrid cultivar PE=2 SV=1	833	tr|A0A0S3R9U9|PHAANA0A0S3R9U9 Uncharacterized protein OS=Vigna angularis var. angularis GN=Vigan.02G004300 PE=4 SV=1	A0A0S3R9U9	2.32e-107	96.0951	233.802	175	134
TRINITY_DN12052_c0_g1_i1	9ROSAW6FJ00 Dehydration responsive element binding transcription factor OS=Morus notabilis GN=DREB2C PE=2 SV=1	1280	tr|I1J7I2|SOYBNI1J7I2 Uncharacterized protein OS=Glycine max GN=GLYMA_01G125600 PE=4 SV=1	I1J7I2	2.32e-107	97.093	380.563	309	255
TRINITY_DN12052_c0_g1_i2	9ROSAW6FJ00 Dehydration responsive element binding transcription factor OS=Morus notabilis GN=DREB2C PE=2 SV=1	1181	tr|I1J7I2|SOYBNI1J7I2 Uncharacterized protein OS=Glycine max GN=GLYMA_01G125600 PE=4 SV=1	I1J7I2	2.32e-107	97.0948	374.015	306	252
TRINITY_DN14259_c0_g2_i1	9ROSAW9QCB6 Alpha-soluble NSF attachment OS=Morus notabilis GN=L484_012284 PE=4 SV=1	352	tr|W9QCB6|9ROSAW9QCB6 Alpha-soluble NSF attachment protein OS=Morus notabilis GN=L484_012284 PE=4 SV=1	W9QCB6	2.33e-107	95.1613	78.9518	41	41
TRINITY_DN1621_c0_g1_i1	9ROSAW9QCW7 ATP-dependent Clp protease proteolytic subunit OS=Morus notabilis GN=L484_009738 PE=3 SV=1	738	tr|W9QCW7|9ROSAW9QCW7 ATP-dependent Clp protease proteolytic subunit OS=Morus notabilis GN=L484_009738 PE=3 SV=1	W9QCW7	2.33e-107	97.1698	396.741	208	198
TRINITY_DN1621_c0_g2_i1	9ROSAW9QCW7 ATP-dependent Clp protease proteolytic subunit OS=Morus notabilis GN=L484_009738 PE=3 SV=1	692	tr|W9QCW7|9ROSAW9QCW7 ATP-dependent Clp protease proteolytic subunit OS=Morus notabilis GN=L484_009738 PE=3 SV=1	W9QCW7	2.36e-107	97.1714	191.045	108	99
TRINITY_DN50300_c0_g1_i1	9ROSAW9QD04 E3 ubiquitin- ligase RING1 OS=Morus notabilis GN=L484_012663 PE=4 SV=1	399	tr|A0A0R0JPQ3|SOYBNA0A0R0JPQ3 Uncharacterized protein OS=Glycine max GN=GLYMA_05G017500 PE=4 SV=1	A0A0R0JPQ3	2.36e-107	96.7742	145.206	153	102
TRINITY_DN19233_c0_g1_i1	9ROSAW9QDD3 Cellulose synthase D3 OS=Morus notabilis GN=L484_019681 PE=4 SV=1	233	tr|V7CFT7|PHAVUV7CFT7 Uncharacterized protein OS=Phaseolus vulgaris GN=PHAVU_002G040200g PE=4 SV=1	V7CFT7	2.4e-107	100	118.242	77	68
TRINITY_DN46180_c0_g1_i1	9ROSAW9QEZ6 ATP-dependent zinc metalloprotease FTSH 6 OS=Morus notabilis GN=L484_013596 PE=3 SV=1	316	tr|I1N4D7|SOYBNI1N4D7 Uncharacterized protein OS=Glycine max GN=GLYMA_18G259700 PE=3 SV=2	I1N4D7	2.4e-107	98.0427	161.384	105	100
TRINITY_DN11785_c0_g1_i3	9ROSAW9QF31 Polypyrimidine tract-binding -1 OS=Morus notabilis GN=L484_013580 PE=4 SV=1	1104	tr|A0A0S3RS00|PHAANA0A0S3RS00 Uncharacterized protein OS=Vigna angularis var. angularis GN=Vigan.04G048500 PE=4 SV=1	A0A0S3RS00	2.42e-107	99.2366	677.937	328	324
TRINITY_DN22879_c0_g1_i1	9ROSAW9QFB3 Magnesium transporter MRS2-3 OS=Morus notabilis GN=L484_011131 PE=4 SV=1	385	tr|A0A022RRY5|ERYGUA0A022RRY5 Uncharacterized protein OS=Erythranthe guttata GN=MIMGU_mgv1a007140mg PE=4 SV=1	A0A022RRY5	2.42e-107	96.3252	132.109	100	76
TRINITY_DN25798_c0_g1_i1	9ROSAW9QFB3 Magnesium transporter MRS2-3 OS=Morus notabilis GN=L484_011131 PE=4 SV=1	300	tr|W9QFB3|9ROSAW9QFB3 Magnesium transporter MRS2-3 OS=Morus notabilis GN=L484_011131 PE=4 SV=1	W9QFB3	2.43e-107	96.2963	80.1073	85	73
TRINITY_DN1301_c0_g1_i1	9ROSAW9QFN7 NADP-specific glutamate dehydrogenase OS=Morus notabilis GN=L484_008116 PE=3 SV=1	918	tr|W9QFN7|9ROSAW9QFN7 NADP-specific glutamate dehydrogenase OS=Morus notabilis GN=L484_008116 PE=3 SV=1	W9QFN7	2.43e-107	100	82.0333	46	43
TRINITY_DN1301_c0_g2_i1	9ROSAW9QFN7 NADP-specific glutamate dehydrogenase OS=Morus notabilis GN=L484_008116 PE=3 SV=1	491	tr|W9QFN7|9ROSAW9QFN7 NADP-specific glutamate dehydrogenase OS=Morus notabilis GN=L484_008116 PE=3 SV=1	W9QFN7	2.44e-107	100	82.0333	46	43
TRINITY_DN14104_c1_g2_i1	9ROSAW9QGU8 Leucine-rich repeat extensin 4 OS=Morus notabilis GN=L484_020837 PE=4 SV=1	1639	tr|A0A0L9VH16|PHAANA0A0L9VH16 Uncharacterized protein OS=Phaseolus angularis GN=LR48_Vigan10g017500 PE=4 SV=1	A0A0L9VH16	2.44e-107	96.2094	665.611	405	370
TRINITY_DN1562_c0_g1_i1	9ROSAW9QH37 Mitogen-activated kinase kinase kinase 2 OS=Morus notabilis GN=L484_024261 PE=4 SV=1	357	tr|K7K581|SOYBNK7K581 Uncharacterized protein OS=Glycine max GN=GLYMA_01G220700 PE=4 SV=1	K7K581	2.44e-107	100	213.772	119	109
TRINITY_DN2579_c0_g1_i1	9ROSAW9QH37 Mitogen-activated kinase kinase kinase 2 OS=Morus notabilis GN=L484_024261 PE=4 SV=1	681	tr|A0A0S3QXN6|PHAANA0A0S3QXN6 Uncharacterized protein OS=Vigna angularis var. angularis GN=Vigan.01G051800 PE=4 SV=1	A0A0S3QXN6	2.44e-107	97	162.155	150	111
TRINITY_DN28160_c0_g1_i1	9ROSAW9QHU7 1,4-alpha-glucan-branching enzyme 2-2 OS=Morus notabilis GN=L484_013789 PE=4 SV=1	364	tr|M4DL60|BRARPM4DL60 Uncharacterized protein OS=Brassica rapa subsp. pekinensis GN=Bra017241 PE=4 SV=1	M4DL60	2.44e-107	95	53.9138	24	23
TRINITY_DN1811_c0_g1_i1	9ROSAW9QIF4 Short-chain type OS=Morus notabilis GN=L484_002836 PE=3 SV=1	330	tr|A0A0R4J5C5|SOYBNA0A0R4J5C5 Uncharacterized protein OS=Glycine max GN=GLYMA_16G042000 PE=3 SV=1	A0A0R4J5C5	2.44e-107	98.5507	150.984	105	93
TRINITY_DN7109_c0_g1_i1	9ROSAW9QKF3 Glycine-rich 2b OS=Morus notabilis GN=L484_024979 PE=4 SV=1	350	tr|A0A0S3R9Y8|PHAANA0A0S3R9Y8 Uncharacterized protein OS=Vigna angularis var. angularis GN=Vigan.02G005300 PE=4 SV=1	A0A0S3R9Y8	2.44e-107	96.2963	169.088	81	80
TRINITY_DN42741_c0_g1_i1	9ROSAW9QKS6 LRR receptor-like serine threonine- kinase OS=Morus notabilis GN=L484_022140 PE=3 SV=1	409	tr|R0FE93|9BRASR0FE93 Uncharacterized protein OS=Capsella rubella GN=CARUB_v10000501mg PE=3 SV=1	R0FE93	2.44e-107	100	47.3654	24	23
TRINITY_DN42480_c0_g1_i1	9ROSAW9QLX1 U-box domain-containing 28 OS=Morus notabilis GN=L484_020739 PE=4 SV=1	275	tr|A0A067ET72|CITSIA0A067ET72 Uncharacterized protein OS=Citrus sinensis GN=CISIN_1g036338mg PE=4 SV=1	A0A067ET72	2.44e-107	97.5	127.872	60	60
TRINITY_DN31485_c0_g1_i1	9ROSAW9QMJ9 prolyl 4-hydroxylase OS=Morus notabilis GN=L484_009429 PE=4 SV=1	362	tr|W9QMJ9|9ROSAW9QMJ9 Putative prolyl 4-hydroxylase OS=Morus notabilis GN=L484_009429 PE=4 SV=1	W9QMJ9	2.44e-107	97.7654	97.8265	47	46
TRINITY_DN6256_c0_g1_i1	9ROSAW9QMR3 Ribulose-1,5 bisphosphate carboxylase oxygenase large subunit N-methyltransferase OS=Morus notabilis GN=L484_004862 PE=4 SV=1	713	tr|A0A0R0GH45|SOYBNA0A0R0GH45 Uncharacterized protein OS=Glycine max GN=GLYMA_13G010500 PE=4 SV=1	A0A0R0GH45	2.45e-107	99.0741	300.827	174	157
TRINITY_DN13570_c0_g1_i1	9ROSAW9QMZ8 ABC transporter C family member 9 OS=Morus notabilis GN=L484_002911 PE=4 SV=1	1209	tr|A5BMR0|VITVIA5BMR0 Putative uncharacterized protein (Fragment) OS=Vitis vinifera GN=VITISV_041860 PE=4 SV=1	A5BMR0	2.45e-107	100	410.223	307	244
TRINITY_DN13570_c0_g1_i2	9ROSAW9QMZ8 ABC transporter C family member 9 OS=Morus notabilis GN=L484_002911 PE=4 SV=1	1315	tr|A5BMR0|VITVIA5BMR0 Putative uncharacterized protein (Fragment) OS=Vitis vinifera GN=VITISV_041860 PE=4 SV=1	A5BMR0	2.45e-107	100	543.117	424	333
TRINITY_DN24792_c0_g1_i1	9ROSAW9QMZ8 ABC transporter C family member 9 OS=Morus notabilis GN=L484_002911 PE=4 SV=1	210	tr|W9QMZ8|9ROSAW9QMZ8 ABC transporter C family member 9 OS=Morus notabilis GN=L484_002911 PE=4 SV=1	W9QMZ8	2.46e-107	99.0826	66.2402	59	39
TRINITY_DN33954_c0_g1_i1	9ROSAW9QN21 Histone-lysine N-methyltransferase OS=Morus notabilis GN=L484_013699 PE=4 SV=1	293	tr|I1NGV6|SOYBNI1NGV6 Uncharacterized protein OS=Glycine max GN=GLYMA_20G160600 PE=4 SV=1	I1NGV6	2.47e-107	100	116.701	94	71
TRINITY_DN36070_c0_g1_i1	9ROSAW9QN36 Glycine-rich 2b OS=Morus notabilis GN=L484_020155 PE=4 SV=1	353	tr|I1KA68|SOYBNI1KA68 Uncharacterized protein OS=Glycine max GN=GLYMA_06G110400 PE=4 SV=1	I1KA68	2.47e-107	100	144.05	79	74
TRINITY_DN31846_c0_g1_i1	9ROSAW9QN52 40S ribosomal S4 OS=Morus notabilis GN=L484_006934 PE=3 SV=1	259	tr|K7MMB9|SOYBNK7MMB9 Uncharacterized protein OS=Glycine max PE=4 SV=1	K7MMB9	2.47e-107	97.7853	47.3654	30	26
TRINITY_DN5528_c0_g1_i1	9ROSAW9QNG5 Myb-related 306 OS=Morus notabilis GN=L484_015941 PE=4 SV=1	258	tr|A0A0D9XNL5|9ORYZA0A0D9XNL5 Uncharacterized protein OS=Leersia perrieri PE=4 SV=1	A0A0D9XNL5	2.47e-107	96.2025	64.3142	31	28
TRINITY_DN13666_c0_g1_i1	9ROSAW9QNP1 PHD finger Alfin1 OS=Morus notabilis GN=L484_016484 PE=4 SV=1	2883	tr|W9QNP1|9ROSAW9QNP1 PHD finger protein Alfin1 OS=Morus notabilis GN=L484_016484 PE=4 SV=1	W9QNP1	2.48e-107	97.6517	135.191	107	85
TRINITY_DN15788_c2_g3_i2	9ROSAW9QPK5 60S ribosomal L23 OS=Morus notabilis GN=L484_015861 PE=3 SV=1	399	tr|W9QPK5|9ROSAW9QPK5 60S ribosomal protein L23 OS=Morus notabilis GN=L484_015861 PE=3 SV=1	W9QPK5	2.48e-107	97.3134	207.608	129	109
TRINITY_DN1898_c0_g1_i1	9ROSAW9QPT0 Exocyst complex component 5 OS=Morus notabilis GN=L484_001543 PE=4 SV=1	649	tr|W9RZV1|9ROSAW9RZV1 Uncharacterized protein OS=Morus notabilis GN=L484_004373 PE=4 SV=1	W9RZV1	2.49e-107	98.5507	149.828	90	82
TRINITY_DN35951_c0_g1_i1	9ROSAW9QPU9 Xylosyltransferase 1 OS=Morus notabilis GN=L484_010475 PE=4 SV=1	390	tr|I1LWH6|SOYBNI1LWH6 Uncharacterized protein OS=Glycine max GN=GLYMA_13G065900 PE=4 SV=1	I1LWH6	2.49e-107	99.5556	92.4337	80	72
TRINITY_DN10681_c0_g2_i1	9ROSAW9QQ01 Serine threonine- kinase PBS1 OS=Morus notabilis GN=L484_017812 PE=3 SV=1	1031	tr|I1KY51|SOYBNI1KY51 Uncharacterized protein OS=Glycine max GN=GLYMA_08G313600 PE=3 SV=2	I1KY51	2.49e-107	98.2716	458.373	244	229
TRINITY_DN17009_c0_g1_i1	9ROSAW9QQ36 methyltransferase PMT21 OS=Morus notabilis GN=L484_006348 PE=4 SV=1	488	tr|W9QQ36|9ROSAW9QQ36 Putative methyltransferase PMT21 OS=Morus notabilis GN=L484_006348 PE=4 SV=1	W9QQ36	2.5e-107	98.1132	47.7506	22	20
TRINITY_DN14390_c0_g1_i2	9ROSAW9QQ39 plastid-lipid-associated 11 OS=Morus notabilis GN=L484_021783 PE=4 SV=1	1442	tr|A0A072TE97|MEDTRA0A072TE97 Uncharacterized protein (Fragment) OS=Medicago truncatula GN=MTR_1325s0010 PE=4 SV=1	A0A072TE97	2.5e-107	96.5293	108.612	86	62
TRINITY_DN46635_c0_g1_i1	9ROSAW9QQU6 mitochondrial saccharopine dehydrogenase-like oxidoreductase OS=Morus notabilis GN=L484_020963 PE=4 SV=1	407	tr|I1LWP4|SOYBNI1LWP4 Uncharacterized protein OS=Glycine max GN=GLYMA_13G059300 PE=4 SV=1	I1LWP4	2.51e-107	95.3255	104.375	78	68
TRINITY_DN25257_c0_g1_i1	9ROSAW9QR36 Kinesin OS=Morus notabilis GN=L484_004588 PE=3 SV=1	383	tr|A5B025|VITVIA5B025 Putative uncharacterized protein OS=Vitis vinifera GN=VITISV_036622 PE=4 SV=1	A5B025	2.54e-107	100	81.2629	69	48
TRINITY_DN47206_c0_g1_i1	9ROSAW9QR36 Kinesin OS=Morus notabilis GN=L484_004588 PE=3 SV=1	353	tr|W9QR36|9ROSAW9QR36 Kinesin-like protein OS=Morus notabilis GN=L484_004588 PE=3 SV=1	W9QR36	2.54e-107	96.5517	95.9005	100	65
TRINITY_DN2401_c0_g1_i1	9ROSAW9QRA1 Glutamine amidotransferase OS=Morus notabilis GN=L484_019215 PE=4 SV=1	646	tr|B7FFP5|MEDTRB7FFP5 Putative uncharacterized protein OS=Medicago truncatula PE=2 SV=1	B7FFP5	2.55e-107	100	80.4925	38	38
TRINITY_DN16027_c1_g3_i6	9ROSAW9QRG2 vesicle-associated membrane 726 OS=Morus notabilis GN=L484_006256 PE=4 SV=1	319	tr|M5WHB5|PRUPEM5WHB5 Uncharacterized protein OS=Prunus persica GN=PRUPE_ppa011167mg PE=4 SV=1	M5WHB5	2.56e-107	95.4674	123.635	58	58
TRINITY_DN9420_c0_g2_i1	9ROSAW9QRL7 DEAD-box ATP-dependent RNA helicase 16 OS=Morus notabilis GN=L484_024604 PE=4 SV=1	215	tr|W9QRL7|9ROSAW9QRL7 DEAD-box ATP-dependent RNA helicase 16 OS=Morus notabilis GN=L484_024604 PE=4 SV=1	W9QRL7	2.58e-107	98.4848	50.8322	29	28
TRINITY_DN25190_c0_g1_i1	9ROSAW9QRR0 Monoacylglycerol lipase ABHD6 OS=Morus notabilis GN=L484_003093 PE=4 SV=1	481	tr|K7LWZ1|SOYBNK7LWZ1 Uncharacterized protein OS=Glycine max PE=4 SV=1	K7LWZ1	2.59e-107	100	244.588	135	123
TRINITY_DN20078_c0_g1_i1	9ROSAW9QRX8 CCR4-associated factor 1-7 OS=Morus notabilis GN=L484_014468 PE=4 SV=1	925	tr|V7AXJ6|PHAVUV7AXJ6 Uncharacterized protein OS=Phaseolus vulgaris GN=PHAVU_009G088600g PE=4 SV=1	V7AXJ6	2.59e-107	100	384.415	193	190
TRINITY_DN14976_c0_g1_i3	9ROSAW9QSD7 12-oxophytodienoate reductase 3 OS=Morus notabilis GN=L484_027368 PE=4 SV=1	529	tr|C6TAE3|SOYBNC6TAE3 Putative uncharacterized protein OS=Glycine max PE=2 SV=1	C6TAE3	2.59e-107	97.2603	114.775	72	60
TRINITY_DN12274_c0_g1_i2	9ROSAW9QSI7 Baculoviral IAP repeat-containing 7-A OS=Morus notabilis GN=L484_016273 PE=4 SV=1	1282	tr|V7BW58|PHAVUV7BW58 Uncharacterized protein OS=Phaseolus vulgaris GN=PHAVU_005G057600g PE=4 SV=1	V7BW58	2.59e-107	100	416.387	394	290
TRINITY_DN30655_c0_g1_i1	9ROSAW9QSZ8 Uncharacterized protein OS=Morus notabilis GN=L484_007915 PE=4 SV=1	319	tr|W9QSZ8|9ROSAW9QSZ8 Uncharacterized protein OS=Morus notabilis GN=L484_007915 PE=4 SV=1	W9QSZ8	2.59e-107	100	70.0922	28	28
TRINITY_DN8757_c0_g1_i1	9ROSAW9QTG1 UPF0051 ABCI8 OS=Morus notabilis GN=L484_006293 PE=4 SV=1	2074	tr|V7CAA5|PHAVUV7CAA5 Uncharacterized protein OS=Phaseolus vulgaris GN=PHAVU_003G172700g PE=4 SV=1	V7CAA5	2.6e-107	98.6111	943.34	538	486
TRINITY_DN8757_c0_g1_i2	9ROSAW9QTG1 UPF0051 ABCI8 OS=Morus notabilis GN=L484_006293 PE=4 SV=1	2086	tr|V7CAA5|PHAVUV7CAA5 Uncharacterized protein OS=Phaseolus vulgaris GN=PHAVU_003G172700g PE=4 SV=1	V7CAA5	2.61e-107	98.6111	942.184	540	487
TRINITY_DN12234_c0_g2_i1	9ROSAW9QTG8 Aspartic ase nepenthesin-2 OS=Morus notabilis GN=L484_022951 PE=4 SV=1	343	tr|A0A0L9UUP7|PHAANA0A0L9UUP7 Uncharacterized protein OS=Phaseolus angularis GN=LR48_Vigan06g158000 PE=4 SV=1	A0A0L9UUP7	2.61e-107	100	149.058	114	86
TRINITY_DN4052_c0_g1_i1	9ROSAW9QTG8 Aspartic ase nepenthesin-2 OS=Morus notabilis GN=L484_022951 PE=4 SV=1	949	tr|V7C7T2|PHAVUV7C7T2 Uncharacterized protein OS=Phaseolus vulgaris GN=PHAVU_003G026700g PE=4 SV=1	V7C7T2	2.61e-107	99.0654	369.007	301	258
TRINITY_DN2108_c0_g1_i1	9ROSAW9QTQ1 UDP-glucuronate 4-epimerase 6 OS=Morus notabilis GN=L484_004182 PE=4 SV=1	1143	tr|K7L607|SOYBNK7L607 Uncharacterized protein OS=Glycine max GN=GLYMA_08G109100 PE=4 SV=1	K7L607	2.62e-107	97.0588	430.254	249	222
TRINITY_DN13994_c0_g1_i2	9ROSAW9QTT7 Transmembrane 87B OS=Morus notabilis GN=L484_013977 PE=4 SV=1	2023	tr|K7L1C5|SOYBNK7L1C5 Uncharacterized protein OS=Glycine max GN=GLYMA_07G107900 PE=4 SV=1	K7L1C5	2.62e-107	96.9019	781.171	450	427
TRINITY_DN13994_c0_g1_i3	9ROSAW9QTT7 Transmembrane 87B OS=Morus notabilis GN=L484_013977 PE=4 SV=1	1317	tr|K7L1C5|SOYBNK7L1C5 Uncharacterized protein OS=Glycine max GN=GLYMA_07G107900 PE=4 SV=1	K7L1C5	2.64e-107	96.9019	597.045	348	332
TRINITY_DN38993_c0_g1_i1	9ROSAW9QU23 ODORANT1 OS=Morus notabilis GN=L484_018994 PE=4 SV=1	319	tr|W9QU23|9ROSAW9QU23 Protein ODORANT1 OS=Morus notabilis GN=L484_018994 PE=4 SV=1	W9QU23	2.64e-107	97.7528	183.341	84	83
TRINITY_DN6661_c0_g1_i1	9ROSAW9QUF2 Hsc70-interacting OS=Morus notabilis GN=L484_018995 PE=4 SV=1	478	tr|U5GNY8|POPTRU5GNY8 Uncharacterized protein OS=Populus trichocarpa GN=POPTR_0001s07820g PE=4 SV=1	U5GNY8	2.64e-107	96.1538	47.7506	24	21
TRINITY_DN43085_c0_g1_i1	9ROSAW9QUV2 Thermospermine synthase ACAULIS5 OS=Morus notabilis GN=L484_027354 PE=3 SV=1	296	tr|A0A0A0LET5|CUCSAA0A0A0LET5 Uncharacterized protein OS=Cucumis sativus GN=Csa_2G000240 PE=3 SV=1	A0A0A0LET5	2.64e-107	96.8397	90.5077	56	47
TRINITY_DN29166_c0_g1_i1	9ROSAW9QVF3 Ankyrin repeat domain-containing 13C OS=Morus notabilis GN=L484_018052 PE=4 SV=1	391	tr|A0A0L9VEQ8|PHAANA0A0L9VEQ8 Uncharacterized protein OS=Phaseolus angularis GN=LR48_Vigan09g207600 PE=4 SV=1	A0A0L9VEQ8	2.66e-107	97.7273	194.126	104	97
TRINITY_DN45774_c0_g1_i1	9ROSAW9QVF5 1-phosphatidylinositol phosphodiesterase OS=Morus notabilis GN=L484_024973 PE=4 SV=1	503	tr|V7AFU4|PHAVUV7AFU4 Uncharacterized protein OS=Phaseolus vulgaris GN=PHAVU_011G033600g PE=4 SV=1	V7AFU4	2.67e-107	95.6522	52.7582	33	29
TRINITY_DN48952_c0_g1_i1	9ROSAW9QVW5 Dihydrolipoyl dehydrogenase OS=Morus notabilis GN=L484_007729 PE=3 SV=1	482	tr|A0A0S3RIM0|PHAANA0A0S3RIM0 Uncharacterized protein OS=Vigna angularis var. angularis GN=Vigan.02G333500 PE=4 SV=1	A0A0S3RIM0	2.68e-107	98.9247	112.079	118	95
TRINITY_DN34_c0_g1_i1	9ROSAW9QW69 Calmodulin-binding transcription activator 4 OS=Morus notabilis GN=L484_017441 PE=4 SV=1	351	tr|A0A0S3RM37|PHAANA0A0S3RM37 Uncharacterized protein (Fragment) OS=Vigna angularis var. angularis GN=Vigan.03G143000 PE=4 SV=1	A0A0S3RM37	2.69e-107	97.8102	50.8322	45	30
TRINITY_DN34_c0_g2_i1	9ROSAW9QW69 Calmodulin-binding transcription activator 4 OS=Morus notabilis GN=L484_017441 PE=4 SV=1	352	tr|A0A0S3RM37|PHAANA0A0S3RM37 Uncharacterized protein (Fragment) OS=Vigna angularis var. angularis GN=Vigan.03G143000 PE=4 SV=1	A0A0S3RM37	2.69e-107	97.8102	50.8322	45	30
TRINITY_DN28595_c0_g1_i1	9ROSAW9QWP9 Chlorophyll a-b binding of LHCII type III OS=Morus notabilis GN=L484_024786 PE=4 SV=1	402	tr|A0A0L9V1P6|PHAANA0A0L9V1P6 Uncharacterized protein OS=Phaseolus angularis GN=LR48_Vigan07g272900 PE=4 SV=1	A0A0L9V1P6	2.7e-107	96.2529	65.855	34	30
TRINITY_DN9460_c0_g1_i1	9ROSAW9QX13 Xyloglucan galactosyltransferase KATAMARI1 OS=Morus notabilis GN=L484_015889 PE=4 SV=1	2238	tr|G7KYE9|MEDTRG7KYE9 Uncharacterized protein OS=Medicago truncatula GN=MTR_7g098650 PE=4 SV=1	G7KYE9	2.7e-107	98.4805	902.123	540	494
TRINITY_DN9460_c0_g1_i2	9ROSAW9QX13 Xyloglucan galactosyltransferase KATAMARI1 OS=Morus notabilis GN=L484_015889 PE=4 SV=1	2145	tr|G7KYE9|MEDTRG7KYE9 Uncharacterized protein OS=Medicago truncatula GN=MTR_7g098650 PE=4 SV=1	G7KYE9	2.7e-107	98.481	902.123	540	494
TRINITY_DN30722_c0_g1_i1	9ROSAW9QX70 Ribonuclease 3 OS=Morus notabilis GN=L484_005920 PE=4 SV=1	347	tr|K7KPF0|SOYBNK7KPF0 Uncharacterized protein OS=Glycine max GN=GLYMA_05G104100 PE=4 SV=1	K7KPF0	2.71e-107	95.8333	168.703	109	92
TRINITY_DN50915_c0_g1_i1	9ROSAW9QXH3 Regulatory-associated of TOR 1 OS=Morus notabilis GN=L484_021989 PE=4 SV=1	252	tr|V7B2P2|PHAVUV7B2P2 Uncharacterized protein OS=Phaseolus vulgaris GN=PHAVU_008G087800g PE=4 SV=1	V7B2P2	2.72e-107	95.7746	123.635	66	60
TRINITY_DN36431_c0_g1_i1	9ROSAW9QXV4 Aspartic ase OS=Morus notabilis GN=L484_022652 PE=3 SV=1	317	tr|A0A0R0EIX9|SOYBNA0A0R0EIX9 Uncharacterized protein OS=Glycine max GN=GLYMA_20G090900 PE=4 SV=1	A0A0R0EIX9	2.75e-107	99.2647	46.2098	26	22
TRINITY_DN42151_c0_g1_i1	9ROSAW9QY09 RING finger 170 OS=Morus notabilis GN=L484_006846 PE=4 SV=1	553	tr|A0A0L9UK37|PHAANA0A0L9UK37 Uncharacterized protein OS=Phaseolus angularis GN=LR48_Vigan05g052800 PE=4 SV=1	A0A0L9UK37	2.75e-107	100	61.2326	35	32
TRINITY_DN12838_c0_g1_i1	9ROSAW9QYC0 Chlorophyll a-b binding OS=Morus notabilis GN=L484_026409 PE=4 SV=1	553	tr|A0A0S3S0R0|PHAANA0A0S3S0R0 Uncharacterized protein OS=Vigna angularis var. angularis GN=Vigan.04G406700 PE=4 SV=1	A0A0S3S0R0	2.75e-107	97.4026	184.111	122	108
TRINITY_DN16447_c1_g2_i1	9ROSAW9QYR8 Nuclear-pore anchor OS=Morus notabilis GN=L484_019211 PE=4 SV=1	677	tr|M5X5Z7|PRUPEM5X5Z7 Uncharacterized protein OS=Prunus persica GN=PRUPE_ppa000061mg PE=4 SV=1	M5X5Z7	2.76e-107	100	55.0694	29	28
TRINITY_DN37077_c0_g1_i1	9ROSAW9QZB3 Mitogen-activated kinase kinase 4 OS=Morus notabilis GN=L484_019336 PE=4 SV=1	270	tr|M5XDC3|PRUPEM5XDC3 Uncharacterized protein OS=Prunus persica GN=PRUPE_ppa008719mg PE=4 SV=1	M5XDC3	2.77e-107	96.6887	58.151	72	39
TRINITY_DN6521_c0_g1_i1	9ROSAW9QZB7 Poly(A) polymerase OS=Morus notabilis GN=L484_005883 PE=4 SV=1	396	tr|W9QZB7|9ROSAW9QZB7 Poly(A) polymerase OS=Morus notabilis GN=L484_005883 PE=4 SV=1	W9QZB7	2.8e-107	99.2958	44.2838	22	20
TRINITY_DN50267_c0_g1_i1	9ROSAW9QZH5 beta-1,3-galactosyltransferase 19 OS=Morus notabilis GN=L484_008946 PE=4 SV=1	252	tr|V7AX52|PHAVUV7AX52 Uncharacterized protein OS=Phaseolus vulgaris GN=PHAVU_009G183900g PE=4 SV=1	V7AX52	2.8e-107	98.7988	66.6254	42	35
TRINITY_DN6352_c0_g2_i1	9ROSAW9QZS4 methyltransferase NSUN6 OS=Morus notabilis GN=L484_020943 PE=4 SV=1	533	tr|W9QZS4|9ROSAW9QZS4 Putative methyltransferase NSUN6 OS=Morus notabilis GN=L484_020943 PE=4 SV=1	W9QZS4	2.81e-107	97.8648	53.1434	28	26
TRINITY_DN51135_c0_g1_i1	9ROSAW9R0C0 Septum-promoting GTP-binding 1 OS=Morus notabilis GN=L484_017801 PE=4 SV=1	336	tr|W9R0C0|9ROSAW9R0C0 Septum-promoting GTP-binding protein 1 OS=Morus notabilis GN=L484_017801 PE=4 SV=1	W9R0C0	2.81e-107	99.6516	182.956	89	88
TRINITY_DN13024_c1_g1_i1	9ROSAW9R0J8 Glutamine amidotransferase OS=Morus notabilis GN=L484_013516 PE=4 SV=1	383	tr|I1KGT2|SOYBNI1KGT2 Uncharacterized protein OS=Glycine max GN=GLYMA_07G023100 PE=4 SV=1	I1KGT2	2.81e-107	98.1308	88.1965	86	65
TRINITY_DN42036_c0_g1_i1	9ROSAW9R0Y7 mitochondrial OS=Morus notabilis GN=L484_026924 PE=4 SV=1	671	tr|W9QNU3|9ROSAW9QNU3 Uncharacterized protein OS=Morus notabilis GN=L484_018330 PE=4 SV=1	W9QNU3	2.82e-107	99.1453	110.923	55	53
TRINITY_DN16019_c2_g1_i1	9ROSAW9R165 Coatomer subunit gamma-2 OS=Morus notabilis GN=L484_026915 PE=4 SV=1	233	tr|A5BFL2|VITVIA5BFL2 Putative uncharacterized protein OS=Vitis vinifera GN=VITISV_013386 PE=4 SV=1	A5BFL2	2.82e-107	95.5193	134.806	69	66
TRINITY_DN11857_c0_g1_i1	9ROSAW9R194 Charged multivesicular body 1 OS=Morus notabilis GN=L484_008124 PE=4 SV=1	1882	tr|I1M5E2|SOYBNI1M5E2 Uncharacterized protein OS=Glycine max GN=GLYMA_13G352200 PE=4 SV=1	I1M5E2	2.84e-107	100	365.155	203	202
TRINITY_DN203_c0_g1_i1	9ROSAW9R1F3 Ribosomal RNA large subunit methyltransferase I OS=Morus notabilis GN=L484_019244 PE=4 SV=1	1489	tr|I1KW47|SOYBNI1KW47 Uncharacterized protein OS=Glycine max GN=GLYMA_08G234700 PE=4 SV=1	I1KW47	2.85e-107	95	745.732	396	384
TRINITY_DN203_c0_g2_i1	9ROSAW9R1F3 Ribosomal RNA large subunit methyltransferase I OS=Morus notabilis GN=L484_019244 PE=4 SV=1	1475	tr|V7AMS5|PHAVUV7AMS5 Uncharacterized protein OS=Phaseolus vulgaris GN=PHAVU_011G179100g PE=4 SV=1	V7AMS5	2.86e-107	95	798.89	440	429
TRINITY_DN12743_c0_g1_i1	9ROSAW9R1Z3 KH domain-containing OS=Morus notabilis GN=L484_013120 PE=4 SV=1	1569	tr|V7BU65|PHAVUV7BU65 Uncharacterized protein OS=Phaseolus vulgaris GN=PHAVU_006G219900g PE=4 SV=1	V7BU65	2.86e-107	96	501.13	300	287
TRINITY_DN12743_c0_g1_i2	9ROSAW9R1Z3 KH domain-containing OS=Morus notabilis GN=L484_013120 PE=4 SV=1	1555	tr|V7BU65|PHAVUV7BU65 Uncharacterized protein OS=Phaseolus vulgaris GN=PHAVU_006G219900g PE=4 SV=1	V7BU65	2.86e-107	96	502.286	300	287
TRINITY_DN20494_c0_g1_i1	9ROSAW9R214 Zinc finger CCCH domain-containing 56 OS=Morus notabilis GN=L484_001869 PE=4 SV=1	1046	tr|A0A0S3R3D4|PHAANA0A0S3R3D4 Uncharacterized protein OS=Vigna angularis var. angularis GN=Vigan.01G295200 PE=4 SV=1	A0A0S3R3D4	2.86e-107	99.3007	344.354	208	188
TRINITY_DN5342_c0_g1_i1	9ROSAW9R287 Uncharacterized protein OS=Morus notabilis GN=L484_004238 PE=4 SV=1	337	tr|W9R287|9ROSAW9R287 Uncharacterized protein OS=Morus notabilis GN=L484_004238 PE=4 SV=1	W9R287	2.87e-107	98.7013	43.5134	22	20
TRINITY_DN464_c0_g1_i1	9ROSAW9R2A7 Telomere repeat-binding 4 OS=Morus notabilis GN=L484_025330 PE=4 SV=1	554	tr|W9R2A7|9ROSAW9R2A7 Telomere repeat-binding protein 4 OS=Morus notabilis GN=L484_025330 PE=4 SV=1	W9R2A7	2.87e-107	95.4545	98.5969	68	62
TRINITY_DN16314_c1_g1_i1	9ROSAW9R2B7 Cellulose synthase OS=Morus notabilis GN=L484_016523 PE=3 SV=1	2183	tr|W9R2B7|9ROSAW9R2B7 Cellulose synthase OS=Morus notabilis GN=L484_016523 PE=3 SV=1	W9R2B7	2.87e-107	100	1290.02	728	698
TRINITY_DN14284_c0_g1_i4	9ROSAW9R2I1 Metal tolerance 5 OS=Morus notabilis GN=L484_025418 PE=4 SV=1	2475	tr|W9R2I1|9ROSAW9R2I1 Metal tolerance protein 5 OS=Morus notabilis GN=L484_025418 PE=4 SV=1	W9R2I1	2.88e-107	95.1807	385.185	193	189
TRINITY_DN51897_c0_g1_i1	9ROSAW9R2V7 TMV resistance N OS=Morus notabilis GN=L484_005335 PE=4 SV=1	281	tr|K7K1I5|SOYBNK7K1I5 Uncharacterized protein OS=Glycine max GN=GLYMA_01G032400 PE=4 SV=1	K7K1I5	2.88e-107	98.3099	51.6026	40	35
TRINITY_DN15519_c0_g1_i2	9ROSAW9R368 Autophagy-related OS=Morus notabilis GN=L484_018054 PE=3 SV=1	728	tr|W9R368|9ROSAW9R368 Autophagy-related protein OS=Morus notabilis GN=L484_018054 PE=3 SV=1	W9R368	2.89e-107	97.8431	244.588	138	127
TRINITY_DN10866_c0_g1_i1	9ROSAW9R395 Ubiquitin carboxyl-terminal hydrolase 22 OS=Morus notabilis GN=L484_024922 PE=4 SV=1	1257	tr|V7CCJ0|PHAVUV7CCJ0 Uncharacterized protein OS=Phaseolus vulgaris GN=PHAVU_003G171000g PE=4 SV=1	V7CCJ0	2.91e-107	98.8372	408.297	252	221
TRINITY_DN10866_c0_g1_i3	9ROSAW9R395 Ubiquitin carboxyl-terminal hydrolase 22 OS=Morus notabilis GN=L484_024922 PE=4 SV=1	933	tr|V7CCJ0|PHAVUV7CCJ0 Uncharacterized protein OS=Phaseolus vulgaris GN=PHAVU_003G171000g PE=4 SV=1	V7CCJ0	2.91e-107	98.8372	408.297	252	221
TRINITY_DN39893_c0_g1_i1	9ROSAW9R3Q3 Serine threonine- kinase OS=Morus notabilis GN=L484_004061 PE=4 SV=1	418	tr|A0A0L9T4R8|PHAANA0A0L9T4R8 Uncharacterized protein OS=Phaseolus angularis GN=LR48_Vigan118s002200 PE=4 SV=1	A0A0L9T4R8	2.91e-107	100	135.191	67	64
TRINITY_DN45086_c0_g1_i1	9ROSAW9R483 Methionine aminopeptidase 1D OS=Morus notabilis GN=L484_008264 PE=3 SV=1	311	tr|A0A067KJA4|JATCUA0A067KJA4 Uncharacterized protein OS=Jatropha curcas GN=JCGZ_12375 PE=3 SV=1	A0A067KJA4	2.91e-107	100	46.595	19	19
TRINITY_DN15662_c0_g2_i1	9ROSAW9R4Z9 Subtilisin-like protease OS=Morus notabilis GN=L484_002479 PE=4 SV=1	2044	tr|I1KHH8|SOYBNI1KHH8 Uncharacterized protein OS=Glycine max GN=GLYMA_07G044400 PE=4 SV=1	I1KHH8	2.91e-107	99.1228	938.332	540	508
TRINITY_DN15662_c0_g2_i2	9ROSAW9R4Z9 Subtilisin-like protease OS=Morus notabilis GN=L484_002479 PE=4 SV=1	2042	tr|I1KHH8|SOYBNI1KHH8 Uncharacterized protein OS=Glycine max GN=GLYMA_07G044400 PE=4 SV=1	I1KHH8	2.91e-107	99.1228	938.332	540	508
TRINITY_DN663_c0_g1_i1	9ROSAW9R4Z9 Subtilisin-like protease OS=Morus notabilis GN=L484_002479 PE=4 SV=1	2027	tr|K7KH84|SOYBNK7KH84 Uncharacterized protein OS=Glycine max GN=GLYMA_03G263600 PE=3 SV=1	K7KH84	2.91e-107	96.2838	920.998	571	532
TRINITY_DN43928_c0_g1_i1	9ROSAW9R509 disease resistance RGA4 OS=Morus notabilis GN=L484_023797 PE=4 SV=1	249	tr|I1J657|SOYBNI1J657 Uncharacterized protein OS=Glycine max GN=GLYMA_01G065800 PE=4 SV=2	I1J657	2.91e-107	100	62.7734	54	46
TRINITY_DN39291_c0_g1_i1	9ROSAW9R5F2 WAX2 OS=Morus notabilis GN=L484_023884 PE=4 SV=1	246	tr|W9R5F2|9ROSAW9R5F2 Protein WAX2 OS=Morus notabilis GN=L484_023884 PE=4 SV=1	W9R5F2	2.91e-107	95.3168	44.669	29	24
TRINITY_DN5216_c0_g1_i1	9ROSAW9R5N8 aarF domain-containing kinase OS=Morus notabilis GN=L484_016467 PE=4 SV=1	2580	tr|K7MHL9|SOYBNK7MHL9 Uncharacterized protein OS=Glycine max GN=GLYMA_16G158700 PE=4 SV=1	K7MHL9	2.91e-107	96.5636	508.834	286	254
TRINITY_DN5216_c0_g1_i2	9ROSAW9R5N8 aarF domain-containing kinase OS=Morus notabilis GN=L484_016467 PE=4 SV=1	2493	tr|K7MHL9|SOYBNK7MHL9 Uncharacterized protein OS=Glycine max GN=GLYMA_16G158700 PE=4 SV=1	K7MHL9	2.91e-107	96.5649	524.242	257	254
TRINITY_DN5216_c0_g1_i3	9ROSAW9R5N8 aarF domain-containing kinase OS=Morus notabilis GN=L484_016467 PE=4 SV=1	2512	tr|A0A0S3T9E3|PHAANA0A0S3T9E3 Uncharacterized protein OS=Vigna angularis var. angularis GN=Vigan.11G115800 PE=4 SV=1	A0A0S3T9E3	2.91e-107	96.5649	726.087	436	418
TRINITY_DN5216_c0_g1_i4	9ROSAW9R5N8 aarF domain-containing kinase OS=Morus notabilis GN=L484_016467 PE=4 SV=1	2599	tr|A0A0S3T9E3|PHAANA0A0S3T9E3 Uncharacterized protein OS=Vigna angularis var. angularis GN=Vigan.11G115800 PE=4 SV=1	A0A0S3T9E3	2.91e-107	96.5657	710.679	465	418
TRINITY_DN15757_c0_g2_i1	9ROSAW9R5Y8 receptor kinase TMK1 OS=Morus notabilis GN=L484_026875 PE=3 SV=1	288	tr|W9R5Y8|9ROSAW9R5Y8 Putative receptor protein kinase TMK1 OS=Morus notabilis GN=L484_026875 PE=3 SV=1	W9R5Y8	2.93e-107	97.4359	181.8	95	90
TRINITY_DN22804_c0_g1_i1	9ROSAW9R5Z9 GDT1 2 OS=Morus notabilis GN=L484_026890 PE=4 SV=1	534	tr|A0A0L9VIM9|PHAANA0A0L9VIM9 Uncharacterized protein OS=Phaseolus angularis GN=LR48_Vigan10g065900 PE=4 SV=1	A0A0L9VIM9	2.94e-107	96.319	83.5741	140	75
TRINITY_DN36480_c0_g1_i1	9ROSAW9R670 40S ribosomal S27 OS=Morus notabilis GN=L484_027347 PE=3 SV=1	1283	tr|K7LYZ0|SOYBNK7LYZ0 Uncharacterized protein OS=Glycine max GN=GLYMA_13G108200 PE=4 SV=1	K7LYZ0	2.95e-107	99.2537	555.058	318	310
TRINITY_DN51672_c0_g1_i1	9ROSAW9R687 DNA-directed RNA polymerase III subunit RPC4 OS=Morus notabilis GN=L484_027362 PE=4 SV=1	271	tr|V7CB57|PHAVUV7CB57 Uncharacterized protein OS=Phaseolus vulgaris GN=PHAVU_003G132000g PE=4 SV=1	V7CB57	2.96e-107	100	71.2478	39	37
TRINITY_DN52385_c0_g1_i1	9ROSAW9R692 ABC transporter B family member 9 OS=Morus notabilis GN=L484_015632 PE=4 SV=1	346	tr|A0A067GE66|CITSIA0A067GE66 Uncharacterized protein OS=Citrus sinensis GN=CISIN_1g000789mg PE=4 SV=1	A0A067GE66	2.96e-107	97.2789	216.468	115	108
TRINITY_DN52674_c0_g1_i1	9ROSAW9R6R9 ATP-dependent RNA helicase DBP2 OS=Morus notabilis GN=L484_018796 PE=3 SV=1	528	tr|W9R6R9|9ROSAW9R6R9 ATP-dependent RNA helicase DBP2 OS=Morus notabilis GN=L484_018796 PE=3 SV=1	W9R6R9	2.96e-107	97.3451	45.0542	35	28
TRINITY_DN8265_c0_g2_i1	9ROSAW9R6Y7 Xyloglucan 6-xylosyltransferase OS=Morus notabilis GN=L484_023526 PE=4 SV=1	2049	tr|A0A0S3RI54|PHAANA0A0S3RI54 Uncharacterized protein OS=Vigna angularis var. angularis GN=Vigan.02G326100 PE=4 SV=1	A0A0S3RI54	2.97e-107	100	849.351	454	440
TRINITY_DN10458_c0_g1_i1	9ROSAW9R737 Pre-mRNA-splicing factor 18 OS=Morus notabilis GN=L484_025077 PE=4 SV=1	1534	tr|A0A0S3RXW7|PHAANA0A0S3RXW7 Uncharacterized protein OS=Vigna angularis var. angularis GN=Vigan.04G300200 PE=4 SV=1	A0A0S3RXW7	2.97e-107	98.7805	661.374	411	384
TRINITY_DN42468_c0_g1_i1	9ROSAW9R776 Guanine nucleotide-binding alpha-1 subunit OS=Morus notabilis GN=L484_018612 PE=4 SV=1	375	tr|A0A022PV58|ERYGUA0A022PV58 Uncharacterized protein OS=Erythranthe guttata GN=MIMGU_mgv1a007908mg PE=4 SV=1	A0A022PV58	2.97e-107	97.5155	102.449	51	51
TRINITY_DN28443_c0_g1_i1	9ROSAW9R7D3 Signal peptidase complex subunit 3B OS=Morus notabilis GN=L484_003716 PE=4 SV=1	394	tr|W9R7D3|9ROSAW9R7D3 Signal peptidase complex subunit 3B OS=Morus notabilis GN=L484_003716 PE=4 SV=1	W9R7D3	2.98e-107	97.7778	47.3654	23	23
TRINITY_DN14048_c0_g1_i1	9ROSAW9R7G5 aminotransferase TAT2 OS=Morus notabilis GN=L484_012152 PE=4 SV=1	447	tr|I3S7P1|MEDTRI3S7P1 Uncharacterized protein OS=Medicago truncatula PE=2 SV=1	I3S7P1	2.98e-107	96.0784	47.7506	37	26
TRINITY_DN33626_c0_g1_i1	9ROSAW9R7J3 Copia OS=Morus notabilis GN=L484_007434 PE=4 SV=1	235	tr|A0A0L9VCP9|PHAANA0A0L9VCP9 Uncharacterized protein OS=Phaseolus angularis GN=LR48_Vigan09g150000 PE=4 SV=1	A0A0L9VCP9	2.99e-107	98.5915	50.447	31	25
TRINITY_DN27361_c1_g1_i1	9ROSAW9R8G7 Wall-associated receptor kinase-like 20 OS=Morus notabilis GN=L484_022625 PE=3 SV=1	204	tr|M0UMJ5|HORVDM0UMJ5 Uncharacterized protein OS=Hordeum vulgare var. distichum PE=3 SV=1	M0UMJ5	2.99e-107	95.5801	105.916	67	53
TRINITY_DN5524_c0_g1_i1	9ROSAW9R8X7 Chaperone OS=Morus notabilis GN=L484_005194 PE=4 SV=1	530	tr|S8D490|9LAMIS8D490 Uncharacterized protein (Fragment) OS=Genlisea aurea GN=M569_17359 PE=4 SV=1	S8D490	3e-107	96.2209	319.316	176	176
TRINITY_DN44016_c0_g1_i1	9ROSAW9R8Z9 DNA damage-binding 2 OS=Morus notabilis GN=L484_011501 PE=4 SV=1	428	tr|B5U9W4|LOTJAB5U9W4 Putative uncharacterized protein OS=Lotus japonicus PE=4 SV=1	B5U9W4	3.02e-107	99.3197	56.9954	93	50
TRINITY_DN45679_c0_g1_i1	9ROSAW9R8Z9 DNA damage-binding 2 OS=Morus notabilis GN=L484_011501 PE=4 SV=1	349	tr|W9QWB8|9ROSAW9QWB8 Uncharacterized protein OS=Morus notabilis GN=L484_004344 PE=4 SV=1	W9QWB8	3.02e-107	100	55.0694	44	33
TRINITY_DN45801_c0_g1_i1	9ROSAW9R8Z9 DNA damage-binding 2 OS=Morus notabilis GN=L484_011501 PE=4 SV=1	372	tr|C6T3K5|SOYBNC6T3K5 Putative uncharacterized protein (Fragment) OS=Glycine max PE=2 SV=1	C6T3K5	3.03e-107	98.4127	103.99	94	67
TRINITY_DN19230_c0_g1_i1	9ROSAW9R972 Cell division cycle 48 OS=Morus notabilis GN=L484_014150 PE=3 SV=1	287	tr|A0A0A0KL52|CUCSAA0A0A0KL52 Uncharacterized protein OS=Cucumis sativus GN=Csa_6G512920 PE=3 SV=1	A0A0A0KL52	3.06e-107	100	51.2174	23	23
TRINITY_DN52675_c0_g1_i1	9ROSAW9R9E0 Ribose-phosphate pyrophosphokinase 4 OS=Morus notabilis GN=L484_014166 PE=4 SV=1	263	tr|W9R9E0|9ROSAW9R9E0 Ribose-phosphate pyrophosphokinase 4 OS=Morus notabilis GN=L484_014166 PE=4 SV=1	W9R9E0	3.06e-107	97.3214	81.6481	45	40
TRINITY_DN4642_c0_g1_i1	9ROSAW9R9L0 NAC domain-containing 2 OS=Morus notabilis GN=L484_013373 PE=4 SV=1	596	tr|I1GR23|BRADII1GR23 Uncharacterized protein OS=Brachypodium distachyon GN=BRADI1G17480 PE=4 SV=1	I1GR23	3.08e-107	97.2603	91.6633	65	50
TRINITY_DN37744_c0_g1_i1	9ROSAW9RAM3 External alternative NADH-ubiquinone oxidoreductase OS=Morus notabilis GN=L484_022192 PE=4 SV=1	241	tr|W9RAM3|9ROSAW9RAM3 External alternative NADH-ubiquinone oxidoreductase OS=Morus notabilis GN=L484_022192 PE=4 SV=1	W9RAM3	3.08e-107	98.2143	102.834	51	51
TRINITY_DN37238_c0_g1_i1	9ROSAW9RAP5 Equilibrative nucleoside transporter 4 OS=Morus notabilis GN=L484_022213 PE=4 SV=1	332	tr|M5XDY4|PRUPEM5XDY4 Uncharacterized protein OS=Prunus persica GN=PRUPE_ppa018615mg PE=4 SV=1	M5XDY4	3.09e-107	100	87.0409	64	63
TRINITY_DN20602_c0_g1_i1	9ROSAW9RAW8 Lysine-specific demethylase 3B OS=Morus notabilis GN=L484_002401 PE=4 SV=1	380	tr|V7BT86|PHAVUV7BT86 Uncharacterized protein OS=Phaseolus vulgaris GN=PHAVU_006G193200g PE=4 SV=1	V7BT86	3.1e-107	96.6667	153.68	88	80
TRINITY_DN36260_c0_g1_i1	9ROSAW9RC04 Codeine O-demethylase OS=Morus notabilis GN=L484_025729 PE=3 SV=1	1150	tr|K7M3Z2|SOYBNK7M3Z2 Uncharacterized protein OS=Glycine max GN=GLYMA_13G366900 PE=3 SV=1	K7M3Z2	3.1e-107	95.5975	541.576	345	291
TRINITY_DN37775_c0_g1_i1	9ROSAW9RCS1 BTB POZ domain-containing OS=Morus notabilis GN=L484_027720 PE=4 SV=1	490	tr|A0A0S3R2E8|PHAANA0A0S3R2E8 Uncharacterized protein OS=Vigna angularis var. angularis GN=Vigan.01G246400 PE=4 SV=1	A0A0S3R2E8	3.11e-107	98.1818	249.595	126	122
TRINITY_DN15795_c0_g2_i1	9ROSAW9RCZ4 CCR4-NOT transcription complex subunit 3 OS=Morus notabilis GN=L484_019195 PE=4 SV=1	344	tr|A0A0L9VLF9|PHAANA0A0L9VLF9 Uncharacterized protein OS=Phaseolus angularis GN=LR48_Vigan10g177200 PE=4 SV=1	A0A0L9VLF9	3.11e-107	97.4596	162.155	78	78
TRINITY_DN51471_c0_g1_i1	9ROSAW9RD65 Nucleobase-ascorbate transporter 6 OS=Morus notabilis GN=L484_027824 PE=4 SV=1	297	tr|W9RD65|9ROSAW9RD65 Nucleobase-ascorbate transporter 6 OS=Morus notabilis GN=L484_027824 PE=4 SV=1	W9RD65	3.14e-107	100	83.5741	36	35
TRINITY_DN8018_c0_g1_i1	9ROSAW9RDN2 serine threonine- kinase WNK4 OS=Morus notabilis GN=L484_023472 PE=4 SV=1	433	tr|W9RDN2|9ROSAW9RDN2 Putative serine/threonine-protein kinase WNK4 OS=Morus notabilis GN=L484_023472 PE=4 SV=1	W9RDN2	3.14e-107	97.6471	227.254	144	128
TRINITY_DN8018_c0_g2_i1	9ROSAW9RDN2 serine threonine- kinase WNK4 OS=Morus notabilis GN=L484_023472 PE=4 SV=1	653	tr|W9RDN2|9ROSAW9RDN2 Putative serine/threonine-protein kinase WNK4 OS=Morus notabilis GN=L484_023472 PE=4 SV=1	W9RDN2	3.14e-107	97.6471	327.02	217	187
TRINITY_DN22324_c0_g1_i1	9ROSAW9RDT3 xyloglucan endotransglucosylase hydrolase 27 OS=Morus notabilis GN=L484_024626 PE=4 SV=1	414	tr|V7AMX1|PHAVUV7AMX1 Uncharacterized protein OS=Phaseolus vulgaris GN=PHAVU_010G092400g PE=4 SV=1	V7AMX1	3.14e-107	98.3607	86.6557	49	43
TRINITY_DN9043_c0_g2_i1	9ROSAW9RDT3 xyloglucan endotransglucosylase hydrolase 27 OS=Morus notabilis GN=L484_024626 PE=4 SV=1	497	tr|K7L0B8|SOYBNK7L0B8 Uncharacterized protein OS=Glycine max PE=4 SV=1	K7L0B8	3.14e-107	99.6795	268.47	164	141
TRINITY_DN9043_c0_g3_i1	9ROSAW9RDT3 xyloglucan endotransglucosylase hydrolase 27 OS=Morus notabilis GN=L484_024626 PE=4 SV=1	264	tr|K7L0B8|SOYBNK7L0B8 Uncharacterized protein OS=Glycine max PE=4 SV=1	K7L0B8	3.15e-107	99.6795	113.235	82	62
TRINITY_DN18191_c0_g1_i1	9ROSAW9RF55 Xylosyltransferase 1 OS=Morus notabilis GN=L484_009638 PE=4 SV=1	308	tr|V7CY92|PHAVUV7CY92 Uncharacterized protein OS=Phaseolus vulgaris GN=PHAVU_001G105800g PE=4 SV=1	V7CY92	3.15e-107	100	57.3806	28	26
TRINITY_DN32413_c0_g2_i1	9ROSAW9RFC8 NF-X1-type zinc finger NFXL2 OS=Morus notabilis GN=L484_007673 PE=4 SV=1	299	tr|A0A0S3S0T0|PHAANA0A0S3S0T0 Uncharacterized protein OS=Vigna angularis var. angularis GN=Vigan.04G408900 PE=4 SV=1	A0A0S3S0T0	3.18e-107	99.3377	50.447	23	23
TRINITY_DN38805_c0_g1_i1	9ROSAW9RFF1 Probably inactive leucine-rich repeat receptor kinase OS=Morus notabilis GN=L484_020381 PE=4 SV=1	295	tr|K7K890|SOYBNK7K890 Uncharacterized protein OS=Glycine max GN=GLYMA_02G138500 PE=4 SV=1	K7K890	3.18e-107	96.7742	129.413	97	92
TRINITY_DN29590_c0_g1_i1	9ROSAW9RFJ9 TBC1 domain family member 8B OS=Morus notabilis GN=L484_017248 PE=4 SV=1	327	tr|A0A0D2UXL4|GOSRAA0A0D2UXL4 Uncharacterized protein OS=Gossypium raimondii GN=B456_011G242200 PE=4 SV=1	A0A0D2UXL4	3.2e-107	99.3289	60.4622	45	35
TRINITY_DN3052_c0_g1_i1	9ROSAW9RFV7 zinc transporter OS=Morus notabilis GN=L484_008765 PE=4 SV=1	451	tr|G7KY80|MEDTRG7KY80 Uncharacterized protein OS=Medicago truncatula GN=MTR_7g074060 PE=4 SV=1	G7KY80	3.2e-107	95.8569	219.55	144	135
TRINITY_DN18768_c0_g1_i1	9ROSAW9RG11 Pyridoxine pyridoxamine 5 -phosphate oxidase OS=Morus notabilis GN=L484_026041 PE=4 SV=1	293	tr|W9RG11|9ROSAW9RG11 Pyridoxine/pyridoxamine 5'-phosphate oxidase OS=Morus notabilis GN=L484_026041 PE=4 SV=1	W9RG11	3.21e-107	97.0149	53.9138	60	43
TRINITY_DN3629_c0_g1_i1	9ROSAW9RGA0 Chromodomain-helicase-DNA-binding 1 OS=Morus notabilis GN=L484_016661 PE=4 SV=1	639	tr|A0A0S3RW89|PHAANA0A0S3RW89 Uncharacterized protein OS=Vigna angularis var. angularis GN=Vigan.04G214300 PE=4 SV=1	A0A0S3RW89	3.21e-107	96.5517	240.35	126	120
TRINITY_DN37631_c0_g1_i1	9ROSAW9RGH2 Uncharacterized protein OS=Morus notabilis GN=L484_023622 PE=4 SV=1	947	tr|W9RGH2|9ROSAW9RGH2 Uncharacterized protein OS=Morus notabilis GN=L484_023622 PE=4 SV=1	W9RGH2	3.22e-107	98.1818	53.9138	23	23
TRINITY_DN14566_c0_g1_i2	9ROSAW9RGS5 Transketolase OS=Morus notabilis GN=L484_025582 PE=4 SV=1	2423	tr|A0A0R4J2U8|SOYBNA0A0R4J2U8 Uncharacterized protein OS=Glycine max GN=GLYMA_03G027500 PE=4 SV=1	A0A0R4J2U8	3.24e-107	95.7265	1305.04	672	660
TRINITY_DN38016_c0_g1_i1	9ROSAW9RGT5 Methionine aminopeptidase 1A OS=Morus notabilis GN=L484_025592 PE=3 SV=1	258	tr|W9RGT5|9ROSAW9RGT5 Methionine aminopeptidase 1A OS=Morus notabilis GN=L484_025592 PE=3 SV=1	W9RGT5	3.27e-107	100	50.0618	23	23
TRINITY_DN52711_c0_g1_i1	9ROSAW9RGT5 Methionine aminopeptidase 1A OS=Morus notabilis GN=L484_025592 PE=3 SV=1	357	tr|W9RGT5|9ROSAW9RGT5 Methionine aminopeptidase 1A OS=Morus notabilis GN=L484_025592 PE=3 SV=1	W9RGT5	3.28e-107	98.0769	64.6994	29	29
TRINITY_DN12137_c0_g1_i1	9ROSAW9RGU7 Cysteine-rich receptor kinase 10 OS=Morus notabilis GN=L484_011988 PE=4 SV=1	1842	tr|A0A0S3R127|PHAANA0A0S3R127 Uncharacterized protein OS=Vigna angularis var. angularis GN=Vigan.01G189100 PE=4 SV=1	A0A0S3R127	3.28e-107	97.971	410.609	212	201
TRINITY_DN17119_c0_g1_i1	9ROSAW9RHT2 5-methyltetrahydropteroyltriglutamate--homocysteine methyltransferase OS=Morus notabilis GN=L484_000052 PE=4 SV=1	312	tr|A0A096SHX6|MAIZEA0A096SHX6 Uncharacterized protein OS=Zea mays PE=4 SV=1	A0A096SHX6	3.28e-107	96.0396	137.887	68	65
TRINITY_DN12387_c0_g1_i1	9ROSAW9RHT8 Zinc finger A20 and AN1 domain-containing stress-associated 8 OS=Morus notabilis GN=L484_015261 PE=4 SV=1	990	tr|I1LJU7|SOYBNI1LJU7 Uncharacterized protein OS=Glycine max PE=4 SV=1	I1LJU7	3.28e-107	97.0588	80.4925	36	36
TRINITY_DN12387_c0_g1_i2	9ROSAW9RHT8 Zinc finger A20 and AN1 domain-containing stress-associated 8 OS=Morus notabilis GN=L484_015261 PE=4 SV=1	1876	tr|I1LJU7|SOYBNI1LJU7 Uncharacterized protein OS=Glycine max PE=4 SV=1	I1LJU7	3.28e-107	97.0588	85.5001	44	40
TRINITY_DN12387_c0_g2_i1	9ROSAW9RHT8 Zinc finger A20 and AN1 domain-containing stress-associated 8 OS=Morus notabilis GN=L484_015261 PE=4 SV=1	334	tr|W9RHT8|9ROSAW9RHT8 Zinc finger A20 and AN1 domain-containing stress-associated protein 8 OS=Morus notabilis GN=L484_015261 PE=4 SV=1	W9RHT8	3.28e-107	97.0588	87.4261	70	48
TRINITY_DN12387_c0_g3_i1	9ROSAW9RHT8 Zinc finger A20 and AN1 domain-containing stress-associated 8 OS=Morus notabilis GN=L484_015261 PE=4 SV=1	333	tr|I1LJU7|SOYBNI1LJU7 Uncharacterized protein OS=Glycine max PE=4 SV=1	I1LJU7	3.28e-107	97.0588	82.0333	40	38
TRINITY_DN34965_c0_g1_i1	9ROSAW9RHX3 Uncharacterized protein OS=Morus notabilis GN=L484_017216 PE=4 SV=1	371	tr|W9RHX3|9ROSAW9RHX3 Uncharacterized protein OS=Morus notabilis GN=L484_017216 PE=4 SV=1	W9RHX3	3.29e-107	97.9557	43.8986	22	20
TRINITY_DN14807_c0_g2_i1	9ROSAW9RIE4 Ubiquitin and WLM domain-containing OS=Morus notabilis GN=L484_004050 PE=4 SV=1	470	tr|K7N1U8|SOYBNK7N1U8 Uncharacterized protein OS=Glycine max GN=GLYMA_20G058500 PE=4 SV=1	K7N1U8	3.29e-107	97.2222	151.369	82	76
TRINITY_DN19564_c0_g1_i1	9ROSAW9RIN5 40S ribosomal S29 OS=Morus notabilis GN=L484_003677 PE=4 SV=1	259	tr|W9RIN5|9ROSAW9RIN5 40S ribosomal protein S29 OS=Morus notabilis GN=L484_003677 PE=4 SV=1	W9RIN5	3.3e-107	96.5753	51.2174	25	23
TRINITY_DN13520_c0_g1_i1	9ROSAW9RIW9 Chaperone dnaJ 10 OS=Morus notabilis GN=L484_024767 PE=4 SV=1	1885	tr|A0A0S3T6L1|PHAANA0A0S3T6L1 Uncharacterized protein OS=Vigna angularis var. angularis GN=Vigan.10G250800 PE=4 SV=1	A0A0S3T6L1	3.31e-107	100	770.385	409	397
TRINITY_DN13520_c0_g1_i2	9ROSAW9RIW9 Chaperone dnaJ 10 OS=Morus notabilis GN=L484_024767 PE=4 SV=1	1886	tr|A0A0S3T6L1|PHAANA0A0S3T6L1 Uncharacterized protein OS=Vigna angularis var. angularis GN=Vigan.10G250800 PE=4 SV=1	A0A0S3T6L1	3.32e-107	100	770.385	409	397
TRINITY_DN13520_c0_g1_i4	9ROSAW9RIW9 Chaperone dnaJ 10 OS=Morus notabilis GN=L484_024767 PE=4 SV=1	1890	tr|A0A0S3T6L1|PHAANA0A0S3T6L1 Uncharacterized protein OS=Vigna angularis var. angularis GN=Vigan.10G250800 PE=4 SV=1	A0A0S3T6L1	3.33e-107	100	770.385	409	397
TRINITY_DN13520_c0_g1_i5	9ROSAW9RIW9 Chaperone dnaJ 10 OS=Morus notabilis GN=L484_024767 PE=4 SV=1	1887	tr|A0A0S3T6L1|PHAANA0A0S3T6L1 Uncharacterized protein OS=Vigna angularis var. angularis GN=Vigan.10G250800 PE=4 SV=1	A0A0S3T6L1	3.34e-107	100	770.385	409	397
TRINITY_DN13520_c0_g1_i7	9ROSAW9RIW9 Chaperone dnaJ 10 OS=Morus notabilis GN=L484_024767 PE=4 SV=1	1889	tr|A0A0S3T6L1|PHAANA0A0S3T6L1 Uncharacterized protein OS=Vigna angularis var. angularis GN=Vigan.10G250800 PE=4 SV=1	A0A0S3T6L1	3.36e-107	100	770.385	409	397
TRINITY_DN16172_c0_g1_i6	9ROSAW9RJG0 Serine threonine- kinase AFC2 OS=Morus notabilis GN=L484_018965 PE=4 SV=1	1814	tr|W9RJG0|9ROSAW9RJG0 Serine/threonine-protein kinase AFC2 OS=Morus notabilis GN=L484_018965 PE=4 SV=1	W9RJG0	3.37e-107	100	382.874	223	206
TRINITY_DN16189_c1_g5_i1	9ROSAW9RJJ7 Chaperone OS=Morus notabilis GN=L484_005193 PE=4 SV=1	547	tr|V4TK89|9ROSIV4TK89 Uncharacterized protein (Fragment) OS=Citrus clementina GN=CICLE_v100308632mg PE=4 SV=1	V4TK89	3.38e-107	100	289.656	153	148
TRINITY_DN13278_c0_g1_i4	9ROSAW9RJU9 glycosyltransferase OS=Morus notabilis GN=L484_016420 PE=4 SV=1	824	tr|V7BDG9|PHAVUV7BDG9 Uncharacterized protein OS=Phaseolus vulgaris GN=PHAVU_007G087100g PE=4 SV=1	V7BDG9	3.38e-107	96.3592	228.024	156	133
TRINITY_DN15301_c0_g2_i1	9ROSAW9RKL9 26S protease regulatory subunit 6A-A OS=Morus notabilis GN=L484_000857 PE=4 SV=1	788	tr|W9RKL9|9ROSAW9RKL9 26S protease regulatory subunit 6A-A-like protein OS=Morus notabilis GN=L484_000857 PE=4 SV=1	W9RKL9	3.39e-107	96.875	232.646	115	115
TRINITY_DN14724_c0_g1_i1	9ROSAW9RLH1 Homeobox-leucine zipper ATHB-40 OS=Morus notabilis GN=L484_009043 PE=4 SV=1	672	tr|V7CFD8|PHAVUV7CFD8 Uncharacterized protein OS=Phaseolus vulgaris GN=PHAVU_002G027200g PE=4 SV=1	V7CFD8	3.41e-107	99.4118	163.31	138	113
TRINITY_DN31196_c0_g1_i1	9ROSAW9RM70 CRS2-associated factor 1 OS=Morus notabilis GN=L484_010909 PE=4 SV=1	505	tr|I1J815|SOYBNI1J815 Uncharacterized protein OS=Glycine max GN=GLYMA_01G147400 PE=4 SV=2	I1J815	3.44e-107	98.3871	243.817	170	157
TRINITY_DN53886_c0_g1_i1	9ROSAW9RMA6 Beta-galactosidase OS=Morus notabilis GN=L484_013376 PE=3 SV=1	287	tr|I1JZ36|SOYBNI1JZ36 Uncharacterized protein OS=Glycine max GN=GLYMA_04G247300 PE=4 SV=2	I1JZ36	3.44e-107	98.5294	129.798	78	64
TRINITY_DN21668_c0_g1_i1	9ROSAW9RMK9 Ubiquitin carboxyl-terminal hydrolase 12 OS=Morus notabilis GN=L484_020225 PE=4 SV=1	213	tr|W9RMK9|9ROSAW9RMK9 Ubiquitin carboxyl-terminal hydrolase 12 OS=Morus notabilis GN=L484_020225 PE=4 SV=1	W9RMK9	3.46e-107	96.9697	137.887	71	68
TRINITY_DN45159_c0_g1_i1	9ROSAW9RMK9 Ubiquitin carboxyl-terminal hydrolase 12 OS=Morus notabilis GN=L484_020225 PE=4 SV=1	426	tr|W9RMK9|9ROSAW9RMK9 Ubiquitin carboxyl-terminal hydrolase 12 OS=Morus notabilis GN=L484_020225 PE=4 SV=1	W9RMK9	3.47e-107	100	215.698	141	128
TRINITY_DN34760_c0_g1_i1	9ROSAW9RN25 Peptidyl-prolyl cis-trans isomerase OS=Morus notabilis GN=L484_002691 PE=4 SV=1	295	tr|W9RN25|9ROSAW9RN25 Peptidyl-prolyl cis-trans isomerase OS=Morus notabilis GN=L484_002691 PE=4 SV=1	W9RN25	3.47e-107	98.2036	44.2838	21	20
TRINITY_DN49759_c0_g1_i1	9ROSAW9RN38 ADP-ribosylation factor GTPase-activating AGD9 OS=Morus notabilis GN=L484_023249 PE=4 SV=1	491	tr|W9RN38|9ROSAW9RN38 Putative ADP-ribosylation factor GTPase-activating protein AGD9 OS=Morus notabilis GN=L484_023249 PE=4 SV=1	W9RN38	3.48e-107	96	167.933	149	112
TRINITY_DN691_c0_g1_i1	9ROSAW9RN52 DNA-binding ESCAROLA OS=Morus notabilis GN=L484_023264 PE=4 SV=1	1448	tr|I1J9J6|SOYBNI1J9J6 Uncharacterized protein OS=Glycine max GN=GLYMA_01G198900 PE=4 SV=1	I1J9J6	3.48e-107	96.2963	362.459	349	268
TRINITY_DN691_c0_g2_i1	9ROSAW9RN52 DNA-binding ESCAROLA OS=Morus notabilis GN=L484_023264 PE=4 SV=1	1592	tr|I1J9J6|SOYBNI1J9J6 Uncharacterized protein OS=Glycine max GN=GLYMA_01G198900 PE=4 SV=1	I1J9J6	3.53e-107	96.2963	339.732	397	268
TRINITY_DN1322_c0_g2_i1	9ROSAW9RN68 Type I inositol-1,4,5-trisphosphate 5-phosphatase 12 OS=Morus notabilis GN=L484_020353 PE=4 SV=1	853	tr|A0A0L9TTI1|PHAANA0A0L9TTI1 Uncharacterized protein OS=Phaseolus angularis GN=LR48_Vigan01g340600 PE=4 SV=1	A0A0L9TTI1	3.53e-107	100	567.385	284	278
TRINITY_DN14592_c0_g1_i1	9ROSAW9RNM9 ABC transporter G family member 16 OS=Morus notabilis GN=L484_017257 PE=4 SV=1	2416	tr|A0A0S3SL42|PHAANA0A0S3SL42 Uncharacterized protein OS=Vigna angularis var. angularis GN=Vigan.08G009100 PE=4 SV=1	A0A0S3SL42	3.53e-107	95.6621	1244.95	757	697
TRINITY_DN10210_c0_g1_i1	9ROSAW9RPI8 Double-stranded RNA-binding 4 OS=Morus notabilis GN=L484_009681 PE=4 SV=1	1276	tr|A5B5M2|VITVIA5B5M2 Putative uncharacterized protein OS=Vitis vinifera GN=VITISV_040578 PE=4 SV=1	A5B5M2	3.53e-107	98.3333	148.288	87	78
TRINITY_DN21409_c0_g1_i1	9ROSAW9RPJ4 Ethylene-responsive transcription factor 5 OS=Morus notabilis GN=L484_024015 PE=4 SV=1	1013	tr|I1LGT2|SOYBNI1LGT2 Uncharacterized protein OS=Glycine max GN=GLYMA_11G036400 PE=4 SV=1	I1LGT2	3.54e-107	97.4138	256.529	276	197
TRINITY_DN31855_c0_g1_i1	9ROSAW9RQ01 Glutamate decarboxylase 1 OS=Morus notabilis GN=L484_007797 PE=3 SV=1	358	tr|A0A068U0N0|COFCAA0A068U0N0 Uncharacterized protein OS=Coffea canephora GN=GSCOC_T00036817001 PE=4 SV=1	A0A068U0N0	3.54e-107	97.7839	156.377	77	75
TRINITY_DN51971_c0_g1_i1	9ROSAW9RQ01 Glutamate decarboxylase 1 OS=Morus notabilis GN=L484_007797 PE=3 SV=1	321	tr|C6TL71|SOYBNC6TL71 Putative uncharacterized protein (Fragment) OS=Glycine max PE=2 SV=1	C6TL71	3.55e-107	97.8495	219.164	106	105
TRINITY_DN16294_c0_g2_i1	9ROSAW9RQ69 CCR4-associated factor 1-11 OS=Morus notabilis GN=L484_016319 PE=4 SV=1	2402	tr|I1LRJ8|SOYBNI1LRJ8 Uncharacterized protein OS=Glycine max GN=GLYMA_12G093100 PE=4 SV=1	I1LRJ8	3.6e-107	100	497.664	279	259
TRINITY_DN16294_c0_g2_i4	9ROSAW9RQ69 CCR4-associated factor 1-11 OS=Morus notabilis GN=L484_016319 PE=4 SV=1	2393	tr|I1LRJ8|SOYBNI1LRJ8 Uncharacterized protein OS=Glycine max GN=GLYMA_12G093100 PE=4 SV=1	I1LRJ8	3.6e-107	100	497.664	279	259
TRINITY_DN47994_c0_g1_i1	9ROSAW9RQ81 Shaggy-related kinase kappa OS=Morus notabilis GN=L484_013116 PE=4 SV=1	293	tr|W9RQ81|9ROSAW9RQ81 Shaggy-related protein kinase kappa OS=Morus notabilis GN=L484_013116 PE=4 SV=1	W9RQ81	3.6e-107	100	82.4185	97	56
TRINITY_DN27436_c0_g1_i1	9ROSAW9RQD8 homolog subfamily C member 7 OS=Morus notabilis GN=L484_005592 PE=4 SV=1	240	tr|V7CI02|PHAVUV7CI02 Uncharacterized protein OS=Phaseolus vulgaris GN=PHAVU_002G034200g PE=4 SV=1	V7CI02	3.6e-107	95.9184	152.14	79	74
TRINITY_DN50584_c0_g1_i1	9ROSAW9RQE1 Enhancer of mRNA-decapping 4 OS=Morus notabilis GN=L484_017955 PE=4 SV=1	236	tr|W9RQE1|9ROSAW9RQE1 Enhancer of mRNA-decapping protein 4 OS=Morus notabilis GN=L484_017955 PE=4 SV=1	W9RQE1	3.6e-107	100	43.1282	40	24
TRINITY_DN12001_c0_g1_i1	9ROSAW9RQG6 RING-H2 finger ATL3 OS=Morus notabilis GN=L484_017986 PE=4 SV=1	1158	tr|A0A0L9TER3|PHAANA0A0L9TER3 Uncharacterized protein OS=Phaseolus angularis GN=LR48_Vigan635s003000 PE=4 SV=1	A0A0L9TER3	3.61e-107	97.1014	270.781	283	202
TRINITY_DN6706_c0_g1_i1	9ROSAW9RQN5 L-type lectin-domain containing receptor kinase OS=Morus notabilis GN=L484_025352 PE=3 SV=1	1655	tr|W9RQN5|9ROSAW9RQN5 L-type lectin-domain containing receptor kinase S.4 OS=Morus notabilis GN=L484_025352 PE=3 SV=1	W9RQN5	3.62e-107	100	697.197	554	439
TRINITY_DN25867_c0_g1_i1	9ROSAW9RR03 Homeobox-leucine zipper MERISTEM L1 OS=Morus notabilis GN=L484_012893 PE=4 SV=1	595	tr|W9RR03|9ROSAW9RR03 Homeobox-leucine zipper protein MERISTEM L1 OS=Morus notabilis GN=L484_012893 PE=4 SV=1	W9RR03	3.62e-107	96.5517	158.688	106	88
TRINITY_DN1769_c0_g2_i1	9ROSAW9RR10 Sec14 cytosolic factor OS=Morus notabilis GN=L484_008750 PE=4 SV=1	476	tr|A0A0L9V7K3|PHAANA0A0L9V7K3 Uncharacterized protein OS=Phaseolus angularis GN=LR48_Vigan08g174400 PE=4 SV=1	A0A0L9V7K3	3.62e-107	97.2067	311.612	158	153
TRINITY_DN11566_c0_g1_i3	9ROSAW9RR92 GTP-binding OS=Morus notabilis GN=L484_004115 PE=4 SV=1	1028	tr|V4U0A7|9ROSIV4U0A7 Uncharacterized protein OS=Citrus clementina GN=CICLE_v10005438mg PE=4 SV=1	V4U0A7	3.62e-107	99.0385	198.749	164	123
TRINITY_DN13863_c0_g2_i3	9ROSAW9RR98 Vacuolar sorting-associated 29 OS=Morus notabilis GN=L484_006125 PE=4 SV=1	903	tr|W9RR98|9ROSAW9RR98 Vacuolar protein sorting-associated protein 29 OS=Morus notabilis GN=L484_006125 PE=4 SV=1	W9RR98	3.65e-107	95.8937	185.267	93	92
TRINITY_DN38050_c0_g1_i1	9ROSAW9RRP2 Uncharacterized protein OS=Morus notabilis GN=L484_018018 PE=4 SV=1	486	tr|W9RRP2|9ROSAW9RRP2 Uncharacterized protein OS=Morus notabilis GN=L484_018018 PE=4 SV=1	W9RRP2	3.69e-107	100	186.422	97	95
TRINITY_DN29974_c0_g1_i1	9ROSAW9RRX2 Methyltransferase 1 OS=Morus notabilis GN=L484_004322 PE=4 SV=1	315	tr|A0A059CV16|EUCGRA0A059CV16 Uncharacterized protein OS=Eucalyptus grandis GN=EUGRSUZ_C03422 PE=4 SV=1	A0A059CV16	3.69e-107	98	50.0618	22	22
TRINITY_DN53665_c0_g1_i1	9ROSAW9RS38 LRR receptor-like serine threonine- kinase FLS2 OS=Morus notabilis GN=L484_004902 PE=4 SV=1	299	tr|F6H6P5|VITVIF6H6P5 Putative uncharacterized protein OS=Vitis vinifera GN=VIT_16s0050g00170 PE=4 SV=1	F6H6P5	3.72e-107	98.6486	75.8702	89	66
TRINITY_DN13928_c1_g1_i1	9ROSAW9RSD0 PTI1-like tyrosine- kinase OS=Morus notabilis GN=L484_025760 PE=3 SV=1	319	tr|C6T7J3|SOYBNC6T7J3 Putative uncharacterized protein OS=Glycine max PE=2 SV=1	C6T7J3	3.74e-107	96.9136	83.1889	39	36
TRINITY_DN18899_c0_g1_i1	9ROSAW9RSD2 Amidase 1 OS=Morus notabilis GN=L484_002448 PE=4 SV=1	236	tr|A0A0S3SSE2|PHAANA0A0S3SSE2 Uncharacterized protein (Fragment) OS=Vigna angularis var. angularis GN=Vigan.08G251700 PE=4 SV=1	A0A0S3SSE2	3.75e-107	99.0521	91.6633	53	46
TRINITY_DN32139_c0_g1_i1	9ROSAW9RSD2 Amidase 1 OS=Morus notabilis GN=L484_002448 PE=4 SV=1	209	tr|A0A0S3TDU1|PHAANA0A0S3TDU1 Uncharacterized protein OS=Vigna angularis var. angularis GN=Vigan.UMG071600 PE=4 SV=1	A0A0S3TDU1	3.77e-107	100	88.1965	54	45
TRINITY_DN47704_c0_g1_i1	9ROSAW9RSD7 Serine threonine- phosphatase 2A 65 kDa regulatory subunit A beta isoform OS=Morus notabilis GN=L484_007860 PE=4 SV=1	469	tr|A0A067FRP5|CITSIA0A067FRP5 Uncharacterized protein (Fragment) OS=Citrus sinensis GN=CISIN_1g0068981mg PE=4 SV=1	A0A067FRP5	3.82e-107	97.8125	185.652	102	97
TRINITY_DN47704_c0_g2_i1	9ROSAW9RSD7 Serine threonine- phosphatase 2A 65 kDa regulatory subunit A beta isoform OS=Morus notabilis GN=L484_007860 PE=4 SV=1	608	tr|A0A067FRP5|CITSIA0A067FRP5 Uncharacterized protein (Fragment) OS=Citrus sinensis GN=CISIN_1g0068981mg PE=4 SV=1	A0A067FRP5	3.85e-107	97.8125	185.652	102	97
TRINITY_DN26484_c0_g1_i1	9ROSAW9RST2 Auxilin-related 2 OS=Morus notabilis GN=L484_009010 PE=4 SV=1	292	tr|A0A0K9QBW0|SPIOLA0A0K9QBW0 Uncharacterized protein OS=Spinacia oleracea GN=SOVF_202310 PE=4 SV=1	A0A0K9QBW0	3.85e-107	98.0198	46.2098	20	20
TRINITY_DN41165_c0_g1_i1	9ROSAW9RT68 RNA-binding 42 OS=Morus notabilis GN=L484_024508 PE=4 SV=1	483	tr|W9RT68|9ROSAW9RT68 RNA-binding protein 42 OS=Morus notabilis GN=L484_024508 PE=4 SV=1	W9RT68	3.85e-107	98.9247	57.3806	33	29
TRINITY_DN2786_c0_g1_i1	9ROSAW9RTL5 glycosyltransferase OS=Morus notabilis GN=L484_010700 PE=4 SV=1	2292	tr|A0A0R0KA37|SOYBNA0A0R0KA37 Uncharacterized protein OS=Glycine max GN=GLYMA_04G083800 PE=4 SV=1	A0A0R0KA37	3.85e-107	99.0148	495.738	401	320
TRINITY_DN47815_c0_g1_i1	9ROSAW9RUF8 Spindle pole body component OS=Morus notabilis GN=L484_009360 PE=3 SV=1	362	tr|K7K5M8|SOYBNK7K5M8 Uncharacterized protein OS=Glycine max GN=GLYMA_01G244400 PE=4 SV=1	K7K5M8	3.86e-107	100	135.576	88	76
TRINITY_DN49317_c0_g1_i1	9ROSAW9RUJ8 Zinc finger Ran-binding domain-containing 3 OS=Morus notabilis GN=L484_015246 PE=4 SV=1	235	tr|V7CK47|PHAVUV7CK47 Uncharacterized protein OS=Phaseolus vulgaris GN=PHAVU_002G087300g PE=4 SV=1	V7CK47	3.88e-107	98.9899	120.939	78	65
TRINITY_DN13239_c0_g1_i2	9ROSAW9RUU7 Ribosomal L37 OS=Morus notabilis GN=L484_026198 PE=3 SV=1	672	tr|W9RUU7|9ROSAW9RUU7 Ribosomal protein L37 OS=Morus notabilis GN=L484_026198 PE=3 SV=1	W9RUU7	3.88e-107	96.347	165.622	85	83
TRINITY_DN52756_c0_g1_i1	9ROSAW9RVJ0 Squalene monooxygenase OS=Morus notabilis GN=L484_012986 PE=4 SV=1	331	tr|K7MRG6|SOYBNK7MRG6 Uncharacterized protein OS=Glycine max GN=GLYMA_18G118100 PE=4 SV=1	K7MRG6	3.89e-107	98.0769	130.183	73	66
TRINITY_DN15497_c0_g1_i1	9ROSAW9RVP7 Secologanin synthase OS=Morus notabilis GN=L484_018593 PE=3 SV=1	596	tr|V7ATH4|PHAVUV7ATH4 Uncharacterized protein OS=Phaseolus vulgaris GN=PHAVU_009G081700g PE=3 SV=1	V7ATH4	3.9e-107	98.7342	161.384	114	95
TRINITY_DN33183_c0_g1_i1	9ROSAW9RVY7 Pectinesterase pectinesterase inhibitor PPE8B OS=Morus notabilis GN=L484_019570 PE=4 SV=1	330	tr|W9RVY7|9ROSAW9RVY7 Pectinesterase/pectinesterase inhibitor PPE8B OS=Morus notabilis GN=L484_019570 PE=4 SV=1	W9RVY7	3.9e-107	96.7577	58.151	31	28
TRINITY_DN30760_c0_g1_i1	9ROSAW9RW61 Rop guanine nucleotide exchange factor 1 OS=Morus notabilis GN=L484_014335 PE=4 SV=1	303	tr|M5VIW1|PRUPEM5VIW1 Uncharacterized protein OS=Prunus persica GN=PRUPE_ppa003680mg PE=4 SV=1	M5VIW1	3.9e-107	95.8333	49.6766	26	26
TRINITY_DN1302_c0_g1_i1	9ROSAW9RWL2 Shaggy-related kinase zeta OS=Morus notabilis GN=L484_010370 PE=4 SV=1	587	tr|A0A067FB69|CITSIA0A067FB69 Uncharacterized protein OS=Citrus sinensis GN=CISIN_1g014750mg PE=3 SV=1	A0A067FB69	3.9e-107	100	396.741	195	192
TRINITY_DN16078_c0_g2_i1	9ROSAW9RWW6 Vacuolar sorting-associated 33 OS=Morus notabilis GN=L484_017063 PE=4 SV=1	1335	tr|I1LCX5|SOYBNI1LCX5 Uncharacterized protein OS=Glycine max GN=GLYMA_10G208100 PE=4 SV=2	I1LCX5	3.9e-107	95.5414	728.398	416	386
TRINITY_DN16078_c0_g5_i1	9ROSAW9RWW6 Vacuolar sorting-associated 33 OS=Morus notabilis GN=L484_017063 PE=4 SV=1	1174	tr|I1LCX5|SOYBNI1LCX5 Uncharacterized protein OS=Glycine max GN=GLYMA_10G208100 PE=4 SV=2	I1LCX5	3.9e-107	95.5414	596.66	302	298
TRINITY_DN5762_c0_g1_i1	9ROSAW9RWY6 Cell division cycle 48 OS=Morus notabilis GN=L484_024355 PE=3 SV=1	679	tr|M5W597|PRUPEM5W597 Uncharacterized protein (Fragment) OS=Prunus persica GN=PRUPE_ppa001607m1g PE=4 SV=1	M5W597	3.9e-107	98.6755	182.57	120	113
TRINITY_DN47160_c0_g1_i1	9ROSAW9RXI6 inorganic phosphate transporter 1-7 OS=Morus notabilis GN=L484_021419 PE=4 SV=1	472	tr|M5XX40|PRUPEM5XX40 Uncharacterized protein OS=Prunus persica GN=PRUPE_ppa004157mg PE=4 SV=1	M5XX40	3.9e-107	95	139.428	93	91
TRINITY_DN50668_c0_g1_i1	9ROSAW9RXJ7 14-3-3 4 OS=Morus notabilis GN=L484_008661 PE=3 SV=1	268	tr|A0A0L9VLW9|PHAANA0A0L9VLW9 Uncharacterized protein OS=Phaseolus angularis GN=LR48_Vigan10g194300 PE=4 SV=1	A0A0L9VLW9	3.9e-107	98.5185	45.4394	20	20
TRINITY_DN27305_c0_g1_i1	9ROSAW9RXJ9 HLJ1 OS=Morus notabilis GN=L484_007698 PE=4 SV=1	358	tr|I1JV61|SOYBNI1JV61 Uncharacterized protein OS=Glycine max GN=GLYMA_04G094000 PE=4 SV=1	I1JV61	3.91e-107	95.5771	204.142	118	108
TRINITY_DN12522_c0_g1_i1	9ROSAW9RXZ6 TBC1 domain family member 13 OS=Morus notabilis GN=L484_021629 PE=4 SV=1	1755	tr|I1K3U4|SOYBNI1K3U4 Uncharacterized protein OS=Glycine max GN=GLYMA_05G153900 PE=4 SV=1	I1K3U4	3.92e-107	98.6667	716.457	375	359
TRINITY_DN12971_c0_g1_i1	9ROSAW9RY08 transporter OS=Morus notabilis GN=L484_027469 PE=4 SV=1	1574	tr|I1LEK2|SOYBNI1LEK2 Uncharacterized protein OS=Glycine max PE=4 SV=1	I1LEK2	3.94e-107	98.5915	738.799	431	412
TRINITY_DN12971_c0_g1_i3	9ROSAW9RY08 transporter OS=Morus notabilis GN=L484_027469 PE=4 SV=1	1675	tr|A0A0R0I687|SOYBNA0A0R0I687 Uncharacterized protein (Fragment) OS=Glycine max GN=GLYMA_10G2629002 PE=4 SV=1	A0A0R0I687	4e-107	98.5955	796.964	437	425
TRINITY_DN40087_c0_g1_i1	9ROSAW9RY14 Transposon Ty3-I Gag-Pol poly OS=Morus notabilis GN=L484_000678 PE=4 SV=1	366	tr|W9RY14|9ROSAW9RY14 Transposon Ty3-I Gag-Pol polyprotein OS=Morus notabilis GN=L484_000678 PE=4 SV=1	W9RY14	4.02e-107	100	43.8986	71	39
TRINITY_DN20407_c0_g1_i1	9ROSAW9RYD9 carboxylesterase 13 OS=Morus notabilis GN=L484_027555 PE=4 SV=1	360	tr|I1JEV9|SOYBNI1JEV9 Uncharacterized protein OS=Glycine max GN=GLYMA_02G134100 PE=4 SV=1	I1JEV9	4.02e-107	99.3151	144.821	93	79
TRINITY_DN22909_c0_g1_i1	9ROSAW9RYD9 carboxylesterase 13 OS=Morus notabilis GN=L484_027555 PE=4 SV=1	652	tr|I1JEV9|SOYBNI1JEV9 Uncharacterized protein OS=Glycine max GN=GLYMA_02G134100 PE=4 SV=1	I1JEV9	4.02e-107	99.4318	331.643	216	180
TRINITY_DN5017_c0_g1_i1	9ROSAW9RYL1 40S ribosomal S23 OS=Morus notabilis GN=L484_014429 PE=4 SV=1	363	tr|W9RYL1|9ROSAW9RYL1 40S ribosomal protein S23 OS=Morus notabilis GN=L484_014429 PE=4 SV=1	W9RYL1	4.03e-107	95.6044	89.7373	51	46
TRINITY_DN32819_c0_g1_i1	9ROSAW9RYN7 Methylsterol monooxygenase 1-1 OS=Morus notabilis GN=L484_023218 PE=4 SV=1	353	tr|W9RYN7|9ROSAW9RYN7 Methylsterol monooxygenase 1-1 OS=Morus notabilis GN=L484_023218 PE=4 SV=1	W9RYN7	4.05e-107	97.9167	57.7658	29	27
TRINITY_DN16344_c2_g1_i3	9ROSAW9RYZ9 Histone H3 OS=Morus notabilis GN=L484_019397 PE=3 SV=1	801	tr|W9RYZ9|9ROSAW9RYZ9 Histone H3 OS=Morus notabilis GN=L484_019397 PE=3 SV=1	W9RYZ9	4.06e-107	100	265.388	136	133
TRINITY_DN51864_c0_g1_i1	9ROSAW9RZ61 beta-1,4-xylosyltransferase IRX10L OS=Morus notabilis GN=L484_011626 PE=4 SV=1	303	tr|V7CP75|PHAVUV7CP75 Uncharacterized protein OS=Phaseolus vulgaris GN=PHAVU_002G281100g PE=4 SV=1	V7CP75	4.06e-107	98.3051	78.5666	55	42
TRINITY_DN7944_c0_g1_i1	9ROSAW9RZW9 Minor allergen Alt a 7 OS=Morus notabilis GN=L484_009041 PE=3 SV=1	1285	tr|I1J8X9|SOYBNI1J8X9 Uncharacterized protein OS=Glycine max GN=GLYMA_01G177600 PE=3 SV=1	I1J8X9	4.06e-107	100	376.711	267	237
TRINITY_DN14615_c0_g3_i1	9ROSAW9RZY6 Vacuolar cation proton exchanger 3 OS=Morus notabilis GN=L484_022009 PE=4 SV=1	407	tr|V7BNX9|PHAVUV7BNX9 Uncharacterized protein OS=Phaseolus vulgaris GN=PHAVU_006G067900g PE=4 SV=1	V7BNX9	4.06e-107	95.098	64.6994	34	32
TRINITY_DN9839_c1_g1_i1	9ROSAW9S0D7 Eukaryotic translation initiation factor 5A-4 OS=Morus notabilis GN=L484_015725 PE=4 SV=1	427	tr|W9S0D7|9ROSAW9S0D7 Eukaryotic translation initiation factor 5A-4 OS=Morus notabilis GN=L484_015725 PE=4 SV=1	W9S0D7	4.07e-107	100	215.698	103	102
TRINITY_DN54681_c0_g1_i1	9ROSAW9S0U3 Peptide methionine sulfoxide reductase OS=Morus notabilis GN=L484_027066 PE=3 SV=1	231	tr|F6HSQ6|VITVIF6HSQ6 Putative uncharacterized protein OS=Vitis vinifera GN=VIT_14s0006g02610 PE=3 SV=1	F6HSQ6	4.09e-107	98.5507	117.472	71	65
TRINITY_DN15727_c0_g1_i2	9ROSAW9S109 TATA-binding -associated factor 2N OS=Morus notabilis GN=L484_001933 PE=4 SV=1	2518	tr|K7LET8|SOYBNK7LET8 Uncharacterized protein OS=Glycine max GN=GLYMA_09G192400 PE=4 SV=1	K7LET8	4.09e-107	97.4026	112.079	121	114
TRINITY_DN11815_c0_g1_i1	9ROSAW9S158 Allene oxide synthase OS=Morus notabilis GN=L484_021251 PE=4 SV=1	2173	tr|I1JTE7|SOYBNI1JTE7 Uncharacterized protein OS=Glycine max GN=GLYMA_04G035000 PE=4 SV=1	I1JTE7	4.09e-107	100	825.469	521	471
TRINITY_DN15287_c0_g1_i1	9ROSAW9S1D6 Xyloglucan galactosyltransferase KATAMARI1 OS=Morus notabilis GN=L484_012959 PE=4 SV=1	2175	tr|V7BFP7|PHAVUV7BFP7 Uncharacterized protein OS=Phaseolus vulgaris GN=PHAVU_007G063500g PE=4 SV=1	V7BFP7	4.09e-107	95.203	800.045	487	431
TRINITY_DN33609_c0_g1_i1	9ROSAW9S1F0 Cyclin-dependent kinase G-2 OS=Morus notabilis GN=L484_006904 PE=4 SV=1	230	tr|I1K090|SOYBNI1K090 Uncharacterized protein OS=Glycine max GN=GLYMA_05G046000 PE=4 SV=1	I1K090	4.13e-107	98.5915	42.743	17	17
TRINITY_DN50604_c0_g1_i1	9ROSAW9S1I2 F-box OS=Morus notabilis GN=L484_027700 PE=4 SV=1	479	tr|K7K6B4|SOYBNK7K6B4 Uncharacterized protein OS=Glycine max GN=GLYMA_02G038300 PE=4 SV=1	K7K6B4	4.16e-107	98.5294	95.9005	80	55
TRINITY_DN44449_c0_g1_i1	9ROSAW9S1M5 IQ-DOMAIN 32 OS=Morus notabilis GN=L484_019403 PE=4 SV=1	720	tr|W9QZ39|9ROSAW9QZ39 Uncharacterized protein OS=Morus notabilis GN=L484_014914 PE=4 SV=1	W9QZ39	4.18e-107	100	67.3958	126	64
TRINITY_DN10611_c0_g2_i1	9ROSAW9S376 G-type lectin S-receptor-like serine threonine- kinase OS=Morus notabilis GN=L484_009237 PE=4 SV=1	1115	tr|V7C9Q2|PHAVUV7C9Q2 Uncharacterized protein (Fragment) OS=Phaseolus vulgaris GN=PHAVU_003G1586000g PE=4 SV=1	V7C9Q2	4.2e-107	98.2659	385.956	233	209
TRINITY_DN40193_c0_g1_i1	9ROSAW9S433 Lysine-specific histone demethylase 1-1 OS=Morus notabilis GN=L484_011672 PE=4 SV=1	833	tr|A0A0S3TCA6|PHAANA0A0S3TCA6 Uncharacterized protein OS=Vigna angularis var. angularis GN=Vigan.11G239300 PE=4 SV=1	A0A0S3TCA6	4.2e-107	95.6085	493.812	276	270
TRINITY_DN16088_c0_g1_i5	9ROSAW9S4J7 GPI mannosyltransferase 1 OS=Morus notabilis GN=L484_009822 PE=4 SV=1	1538	tr|V4T2R4|9ROSIV4T2R4 Uncharacterized protein OS=Citrus clementina GN=CICLE_v10001079mg PE=4 SV=1	V4T2R4	4.22e-107	95.3488	212.616	182	150
TRINITY_DN23362_c0_g1_i1	9ROSAW9S4X4 Uncharacterized protein OS=Morus notabilis GN=L484_019446 PE=4 SV=1	367	tr|W9S4X4|9ROSAW9S4X4 Uncharacterized protein OS=Morus notabilis GN=L484_019446 PE=4 SV=1	W9S4X4	4.26e-107	99.1379	43.8986	23	21
TRINITY_DN52357_c0_g1_i1	9ROSAW9S5J3 methyltransferase TARBP1 OS=Morus notabilis GN=L484_023399 PE=4 SV=1	392	tr|A0A0R0FD66|SOYBNA0A0R0FD66 Uncharacterized protein OS=Glycine max GN=GLYMA_17G148200 PE=4 SV=1	A0A0R0FD66	4.26e-107	97.2973	259.225	132	127
TRINITY_DN13074_c0_g2_i1	9ROSAW9S673 40S ribosomal S16 OS=Morus notabilis GN=L484_027503 PE=3 SV=1	891	tr|V7C884|PHAVUV7C884 Uncharacterized protein OS=Phaseolus vulgaris GN=PHAVU_003G047800g PE=3 SV=1	V7C884	4.26e-107	98.146	288.886	147	145
TRINITY_DN22601_c0_g1_i1	9ROSAW9S673 40S ribosomal S16 OS=Morus notabilis GN=L484_027503 PE=3 SV=1	464	tr|V7CSW5|PHAVUV7CSW5 Uncharacterized protein OS=Phaseolus vulgaris GN=PHAVU_002G324300g PE=3 SV=1	V7CSW5	4.26e-107	97.9167	267.314	133	133
TRINITY_DN24053_c0_g1_i1	9ROSAW9S6E2 NADH dehydrogenase	479	tr|W9S6E2|9ROSAW9S6E2 NADH dehydrogenase [ubiquinone] iron-sulfur protein 2 OS=Morus notabilis GN=L484_012779 PE=4 SV=1	W9S6E2	4.26e-107	98.0952	68.5514	44	35
TRINITY_DN10892_c2_g1_i1	9ROSAW9S741 Ras-related RABA1f OS=Morus notabilis GN=L484_015029 PE=3 SV=1	336	tr|M1AD38|SOLTUM1AD38 Uncharacterized protein OS=Solanum tuberosum GN=PGSC0003DMG402007810 PE=3 SV=1	M1AD38	4.26e-107	98.8372	140.584	69	69
TRINITY_DN41564_c0_g1_i1	9ROSAW9S7H6 Transcription factor OS=Morus notabilis GN=L484_014546 PE=4 SV=1	357	tr|W9S7H6|9ROSAW9S7H6 Transcription factor OS=Morus notabilis GN=L484_014546 PE=4 SV=1	W9S7H6	4.29e-107	99.4681	202.216	88	88
TRINITY_DN31757_c0_g1_i1	9ROSAW9S7S6 L-2-hydroxyglutarate dehydrogenase OS=Morus notabilis GN=L484_027957 PE=4 SV=1	240	tr|A0A0S3SSE2|PHAANA0A0S3SSE2 Uncharacterized protein (Fragment) OS=Vigna angularis var. angularis GN=Vigan.08G251700 PE=4 SV=1	A0A0S3SSE2	4.29e-107	95.0413	119.013	65	59
TRINITY_DN43360_c0_g1_i1	9ROSAW9S7S6 L-2-hydroxyglutarate dehydrogenase OS=Morus notabilis GN=L484_027957 PE=4 SV=1	746	tr|A0A0S3TDU1|PHAANA0A0S3TDU1 Uncharacterized protein OS=Vigna angularis var. angularis GN=Vigan.UMG071600 PE=4 SV=1	A0A0S3TDU1	4.29e-107	100	35.039	21	17
TRINITY_DN2745_c0_g1_i1	9ROSAW9S874 Protease Do-like 9 OS=Morus notabilis GN=L484_004933 PE=4 SV=1	1335	tr|A0A0S3R6E4|PHAANA0A0S3R6E4 Uncharacterized protein OS=Vigna angularis var. angularis GN=Vigan.01G408000 PE=4 SV=1	A0A0S3R6E4	4.35e-107	99	711.449	429	372
TRINITY_DN5183_c0_g2_i1	9ROSAW9S892 ADP-ribosylation factor 8A OS=Morus notabilis GN=L484_009384 PE=4 SV=1	637	tr|V7BC10|PHAVUV7BC10 Uncharacterized protein OS=Phaseolus vulgaris GN=PHAVU_007G045600g PE=4 SV=1	V7BC10	4.35e-107	95.1253	186.037	97	93
TRINITY_DN20015_c0_g1_i1	9ROSAW9S8D0 Transcription factor OS=Morus notabilis GN=L484_015687 PE=4 SV=1	376	tr|W9S8D0|9ROSAW9S8D0 Transcription factor OS=Morus notabilis GN=L484_015687 PE=4 SV=1	W9S8D0	4.36e-107	100	180.644	80	80
TRINITY_DN23757_c0_g1_i1	9ROSAW9S8D0 Transcription factor OS=Morus notabilis GN=L484_015687 PE=4 SV=1	297	tr|K7N153|SOYBNK7N153 Uncharacterized protein OS=Glycine max GN=GLYMA_20G032900 PE=4 SV=1	K7N153	4.38e-107	100	166.392	70	70
TRINITY_DN13211_c0_g1_i1	9ROSAW9S8I9 COP9 signalosome complex subunit 3 OS=Morus notabilis GN=L484_017641 PE=4 SV=1	1826	tr|W9S8I9|9ROSAW9S8I9 COP9 signalosome complex subunit 3 OS=Morus notabilis GN=L484_017641 PE=4 SV=1	W9S8I9	4.41e-107	96.3415	646.736	484	377
TRINITY_DN51192_c0_g1_i1	9ROSAW9S8P4 E3 ubiquitin- ligase UPL6 OS=Morus notabilis GN=L484_005974 PE=4 SV=1	559	tr|W9S8P4|9ROSAW9S8P4 E3 ubiquitin-protein ligase UPL6 OS=Morus notabilis GN=L484_005974 PE=4 SV=1	W9S8P4	4.43e-107	99.654	51.2174	92	53
TRINITY_DN17558_c0_g1_i1	9ROSAW9S979 F-box kelch-repeat OS=Morus notabilis GN=L484_009770 PE=4 SV=1	692	tr|A0A0S3RY42|PHAANA0A0S3RY42 Uncharacterized protein OS=Vigna angularis var. angularis GN=Vigan.04G307100 PE=4 SV=1	A0A0S3RY42	4.43e-107	99.1667	273.478	184	159
TRINITY_DN2794_c0_g1_i1	9ROSAW9S979 F-box kelch-repeat OS=Morus notabilis GN=L484_009770 PE=4 SV=1	1006	tr|V7D012|PHAVUV7D012 Uncharacterized protein OS=Phaseolus vulgaris GN=PHAVU_001G158600g PE=4 SV=1	V7D012	4.45e-107	99	389.808	222	200
TRINITY_DN2794_c0_g2_i1	9ROSAW9S979 F-box kelch-repeat OS=Morus notabilis GN=L484_009770 PE=4 SV=1	1006	tr|V7D012|PHAVUV7D012 Uncharacterized protein OS=Phaseolus vulgaris GN=PHAVU_001G158600g PE=4 SV=1	V7D012	4.46e-107	99	389.808	222	200
TRINITY_DN31368_c0_g1_i1	9ROSAW9S9H2 Nucleoside diphosphate kinase OS=Morus notabilis GN=L484_008163 PE=3 SV=1	216	tr|I1JS80|SOYBNI1JS80 Uncharacterized protein OS=Glycine max GN=GLYMA_03G264200 PE=4 SV=2	I1JS80	4.46e-107	96.1039	120.939	70	63
TRINITY_DN11747_c0_g2_i1	9ROSAW9S9P1 E3 ubiquitin- ligase ATL59 OS=Morus notabilis GN=L484_012645 PE=4 SV=1	437	tr|K7KYQ3|SOYBNK7KYQ3 Uncharacterized protein OS=Glycine max GN=GLYMA_06G323900 PE=4 SV=1	K7KYQ3	4.48e-107	99.2126	87.4261	48	44
TRINITY_DN14089_c0_g1_i1	9ROSAW9S9R6 TAF5-like RNA polymerase II p300 CBP-associated factor-associated factor 65 kDa subunit 5L OS=Morus notabilis GN=L484_001948 PE=4 SV=1	2006	tr|A0A0S3T7P6|PHAANA0A0S3T7P6 Uncharacterized protein OS=Vigna angularis var. angularis GN=Vigan.11G039300 PE=4 SV=1	A0A0S3T7P6	4.51e-107	96.0938	804.283	478	425
TRINITY_DN14089_c0_g1_i6	9ROSAW9S9R6 TAF5-like RNA polymerase II p300 CBP-associated factor-associated factor 65 kDa subunit 5L OS=Morus notabilis GN=L484_001948 PE=4 SV=1	1559	tr|A0A0S3T7P6|PHAANA0A0S3T7P6 Uncharacterized protein OS=Vigna angularis var. angularis GN=Vigan.11G039300 PE=4 SV=1	A0A0S3T7P6	4.53e-107	96.0938	609.757	376	328
TRINITY_DN16171_c1_g1_i1	9ROSAW9S9V5 TPR repeat-containing thioredoxin TTL1 OS=Morus notabilis GN=L484_018668 PE=4 SV=1	780	tr|I1M319|SOYBNI1M319 Uncharacterized protein OS=Glycine max GN=GLYMA_13G270900 PE=4 SV=1	I1M319	4.56e-107	100	121.324	152	100
TRINITY_DN7336_c0_g1_i1	9ROSAW9S9X7 Glycerol-3-phosphate acyltransferase 3 OS=Morus notabilis GN=L484_014378 PE=4 SV=1	275	tr|A0A0L9T384|PHAANA0A0L9T384 Uncharacterized protein OS=Phaseolus angularis GN=LR48_Vigan45s003000 PE=4 SV=1	A0A0L9T384	4.57e-107	100	78.1814	55	49
TRINITY_DN7336_c0_g2_i1	9ROSAW9S9X7 Glycerol-3-phosphate acyltransferase 3 OS=Morus notabilis GN=L484_014378 PE=4 SV=1	347	tr|A0A0L9T384|PHAANA0A0L9T384 Uncharacterized protein OS=Phaseolus angularis GN=LR48_Vigan45s003000 PE=4 SV=1	A0A0L9T384	4.57e-107	100	96.6709	55	50
TRINITY_DN2926_c0_g1_i1	9ROSAW9SA63 Vacuolar sorting-associated 54 OS=Morus notabilis GN=L484_006454 PE=4 SV=1	507	tr|A0A0S3RHH5|PHAANA0A0S3RHH5 Uncharacterized protein OS=Vigna angularis var. angularis GN=Vigan.02G290900 PE=4 SV=1	A0A0S3RHH5	4.57e-107	95.5752	99.3673	75	68
TRINITY_DN31830_c0_g1_i1	9ROSAW9SA81 Aldehyde dehydrogenase family 6 member B2 OS=Morus notabilis GN=L484_014786 PE=3 SV=1	338	tr|A0A0L9VCP9|PHAANA0A0L9VCP9 Uncharacterized protein OS=Phaseolus angularis GN=LR48_Vigan09g150000 PE=4 SV=1	A0A0L9VCP9	4.57e-107	97.7778	97.8265	57	49
TRINITY_DN9937_c0_g1_i4	9ROSAW9SA81 Aldehyde dehydrogenase family 6 member B2 OS=Morus notabilis GN=L484_014786 PE=3 SV=1	588	tr|M5W129|PRUPEM5W129 Uncharacterized protein OS=Prunus persica GN=PRUPE_ppa002231mg PE=3 SV=1	M5W129	4.61e-107	97.6744	98.9821	56	50
TRINITY_DN16664_c0_g1_i1	9ROSAW9SAB8 Aldehyde dehydrogenase family 6 member B2 OS=Morus notabilis GN=L484_014787 PE=4 SV=1	930	tr|A0A067DMX2|CITSIA0A067DMX2 Uncharacterized protein OS=Citrus sinensis GN=CISIN_1g004768mg PE=4 SV=1	A0A067DMX2	4.62e-107	100	338.576	182	170
TRINITY_DN36359_c0_g1_i1	9ROSAW9SAB8 Aldehyde dehydrogenase family 6 member B2 OS=Morus notabilis GN=L484_014787 PE=4 SV=1	452	tr|D7T6Z2|VITVID7T6Z2 Putative uncharacterized protein OS=Vitis vinifera GN=VIT_05s0020g03560 PE=4 SV=1	D7T6Z2	4.63e-107	95.8333	61.2326	70	48
TRINITY_DN45932_c0_g1_i1	9ROSAW9SAB8 Aldehyde dehydrogenase family 6 member B2 OS=Morus notabilis GN=L484_014787 PE=4 SV=1	331	tr|A0A0S3QZF5|PHAANA0A0S3QZF5 Uncharacterized protein OS=Vigna angularis var. angularis GN=Vigan.01G119600 PE=4 SV=1	A0A0S3QZF5	4.63e-107	100	182.185	94	90
TRINITY_DN7822_c0_g1_i1	9ROSAW9SAC4 Cell division control 48-C OS=Morus notabilis GN=L484_014792 PE=3 SV=1	428	tr|A0A0E0DVN0|9ORYZA0A0E0DVN0 Uncharacterized protein OS=Oryza meridionalis PE=3 SV=1	A0A0E0DVN0	4.67e-107	100	48.521	76	39
TRINITY_DN53555_c0_g1_i1	9ROSAW9SAS6 SKP1-interacting partner 15 OS=Morus notabilis GN=L484_017888 PE=4 SV=1	255	tr|V7C3U3|PHAVUV7C3U3 Uncharacterized protein OS=Phaseolus vulgaris GN=PHAVU_004G097500g PE=4 SV=1	V7C3U3	4.67e-107	97.619	85.1149	43	41
TRINITY_DN23667_c0_g1_i1	9ROSAW9SAT3 Pyrophosphate-energized membrane proton pump 3 OS=Morus notabilis GN=L484_013832 PE=3 SV=1	601	tr|W9SAT3|9ROSAW9SAT3 Pyrophosphate-energized membrane proton pump 3 OS=Morus notabilis GN=L484_013832 PE=3 SV=1	W9SAT3	4.67e-107	100	137.117	164	105
TRINITY_DN9483_c0_g2_i3	9ROSAW9SBA1 Shaggy-related kinase epsilon OS=Morus notabilis GN=L484_020526 PE=4 SV=1	1208	tr|A0A0S3RVW5|PHAANA0A0S3RVW5 Uncharacterized protein OS=Vigna angularis var. angularis GN=Vigan.04G211600 PE=4 SV=1	A0A0S3RVW5	4.72e-107	98.4375	320.472	156	154
TRINITY_DN15701_c1_g8_i1	9ROSAW9SBT8 Histone H2B OS=Morus notabilis GN=L484_011774 PE=3 SV=1	862	tr|W9SBT8|9ROSAW9SBT8 Histone H2B OS=Morus notabilis GN=L484_011774 PE=3 SV=1	W9SBT8	4.72e-107	97.3451	179.874	86	86
TRINITY_DN4337_c0_g1_i1	9ROSAW9SBV7 Metal transporter Nramp5 OS=Morus notabilis GN=L484_020015 PE=4 SV=1	492	tr|W9SBV7|9ROSAW9SBV7 Metal transporter Nramp5 OS=Morus notabilis GN=L484_020015 PE=4 SV=1	W9SBV7	4.74e-107	98.0132	92.8189	152	74
TRINITY_DN4337_c0_g1_i2	9ROSAW9SBV7 Metal transporter Nramp5 OS=Morus notabilis GN=L484_020015 PE=4 SV=1	492	tr|W9SBV7|9ROSAW9SBV7 Metal transporter Nramp5 OS=Morus notabilis GN=L484_020015 PE=4 SV=1	W9SBV7	4.78e-107	98.0132	93.5893	152	74
TRINITY_DN14710_c0_g1_i2	9ROSAW9SC19 Sec14 cytosolic factor OS=Morus notabilis GN=L484_021926 PE=4 SV=1	947	tr|A0A0B2PTN5|GLYSOA0A0B2PTN5 Uncharacterized protein OS=Glycine soja GN=glysoja_008649 PE=4 SV=1	A0A0B2PTN5	4.78e-107	99.4595	229.95	113	112
TRINITY_DN30830_c0_g1_i1	9ROSAW9SC19 Sec14 cytosolic factor OS=Morus notabilis GN=L484_021926 PE=4 SV=1	388	tr|C6T8B8|SOYBNC6T8B8 Putative uncharacterized protein OS=Glycine max PE=2 SV=1	C6T8B8	4.78e-107	100	68.5514	43	37
TRINITY_DN9569_c0_g1_i2	9ROSAW9SCS8 Prolyl 4-hydroxylase subunit alpha-1 OS=Morus notabilis GN=L484_026616 PE=4 SV=1	931	tr|W9SCS8|9ROSAW9SCS8 Prolyl 4-hydroxylase subunit alpha-1 OS=Morus notabilis GN=L484_026616 PE=4 SV=1	W9SCS8	4.79e-107	95.9786	331.643	168	163
TRINITY_DN10713_c0_g1_i1	9ROSAW9SCV6 Katanin p60 ATPase-containing subunit OS=Morus notabilis GN=L484_019433 PE=3 SV=1	805	tr|W9SCV6|9ROSAW9SCV6 Katanin p60 ATPase-containing subunit OS=Morus notabilis GN=L484_019433 PE=3 SV=1	W9SCV6	4.86e-107	100	341.658	172	171
TRINITY_DN26170_c0_g1_i1	9ROSAW9SCZ3 Retrovirus-related Pol poly from transposon TNT 1-94 OS=Morus notabilis GN=L484_026684 PE=4 SV=1	266	tr|W9SCZ3|9ROSAW9SCZ3 Retrovirus-related Pol polyprotein from transposon TNT 1-94 OS=Morus notabilis GN=L484_026684 PE=4 SV=1	W9SCZ3	4.86e-107	99.2063	130.183	88	74
TRINITY_DN31799_c0_g1_i1	9ROSAW9SCZ3 Retrovirus-related Pol poly from transposon TNT 1-94 OS=Morus notabilis GN=L484_026684 PE=4 SV=1	223	tr|A5ALH5|VITVIA5ALH5 Putative uncharacterized protein OS=Vitis vinifera GN=VITISV_004341 PE=4 SV=1	A5ALH5	4.9e-107	95.0392	86.2705	66	52
TRINITY_DN36236_c0_g1_i1	9ROSAW9SCZ3 Retrovirus-related Pol poly from transposon TNT 1-94 OS=Morus notabilis GN=L484_026684 PE=4 SV=1	1187	tr|A5BVQ3|VITVIA5BVQ3 Putative uncharacterized protein OS=Vitis vinifera GN=VITISV_020117 PE=4 SV=1	A5BVQ3	4.9e-107	95.5975	98.5969	122	77
TRINITY_DN10180_c0_g1_i1	9ROSAW9SD17 GDP-mannose 4,6 dehydratase 2 OS=Morus notabilis GN=L484_026704 PE=3 SV=1	1439	tr|I1LI05|SOYBNI1LI05 Uncharacterized protein OS=Glycine max GN=GLYMA_11G075700 PE=3 SV=1	I1LI05	4.91e-107	98.7805	711.449	347	345
TRINITY_DN18776_c0_g1_i1	9ROSAW9SD68 Soluble inorganic pyrophosphatase OS=Morus notabilis GN=L484_026756 PE=3 SV=1	393	tr|W9SD68|9ROSAW9SD68 Soluble inorganic pyrophosphatase OS=Morus notabilis GN=L484_026756 PE=3 SV=1	W9SD68	4.93e-107	97.0238	53.1434	35	31
TRINITY_DN48901_c0_g1_i1	9ROSAW9SD97 sucrose-phosphatase 2 OS=Morus notabilis GN=L484_006443 PE=4 SV=1	420	tr|M5W745|PRUPEM5W745 Uncharacterized protein OS=Prunus persica GN=PRUPE_ppa006143mg PE=4 SV=1	M5W745	4.94e-107	98.9011	48.521	28	24
TRINITY_DN10131_c0_g1_i1	9ROSAW9SDZ2 WD repeat domain phosphoinositide-interacting 3 OS=Morus notabilis GN=L484_002854 PE=4 SV=1	1363	tr|V7BK39|PHAVUV7BK39 Uncharacterized protein OS=Phaseolus vulgaris GN=PHAVU_007G196400g PE=4 SV=1	V7BK39	4.97e-107	98.7805	692.96	386	367
TRINITY_DN10131_c0_g1_i2	9ROSAW9SDZ2 WD repeat domain phosphoinositide-interacting 3 OS=Morus notabilis GN=L484_002854 PE=4 SV=1	1481	tr|V7BK39|PHAVUV7BK39 Uncharacterized protein OS=Phaseolus vulgaris GN=PHAVU_007G196400g PE=4 SV=1	V7BK39	5e-107	98.7805	549.28	316	299
TRINITY_DN10326_c0_g1_i1	9ROSAW9SE02 Actin-depolymerizing factor OS=Morus notabilis GN=L484_021423 PE=4 SV=1	2358	tr|W9SE02|9ROSAW9SE02 Actin-depolymerizing factor OS=Morus notabilis GN=L484_021423 PE=4 SV=1	W9SE02	5e-107	99.5671	108.997	64	57
TRINITY_DN16430_c0_g3_i1	9ROSAW9SEE7 transport Sec16B OS=Morus notabilis GN=L484_011816 PE=4 SV=1	653	tr|A5B8B2|VITVIA5B8B2 Putative uncharacterized protein OS=Vitis vinifera GN=VITISV_000641 PE=4 SV=1	A5B8B2	5e-107	100	65.4698	32	29
TRINITY_DN2117_c0_g2_i1	9ROSAW9SEM2 SPA1-RELATED 2 OS=Morus notabilis GN=L484_012073 PE=4 SV=1	442	tr|F6HUR8|VITVIF6HUR8 Putative uncharacterized protein OS=Vitis vinifera GN=VIT_02s0025g01110 PE=4 SV=1	F6HUR8	5.01e-107	97.0588	114.775	57	57
TRINITY_DN45442_c0_g1_i1	9ROSAW9SET8 Chaperone dnaJ 49 OS=Morus notabilis GN=L484_007883 PE=4 SV=1	982	tr|V7CMW5|PHAVUV7CMW5 Uncharacterized protein OS=Phaseolus vulgaris GN=PHAVU_002G136100g PE=4 SV=1	V7CMW5	5.01e-107	99.359	370.548	310	258
TRINITY_DN32600_c0_g1_i1	9ROSAW9SFL0 GTP-binding nuclear OS=Morus notabilis GN=L484_005609 PE=4 SV=1	300	tr|A0A0S3RNZ0|PHAANA0A0S3RNZ0 Uncharacterized protein OS=Vigna angularis var. angularis GN=Vigan.03G230200 PE=4 SV=1	A0A0S3RNZ0	5.04e-107	100	47.3654	42	29
TRINITY_DN38138_c0_g1_i1	9ROSAW9SFL6 Quinone oxidoreductase OS=Morus notabilis GN=L484_001762 PE=4 SV=1	349	tr|V7AJT2|PHAVUV7AJT2 Uncharacterized protein OS=Phaseolus vulgaris GN=PHAVU_011G215000g PE=4 SV=1	V7AJT2	5.06e-107	97.8723	146.747	81	75
TRINITY_DN40860_c0_g1_i1	9ROSAW9SFL6 Quinone oxidoreductase OS=Morus notabilis GN=L484_001762 PE=4 SV=1	316	tr|W9SFL6|9ROSAW9SFL6 Quinone oxidoreductase OS=Morus notabilis GN=L484_001762 PE=4 SV=1	W9SFL6	5.06e-107	98.2143	52.373	24	24
TRINITY_DN16056_c1_g1_i1	9ROSAW9SFP2 Ocs element-binding factor 1 OS=Morus notabilis GN=L484_008747 PE=4 SV=1	317	tr|W9SFP2|9ROSAW9SFP2 Ocs element-binding factor 1 OS=Morus notabilis GN=L484_008747 PE=4 SV=1	W9SFP2	5.07e-107	95.3532	79.7221	40	40
TRINITY_DN16056_c1_g1_i2	9ROSAW9SFP2 Ocs element-binding factor 1 OS=Morus notabilis GN=L484_008747 PE=4 SV=1	320	tr|W9SFP2|9ROSAW9SFP2 Ocs element-binding factor 1 OS=Morus notabilis GN=L484_008747 PE=4 SV=1	W9SFP2	5.07e-107	95.3532	79.7221	40	40
TRINITY_DN30930_c0_g1_i1	9ROSAW9SFT8 Calcium-dependent kinase 20 OS=Morus notabilis GN=L484_006439 PE=4 SV=1	371	tr|W9SFT8|9ROSAW9SFT8 Calcium-dependent protein kinase 20 OS=Morus notabilis GN=L484_006439 PE=4 SV=1	W9SFT8	5.1e-107	97.561	251.521	123	121
TRINITY_DN43546_c0_g1_i1	9ROSAW9SG11 Pumilio-12 OS=Morus notabilis GN=L484_010253 PE=4 SV=1	282	tr|W9SG11|9ROSAW9SG11 Pumilio-12-like protein OS=Morus notabilis GN=L484_010253 PE=4 SV=1	W9SG11	5.1e-107	98.1567	117.857	93	69
TRINITY_DN15572_c0_g2_i1	9ROSAW9SIU2 30S ribosomal S21 OS=Morus notabilis GN=L484_017608 PE=3 SV=1	1464	tr|A0A0S3RW96|PHAANA0A0S3RW96 Uncharacterized protein OS=Vigna angularis var. angularis GN=Vigan.04G227400 PE=3 SV=1	A0A0S3RW96	5.13e-107	97.9381	159.844	154	130
TRINITY_DN8604_c0_g1_i1	9ROSAW9SJ69 Protease Do-like 9 OS=Morus notabilis GN=L484_008393 PE=4 SV=1	2314	tr|A0A0S3RVN6|PHAANA0A0S3RVN6 Uncharacterized protein OS=Vigna angularis var. angularis GN=Vigan.04G208000 PE=4 SV=1	A0A0S3RVN6	5.14e-107	95.8333	1034.63	562	538
TRINITY_DN15099_c0_g2_i1	9ROSAW9SJI9 C2 domain-containing OS=Morus notabilis GN=L484_020793 PE=4 SV=1	902	tr|A0A067EDQ4|CITSIA0A067EDQ4 Uncharacterized protein OS=Citrus sinensis GN=CISIN_1g004037mg PE=4 SV=1	A0A067EDQ4	5.19e-107	100	68.5514	40	36
TRINITY_DN31599_c0_g1_i1	9ROSAW9SMG3 E3 ubiquitin- ligase RHA1B OS=Morus notabilis GN=L484_021468 PE=4 SV=1	262	tr|V7AN55|PHAVUV7AN55 Uncharacterized protein OS=Phaseolus vulgaris GN=PHAVU_010G101100g PE=4 SV=1	V7AN55	5.21e-107	95.082	83.1889	53	45
TRINITY_DN16099_c0_g2_i1	9ROSAW9SMJ5 Methylcrotonoyl- carboxylase beta chain OS=Morus notabilis GN=L484_027518 PE=4 SV=1	218	tr|I3SD15|LOTJAI3SD15 Uncharacterized protein OS=Lotus japonicus PE=2 SV=1	I3SD15	5.21e-107	95.3488	90.5077	42	42
TRINITY_DN7109_c0_g2_i1	9ROSAW9SMZ6 Glycine-rich 2 OS=Morus notabilis GN=L484_026671 PE=4 SV=1	341	tr|A0A0S3R460|PHAANA0A0S3R460 Uncharacterized protein OS=Vigna angularis var. angularis GN=Vigan.01G322400 PE=4 SV=1	A0A0S3R460	5.22e-107	96.2963	171.785	86	84
TRINITY_DN14540_c0_g2_i1	9ROSAW9SN53 ADP-ribosylation factor GTPase-activating AGD14 OS=Morus notabilis GN=L484_000179 PE=4 SV=1	495	tr|W9SN53|9ROSAW9SN53 Putative ADP-ribosylation factor GTPase-activating protein AGD14 OS=Morus notabilis GN=L484_000179 PE=4 SV=1	W9SN53	5.23e-107	95.679	95.9005	53	52
TRINITY_DN39609_c0_g1_i1	9ROSAW9SPG5 U-box domain-containing 29 OS=Morus notabilis GN=L484_017896 PE=4 SV=1	574	tr|A0A0S3TB16|PHAANA0A0S3TB16 Uncharacterized protein OS=Vigna angularis var. angularis GN=Vigan.11G154300 PE=4 SV=1	A0A0S3TB16	5.25e-107	97.8632	155.221	91	80
TRINITY_DN1566_c0_g1_i1	9ROSAW9SPV7 50S ribosomal L12-1 OS=Morus notabilis GN=L484_020519 PE=3 SV=1	383	tr|V7AFI7|PHAVUV7AFI7 Uncharacterized protein OS=Phaseolus vulgaris GN=PHAVU_011G027700g PE=3 SV=1	V7AFI7	5.25e-107	100	77.0258	73	58
TRINITY_DN1566_c0_g2_i1	9ROSAW9SPV7 50S ribosomal L12-1 OS=Morus notabilis GN=L484_020519 PE=3 SV=1	383	tr|V7AFI7|PHAVUV7AFI7 Uncharacterized protein OS=Phaseolus vulgaris GN=PHAVU_011G027700g PE=3 SV=1	V7AFI7	5.25e-107	100	70.0922	121	87
TRINITY_DN15319_c0_g2_i3	9ROSAW9SQJ2 Uncharacterized protein OS=Morus notabilis GN=L484_000275 PE=4 SV=1	496	tr|W9SQJ2|9ROSAW9SQJ2 Uncharacterized protein OS=Morus notabilis GN=L484_000275 PE=4 SV=1	W9SQJ2	5.25e-107	96.875	49.6766	25	23
TRINITY_DN767_c0_g1_i1	9ROSAW9SQX3 Oligopeptide transporter 6 OS=Morus notabilis GN=L484_011844 PE=4 SV=1	761	tr|V4VNE5|9ROSIV4VNE5 Uncharacterized protein OS=Citrus clementina GN=CICLE_v10019012mg PE=4 SV=1	V4VNE5	5.28e-107	96	346.28	204	184
TRINITY_DN184_c0_g1_i1	9ROSAW9SU51 Regulator of nonsense transcripts 1 OS=Morus notabilis GN=L484_023348 PE=4 SV=1	345	tr|A0A0S3T652|PHAANA0A0S3T652 Uncharacterized protein OS=Vigna angularis var. angularis GN=Vigan.10G196800 PE=4 SV=1	A0A0S3T652	5.29e-107	100	113.62	55	54
TRINITY_DN40063_c0_g1_i1	9ROSAW9SVD0 U-box domain-containing 8 OS=Morus notabilis GN=L484_004998 PE=4 SV=1	459	tr|I1KLB7|SOYBNI1KLB7 Uncharacterized protein OS=Glycine max GN=GLYMA_07G188400 PE=4 SV=2	I1KLB7	5.29e-107	100	194.126	111	104
TRINITY_DN11073_c0_g1_i3	9ROSAW9SXG1 ABC transporter F family member 1 OS=Morus notabilis GN=L484_020602 PE=4 SV=1	899	tr|W9SXG1|9ROSAW9SXG1 ABC transporter F family member 1 OS=Morus notabilis GN=L484_020602 PE=4 SV=1	W9SXG1	5.29e-107	98.2456	186.037	108	108
TRINITY_DN10281_c0_g1_i3	9ROSAW9SY79 Hemoglobin OS=Morus notabilis GN=L484_019900 PE=4 SV=1	688	tr|A0A0S3RNQ4|PHAANA0A0S3RNQ4 Uncharacterized protein OS=Vigna angularis var. angularis GN=Vigan.03G219600 PE=4 SV=1	A0A0S3RNQ4	5.31e-107	98.3471	275.404	138	134
TRINITY_DN15322_c0_g1_i2	9ROSAW9T0U7 60S ribosomal L8 OS=Morus notabilis GN=L484_026700 PE=4 SV=1	1269	tr|V7CDF5|PHAVUV7CDF5 Uncharacterized protein OS=Phaseolus vulgaris GN=PHAVU_003G261000g PE=3 SV=1	V7CDF5	5.31e-107	96.9512	485.337	238	237
TRINITY_DN10474_c0_g1_i1	9ROSAW9T1E8 E3 ubiquitin- ligase RING1 OS=Morus notabilis GN=L484_000879 PE=4 SV=1	1740	tr|K7LEA7|SOYBNK7LEA7 Uncharacterized protein OS=Glycine max GN=GLYMA_09G165200 PE=4 SV=1	K7LEA7	5.31e-107	98.7805	436.032	365	312
TRINITY_DN10558_c0_g1_i1	9ROSAW9T1E8 E3 ubiquitin- ligase RING1 OS=Morus notabilis GN=L484_000879 PE=4 SV=1	1330	tr|W9T1E8|9ROSAW9T1E8 E3 ubiquitin-protein ligase RING1 OS=Morus notabilis GN=L484_000879 PE=4 SV=1	W9T1E8	5.33e-107	100	341.273	327	216
TRINITY_DN10558_c0_g1_i3	9ROSAW9T1E8 E3 ubiquitin- ligase RING1 OS=Morus notabilis GN=L484_000879 PE=4 SV=1	1343	tr|W9T1E8|9ROSAW9T1E8 E3 ubiquitin-protein ligase RING1 OS=Morus notabilis GN=L484_000879 PE=4 SV=1	W9T1E8	5.33e-107	100	341.273	327	216
TRINITY_DN3933_c0_g1_i1	9ROSIA0A023T1F9 NADH dehydrogenase subunit 5 (Fragment) OS=Licania sprucei GN=nad5 PE=4 SV=1	704	tr|A0A023T1F9|9ROSIA0A023T1F9 NADH dehydrogenase subunit 5 (Fragment) OS=Licania sprucei GN=nad5 PE=4 SV=1	A0A023T1F9	5.35e-107	99.4981	258.07	132	128
TRINITY_DN31156_c0_g1_i1	9ROSIA0A023T307 NADH dehydrogenase subunit 2 (Fragment) OS=Licania alba GN=nad2 PE=4 SV=1	507	tr|A0A023T307|9ROSIA0A023T307 NADH dehydrogenase subunit 2 (Fragment) OS=Licania alba GN=nad2 PE=4 SV=1	A0A023T307	5.38e-107	98.374	130.183	94	90
TRINITY_DN193_c0_g1_i1	9ROSIA0A097BVE6 L-ascorbate oxidase (Fragment) OS=Rhizophora apiculata PE=4 SV=1	890	tr|A0A097BVE6|9ROSIA0A097BVE6 L-ascorbate oxidase-like protein (Fragment) OS=Rhizophora apiculata PE=4 SV=1	A0A097BVE6	5.38e-107	100	81.2629	55	45
TRINITY_DN28249_c0_g1_i1	9ROSIA0A097BVF5 ATP-dependent Clp protease proteolytic subunit (Fragment) OS=Rhizophora apiculata PE=3 SV=1	468	tr|A0A097BVF5|9ROSIA0A097BVF5 ATP-dependent Clp protease proteolytic subunit (Fragment) OS=Rhizophora apiculata PE=3 SV=1	A0A097BVF5	5.4e-107	100	43.5134	21	21
TRINITY_DN18976_c0_g1_i1	9ROSIA0A0B5CNG3 Auxin resistant 1 (Fragment) OS=Salix matsudana GN=AUX1 PE=2 SV=1	350	tr|A0A0B5CNG3|9ROSIA0A0B5CNG3 Auxin resistant 1 (Fragment) OS=Salix matsudana GN=AUX1 PE=2 SV=1	A0A0B5CNG3	5.41e-107	100	50.0618	23	23
TRINITY_DN8201_c0_g2_i1	9ROSIA0A0D3QT46 cyclotide-like (Fragment) OS=Viola tricolor GN=SCL PE=2 SV=1	208	tr|A0A0D3QT46|9ROSIA0A0D3QT46 Putative cyclotide-like (Fragment) OS=Viola tricolor GN=SCL PE=2 SV=1	A0A0D3QT46	5.41e-107	100	52.7582	34	24
TRINITY_DN45034_c0_g1_i1	9ROSIA0A0F6TMY6 Plant defensin -1 OS=Dimocarpus longan PE=2 SV=1	297	tr|A0A0F6TMY6|9ROSIA0A0F6TMY6 Plant defensin 1.2-like protein PDF1.2-1 OS=Dimocarpus longan PE=2 SV=1	A0A0F6TMY6	5.44e-107	100	48.1358	48	29
TRINITY_DN26137_c0_g1_i1	9ROSIA0A0F7CYL8 Photosystem II reaction center family OS=Pelargonium tetragonum GN=PPD8 PE=2 SV=1	418	tr|A0A0R0ES31|SOYBNA0A0R0ES31 Uncharacterized protein OS=Glycine max GN=GLYMA_20G231700 PE=4 SV=1	A0A0R0ES31	5.44e-107	99.2	48.9062	24	24
TRINITY_DN51138_c0_g1_i1	9ROSIA0A0F7CZB1 Photosystem II reaction center family OS=Hypseocharis bilobata GN=PPD7 PE=2 SV=1	494	tr|A0A0R0I1I4|SOYBNA0A0R0I1I4 Uncharacterized protein OS=Glycine max GN=GLYMA_10G153100 PE=4 SV=1	A0A0R0I1I4	5.44e-107	99.6785	199.519	113	104
TRINITY_DN38848_c0_g1_i1	9ROSIA0A0G2YMU9 Cytochrome b6 (Fragment) OS=Geranium incanum GN=petB PE=3 SV=1	672	tr|A0A0G2YMU9|9ROSIA0A0G2YMU9 Cytochrome b6 (Fragment) OS=Geranium incanum GN=petB PE=3 SV=1	A0A0G2YMU9	5.44e-107	96.7655	387.111	197	192
TRINITY_DN13366_c0_g2_i1	9ROSIA0A0G4ALK4 AT1G63270 OS=Francoa sonchifolia PE=2 SV=1	1113	tr|A0A0S3R6F5|PHAANA0A0S3R6F5 Uncharacterized protein OS=Vigna angularis var. angularis GN=Vigan.01G417600 PE=4 SV=1	A0A0S3R6F5	5.44e-107	95.6522	407.527	224	220
TRINITY_DN13366_c0_g2_i3	9ROSIA0A0G4ALK4 AT1G63270 OS=Francoa sonchifolia PE=2 SV=1	1375	tr|A0A0S3R6F5|PHAANA0A0S3R6F5 Uncharacterized protein OS=Vigna angularis var. angularis GN=Vigan.01G417600 PE=4 SV=1	A0A0S3R6F5	5.56e-107	95.6522	407.527	224	220
TRINITY_DN11629_c0_g3_i1	9ROSIA0A0G4AM20 -tyrosine phosphatase (Fragment) OS=Geranium phaeum PE=2 SV=1	825	tr|V7AET7|PHAVUV7AET7 Uncharacterized protein OS=Phaseolus vulgaris GN=PHAVU_011G067100g PE=4 SV=1	V7AET7	5.56e-107	96.9152	87.8113	48	45
TRINITY_DN24000_c0_g1_i1	9ROSIA0A0G4ANY5 SET domain-containing OS=Pelargonium cotyledonis PE=2 SV=1	342	tr|A0A0G4ANY5|9ROSIA0A0G4ANY5 SET domain-containing protein OS=Pelargonium cotyledonis PE=2 SV=1	A0A0G4ANY5	5.58e-107	98.1132	46.9802	18	18
TRINITY_DN51015_c0_g1_i1	9ROSIA0A0K2GVU5 Gibberellin receptor (Fragment) OS=Rhizophora apiculata PE=4 SV=1	352	tr|K7MYH9|SOYBNK7MYH9 Uncharacterized protein OS=Glycine max PE=4 SV=1	K7MYH9	5.61e-107	100	49.2914	25	24
TRINITY_DN5920_c0_g1_i3	9ROSIA0A0P0CGL1 GAMA-VPE OS=Vitis pseudoreticulata PE=2 SV=1	456	tr|A5BVL1|VITVIA5BVL1 Putative uncharacterized protein OS=Vitis vinifera GN=VITISV_040193 PE=4 SV=1	A5BVL1	5.61e-107	97.5904	137.117	70	67
TRINITY_DN452_c0_g1_i1	9ROSIA0A0P0JQH1 Photosystem II CP43 reaction center OS=Ostrya rehderiana GN=psbC PE=3 SV=1	2813	tr|A0A0P0JQH1|9ROSIA0A0P0JQH1 Photosystem II CP43 reaction center protein OS=Ostrya rehderiana GN=psbC PE=3 SV=1	A0A0P0JQH1	5.64e-107	95.4545	884.789	486	484
TRINITY_DN452_c0_g2_i1	9ROSIA0A0P0JQH1 Photosystem II CP43 reaction center OS=Ostrya rehderiana GN=psbC PE=3 SV=1	2864	tr|A0A0P0JQH1|9ROSIA0A0P0JQH1 Photosystem II CP43 reaction center protein OS=Ostrya rehderiana GN=psbC PE=3 SV=1	A0A0P0JQH1	5.64e-107	95.4545	884.789	486	484
TRINITY_DN12638_c0_g3_i1	9ROSIA3F4A1 senescence-associated (Fragment) OS=Trichosanthes dioica PE=2 SV=1	234	tr|M4D100|BRARPM4D100 Uncharacterized protein OS=Brassica rapa subsp. pekinensis GN=Bra010149 PE=4 SV=1	M4D100	5.68e-107	100	92.0485	55	47
TRINITY_DN48307_c0_g1_i1	9ROSIA5YPB7 gag (Fragment) OS=(Populus tomentosa x Populus bolleana) x Populus tomentosa PE=4 SV=1	277	tr|A0A0L9VAD7|PHAANA0A0L9VAD7 Uncharacterized protein OS=Phaseolus angularis GN=LR48_Vigan09g060700 PE=4 SV=1	A0A0L9VAD7	5.68e-107	98.4615	56.6102	48	35
TRINITY_DN46407_c0_g1_i1	9ROSIA7XY81 Vacuolar H+-pyrophosphatase (Fragment) OS=Zygophyllum xanthoxylon GN=VP1-3 PE=2 SV=1	341	tr|A7XY81|9ROSIA7XY81 Vacuolar H+-pyrophosphatase (Fragment) OS=Zygophyllum xanthoxylon GN=VP1-3 PE=2 SV=1	A7XY81	5.68e-107	95.8904	223.787	113	111
TRINITY_DN29524_c0_g1_i1	9ROSIA9XVS6 Photosystem II CP47 reaction center (Fragment) OS=Ochna mossambicensis GN=psbB PE=3 SV=1	559	tr|A9XVS6|9ROSIA9XVS6 Photosystem II CP47 reaction center protein (Fragment) OS=Ochna mossambicensis GN=psbB PE=3 SV=1	A9XVS6	5.8e-107	99.3333	64.6994	79	44
TRINITY_DN53884_c0_g1_i1	9ROSIB6RNG8 Limonoid UDP glucosyltransferase (Fragment) OS=Citrus amblycarpa PE=4 SV=1	305	tr|B6RNG8|9ROSIB6RNG8 Limonoid UDP glucosyltransferase (Fragment) OS=Citrus amblycarpa PE=4 SV=1	B6RNG8	5.8e-107	98.5477	119.013	107	74
TRINITY_DN40064_c0_g1_i1	9ROSIC1IHR0 RBOHD (Fragment) OS=Citrullus colocynthis PE=2 SV=1	413	tr|C1IHR0|9ROSIC1IHR0 RBOHD (Fragment) OS=Citrullus colocynthis PE=2 SV=1	C1IHR0	5.8e-107	100	274.248	137	134
TRINITY_DN47297_c0_g1_i1	9ROSID3Y4G2 Glycosyltransferase family 14 (Fragment) OS=Salix sachalinensis PE=2 SV=1	392	tr|A0A0S3T909|PHAANA0A0S3T909 Uncharacterized protein OS=Vigna angularis var. angularis GN=Vigan.11G072600 PE=4 SV=1	A0A0S3T909	5.82e-107	96.5517	212.231	108	103
TRINITY_DN40716_c0_g1_i1	9ROSID7RII1 farnesyl diphosphate synthase OS=Aquilaria microcarpa GN= -1 PE=2 SV=1	335	tr|D7RII1|9ROSID7RII1 Putative farnesyl diphosphate synthase OS=Aquilaria microcarpa GN=FaPS-1 PE=2 SV=1	D7RII1	5.84e-107	96.875	50.8322	21	21
TRINITY_DN19743_c0_g1_i1	9ROSID9U187 NADH dehydrogenase subunit 5 (Fragment) OS=Mitostemma brevifilis GN=nad5 PE=4 SV=1	472	tr|A0A0D2LZH8|GOSRAA0A0D2LZH8 Uncharacterized protein OS=Gossypium raimondii GN=B456_001G167800 PE=4 SV=1	A0A0D2LZH8	5.85e-107	100	68.1662	49	39
TRINITY_DN12918_c1_g3_i1	9ROSIE1CJ65 Dehydration responsive (Fragment) OS=Corchorus olitorius GN=drp PE=2 SV=1	1231	tr|E1CJ65|9ROSIE1CJ65 Dehydration responsive protein (Fragment) OS=Corchorus olitorius GN=drp PE=2 SV=1	E1CJ65	5.86e-107	98.5714	81.2629	143	77
TRINITY_DN12918_c1_g3_i10	9ROSIE1CJ65 Dehydration responsive (Fragment) OS=Corchorus olitorius GN=drp PE=2 SV=1	957	tr|E1CJ65|9ROSIE1CJ65 Dehydration responsive protein (Fragment) OS=Corchorus olitorius GN=drp PE=2 SV=1	E1CJ65	5.89e-107	98.5714	81.2629	143	77
TRINITY_DN12918_c1_g3_i4	9ROSIE1CJ65 Dehydration responsive (Fragment) OS=Corchorus olitorius GN=drp PE=2 SV=1	1356	tr|E1CJ65|9ROSIE1CJ65 Dehydration responsive protein (Fragment) OS=Corchorus olitorius GN=drp PE=2 SV=1	E1CJ65	5.89e-107	98.5714	81.2629	143	77
TRINITY_DN12918_c1_g3_i6	9ROSIE1CJ65 Dehydration responsive (Fragment) OS=Corchorus olitorius GN=drp PE=2 SV=1	1354	tr|E1CJ65|9ROSIE1CJ65 Dehydration responsive protein (Fragment) OS=Corchorus olitorius GN=drp PE=2 SV=1	E1CJ65	5.89e-107	98.5714	81.2629	143	77
TRINITY_DN12918_c1_g3_i8	9ROSIE1CJ65 Dehydration responsive (Fragment) OS=Corchorus olitorius GN=drp PE=2 SV=1	1302	tr|E1CJ65|9ROSIE1CJ65 Dehydration responsive protein (Fragment) OS=Corchorus olitorius GN=drp PE=2 SV=1	E1CJ65	5.92e-107	98.5714	81.2629	143	77
TRINITY_DN36839_c0_g1_i1	9ROSIE1CJ65 Dehydration responsive (Fragment) OS=Corchorus olitorius GN=drp PE=2 SV=1	213	tr|E1CJ65|9ROSIE1CJ65 Dehydration responsive protein (Fragment) OS=Corchorus olitorius GN=drp PE=2 SV=1	E1CJ65	5.92e-107	98.6111	50.447	58	34
TRINITY_DN4490_c0_g1_i1	9ROSIE1CJ65 Dehydration responsive (Fragment) OS=Corchorus olitorius GN=drp PE=2 SV=1	555	tr|E1CJ65|9ROSIE1CJ65 Dehydration responsive protein (Fragment) OS=Corchorus olitorius GN=drp PE=2 SV=1	E1CJ65	5.92e-107	97.7273	52.7582	136	60
TRINITY_DN4490_c0_g2_i1	9ROSIE1CJ65 Dehydration responsive (Fragment) OS=Corchorus olitorius GN=drp PE=2 SV=1	555	tr|E1CJ65|9ROSIE1CJ65 Dehydration responsive protein (Fragment) OS=Corchorus olitorius GN=drp PE=2 SV=1	E1CJ65	5.92e-107	97.7273	53.9138	136	60
TRINITY_DN16775_c0_g1_i1	9ROSIE5DLP4 NADH-ubiquinone oxidoreductase chain 5 (Fragment) OS=Swietenia macrophylla GN=nad5 PE=3 SV=1	666	tr|K3Z2I6|SETITK3Z2I6 Uncharacterized protein OS=Setaria italica GN=Si020754m.g PE=4 SV=1	K3Z2I6	5.92e-107	98.8439	200.675	156	107
TRINITY_DN18218_c0_g1_i1	9ROSIE5DLP4 NADH-ubiquinone oxidoreductase chain 5 (Fragment) OS=Swietenia macrophylla GN=nad5 PE=3 SV=1	445	tr|E5DLP4|9ROSIE5DLP4 NADH-ubiquinone oxidoreductase chain 5 (Fragment) OS=Swietenia macrophylla GN=nad5 PE=3 SV=1	E5DLP4	5.92e-107	97.3684	300.442	148	146
TRINITY_DN16066_c0_g1_i1	9ROSIE7EEK1 Actin (Fragment) OS=Corylus heterophylla PE=2 SV=1	280	tr|E7EEK1|9ROSIE7EEK1 Actin (Fragment) OS=Corylus heterophylla PE=2 SV=1	E7EEK1	5.92e-107	95.4545	148.673	71	71
TRINITY_DN47978_c0_g1_i1	9ROSIG3FFC2 WRKY transcription factor 2-6 (Fragment) OS=Dimocarpus longan PE=2 SV=1	290	tr|G3FFC2|9ROSIG3FFC2 WRKY transcription factor 2-6 (Fragment) OS=Dimocarpus longan PE=2 SV=1	G3FFC2	5.98e-107	100	49.6766	32	25
TRINITY_DN54397_c0_g1_i1	9ROSIH6X1M3 Remorin-3b (Fragment) OS=Dimocarpus longan PE=2 SV=1	569	tr|V7CL31|PHAVUV7CL31 Uncharacterized protein OS=Phaseolus vulgaris GN=PHAVU_002G186400g PE=4 SV=1	V7CL31	5.99e-107	98.0645	46.9802	24	23
TRINITY_DN16423_c0_g3_i1	9ROSIH9EJZ3 Ras-like GTP-binding 2 (Fragment) OS=Dimocarpus longan PE=2 SV=1	217	tr|H9EJZ3|9ROSIH9EJZ3 Ras-like GTP-binding protein 2 (Fragment) OS=Dimocarpus longan PE=2 SV=1	H9EJZ3	6e-107	100	156.377	72	71
TRINITY_DN18333_c0_g1_i1	9ROSIK4KA11 (Fragment) OS=Ouratea CCD-2012 GN=psaB PE=3 SV=1	1574	tr|K4KA11|9ROSIK4KA11 PsaB (Fragment) OS=Ouratea sp. CCD-2012 GN=psaB PE=3 SV=1	K4KA11	6e-107	98.5294	749.969	367	367
TRINITY_DN42240_c0_g1_i1	9ROSIK7YLP8 Squamosa promoter binding 5 OS=Vitis pseudoreticulata PE=2 SV=1	339	tr|K7YLP8|9ROSIK7YLP8 Squamosa promoter binding protein 5 OS=Vitis pseudoreticulata PE=2 SV=1	K7YLP8	6e-107	100	44.2838	53	31
TRINITY_DN14002_c0_g3_i3	9ROSIK9P0T0 Zinc finger OS=Morella rubra PE=2 SV=1	1816	tr|I1J8W7|SOYBNI1J8W7 Uncharacterized protein OS=Glycine max GN=GLYMA_01G176600 PE=4 SV=2	I1J8W7	6.01e-107	96.1353	489.96	414	358
TRINITY_DN42387_c0_g1_i1	9ROSIM1SX75 Maternal effect embryo arrest 40 OS=Dimocarpus longan PE=2 SV=1	344	tr|A0A0L9TEP5|PHAANA0A0L9TEP5 Uncharacterized protein OS=Phaseolus angularis GN=LR48_Vigan609s000800 PE=4 SV=1	A0A0L9TEP5	6.03e-107	97.5904	88.9669	46	42
TRINITY_DN42387_c0_g3_i1	9ROSIM1SX75 Maternal effect embryo arrest 40 OS=Dimocarpus longan PE=2 SV=1	343	tr|A0A0L9TEP5|PHAANA0A0L9TEP5 Uncharacterized protein OS=Phaseolus angularis GN=LR48_Vigan609s000800 PE=4 SV=1	A0A0L9TEP5	6.06e-107	97.5904	85.5001	44	41
TRINITY_DN52329_c0_g1_i1	9ROSIQ5EDG2 WRKY6 (Fragment) OS=Pelargonium zonale PE=2 SV=1	285	tr|Q5EDG2|9ROSIQ5EDG2 WRKY6-like protein (Fragment) OS=Pelargonium zonale PE=2 SV=1	Q5EDG2	6.06e-107	97.2973	157.147	95	92
TRINITY_DN48126_c0_g1_i1	9ROSIQ6J338 Copper chaperone OS=Populus alba x Populus glandulosa GN=CCH PE=2 SV=1	268	tr|A0A0R0EEE4|SOYBNA0A0R0EEE4 Uncharacterized protein OS=Glycine max GN=GLYMA_20G187100 PE=4 SV=1	A0A0R0EEE4	6.08e-107	95.7082	41.5874	86	34
TRINITY_DN42955_c0_g1_i1	9ROSIQ6T9V3 Resistance candidate (Fragment) OS=Vitis amurensis PE=4 SV=1	288	tr|A0A0S3T8P3|PHAANA0A0S3T8P3 Uncharacterized protein OS=Vigna angularis var. angularis GN=Vigan.11G060500 PE=4 SV=1	A0A0S3T8P3	6.08e-107	100	159.458	95	81
TRINITY_DN18676_c0_g1_i1	9ROSIR9W679 Ribulose-1,5-bisphosphate carboxylase oxygenase large subunit (Fragment) OS=Paypayrola confertiflora GN=rbcL PE=3 SV=1	257	tr|R9W679|9ROSIR9W679 Ribulose-1,5-bisphosphate carboxylase/oxygenase large subunit (Fragment) OS=Paypayrola confertiflora GN=rbcL PE=3 SV=1	R9W679	6.08e-107	99.0291	48.9062	50	32
TRINITY_DN47042_c0_g1_i1	9ROSIS4T987 Cellulose synthase 1 (Fragment) OS=Salix herbacea PE=4 SV=1	261	tr|V7BH52|PHAVUV7BH52 Uncharacterized protein OS=Phaseolus vulgaris GN=PHAVU_007G190300g PE=4 SV=1	V7BH52	6.12e-107	95.2096	172.94	87	86
TRINITY_DN15676_c0_g2_i1	9ROSIS4VDR5 WRKY OS=Juglans regia PE=2 SV=1	1342	tr|A0A0S3RRX9|PHAANA0A0S3RRX9 Uncharacterized protein OS=Vigna angularis var. angularis GN=Vigan.04G045600 PE=4 SV=1	A0A0S3RRX9	6.12e-107	99.1228	143.28	129	115
TRINITY_DN1695_c0_g1_i1	9ROSIT1SS42 lignin regulation (Fragment) OS=Salix herbacea GN=Knat7 PE=4 SV=1	510	tr|T1SS42|9ROSIT1SS42 Putative lignin regulation (Fragment) OS=Salix herbacea GN=Knat7 PE=4 SV=1	T1SS42	6.13e-107	97.1875	94.3597	47	47
TRINITY_DN34960_c0_g1_i1	9ROSIV4RH35 Uncharacterized protein OS=Citrus clementina GN=CICLE_v10004842mg PE=4 SV=1	269	tr|V4RH35|9ROSIV4RH35 Uncharacterized protein OS=Citrus clementina GN=CICLE_v10004842mg PE=4 SV=1	V4RH35	6.14e-107	97.9592	62.3882	46	34
TRINITY_DN9089_c1_g1_i1	9ROSIV4RJK5 Uncharacterized protein OS=Citrus clementina GN=CICLE_v10006377mg PE=4 SV=1	877	tr|V4RJK5|9ROSIV4RJK5 Uncharacterized protein OS=Citrus clementina GN=CICLE_v10006377mg PE=4 SV=1	V4RJK5	6.18e-107	99.6	57.3806	36	30
TRINITY_DN35106_c0_g1_i1	9ROSIV4S410 Uncharacterized protein OS=Citrus clementina GN=CICLE_v10006227mg PE=4 SV=1	253	tr|V4S410|9ROSIV4S410 Uncharacterized protein OS=Citrus clementina GN=CICLE_v10006227mg PE=4 SV=1	V4S410	6.19e-107	95.2632	98.2117	49	48
TRINITY_DN14160_c0_g1_i1	9ROSIV4S9B6 Uncharacterized protein (Fragment) OS=Citrus clementina GN=CICLE_v100293173mg PE=4 SV=1	1074	tr|V4S9B6|9ROSIV4S9B6 Uncharacterized protein (Fragment) OS=Citrus clementina GN=CICLE_v100293173mg PE=4 SV=1	V4S9B6	6.19e-107	96.2617	101.293	67	62
TRINITY_DN17732_c0_g1_i1	9ROSIV4SE81 Uncharacterized protein (Fragment) OS=Citrus clementina GN=CICLE_v10003571mg PE=4 SV=1	293	tr|V4SE81|9ROSIV4SE81 Uncharacterized protein (Fragment) OS=Citrus clementina GN=CICLE_v10003571mg PE=4 SV=1	V4SE81	6.19e-107	95.5556	110.153	84	68
TRINITY_DN1180_c0_g2_i1	9ROSIV4SG86 Histone H2A OS=Citrus clementina GN=CICLE_v10002795mg PE=3 SV=1	585	tr|C6T5C7|SOYBNC6T5C7 Putative uncharacterized protein (Fragment) OS=Glycine max PE=2 SV=1	C6T5C7	6.19e-107	99.0566	131.724	87	70
TRINITY_DN12819_c0_g3_i1	9ROSIV4SKC9 Uncharacterized protein OS=Citrus clementina GN=CICLE_v10026876mg PE=4 SV=1	1205	tr|V4SKC9|9ROSIV4SKC9 Uncharacterized protein OS=Citrus clementina GN=CICLE_v10026876mg PE=4 SV=1	V4SKC9	6.19e-107	97.3837	155.992	78	77
TRINITY_DN14777_c0_g2_i1	9ROSIV4SSK8 Uncharacterized protein OS=Citrus clementina GN=CICLE_v10031732mg PE=4 SV=1	216	tr|V4SSK8|9ROSIV4SSK8 Uncharacterized protein OS=Citrus clementina GN=CICLE_v10031732mg PE=4 SV=1	V4SSK8	6.19e-107	99.3865	50.8322	28	24
TRINITY_DN11358_c0_g1_i1	9ROSIV4TGW2 yippee-like OS=Citrus clementina GN=CICLE_v10033070mg PE=3 SV=1	460	tr|V4TGW2|9ROSIV4TGW2 Protein yippee-like OS=Citrus clementina GN=CICLE_v10033070mg PE=3 SV=1	V4TGW2	6.19e-107	99.5455	146.747	73	73
TRINITY_DN11358_c0_g1_i2	9ROSIV4TGW2 yippee-like OS=Citrus clementina GN=CICLE_v10033070mg PE=3 SV=1	547	tr|V4TGW2|9ROSIV4TGW2 Protein yippee-like OS=Citrus clementina GN=CICLE_v10033070mg PE=3 SV=1	V4TGW2	6.19e-107	99.5455	132.88	102	73
TRINITY_DN11358_c0_g1_i3	9ROSIV4TGW2 yippee-like OS=Citrus clementina GN=CICLE_v10033070mg PE=3 SV=1	752	tr|V4TGW2|9ROSIV4TGW2 Protein yippee-like OS=Citrus clementina GN=CICLE_v10033070mg PE=3 SV=1	V4TGW2	6.19e-107	99.5455	131.724	107	73
TRINITY_DN9910_c0_g1_i1	9ROSIV4TGW2 yippee-like OS=Citrus clementina GN=CICLE_v10033070mg PE=3 SV=1	859	tr|V4TGW2|9ROSIV4TGW2 Protein yippee-like OS=Citrus clementina GN=CICLE_v10033070mg PE=3 SV=1	V4TGW2	6.19e-107	97.7011	110.923	61	57
TRINITY_DN50194_c0_g1_i1	9ROSIV4U148 Plasma membrane ATPase OS=Citrus clementina GN=CICLE_v10007368mg PE=3 SV=1	356	tr|W1PSU5|AMBTCW1PSU5 Uncharacterized protein OS=Amborella trichopoda GN=AMTR_s00026p00031910 PE=3 SV=1	W1PSU5	6.2e-107	97.5904	232.646	118	114
TRINITY_DN15078_c1_g1_i1	9ROSIV4U8D2 Uncharacterized protein (Fragment) OS=Citrus clementina GN=CICLE_v100184681mg PE=4 SV=1	204	tr|V4U8D2|9ROSIV4U8D2 Uncharacterized protein (Fragment) OS=Citrus clementina GN=CICLE_v100184681mg PE=4 SV=1	V4U8D2	6.25e-107	100	130.183	68	66
TRINITY_DN4521_c0_g2_i1	9ROSIV4UCS8 DETOXIFICATION OS=Citrus clementina GN=CICLE_v10018340mg PE=3 SV=1	320	tr|V4UCS8|9ROSIV4UCS8 Protein DETOXIFICATION OS=Citrus clementina GN=CICLE_v10018340mg PE=3 SV=1	V4UCS8	6.25e-107	95.8637	167.162	106	98
TRINITY_DN25280_c0_g1_i1	9ROSIV4ULQ9 Uncharacterized protein OS=Citrus clementina GN=CICLE_v10008120mg PE=4 SV=1	277	tr|V4ULQ9|9ROSIV4ULQ9 Uncharacterized protein OS=Citrus clementina GN=CICLE_v10008120mg PE=4 SV=1	V4ULQ9	6.26e-107	100	62.7734	32	28
TRINITY_DN4465_c0_g1_i1	9ROSIV4UQ08 Hexokinase OS=Citrus clementina GN=CICLE_v10008086mg PE=3 SV=1	224	tr|V4UQ08|9ROSIV4UQ08 Hexokinase OS=Citrus clementina GN=CICLE_v10008086mg PE=3 SV=1	V4UQ08	6.31e-107	97.7273	123.25	60	58
TRINITY_DN28195_c0_g1_i1	9ROSIV4V535 Kinesin OS=Citrus clementina GN=CICLE_v10000037mg PE=3 SV=1	366	tr|V4V535|9ROSIV4V535 Kinesin-like protein OS=Citrus clementina GN=CICLE_v10000037mg PE=3 SV=1	V4V535	6.34e-107	95.0226	182.57	100	98
TRINITY_DN3891_c0_g1_i1	9ROSIV4V5T8 Ubiquitin-fold modifier 1 OS=Citrus clementina GN=CICLE_v10002945mg PE=3 SV=1	845	tr|V4V5T8|9ROSIV4V5T8 Ubiquitin-fold modifier 1 OS=Citrus clementina GN=CICLE_v10002945mg PE=3 SV=1	V4V5T8	6.34e-107	95.7845	175.637	88	87
TRINITY_DN3891_c0_g2_i1	9ROSIV4V5T8 Ubiquitin-fold modifier 1 OS=Citrus clementina GN=CICLE_v10002945mg PE=3 SV=1	844	tr|V4V5T8|9ROSIV4V5T8 Ubiquitin-fold modifier 1 OS=Citrus clementina GN=CICLE_v10002945mg PE=3 SV=1	V4V5T8	6.35e-107	95.7849	175.637	88	87
TRINITY_DN47253_c0_g1_i1	9ROSIV4VK14 Uncharacterized protein OS=Citrus clementina GN=CICLE_v10018751mg PE=4 SV=1	264	tr|V4VK14|9ROSIV4VK14 Uncharacterized protein OS=Citrus clementina GN=CICLE_v10018751mg PE=4 SV=1	V4VK14	6.36e-107	96.5517	47.7506	23	23
TRINITY_DN14189_c1_g1_i1	9ROSIW5QMJ6 Beta-hydroxylase (Fragment) OS=Murraya paniculata GN= PE=4 SV=1	522	tr|W5QMJ6|9ROSIW5QMJ6 Beta-hydroxylase (Fragment) OS=Murraya paniculata GN=HyB PE=4 SV=1	W5QMJ6	6.36e-107	96.2025	88.1965	45	43
TRINITY_DN20839_c0_g1_i1	9ROSIX5D5I5 Glyceraldehyde-3-phosphate dehydrogenase (Fragment) OS=Juglans sigillata GN=GAPDH PE=2 SV=1	878	tr|I3SS93|LOTJAI3SS93 Uncharacterized protein OS=Lotus japonicus PE=2 SV=1	I3SS93	6.37e-107	96.8254	275.018	136	132
TRINITY_DN51815_c0_g1_i1	9SOLAA0A0C5B7G2 OS=Nicotiana tabacum Hyoscyamus niger cybrid GN=mttB PE=4 SV=1	301	tr|A0A068VCJ7|COFCAA0A068VCJ7 Uncharacterized protein OS=Coffea canephora GN=GSCOC_T00002753001 PE=4 SV=1	A0A068VCJ7	6.39e-107	98.3051	71.2478	53	39
TRINITY_DN29880_c0_g1_i1	9SOLNC4PEW0 At3g23590 (Fragment) OS=Solanum quitoense quitoense PE=4 SV=1	212	tr|C4PEW0|9SOLNC4PEW0 At3g23590-like protein (Fragment) OS=Solanum quitoense var. quitoense PE=4 SV=1	C4PEW0	6.44e-107	96.3158	105.531	56	52
TRINITY_DN14646_c0_g2_i1	9SPERA0A075M5R2 WD-40 repeat family (Fragment) OS=Pinus hwangshanensis GN=WD40 PE=4 SV=1	245	tr|I3TA31|MEDTRI3TA31 Uncharacterized protein OS=Medicago truncatula PE=2 SV=1	I3TA31	6.46e-107	95.1542	69.707	42	38
TRINITY_DN33437_c0_g1_i1	9SPERA0A0A7M614 Polypyrimidine tract-binding OS=Pinus massoniana GN=PTBP PE=2 SV=1	457	tr|A0A0R0G0X8|SOYBNA0A0R0G0X8 Uncharacterized protein OS=Glycine max GN=GLYMA_16G165000 PE=4 SV=1	A0A0R0G0X8	6.52e-107	98.7342	80.8777	38	37
TRINITY_DN8726_c0_g1_i1	9SPERA0A0C9QL64 TSA: Wollemia nobilis Ref_Wollemi_Transcript_28717_1902 transcribed RNA sequence OS=Wollemia nobilis PE=3 SV=1	388	tr|A0A0C9QL64|9SPERA0A0C9QL64 TSA: Wollemia nobilis Ref_Wollemi_Transcript_28717_1902 transcribed RNA sequence OS=Wollemia nobilis PE=3 SV=1	A0A0C9QL64	6.52e-107	98.6301	128.257	59	59
TRINITY_DN16431_c0_g1_i1	9SPERA0A0C9QM26 TSA: Wollemia nobilis Ref_Wollemi_Transcript_25255_2870 transcribed RNA sequence OS=Wollemia nobilis PE=4 SV=1	1247	tr|A0A0D6QZU1|ARACUA0A0D6QZU1 Uncharacterized protein OS=Araucaria cunninghamii PE=4 SV=1	A0A0D6QZU1	6.57e-107	100	54.299	108	52
TRINITY_DN16448_c4_g1_i1	9SPERA0A0C9QPW5 TSA: Wollemia nobilis Ref_Wollemi_Transcript_14307_1697 transcribed RNA sequence OS=Wollemia nobilis PE=3 SV=1	261	tr|U5D193|AMBTCU5D193 Uncharacterized protein OS=Amborella trichopoda GN=AMTR_s00069p00154200 PE=3 SV=1	U5D193	6.59e-107	100	63.1586	55	40
TRINITY_DN15620_c3_g1_i2	9SPERA0A0C9QUJ0 TSA: Wollemia nobilis Ref_Wollemi_Transcript_8494_1738 transcribed RNA sequence OS=Wollemia nobilis PE=4 SV=1	1314	tr|A0A067GIG1|CITSIA0A067GIG1 Uncharacterized protein OS=Citrus sinensis GN=CISIN_1g010771mg PE=4 SV=1	A0A067GIG1	6.59e-107	99.0826	249.21	198	156
TRINITY_DN21224_c0_g1_i1	9SPERA0A0C9QXI4 TSA: Wollemia nobilis Ref_Wollemi_Transcript_1390_1876 transcribed RNA sequence OS=Wollemia nobilis PE=4 SV=1	498	tr|A0A067F268|CITSIA0A067F268 Uncharacterized protein (Fragment) OS=Citrus sinensis GN=CISIN_1g0406252mg PE=4 SV=1	A0A067F268	6.62e-107	96.6457	68.5514	33	32
TRINITY_DN38628_c0_g1_i1	9SPERA0A0C9RIY2 TSA: Wollemia nobilis Ref_Wollemi_Transcript_15302_2387 transcribed RNA sequence OS=Wollemia nobilis PE=4 SV=1	409	tr|A0A0R0KM01|SOYBNA0A0R0KM01 Uncharacterized protein OS=Glycine max GN=GLYMA_03G031900 PE=4 SV=1	A0A0R0KM01	6.62e-107	100	50.8322	22	22
TRINITY_DN3665_c1_g1_i1	9SPERA0A0C9RKS2 TSA: Wollemia nobilis Ref_Wollemi_Transcript_13297_2875 transcribed RNA sequence OS=Wollemia nobilis PE=4 SV=1	279	tr|W9QJ77|9ROSAW9QJ77 Uncharacterized protein OS=Morus notabilis GN=L484_008012 PE=4 SV=1	W9QJ77	6.63e-107	96.5517	93.9745	43	42
TRINITY_DN15703_c0_g1_i1	9SPERA0A0C9S133 TSA: Wollemia nobilis Ref_Wollemi_Transcript_28225_2262 transcribed RNA sequence OS=Wollemia nobilis PE=3 SV=1	461	tr|A0A0C9S133|9SPERA0A0C9S133 TSA: Wollemia nobilis Ref_Wollemi_Transcript_28225_2262 transcribed RNA sequence OS=Wollemia nobilis PE=3 SV=1	A0A0C9S133	6.65e-107	97.4359	92.4337	58	45
TRINITY_DN22697_c0_g1_i1	9SPERA0A0C9S504 TSA: Wollemia nobilis Ref_Wollemi_Transcript_22014_2401 transcribed RNA sequence OS=Wollemia nobilis PE=4 SV=1	488	tr|B9GFZ0|POPTRB9GFZ0 Uncharacterized protein OS=Populus trichocarpa GN=POPTR_0001s37830g PE=4 SV=2	B9GFZ0	6.65e-107	97.9284	63.1586	31	28
TRINITY_DN51378_c0_g1_i1	9SPERA0A0C9S652 TSA: Wollemia nobilis Ref_Wollemi_Transcript_11832_2219 transcribed RNA sequence OS=Wollemia nobilis PE=3 SV=1	244	tr|K7K7B4|SOYBNK7K7B4 Uncharacterized protein OS=Glycine max GN=GLYMA_02G092800 PE=3 SV=1	K7K7B4	6.69e-107	100	50.0618	25	23
TRINITY_DN3867_c0_g1_i1	9SPERA0A0C9S9S7 TSA: Wollemia nobilis Ref_Wollemi_Transcript_6530_1662 transcribed RNA sequence OS=Wollemia nobilis PE=4 SV=1	325	tr|A0A0R0KDE2|SOYBNA0A0R0KDE2 Uncharacterized protein OS=Glycine max GN=GLYMA_03G009100 PE=4 SV=1	A0A0R0KDE2	6.69e-107	95.7895	62.003	39	34
TRINITY_DN50779_c0_g1_i1	9SPERA0A0C9S9Z7 TSA: Wollemia nobilis Ref_Wollemi_Transcript_5533_1512 transcribed RNA sequence OS=Wollemia nobilis PE=3 SV=1	295	tr|V4P6D3|EUTSAV4P6D3 Uncharacterized protein OS=Eutrema salsugineum GN=EUTSA_v10026345mg PE=3 SV=1	V4P6D3	6.73e-107	100	48.521	23	23
TRINITY_DN17242_c0_g1_i1	9SPERA0A0M4FF15 Alpha tubulin 1 (Fragment) OS=Larix gmelinii olgensis GN=AT1 PE=4 SV=1	330	tr|A0A0M4FF15|9SPERA0A0M4FF15 Alpha tubulin 1 (Fragment) OS=Larix gmelinii var. olgensis GN=AT1 PE=4 SV=1	A0A0M4FF15	6.73e-107	96.8	163.696	76	76
TRINITY_DN38577_c0_g1_i1	9SPERA0ERF7 Alpha tubulin (Fragment) OS=Cathaya argyrophylla PE=4 SV=1	554	tr|A0ERF7|9SPERA0ERF7 Alpha tubulin (Fragment) OS=Cathaya argyrophylla PE=4 SV=1	A0ERF7	6.73e-107	99.6933	58.151	28	27
TRINITY_DN54656_c0_g1_i1	9SPERL7RXT7 Rab GTPase (Fragment) OS=Larix sibirica PE=3 SV=1	260	tr|L7RXT7|9SPERL7RXT7 Rab GTPase (Fragment) OS=Larix sibirica PE=3 SV=1	L7RXT7	6.76e-107	98.5507	46.2098	20	20
TRINITY_DN23574_c0_g1_i1	9TRACH1ZSM1 Clathrin family (Fragment) OS=Selaginella pallescens GN=clathrin PE=2 SV=1	448	tr|M0S7A1|MUSAMM0S7A1 Uncharacterized protein OS=Musa acuminata subsp. malaccensis PE=4 SV=1	M0S7A1	6.76e-107	97.8836	68.5514	29	29
TRINITY_DN27752_c0_g1_i1	ABIGRR4R0F2 ATP synthase subunit chloroplastic (Fragment) OS=Abies grandis GN=atpI PE=4 SV=1	203	tr|K4AH86|SETITK4AH86 Uncharacterized protein OS=Setaria italica GN=Si038243m.g PE=4 SV=1	K4AH86	6.77e-107	100	89.7373	66	66
TRINITY_DN6096_c0_g1_i1	ACACOH6V8U5 Chalcone synthase OS=Acacia confusa PE=2 SV=1	699	tr|I1N828|SOYBNI1N828 Uncharacterized protein OS=Glycine max GN=GLYMA_19G105100 PE=3 SV=1	I1N828	6.81e-107	100	420.624	207	203
TRINITY_DN6096_c0_g2_i1	ACACOH6V8U5 Chalcone synthase OS=Acacia confusa PE=2 SV=1	591	tr|V7CW40|PHAVUV7CW40 Uncharacterized protein OS=Phaseolus vulgaris GN=PHAVU_001G083000g PE=3 SV=1	V7CW40	6.83e-107	100	350.132	171	167
TRINITY_DN1666_c0_g1_i1	ACAMNW0TQL3 NADH dehydrogenase OS=Acacia mangium PE=2 SV=1	717	tr|W0TQL3|ACAMNW0TQL3 NADH dehydrogenase OS=Acacia mangium PE=2 SV=1	W0TQL3	6.83e-107	97.1963	468.003	237	234
TRINITY_DN16013_c0_g1_i5	ACAMNW0TR87 Amino acid permease OS=Acacia mangium PE=2 SV=1	442	tr|M0YUS6|HORVDM0YUS6 Uncharacterized protein OS=Hordeum vulgare var. distichum PE=4 SV=1	M0YUS6	6.88e-107	95.4545	134.42	77	69
TRINITY_DN18430_c0_g1_i1	ACAMNW0TUF0 Map kinase substrate OS=Acacia mangium PE=2 SV=1	313	tr|K7KV66|SOYBNK7KV66 Uncharacterized protein OS=Glycine max GN=GLYMA_06G151400 PE=4 SV=1	K7KV66	6.88e-107	100	126.716	108	79
TRINITY_DN20186_c0_g1_i1	ACOCLA0A097PSP5 AT4G29520 (Fragment) OS=Acorus calamus PE=2 SV=1	377	tr|A0A097PSP5|ACOCLA0A097PSP5 AT4G29520-like protein (Fragment) OS=Acorus calamus PE=2 SV=1	A0A097PSP5	6.93e-107	100	46.9802	24	24
TRINITY_DN24020_c0_g1_i1	ACOCLP0CC22 NAD(P)H-quinone oxidoreductase subunit 2 chloroplastic OS=Acorus calamus GN=ndhB2 PE=3 SV=1	443	tr|G9IJ30|MILPIG9IJ30 NAD(P)H-quinone oxidoreductase subunit 2, chloroplastic OS=Millettia pinnata GN=ndhB PE=3 SV=1	G9IJ30	6.96e-107	98.1061	288.5	147	143
TRINITY_DN29396_c0_g1_i1	AEGLOQ9M7S7 Knotted-1 homeobox (Fragment) OS=Aegilops longissima PE=4 SV=1	612	tr|K7N2L3|SOYBNK7N2L3 Uncharacterized protein OS=Glycine max GN=GLYMA_20G097500 PE=4 SV=1	K7N2L3	6.98e-107	98.5714	66.2402	43	33
TRINITY_DN16248_c0_g1_i3	AEGTAM8ARF2 Acidic endochitinase OS=Aegilops tauschii GN=F775_13264 PE=3 SV=1	249	tr|A0A0S3TAX4|PHAANA0A0S3TAX4 Uncharacterized protein OS=Vigna angularis var. angularis GN=Vigan.11G162200 PE=4 SV=1	A0A0S3TAX4	6.98e-107	100	63.5438	57	39
TRINITY_DN26897_c0_g1_i1	AEGTAM8AWF1 Brefeldin A-inhibited guanine nucleotide-exchange 2 OS=Aegilops tauschii GN=F775_09185 PE=4 SV=1	224	tr|A0A0A9H0W5|ARUDOA0A0A9H0W5 Uncharacterized protein OS=Arundo donax PE=4 SV=1	A0A0A9H0W5	6.98e-107	95.4704	51.9878	34	29
TRINITY_DN43889_c0_g1_i1	AEGTAM8AWF1 Brefeldin A-inhibited guanine nucleotide-exchange 2 OS=Aegilops tauschii GN=F775_09185 PE=4 SV=1	362	tr|M8AWF1|AEGTAM8AWF1 Brefeldin A-inhibited guanine nucleotide-exchange protein 2 OS=Aegilops tauschii GN=F775_09185 PE=4 SV=1	M8AWF1	6.98e-107	97.5	42.3578	30	24
TRINITY_DN47611_c0_g1_i1	AEGTAM8AWF1 Brefeldin A-inhibited guanine nucleotide-exchange 2 OS=Aegilops tauschii GN=F775_09185 PE=4 SV=1	426	tr|A0A059Q1Q3|9POALA0A059Q1Q3 Uncharacterized protein OS=Saccharum hybrid cultivar R570 GN=SHCRBa_257_A20_R_60 PE=4 SV=1	A0A059Q1Q3	7.02e-107	98.5507	46.2098	58	37
TRINITY_DN48971_c0_g1_i1	AEGTAM8AWF1 Brefeldin A-inhibited guanine nucleotide-exchange 2 OS=Aegilops tauschii GN=F775_09185 PE=4 SV=1	350	tr|M8AWF1|AEGTAM8AWF1 Brefeldin A-inhibited guanine nucleotide-exchange protein 2 OS=Aegilops tauschii GN=F775_09185 PE=4 SV=1	M8AWF1	7.04e-107	98.9011	49.2914	68	39
TRINITY_DN46643_c0_g1_i1	AEGTAM8AXE7 Chlorophyllide a chloroplastic OS=Aegilops tauschii GN=F775_25897 PE=4 SV=1	282	tr|I1MA47|SOYBNI1MA47 Uncharacterized protein OS=Glycine max GN=GLYMA_14G150600 PE=4 SV=1	I1MA47	7.05e-107	95.3488	72.4034	35	35
TRINITY_DN16218_c0_g3_i2	AEGTAM8B6M7 Histone-lysine N-methyltransferase ATX4 OS=Aegilops tauschii GN=F775_18141 PE=4 SV=1	596	tr|V7BSZ9|PHAVUV7BSZ9 Uncharacterized protein OS=Phaseolus vulgaris GN=PHAVU_005G044400g PE=4 SV=1	V7BSZ9	7.07e-107	100	150.599	78	75
TRINITY_DN39299_c0_g1_i1	AEGTAM8B7S8 Cytochrome c oxidase subunit mitochondrial OS=Aegilops tauschii GN=F775_14085 PE=4 SV=1	238	tr|A0A0L9UPS1|PHAANA0A0L9UPS1 Uncharacterized protein OS=Phaseolus angularis GN=LR48_Vigan05g217700 PE=4 SV=1	A0A0L9UPS1	7.07e-107	95.3271	58.151	31	24
TRINITY_DN52127_c0_g1_i1	AEGTAM8BEU1 STRUBBELIG-RECEPTOR FAMILY 1 OS=Aegilops tauschii GN=F775_21597 PE=4 SV=1	308	tr|M8BEU1|AEGTAM8BEU1 Protein STRUBBELIG-RECEPTOR FAMILY 1 OS=Aegilops tauschii GN=F775_21597 PE=4 SV=1	M8BEU1	7.07e-107	99.3151	45.8246	48	31
TRINITY_DN9366_c0_g2_i1	AEGTAM8BHE5 40S ribosomal S16 OS=Aegilops tauschii GN=F775_26788 PE=3 SV=1	514	tr|M0T5V5|MUSAMM0T5V5 Uncharacterized protein OS=Musa acuminata subsp. malaccensis PE=4 SV=1	M0T5V5	7.1e-107	100	50.447	23	23
TRINITY_DN2164_c1_g1_i1	AEGTAM8BSJ2 GPI ethanolamine phosphate transferase 1 OS=Aegilops tauschii GN=F775_00582 PE=4 SV=1	363	tr|M8BSJ2|AEGTAM8BSJ2 GPI ethanolamine phosphate transferase 1 OS=Aegilops tauschii GN=F775_00582 PE=4 SV=1	M8BSJ2	7.11e-107	97.0803	48.521	92	52
TRINITY_DN44003_c0_g1_i1	AEGTAM8C1F0 Ras-related RHA1 OS=Aegilops tauschii GN=F775_27277 PE=3 SV=1	276	tr|A0A0S3S5N0|PHAANA0A0S3S5N0 Uncharacterized protein OS=Vigna angularis var. angularis GN=Vigan.05G158900 PE=4 SV=1	A0A0S3S5N0	7.12e-107	99.3151	47.7506	22	22
TRINITY_DN16190_c0_g1_i1	AEGTAM8C409 Phosphoenolpyruvate carboxylase 1 OS=Aegilops tauschii GN=F775_27673 PE=4 SV=1	212	tr|A0A068TY19|COFCAA0A068TY19 Uncharacterized protein OS=Coffea canephora GN=GSCOC_T00034454001 PE=4 SV=1	A0A068TY19	7.12e-107	100	157.147	70	70
TRINITY_DN29393_c0_g1_i1	AEGTAM8C6V2 Calcium-transporting ATPase endoplasmic reticulum-type OS=Aegilops tauschii GN=F775_21203 PE=3 SV=1	347	tr|A0A022PTQ5|ERYGUA0A022PTQ5 Uncharacterized protein (Fragment) OS=Erythranthe guttata GN=MIMGU_mgv1a0177621mg PE=3 SV=1	A0A022PTQ5	7.14e-107	98.5685	41.9726	21	21
TRINITY_DN26309_c0_g1_i1	AEGTAM8D1T5 homolog subfamily B member 13 OS=Aegilops tauschii GN=F775_25704 PE=4 SV=1	227	tr|M0VDD8|HORVDM0VDD8 Uncharacterized protein OS=Hordeum vulgare var. distichum PE=4 SV=1	M0VDD8	7.14e-107	95.4617	82.4185	48	43
TRINITY_DN8621_c0_g2_i1	AEGTAN1QT52 ADP-ribosylation factor 8B-A OS=Aegilops tauschii GN=F775_26902 PE=4 SV=1	380	tr|W5GX66|WHEATW5GX66 Uncharacterized protein OS=Triticum aestivum PE=4 SV=1	W5GX66	7.15e-107	95.8599	45.8246	22	21
TRINITY_DN41388_c0_g1_i1	AEGTAN1QW40 Glutamate dehydrogenase 2 OS=Aegilops tauschii GN=F775_29860 PE=3 SV=1	253	tr|N1QW40|AEGTAN1QW40 Glutamate dehydrogenase 2 OS=Aegilops tauschii GN=F775_29860 PE=3 SV=1	N1QW40	7.16e-107	98.3914	104.375	56	49
TRINITY_DN17281_c0_g1_i1	AEGTAN1QWQ7 Methyltransferase 13 OS=Aegilops tauschii GN=F775_05423 PE=4 SV=1	369	tr|N1QWQ7|AEGTAN1QWQ7 Methyltransferase-like protein 13 OS=Aegilops tauschii GN=F775_05423 PE=4 SV=1	N1QWQ7	7.17e-107	96.8254	51.6026	97	49
TRINITY_DN38107_c0_g1_i1	AEGTAN1QZL3 E3 ubiquitin- ligase ARI8 OS=Aegilops tauschii GN=F775_31283 PE=4 SV=1	378	tr|K7VDN0|MAIZEK7VDN0 Uncharacterized protein OS=Zea mays GN=ZEAMMB73_529179 PE=4 SV=1	K7VDN0	7.17e-107	97.8836	56.225	55	36
TRINITY_DN13641_c2_g1_i3	AEGTAN1R0L9 glycosyltransferase OS=Aegilops tauschii GN=F775_32182 PE=4 SV=1	948	tr|A0A0L9VT44|PHAANA0A0L9VT44 Uncharacterized protein OS=Phaseolus angularis GN=LR48_Vigan11g129000 PE=4 SV=1	A0A0L9VT44	7.2e-107	97.6959	87.0409	103	54
TRINITY_DN31067_c0_g1_i1	AEGTAN1R5A7 ATP-dependent RNA helicase YTHDC2 OS=Aegilops tauschii GN=F775_03487 PE=4 SV=1	325	tr|N1R5A7|AEGTAN1R5A7 Putative ATP-dependent RNA helicase YTHDC2 OS=Aegilops tauschii GN=F775_03487 PE=4 SV=1	N1R5A7	7.27e-107	96.9808	98.2117	58	50
TRINITY_DN15838_c0_g2_i1	AEGTAN1R5T4 chromatin-remodeling complex ATPase chain OS=Aegilops tauschii GN=F775_01832 PE=4 SV=1	470	tr|M8BS26|AEGTAM8BS26 Uncharacterized protein OS=Aegilops tauschii GN=F775_01850 PE=4 SV=1	M8BS26	7.32e-107	100	46.2098	29	22
TRINITY_DN15838_c0_g2_i2	AEGTAN1R5T4 chromatin-remodeling complex ATPase chain OS=Aegilops tauschii GN=F775_01832 PE=4 SV=1	365	tr|M8BS26|AEGTAM8BS26 Uncharacterized protein OS=Aegilops tauschii GN=F775_01850 PE=4 SV=1	M8BS26	7.37e-107	100	47.7506	28	22
TRINITY_DN15838_c0_g2_i3	AEGTAN1R5T4 chromatin-remodeling complex ATPase chain OS=Aegilops tauschii GN=F775_01832 PE=4 SV=1	253	tr|M8BS26|AEGTAM8BS26 Uncharacterized protein OS=Aegilops tauschii GN=F775_01850 PE=4 SV=1	M8BS26	7.38e-107	100	47.3654	30	23
TRINITY_DN15838_c0_g8_i1	AEGTAN1R5T4 chromatin-remodeling complex ATPase chain OS=Aegilops tauschii GN=F775_01832 PE=4 SV=1	310	tr|M8BS26|AEGTAM8BS26 Uncharacterized protein OS=Aegilops tauschii GN=F775_01850 PE=4 SV=1	M8BS26	7.4e-107	100	47.7506	28	22
TRINITY_DN809_c0_g1_i1	AEGTAR7WBN2 glycosyltransferase OS=Aegilops tauschii GN=F775_30322 PE=4 SV=1	819	tr|A0A096RKM1|MAIZEA0A096RKM1 Uncharacterized protein OS=Zea mays GN=pco094720a PE=4 SV=1	A0A096RKM1	7.44e-107	96.1538	51.2174	23	23
TRINITY_DN4946_c0_g1_i1	AGATEA4ZF54 Chaperone (Fragment) OS=Agave tequilana PE=2 SV=1	600	tr|A0A0L9TXF2|PHAANA0A0L9TXF2 Uncharacterized protein OS=Phaseolus angularis GN=LR48_Vigan02g100900 PE=4 SV=1	A0A0L9TXF2	7.51e-107	98.4127	167.162	101	100
TRINITY_DN589_c0_g1_i1	ALLCED2XT93 ATP synthase subunit alpha OS=Allium cepa PE=3 SV=1	743	tr|D2XT93|ALLCED2XT93 ATP synthase subunit alpha OS=Allium cepa PE=3 SV=1	D2XT93	7.59e-107	98.9796	476.478	241	240
TRINITY_DN589_c0_g2_i1	ALLCED2XT93 ATP synthase subunit alpha OS=Allium cepa PE=3 SV=1	743	tr|D2XT93|ALLCED2XT93 ATP synthase subunit alpha OS=Allium cepa PE=3 SV=1	D2XT93	7.6e-107	98.9796	476.478	241	240
TRINITY_DN15825_c2_g3_i1	ALLCEQ38686 Histone H4 (Fragment) OS=Allium cepa GN=ABE7 PE=2 SV=1	707	tr|Q38686|ALLCEQ38686 Histone H4 (Fragment) OS=Allium cepa GN=ABE7 PE=2 SV=1	Q38686	7.6e-107	100	98.5969	53	50
TRINITY_DN15825_c2_g7_i2	ALLCEQ38686 Histone H4 (Fragment) OS=Allium cepa GN=ABE7 PE=2 SV=1	650	tr|Q38686|ALLCEQ38686 Histone H4 (Fragment) OS=Allium cepa GN=ABE7 PE=2 SV=1	Q38686	7.6e-107	100	100.908	54	51
TRINITY_DN2022_c0_g2_i1	AMBTCU5CYS3 Uncharacterized protein OS=Amborella trichopoda GN=AMTR_s00033p00179610 PE=3 SV=1	710	tr|U5CYS3|AMBTCU5CYS3 Uncharacterized protein OS=Amborella trichopoda GN=AMTR_s00033p00179610 PE=3 SV=1	U5CYS3	7.62e-107	97.5124	77.0258	44	38
TRINITY_DN28483_c0_g1_i1	AMBTCU5D139 Chorismate synthase OS=Amborella trichopoda GN=AMTR_s00175p00047170 PE=3 SV=1	463	tr|U5D139|AMBTCU5D139 Chorismate synthase OS=Amborella trichopoda GN=AMTR_s00175p00047170 PE=3 SV=1	U5D139	7.62e-107	97.7778	45.0542	25	22
TRINITY_DN19430_c0_g1_i1	AMBTCU5DAZ4 Calcium-transporting ATPase OS=Amborella trichopoda GN=AMTR_s00065p00134450 PE=3 SV=1	374	tr|U5DAZ4|AMBTCU5DAZ4 Calcium-transporting ATPase OS=Amborella trichopoda GN=AMTR_s00065p00134450 PE=3 SV=1	U5DAZ4	7.64e-107	98.4848	49.6766	21	19
TRINITY_DN43520_c0_g1_i1	AMBTCV9VFV2 NADH dehydrogenase subunit 7 (Fragment) OS=Amborella trichopoda GN=nad7 PE=2 SV=1	210	tr|R4IUH7|VICFAR4IUH7 Uncharacterized protein OS=Vicia faba PE=4 SV=1	R4IUH7	7.67e-107	98.156	108.227	67	58
TRINITY_DN46544_c0_g1_i1	AMBTCV9VFW3 Ribosomal S14 OS=Amborella trichopoda GN=rps14 PE=2 SV=1	415	tr|V9VFW3|AMBTCV9VFW3 Ribosomal protein S14 OS=Amborella trichopoda GN=rps14 PE=2 SV=1	V9VFW3	7.68e-107	100	79.337	38	38
TRINITY_DN45217_c0_g1_i1	AMBTCW1P696 Endoglucanase OS=Amborella trichopoda GN=AMTR_s00003p00122090 PE=3 SV=1	490	tr|W1P696|AMBTCW1P696 Endoglucanase OS=Amborella trichopoda GN=AMTR_s00003p00122090 PE=3 SV=1	W1P696	7.68e-107	96.3415	90.8929	46	44
TRINITY_DN12638_c1_g1_i1	AMBTCW1PVN2 Uncharacterized protein OS=Amborella trichopoda GN=AMTR_s00191p00039450 PE=4 SV=1	329	tr|W1PVN2|AMBTCW1PVN2 Uncharacterized protein OS=Amborella trichopoda GN=AMTR_s00191p00039450 PE=4 SV=1	W1PVN2	7.69e-107	100	107.842	117	71
TRINITY_DN12638_c1_g2_i1	AMBTCW1PVN2 Uncharacterized protein OS=Amborella trichopoda GN=AMTR_s00191p00039450 PE=4 SV=1	329	tr|W1PVN2|AMBTCW1PVN2 Uncharacterized protein OS=Amborella trichopoda GN=AMTR_s00191p00039450 PE=4 SV=1	W1PVN2	7.69e-107	100	107.842	117	71
TRINITY_DN12638_c1_g3_i1	AMBTCW1PVN2 Uncharacterized protein OS=Amborella trichopoda GN=AMTR_s00191p00039450 PE=4 SV=1	329	tr|W1PVN2|AMBTCW1PVN2 Uncharacterized protein OS=Amborella trichopoda GN=AMTR_s00191p00039450 PE=4 SV=1	W1PVN2	7.69e-107	100	107.842	117	72
TRINITY_DN40866_c0_g1_i1	ANACOB4YF15 Poly (Fragment) OS=Ananas comosus PE=4 SV=1	661	tr|K4FR64|ARAHAK4FR64 Uncharacterized protein OS=Arabidopsis halleri GN=11M19.5 PE=4 SV=1	K4FR64	7.69e-107	98.2301	221.09	155	118
TRINITY_DN21544_c0_g1_i1	ANTMAB9ZSM6 transposase (Fragment) OS=Antirrhinum majus GN=tnpD PE=4 SV=1	336	tr|V7B7K7|PHAVUV7B7K7 Uncharacterized protein (Fragment) OS=Phaseolus vulgaris GN=PHAVU_008G146400g PE=4 SV=1	V7B7K7	7.7e-107	100	80.4925	66	45
TRINITY_DN10707_c0_g1_i1	APIGRQ38707 Mannitol dehydrogenase OS=Apium graveolens GN=MTD PE=1 SV=1	1479	tr|V7CJP0|PHAVUV7CJP0 Uncharacterized protein OS=Phaseolus vulgaris GN=PHAVU_002G144800g PE=3 SV=1	V7CJP0	7.7e-107	99.7685	481.871	332	313
TRINITY_DN39508_c0_g1_i1	ARAAEO49145 Poly (Fragment) OS=Arabidopsis arenosa PE=4 SV=1	302	tr|A0A087GVB2|ARAALA0A087GVB2 Uncharacterized protein OS=Arabis alpina GN=AALP_AA5G063400 PE=4 SV=1	A0A087GVB2	7.71e-107	97.3799	89.3521	100	58
TRINITY_DN49619_c0_g1_i1	ARAALA0A087FX63 Uncharacterized protein (Fragment) OS=Arabis alpina GN=AALP_AAs67613U000200 PE=4 SV=1	557	tr|A0A087FX63|ARAALA0A087FX63 Uncharacterized protein (Fragment) OS=Arabis alpina GN=AALP_AAs67613U000200 PE=4 SV=1	A0A087FX63	7.72e-107	96.2366	72.7886	161	83
TRINITY_DN48069_c0_g1_i1	ARAALA0A087G0A8 Uncharacterized protein OS=Arabis alpina GN=AALP_AAs43195U000200 PE=4 SV=1	526	tr|A0A087G0A8|ARAALA0A087G0A8 Uncharacterized protein OS=Arabis alpina GN=AALP_AAs43195U000200 PE=4 SV=1	A0A087G0A8	7.8e-107	97.048	48.1358	43	29
TRINITY_DN37268_c0_g1_i1	ARAALA0A087GHN8 plant snare 11 OS=Arabis alpina GN=AALP_AA7G127200 PE=4 SV=1	277	tr|A0A087GHN8|ARAALA0A087GHN8 Putative plant snare 11 OS=Arabis alpina GN=AALP_AA7G127200 PE=4 SV=1	A0A087GHN8	7.82e-107	100	41.9726	35	27
TRINITY_DN7031_c1_g2_i1	ARAALA0A087HFX6 Uncharacterized protein OS=Arabis alpina GN=AALP_AA2G075800 PE=4 SV=1	335	tr|A0A087HFX6|ARAALA0A087HFX6 Uncharacterized protein OS=Arabis alpina GN=AALP_AA2G075800 PE=4 SV=1	A0A087HFX6	7.82e-107	100	106.686	62	53
TRINITY_DN24394_c0_g1_i1	ARAALA0A087HKX8 Cryptochrome 2 OS=Arabis alpina GN=AALP_AA1G038300 PE=4 SV=1	290	tr|A0A087HKX8|ARAALA0A087HKX8 Cryptochrome 2 OS=Arabis alpina GN=AALP_AA1G038300 PE=4 SV=1	A0A087HKX8	7.84e-107	97.3404	42.743	18	18
TRINITY_DN18467_c0_g1_i1	ARAALA0A087HNF3 Uncharacterized protein OS=Arabis alpina GN=AALP_AA1G155400 PE=4 SV=1	479	tr|A0A087HNF3|ARAALA0A087HNF3 Uncharacterized protein OS=Arabis alpina GN=AALP_AA1G155400 PE=4 SV=1	A0A087HNF3	7.87e-107	100	34.2686	25	18
TRINITY_DN35100_c0_g1_i1	ARACUA0A0D6QSX4 Elongation factor 1-alpha OS=Araucaria cunninghamii PE=3 SV=1	233	tr|W5AIQ7|WHEATW5AIQ7 Uncharacterized protein OS=Triticum aestivum PE=4 SV=1	W5AIQ7	7.87e-107	95.2756	152.14	77	75
TRINITY_DN8486_c0_g2_i1	ARACUA0A0D6QYF9 Ubiquitin carboxyl-terminal hydrolase OS=Araucaria cunninghamii PE=3 SV=1	215	tr|A0A096RR28|MAIZEA0A096RR28 Uncharacterized protein OS=Zea mays GN=Zm.60774 PE=4 SV=1	A0A096RR28	7.87e-107	95.1009	67.781	32	32
TRINITY_DN14071_c0_g1_i1	ARADUN1NFR5 COG transport OS=Arachis duranensis GN=ARAX_ADH18B08-014 PE=4 SV=1	2745	tr|I1JS41|SOYBNI1JS41 Uncharacterized protein OS=Glycine max GN=GLYMA_03G261100 PE=4 SV=1	I1JS41	7.87e-107	96.1364	1440.25	743	731
TRINITY_DN9857_c0_g1_i2	ARADUN1NFW2 transmembrane BT1 family OS=Arachis duranensis GN=ARAX_ADH035P21-009 PE=4 SV=1	1820	tr|A0A0R0ELM0|SOYBNA0A0R0ELM0 Uncharacterized protein OS=Glycine max GN=GLYMA_20G147000 PE=4 SV=1	A0A0R0ELM0	7.87e-107	100	775.393	550	507
TRINITY_DN6200_c0_g1_i1	ARADUN1NJR4 glycosyl phosphatidyl inositol transamidase like OS=Arachis duranensis GN=ARAX_ADH068E04-001 PE=4 SV=1	865	tr|V7ALM6|PHAVUV7ALM6 Uncharacterized protein OS=Phaseolus vulgaris GN=PHAVU_011G207000g PE=4 SV=1	V7ALM6	7.95e-107	99.1071	404.445	249	214
TRINITY_DN16429_c0_g2_i3	ARAHAG8JGJ9 At2g26140 (Fragment) OS=Arabidopsis halleri PE=4 SV=1	312	tr|G8JGJ9|ARAHAG8JGJ9 At2g26140-like protein (Fragment) OS=Arabidopsis halleri PE=4 SV=1	G8JGJ9	7.97e-107	100	179.104	104	97
TRINITY_DN24062_c0_g1_i1	ARAHHI0J3C7 2-phosphoglycolate phosphatase 1 OS=Arabidopsis halleri halleri PE=4 SV=1	403	tr|I0J3C7|ARAHHI0J3C7 2-phosphoglycolate phosphatase 1 OS=Arabidopsis halleri subsp. halleri PE=4 SV=1	I0J3C7	7.97e-107	98.0952	44.2838	38	24
TRINITY_DN13143_c0_g2_i1	ARAHYA0A075BIU4 60S ribosomal L4 L1 OS=Arachis hypogaea PE=2 SV=1	1571	tr|A0A0S3SSP9|PHAANA0A0S3SSP9 Uncharacterized protein OS=Vigna angularis var. angularis GN=Vigan.08G264300 PE=4 SV=1	A0A0S3SSP9	7.97e-107	100	711.449	405	387
TRINITY_DN1074_c0_g1_i1	ARAHYA0A0A6ZDY1 Peptidylprolyl isomerase OS=Arachis hypogaea PE=2 SV=1	849	tr|A0A0A6ZDY1|ARAHYA0A0A6ZDY1 Peptidylprolyl isomerase OS=Arachis hypogaea PE=2 SV=1	A0A0A6ZDY1	7.97e-107	98.3871	229.95	123	118
TRINITY_DN4624_c0_g1_i1	ARAHYA0A0K0KBG6 Squamosa promoter-binding OS=Arachis hypogaea GN=SPL2 PE=2 SV=1	1179	tr|A0A0K0KBG6|ARAHYA0A0K0KBG6 Squamosa promoter-binding-like protein OS=Arachis hypogaea GN=SPL2 PE=2 SV=1	A0A0K0KBG6	8e-107	97.2477	317.775	256	209
TRINITY_DN4624_c0_g2_i1	ARAHYA0A0K0KBG6 Squamosa promoter-binding OS=Arachis hypogaea GN=SPL2 PE=2 SV=1	912	tr|A0A0K0KBG6|ARAHYA0A0K0KBG6 Squamosa promoter-binding-like protein OS=Arachis hypogaea GN=SPL2 PE=2 SV=1	A0A0K0KBG6	8.02e-107	97.2477	317.775	256	209
TRINITY_DN16264_c6_g1_i11	ARAHYA0A0K0KBG7 Chalcone-flavonone isomerase family OS=Arachis hypogaea GN=CHI2 PE=2 SV=1	2110	tr|A0A0K0KBG7|ARAHYA0A0K0KBG7 Chalcone-flavonone isomerase family protein OS=Arachis hypogaea GN=CHI2 PE=2 SV=1	A0A0K0KBG7	8.03e-107	100	179.874	161	121
TRINITY_DN16264_c6_g1_i7	ARAHYA0A0K0KBG7 Chalcone-flavonone isomerase family OS=Arachis hypogaea GN=CHI2 PE=2 SV=1	1985	tr|A0A0K0KBG7|ARAHYA0A0K0KBG7 Chalcone-flavonone isomerase family protein OS=Arachis hypogaea GN=CHI2 PE=2 SV=1	A0A0K0KBG7	8.04e-107	100	197.208	130	111
TRINITY_DN15280_c0_g1_i1	ARAHYA0A0K0KBG9 Squamosa promoter-binding OS=Arachis hypogaea GN=SPL8 PE=2 SV=1	1734	tr|I1KJN9|SOYBNI1KJN9 Uncharacterized protein OS=Glycine max GN=GLYMA_07G109600 PE=4 SV=1	I1KJN9	8.04e-107	95.2381	397.127	324	276
TRINITY_DN2638_c0_g1_i1	ARAHYA0A0Y0AMC0 Long chain acyl- synthetase 6 OS=Arachis hypogaea GN=LACS6 PE=2 SV=1	643	tr|A0A0S3SMG2|PHAANA0A0S3SMG2 Uncharacterized protein OS=Vigna angularis var. angularis GN=Vigan.08G061100 PE=4 SV=1	A0A0S3SMG2	8.04e-107	98.1481	117.472	61	59
TRINITY_DN15229_c0_g1_i4	ARAHYA1Z1T1 Cytosolic ascorbate peroxidase OS=Arachis hypogaea GN=APX PE=2 SV=1	1743	tr|A1Z1T1|ARAHYA1Z1T1 Cytosolic ascorbate peroxidase OS=Arachis hypogaea GN=APX PE=2 SV=1	A1Z1T1	8.04e-107	95.2096	222.246	131	130
TRINITY_DN14795_c0_g1_i2	ARAHYB2Z3Y4 Plasma membrane mannitol transporter (Fragment) OS=Arachis hypogaea GN= 2 PE=2 SV=1	2743	tr|A0A0S3RAN1|PHAANA0A0S3RAN1 Uncharacterized protein OS=Vigna angularis var. angularis GN=Vigan.02G016500 PE=3 SV=1	A0A0S3RAN1	8.06e-107	99.4118	591.652	365	335
TRINITY_DN14795_c1_g1_i1	ARAHYB2Z3Y4 Plasma membrane mannitol transporter (Fragment) OS=Arachis hypogaea GN= 2 PE=2 SV=1	1357	tr|V7AF05|PHAVUV7AF05 Uncharacterized protein OS=Phaseolus vulgaris GN=PHAVU_011G046700g PE=3 SV=1	V7AF05	8.06e-107	99.4118	650.973	395	370
TRINITY_DN7476_c0_g1_i1	ARAHYB4UW52 nitrilase-associated (Fragment) OS=Arachis hypogaea PE=2 SV=1	218	tr|B4UW52|ARAHYB4UW52 Putative nitrilase-associated protein (Fragment) OS=Arachis hypogaea PE=2 SV=1	B4UW52	8.08e-107	96.4072	54.299	31	29
TRINITY_DN7476_c0_g2_i1	ARAHYB4UW52 nitrilase-associated (Fragment) OS=Arachis hypogaea PE=2 SV=1	1193	tr|A0A0S3T8H4|PHAANA0A0S3T8H4 Uncharacterized protein OS=Vigna angularis var. angularis GN=Vigan.11G058900 PE=4 SV=1	A0A0S3T8H4	8.08e-107	96.4072	163.31	111	95
TRINITY_DN27838_c0_g1_i1	ARAHYB4UW55 CYP735A1 (Fragment) OS=Arachis hypogaea PE=2 SV=1	520	tr|B4UW55|ARAHYB4UW55 CYP735A1 (Fragment) OS=Arachis hypogaea PE=2 SV=1	B4UW55	8.15e-107	98.0769	88.1965	47	42
TRINITY_DN10350_c0_g1_i2	ARAHYB4UW63 endosomal (Fragment) OS=Arachis hypogaea PE=2 SV=1	1699	tr|B4UW63|ARAHYB4UW63 Putative endosomal protein (Fragment) OS=Arachis hypogaea PE=2 SV=1	B4UW63	8.15e-107	99.5816	124.405	88	79
TRINITY_DN14515_c0_g2_i6	ARAHYB4UW67 fatty acid hydroxylase (Fragment) OS=Arachis hypogaea PE=2 SV=1	791	tr|B4UW67|ARAHYB4UW67 Putative fatty acid hydroxylase (Fragment) OS=Arachis hypogaea PE=2 SV=1	B4UW67	8.17e-107	95.6522	90.1225	51	44
TRINITY_DN14683_c1_g1_i1	ARAHYB4UW74 Fructokinase (Fragment) OS=Arachis hypogaea PE=2 SV=1	345	tr|I1MD61|SOYBNI1MD61 Uncharacterized protein OS=Glycine max GN=GLYMA_15G029800 PE=3 SV=1	I1MD61	8.21e-107	95.1031	176.792	93	90
TRINITY_DN14683_c1_g5_i1	ARAHYB4UW74 Fructokinase (Fragment) OS=Arachis hypogaea PE=2 SV=1	390	tr|I1MD61|SOYBNI1MD61 Uncharacterized protein OS=Glycine max GN=GLYMA_15G029800 PE=3 SV=1	I1MD61	8.21e-107	95.1049	204.142	108	105
TRINITY_DN32227_c0_g1_i1	ARAHYB4UW74 Fructokinase (Fragment) OS=Arachis hypogaea PE=2 SV=1	605	tr|B9HH42|POPTRB9HH42 Uncharacterized protein OS=Populus trichocarpa GN=POPTR_0007s01850g PE=3 SV=1	B9HH42	8.27e-107	96.4602	50.447	26	23
TRINITY_DN41460_c0_g1_i1	ARAHYB4UW74 Fructokinase (Fragment) OS=Arachis hypogaea PE=2 SV=1	313	tr|I1LJP3|SOYBNI1LJP3 Uncharacterized protein OS=Glycine max GN=GLYMA_11G127200 PE=3 SV=1	I1LJP3	8.27e-107	95.1662	157.147	87	83
TRINITY_DN12433_c0_g1_i6	ARAHYB4UW81 Glutathione S-transferase 2 OS=Arachis hypogaea PE=2 SV=1	634	tr|K7MJ79|SOYBNK7MJ79 Uncharacterized protein OS=Glycine max GN=GLYMA_17G003200 PE=4 SV=1	K7MJ79	8.27e-107	100	245.743	139	124
TRINITY_DN12433_c0_g2_i1	ARAHYB4UW81 Glutathione S-transferase 2 OS=Arachis hypogaea PE=2 SV=1	326	tr|B4UW81|ARAHYB4UW81 Glutathione S-transferase 2 OS=Arachis hypogaea PE=2 SV=1	B4UW81	8.27e-107	100	86.2705	51	44
TRINITY_DN32361_c0_g1_i1	ARAHYB4UW85 glycerate dehydrogenase (Fragment) OS=Arachis hypogaea PE=2 SV=1	339	tr|B4UW85|ARAHYB4UW85 Putative glycerate dehydrogenase (Fragment) OS=Arachis hypogaea PE=2 SV=1	B4UW85	8.27e-107	98.0695	132.494	105	81
TRINITY_DN47776_c0_g1_i1	ARAHYB4UWB7 Latex-abundant (Fragment) OS=Arachis hypogaea PE=2 SV=1	386	tr|V7BVU3|PHAVUV7BVU3 Uncharacterized protein OS=Phaseolus vulgaris GN=PHAVU_005G046100g PE=4 SV=1	V7BVU3	8.27e-107	97.8177	219.935	119	106
TRINITY_DN1544_c0_g2_i1	ARAHYB4UWC6 Major intrinsic PIPa2 (Fragment) OS=Arachis hypogaea PE=2 SV=1	227	tr|B4UWC6|ARAHYB4UWC6 Major intrinsic protein PIPa2 (Fragment) OS=Arachis hypogaea PE=2 SV=1	B4UWC6	8.34e-107	100	103.605	53	52
TRINITY_DN10028_c0_g1_i1	ARAHYB4UWD1 metal ion-binding (Fragment) OS=Arachis hypogaea PE=2 SV=1	739	tr|V7BNN9|PHAVUV7BNN9 Uncharacterized protein OS=Phaseolus vulgaris GN=PHAVU_006G139900g PE=4 SV=1	V7BNN9	8.36e-107	98.9247	111.694	76	72
TRINITY_DN10028_c0_g1_i2	ARAHYB4UWD1 metal ion-binding (Fragment) OS=Arachis hypogaea PE=2 SV=1	1073	tr|A0A0B2S6F1|GLYSOA0A0B2S6F1 Uncharacterized protein OS=Glycine soja GN=glysoja_015162 PE=4 SV=1	A0A0B2S6F1	8.41e-107	98.9247	89.7373	45	44
TRINITY_DN10028_c0_g1_i3	ARAHYB4UWD1 metal ion-binding (Fragment) OS=Arachis hypogaea PE=2 SV=1	855	tr|A0A0B2S6F1|GLYSOA0A0B2S6F1 Uncharacterized protein OS=Glycine soja GN=glysoja_015162 PE=4 SV=1	A0A0B2S6F1	8.41e-107	98.9247	89.7373	45	44
TRINITY_DN13940_c0_g1_i1	ARAHYB4UWD2 Myo-inisitol oxygenase (Fragment) OS=Arachis hypogaea PE=2 SV=1	201	tr|I1KV01|SOYBNI1KV01 Uncharacterized protein OS=Glycine max GN=GLYMA_08G199300 PE=4 SV=1	I1KV01	8.41e-107	96.9019	66.6254	36	34
TRINITY_DN14543_c0_g2_i1	ARAHYB4UWD7 N-acetyltransferase (Fragment) OS=Arachis hypogaea PE=2 SV=1	1273	tr|C6TFV2|SOYBNC6TFV2 Putative uncharacterized protein OS=Glycine max PE=2 SV=1	C6TFV2	8.42e-107	95.7105	210.305	101	100
TRINITY_DN14543_c0_g2_i2	ARAHYB4UWD7 N-acetyltransferase (Fragment) OS=Arachis hypogaea PE=2 SV=1	1208	tr|C6TK86|SOYBNC6TK86 Uncharacterized protein OS=Glycine max GN=GLYMA_U017600 PE=2 SV=1	C6TK86	8.42e-107	95.7115	318.931	154	153
TRINITY_DN14543_c0_g2_i3	ARAHYB4UWD7 N-acetyltransferase (Fragment) OS=Arachis hypogaea PE=2 SV=1	595	tr|C6TK86|SOYBNC6TK86 Uncharacterized protein OS=Glycine max GN=GLYMA_U017600 PE=2 SV=1	C6TK86	8.48e-107	95.7126	318.931	154	153
TRINITY_DN45320_c0_g1_i1	ARAHYB4UWE4 Thioredoxin fold (Fragment) OS=Arachis hypogaea PE=2 SV=1	560	tr|B4UWE4|ARAHYB4UWE4 Thioredoxin fold (Fragment) OS=Arachis hypogaea PE=2 SV=1	B4UWE4	8.48e-107	100	136.732	74	70
TRINITY_DN34157_c0_g1_i1	ARAHYB7UCQ3 Cysteine protease OS=Arachis hypogaea PE=2 SV=1	334	tr|A0A059BP74|EUCGRA0A059BP74 Uncharacterized protein OS=Eucalyptus grandis GN=EUGRSUZ_F01612 PE=3 SV=1	A0A059BP74	8.5e-107	97.5904	46.2098	20	20
TRINITY_DN39236_c0_g1_i1	ARAHYC0L2U2 mutator sub-class OS=Arachis hypogaea PE=4 SV=1	304	tr|A0A0B2QRU3|GLYSOA0A0B2QRU3 Uncharacterized protein (Fragment) OS=Glycine soja GN=glysoja_047320 PE=4 SV=1	A0A0B2QRU3	8.5e-107	95.3237	163.696	98	83
TRINITY_DN36531_c0_g1_i1	ARAHYC0L2V9 reverse transcriptase OS=Arachis hypogaea PE=4 SV=1	460	tr|A0A0A9HNU0|ARUDOA0A0A9HNU0 Uncharacterized protein OS=Arundo donax PE=4 SV=1	A0A0A9HNU0	8.55e-107	100	46.9802	48	33
TRINITY_DN12588_c0_g1_i1	ARAHYC7F8A3 Glutathione S-transferase OS=Arachis hypogaea GN=GST PE=2 SV=1	836	tr|A0A0S3RQJ9|PHAANA0A0S3RQJ9 Uncharacterized protein OS=Vigna angularis var. angularis GN=Vigan.03G295900 PE=3 SV=1	A0A0S3RQJ9	8.57e-107	98.6301	372.474	220	203
TRINITY_DN15414_c0_g1_i6	ARAHYE9JSA7 acyl acyl-carrier- thioesterase type B OS=Arachis hypogaea GN=FATB1-2 PE=2 SV=1	1739	tr|V7CAC8|PHAVUV7CAC8 Uncharacterized protein OS=Phaseolus vulgaris GN=PHAVU_003G176200g PE=4 SV=1	V7CAC8	8.6e-107	98.7179	575.089	329	305
TRINITY_DN15414_c0_g1_i7	ARAHYE9JSA7 acyl acyl-carrier- thioesterase type B OS=Arachis hypogaea GN=FATB1-2 PE=2 SV=1	1871	tr|V7CAC8|PHAVUV7CAC8 Uncharacterized protein OS=Phaseolus vulgaris GN=PHAVU_003G176200g PE=4 SV=1	V7CAC8	8.6e-107	98.7179	575.089	329	305
TRINITY_DN15414_c0_g2_i1	ARAHYE9JSA7 acyl acyl-carrier- thioesterase type B OS=Arachis hypogaea GN=FATB1-2 PE=2 SV=1	480	tr|E9JSA7|ARAHYE9JSA7 Putative acyl acyl-carrier-protein thioesterase type B OS=Arachis hypogaea GN=FATB1-2 PE=2 SV=1	E9JSA7	8.6e-107	98.7179	75.8702	34	34
TRINITY_DN18566_c0_g1_i1	ARAHYF1AM70 Triacylglycerol lipase 1 OS=Arachis hypogaea PE=2 SV=1	253	tr|A0A0R0F2G9|SOYBNA0A0R0F2G9 Uncharacterized protein OS=Glycine max GN=GLYMA_19G255100 PE=4 SV=1	A0A0R0F2G9	8.61e-107	99.5025	162.155	83	78
TRINITY_DN29453_c0_g1_i1	ARAHYG0Y6T1 RNA-directed DNA polymerase OS=Arachis hypogaea GN=303L13_1 PE=4 SV=1	248	tr|A0A0R0GGV2|SOYBNA0A0R0GGV2 Uncharacterized protein OS=Glycine max GN=GLYMA_13G007500 PE=4 SV=1	A0A0R0GGV2	8.62e-107	97.2222	50.0618	46	32
TRINITY_DN16442_c1_g8_i1	ARAHYG0Y6T3 RNA-directed DNA polymerase OS=Arachis hypogaea GN=303L13_3 PE=4 SV=1	1457	tr|G0Y6T3|ARAHYG0Y6T3 RNA-directed DNA polymerase OS=Arachis hypogaea GN=303L13_3 PE=4 SV=1	G0Y6T3	8.63e-107	100	654.825	422	363
TRINITY_DN16442_c1_g8_i3	ARAHYG0Y6T3 RNA-directed DNA polymerase OS=Arachis hypogaea GN=303L13_3 PE=4 SV=1	1289	tr|G0Y6T3|ARAHYG0Y6T3 RNA-directed DNA polymerase OS=Arachis hypogaea GN=303L13_3 PE=4 SV=1	G0Y6T3	8.64e-107	100	608.216	400	339
TRINITY_DN16442_c1_g8_i5	ARAHYG0Y6T3 RNA-directed DNA polymerase OS=Arachis hypogaea GN=303L13_3 PE=4 SV=1	2000	tr|G0Y6T3|ARAHYG0Y6T3 RNA-directed DNA polymerase OS=Arachis hypogaea GN=303L13_3 PE=4 SV=1	G0Y6T3	8.64e-107	100	748.429	508	424
TRINITY_DN36067_c0_g1_i1	ARAHYG0Y6U0 RNA-directed DNA polymerase OS=Arachis hypogaea GN=303L13_10 PE=4 SV=1	1124	tr|G0Y6U0|ARAHYG0Y6U0 RNA-directed DNA polymerase OS=Arachis hypogaea GN=303L13_10 PE=4 SV=1	G0Y6U0	8.65e-107	100	210.69	335	174
TRINITY_DN50614_c0_g1_i1	ARAHYG0Y6U9 RNA-directed DNA polymerase OS=Arachis hypogaea GN=303L13_19 PE=4 SV=1	296	tr|A0A0R0FG98|SOYBNA0A0R0FG98 Uncharacterized protein OS=Glycine max GN=GLYMA_17G212000 PE=4 SV=1	A0A0R0FG98	8.66e-107	98.5294	41.2022	31	24
TRINITY_DN2470_c0_g1_i1	ARAHYG0Y6W1 TIR-NBS-LRR type disease resistance OS=Arachis hypogaea GN=205D04_11 PE=4 SV=1	922	tr|G0Y6W1|ARAHYG0Y6W1 TIR-NBS-LRR type disease resistance protein OS=Arachis hypogaea GN=205D04_11 PE=4 SV=1	G0Y6W1	8.67e-107	100	58.151	42	29
TRINITY_DN26847_c0_g1_i1	ARAHYG0Y6W1 TIR-NBS-LRR type disease resistance OS=Arachis hypogaea GN=205D04_11 PE=4 SV=1	1033	tr|G0Y6W1|ARAHYG0Y6W1 TIR-NBS-LRR type disease resistance protein OS=Arachis hypogaea GN=205D04_11 PE=4 SV=1	G0Y6W1	8.67e-107	95.4545	93.5893	102	65
TRINITY_DN50301_c0_g2_i1	ARAHYG0Y6W1 TIR-NBS-LRR type disease resistance OS=Arachis hypogaea GN=205D04_11 PE=4 SV=1	408	tr|G0Y6W1|ARAHYG0Y6W1 TIR-NBS-LRR type disease resistance protein OS=Arachis hypogaea GN=205D04_11 PE=4 SV=1	G0Y6W1	8.71e-107	96.7742	45.4394	63	33
TRINITY_DN12699_c0_g1_i1	ARAHYH9LBH7 Monoacylglycerol acyltransferase OS=Arachis hypogaea GN=MGAT PE=2 SV=1	1127	tr|A0A0R4J4M5|SOYBNA0A0R4J4M5 Uncharacterized protein OS=Glycine max GN=GLYMA_13G101400 PE=4 SV=1	A0A0R4J4M5	8.75e-107	100	597.045	320	298
TRINITY_DN9200_c0_g1_i1	ARAHYI1E3D2 3-ketoacyl- synthase OS=Arachis hypogaea GN=kcs PE=2 SV=1	1793	tr|I1E3D2|ARAHYI1E3D2 3-ketoacyl-CoA synthase OS=Arachis hypogaea GN=kcs PE=2 SV=1	I1E3D2	8.75e-107	98.8235	1004.59	496	490
TRINITY_DN9839_c0_g1_i1	ARAHYJ7LMM2 Eukaryotic translation initiation factor 5A OS=Arachis hypogaea GN=IF5A PE=2 SV=1	944	tr|J7LMM2|ARAHYJ7LMM2 Eukaryotic translation initiation factor 5A OS=Arachis hypogaea GN=IF5A PE=2 SV=1	J7LMM2	8.77e-107	100	328.176	160	160
TRINITY_DN54710_c0_g1_i1	ARAHYK0F414 Ethylene-responsive element binding factor 2 OS=Arachis hypogaea GN=ERF2 PE=2 SV=1	276	tr|V7CCH9|PHAVUV7CCH9 Uncharacterized protein OS=Phaseolus vulgaris GN=PHAVU_003G241700g PE=4 SV=1	V7CCH9	8.77e-107	96.5909	91.6633	56	46
TRINITY_DN42822_c0_g1_i1	ARAHYK9ZSC3 ABA-8 -hydroxylase 4 OS=Arachis hypogaea PE=2 SV=1	632	tr|A0A0L9VAI3|PHAANA0A0L9VAI3 Uncharacterized protein OS=Phaseolus angularis GN=LR48_Vigan09g073400 PE=3 SV=1	A0A0L9VAI3	8.77e-107	95.5556	186.808	94	89
TRINITY_DN2445_c0_g1_i1	ARAHYM4TG02 Auxin signaling F-box 3 (Fragment) OS=Arachis hypogaea GN=AFB3 PE=2 SV=1	580	tr|M4TG02|ARAHYM4TG02 Auxin signaling F-box 3 (Fragment) OS=Arachis hypogaea GN=AFB3 PE=2 SV=1	M4TG02	8.77e-107	100	247.284	142	125
TRINITY_DN28767_c0_g1_i1	ARAHYM4TG02 Auxin signaling F-box 3 (Fragment) OS=Arachis hypogaea GN=AFB3 PE=2 SV=1	355	tr|M4TG02|ARAHYM4TG02 Auxin signaling F-box 3 (Fragment) OS=Arachis hypogaea GN=AFB3 PE=2 SV=1	M4TG02	8.77e-107	100	190.66	118	109
TRINITY_DN9857_c0_g1_i1	ARAHYN1NKH4 transmembrane BT1 family OS=Arachis hypogaea GN=ARAX_AHF417E07-009 PE=4 SV=1	2413	tr|A0A0R0ELM0|SOYBNA0A0R0ELM0 Uncharacterized protein OS=Glycine max GN=GLYMA_20G147000 PE=4 SV=1	A0A0R0ELM0	8.81e-107	100	781.556	552	509
TRINITY_DN9857_c0_g1_i3	ARAHYN1NKH4 transmembrane BT1 family OS=Arachis hypogaea GN=ARAX_AHF417E07-009 PE=4 SV=1	1977	tr|A0A0R0ELM0|SOYBNA0A0R0ELM0 Uncharacterized protein OS=Glycine max GN=GLYMA_20G147000 PE=4 SV=1	A0A0R0ELM0	8.81e-107	100	781.556	552	509
TRINITY_DN16104_c2_g3_i2	ARAHYQ06H21 Ubiquitin ribosomal S27a OS=Arachis hypogaea PE=2 SV=1	664	tr|V7CGW4|PHAVUV7CGW4 Uncharacterized protein OS=Phaseolus vulgaris GN=PHAVU_002G065000g PE=4 SV=1	V7CGW4	8.81e-107	100	268.085	155	155
TRINITY_DN34509_c0_g1_i1	ARAHYQ0MX19 Leucine rich OS=Arachis hypogaea PE=2 SV=1	310	tr|A0A0J8AWR0|BETVUA0A0J8AWR0 Uncharacterized protein (Fragment) OS=Beta vulgaris subsp. vulgaris GN=BVRB_033130 PE=4 SV=1	A0A0J8AWR0	8.84e-107	95.7265	61.6178	85	47
TRINITY_DN44622_c0_g1_i1	ARAHYQ0MX19 Leucine rich OS=Arachis hypogaea PE=2 SV=1	450	tr|Q0MX19|ARAHYQ0MX19 Leucine rich protein OS=Arachis hypogaea PE=2 SV=1	Q0MX19	8.85e-107	100	95.1301	102	64
TRINITY_DN15909_c0_g2_i1	ARAHYQ2HWT8 Phospholipase D OS=Arachis hypogaea GN=plda2 PE=2 SV=1	237	tr|Q2HWT8|ARAHYQ2HWT8 Phospholipase D OS=Arachis hypogaea GN=plda2 PE=2 SV=1	Q2HWT8	8.85e-107	98.892	146.747	78	70
TRINITY_DN15537_c0_g1_i1	ARAHYQ2PK12 Actin depolymerizing factor OS=Arachis hypogaea PE=2 SV=1	1191	tr|Q2PK12|ARAHYQ2PK12 Actin depolymerizing factor-like protein OS=Arachis hypogaea PE=2 SV=1	Q2PK12	8.97e-107	97.8261	252.292	139	134
TRINITY_DN15537_c0_g1_i2	ARAHYQ2PK12 Actin depolymerizing factor OS=Arachis hypogaea PE=2 SV=1	1272	tr|Q2PK12|ARAHYQ2PK12 Actin depolymerizing factor-like protein OS=Arachis hypogaea PE=2 SV=1	Q2PK12	8.97e-107	97.8261	236.498	166	134
TRINITY_DN15537_c0_g1_i3	ARAHYQ2PK12 Actin depolymerizing factor OS=Arachis hypogaea PE=2 SV=1	1455	tr|Q2PK12|ARAHYQ2PK12 Actin depolymerizing factor-like protein OS=Arachis hypogaea PE=2 SV=1	Q2PK12	8.97e-107	97.8261	250.751	138	133
TRINITY_DN14660_c1_g1_i1	ARAHYQ2PYP4 RING-box OS=Arachis hypogaea GN=RBX1a PE=2 SV=1	1860	tr|V7AH14|PHAVUV7AH14 Uncharacterized protein OS=Phaseolus vulgaris GN=PHAVU_011G105100g PE=4 SV=1	V7AH14	8.97e-107	95.0617	208.764	118	116
TRINITY_DN14738_c0_g1_i2	ARAHYQ45W76 Ubiquitin-conjugating enzyme 2 OS=Arachis hypogaea PE=2 SV=1	920	tr|Q45W76|ARAHYQ45W76 Ubiquitin-conjugating enzyme 2 OS=Arachis hypogaea PE=2 SV=1	Q45W76	8.98e-107	99.4318	302.753	159	154
TRINITY_DN10209_c0_g2_i1	ARAHYQ45W79 Calcium-binding pollen allergen OS=Arachis hypogaea PE=2 SV=1	352	tr|V7CQM6|PHAVUV7CQM6 Uncharacterized protein OS=Phaseolus vulgaris GN=PHAVU_002G320800g PE=4 SV=1	V7CQM6	9.01e-107	98.3607	88.9669	46	44
TRINITY_DN4565_c0_g1_i1	ARAHYV5T701 R2R3 MYB 5 OS=Arachis hypogaea GN=MYB5 PE=4 SV=1	1505	tr|A0A0S3SWF3|PHAANA0A0S3SWF3 Uncharacterized protein OS=Vigna angularis var. angularis GN=Vigan.09G066500 PE=4 SV=1	A0A0S3SWF3	9.04e-107	95.8501	602.053	356	322
TRINITY_DN29996_c0_g1_i1	ARALLB2BXJ4 LTRGag-pol-polymerase 3 OS=Arabidopsis lyrata lyrata GN=LTR3 PE=4 SV=1	232	tr|A0A072THC5|MEDTRA0A072THC5 Uncharacterized protein OS=Medicago truncatula GN=MTR_0134s0080 PE=4 SV=1	A0A072THC5	9.06e-107	98	87.8113	78	58
TRINITY_DN1117_c0_g1_i1	ARALLD7KAI0 Serine threonine phosphatase type 2A regulatory subunit A OS=Arabidopsis lyrata lyrata GN=ARALYDRAFT_472822 PE=4 SV=1	303	tr|K7VFD7|MAIZEK7VFD7 Uncharacterized protein OS=Zea mays GN=Zm.2099 PE=4 SV=1	K7VFD7	9.06e-107	99.0566	82.0333	44	43
TRINITY_DN34671_c0_g1_i1	ARALLD7KCC8 OS=Arabidopsis lyrata lyrata GN=ARALYDRAFT_677916 PE=4 SV=1	331	tr|I3T1V6|LOTJAI3T1V6 Uncharacterized protein OS=Lotus japonicus PE=2 SV=1	I3T1V6	9.06e-107	100	108.227	55	55
TRINITY_DN9551_c0_g2_i1	ARALLD7KE86 Arginine N-methyltransferase family OS=Arabidopsis lyrata lyrata GN=ARALYDRAFT_887662 PE=4 SV=1	384	tr|V7AYD9|PHAVUV7AYD9 Uncharacterized protein OS=Phaseolus vulgaris GN=PHAVU_009G198900g PE=4 SV=1	V7AYD9	9.11e-107	96	199.134	102	97
TRINITY_DN40109_c0_g1_i1	ARALLD7KF91 Endonuclease III homolog OS=Arabidopsis lyrata lyrata GN=NTH1 PE=3 SV=1	675	tr|D7KF91|ARALLD7KF91 Endonuclease III homolog OS=Arabidopsis lyrata subsp. lyrata GN=NTH1 PE=3 SV=1	D7KF91	9.11e-107	95.6117	54.6842	57	36
TRINITY_DN25354_c0_g1_i1	ARALLD7KNW5 Auxin-responsive family OS=Arabidopsis lyrata lyrata GN=ARALYDRAFT_892644 PE=4 SV=1	546	tr|V7AII0|PHAVUV7AII0 Uncharacterized protein OS=Phaseolus vulgaris GN=PHAVU_011G172600g PE=4 SV=1	V7AII0	9.24e-107	98.9011	159.844	125	107
TRINITY_DN4640_c0_g1_i1	ARALLD7KT34 OS=Arabidopsis lyrata lyrata GN=ARALYDRAFT_676009 PE=4 SV=1	260	tr|I3S6R4|LOTJAI3S6R4 Uncharacterized protein OS=Lotus japonicus PE=2 SV=1	I3S6R4	9.28e-107	97.2603	48.521	24	22
TRINITY_DN15501_c0_g1_i1	ARALLD7KX55 (Fragment) OS=Arabidopsis lyrata lyrata GN=ARALYDRAFT_677599 PE=4 SV=1	514	tr|D7KX55|ARALLD7KX55 Predicted protein (Fragment) OS=Arabidopsis lyrata subsp. lyrata GN=ARALYDRAFT_677599 PE=4 SV=1	D7KX55	9.28e-107	97.8495	56.6102	27	27
TRINITY_DN37017_c0_g1_i1	ARALLD7L2W1 Catalytic coenzyme binding OS=Arabidopsis lyrata lyrata GN=ARALYDRAFT_480863 PE=4 SV=1	408	tr|A0A068U684|COFCAA0A068U684 Uncharacterized protein OS=Coffea canephora GN=GSCOC_T00016288001 PE=4 SV=1	A0A068U684	9.28e-107	96.7033	54.299	36	28
TRINITY_DN15926_c0_g4_i1	ARALLD7L3F7 Kinesin OS=Arabidopsis lyrata lyrata GN=ARALYDRAFT_898897 PE=3 SV=1	234	tr|D7L3F7|ARALLD7L3F7 Kinesin-like protein OS=Arabidopsis lyrata subsp. lyrata GN=ARALYDRAFT_898897 PE=3 SV=1	D7L3F7	9.28e-107	98.8889	55.4546	35	30
TRINITY_DN15926_c0_g5_i1	ARALLD7L3F7 Kinesin OS=Arabidopsis lyrata lyrata GN=ARALYDRAFT_898897 PE=3 SV=1	421	tr|D7L3F7|ARALLD7L3F7 Kinesin-like protein OS=Arabidopsis lyrata subsp. lyrata GN=ARALYDRAFT_898897 PE=3 SV=1	D7L3F7	9.28e-107	98.8889	55.4546	35	30
TRINITY_DN29024_c0_g1_i1	ARALLD7LBG3 Binding OS=Arabidopsis lyrata lyrata GN=ARALYDRAFT_901228 PE=4 SV=1	430	tr|A0A0B2Q929|GLYSOA0A0B2Q929 Uncharacterized protein (Fragment) OS=Glycine soja GN=glysoja_036576 PE=4 SV=1	A0A0B2Q929	9.28e-107	99.6835	169.088	153	120
TRINITY_DN40630_c0_g1_i1	ARALLD7LHJ1 OS=Arabidopsis lyrata lyrata GN=ARALYDRAFT_667706 PE=4 SV=1	881	tr|C6T4G1|SOYBNC6T4G1 Putative uncharacterized protein OS=Glycine max PE=2 SV=1	C6T4G1	9.28e-107	100	48.521	22	22
TRINITY_DN4430_c0_g2_i1	ARALLD7LMH9 OS=Arabidopsis lyrata lyrata GN=ARALYDRAFT_665098 PE=4 SV=1	1213	tr|A0A0S3SC23|PHAANA0A0S3SC23 Uncharacterized protein OS=Vigna angularis var. angularis GN=Vigan.06G156100 PE=4 SV=1	A0A0S3SC23	9.28e-107	97.7273	284.648	148	142
TRINITY_DN3779_c0_g2_i1	ARALLD7M017 PHD finger family OS=Arabidopsis lyrata lyrata GN=ARALYDRAFT_910088 PE=4 SV=1	367	tr|V4N8P6|EUTSAV4N8P6 Uncharacterized protein OS=Eutrema salsugineum GN=EUTSA_v10014469mg PE=4 SV=1	V4N8P6	9.34e-107	97.7011	62.3882	28	28
TRINITY_DN50320_c0_g1_i1	ARALLD7M6C8 Histone H2B OS=Arabidopsis lyrata lyrata GN=ARALYDRAFT_912258 PE=3 SV=1	386	tr|D7M6C8|ARALLD7M6C8 Histone H2B OS=Arabidopsis lyrata subsp. lyrata GN=ARALYDRAFT_912258 PE=3 SV=1	D7M6C8	9.38e-107	96.7742	80.8777	40	40
TRINITY_DN45016_c0_g1_i1	ARALLD7MD17 Calcium dependent kinase 5 OS=Arabidopsis lyrata lyrata GN=ARALYDRAFT_491116 PE=4 SV=1	431	tr|A0A0D3DII8|BRAOLA0A0D3DII8 Uncharacterized protein OS=Brassica oleracea var. oleracea GN=CPK26 PE=4 SV=1	A0A0D3DII8	9.38e-107	100	62.7734	42	31
TRINITY_DN38118_c0_g1_i1	ARALLD7MI29 RNA-dependent RNA polymerase 1 OS=Arabidopsis lyrata lyrata GN=RDR1 PE=4 SV=1	324	tr|D7MI29|ARALLD7MI29 RNA-dependent RNA polymerase 1 OS=Arabidopsis lyrata subsp. lyrata GN=RDR1 PE=4 SV=1	D7MI29	9.38e-107	97.8723	73.559	29	29
TRINITY_DN24602_c0_g1_i1	ARALLD7MI31 OS=Arabidopsis lyrata lyrata GN=ARALYDRAFT_915781 PE=4 SV=1	1083	tr|K7LQ05|SOYBNK7LQ05 Uncharacterized protein OS=Glycine max GN=GLYMA_U013900 PE=4 SV=1	K7LQ05	9.38e-107	100	67.0106	46	38
TRINITY_DN26229_c0_g1_i1	ARALLD7ML75 OS=Arabidopsis lyrata lyrata GN=ARALYDRAFT_685229 PE=4 SV=1	310	tr|D7ML75|ARALLD7ML75 Predicted protein OS=Arabidopsis lyrata subsp. lyrata GN=ARALYDRAFT_685229 PE=4 SV=1	D7ML75	9.38e-107	100	124.79	54	54
TRINITY_DN42679_c0_g1_i1	ARALLQ8S2Z9 Fructokinase (Fragment) OS=Arabidopsis lyrata lyrata GN=FKA1 PE=4 SV=1	484	tr|Q8S2Z9|ARALLQ8S2Z9 Fructokinase (Fragment) OS=Arabidopsis lyrata subsp. lyrata GN=FKA1 PE=4 SV=1	Q8S2Z9	9.38e-107	96.1538	57.3806	26	26
TRINITY_DN51242_c0_g1_i1	ARALPW8T2K2 kinase superfamily (Fragment) OS=Arabidopsis lyrata petraea PE=4 SV=1	392	tr|K7LVB0|SOYBNK7LVB0 Uncharacterized protein OS=Glycine max GN=GLYMA_12G165200 PE=4 SV=1	K7LVB0	9.38e-107	95.9091	258.84	129	123
TRINITY_DN49365_c0_g1_i1	ARATHA5YZC5 Synaptobrevin-related 1 (Fragment) OS=Arabidopsis thaliana GN=SAR1 PE=4 SV=1	348	tr|I1KZB2|SOYBNI1KZB2 Uncharacterized protein OS=Glycine max GN=GLYMA_08G355600 PE=4 SV=1	I1KZB2	9.48e-107	98.9899	55.0694	31	29
TRINITY_DN40844_c0_g1_i1	ARATHA8MQP1 Adenosylhomocysteinase OS=Arabidopsis thaliana GN=MEE58 PE=3 SV=1	316	tr|A8MQP1|ARATHA8MQP1 Adenosylhomocysteinase OS=Arabidopsis thaliana GN=MEE58 PE=3 SV=1	A8MQP1	9.48e-107	98.227	164.466	82	82
TRINITY_DN14846_c0_g2_i1	ARATHA8MRL0 Histone OS=Arabidopsis thaliana GN=At4g40030 PE=4 SV=1	1414	tr|V7CZU0|PHAVUV7CZU0 Uncharacterized protein OS=Phaseolus vulgaris GN=PHAVU_001G253800g PE=4 SV=1	V7CZU0	9.5e-107	97.1264	269.626	168	146
TRINITY_DN14846_c0_g2_i4	ARATHA8MRL0 Histone OS=Arabidopsis thaliana GN=At4g40030 PE=4 SV=1	1522	tr|V7CZU0|PHAVUV7CZU0 Uncharacterized protein OS=Phaseolus vulgaris GN=PHAVU_001G253800g PE=4 SV=1	V7CZU0	9.51e-107	97.1264	286.189	177	155
TRINITY_DN35687_c0_g1_i1	ARATHB3H5G2 Conserved peptide upstream open reading frame 50 OS=Arabidopsis thaliana GN=C 50 PE=4 SV=1	424	tr|V7AV62|PHAVUV7AV62 Uncharacterized protein OS=Phaseolus vulgaris GN=PHAVU_009G050000g PE=4 SV=1	V7AV62	9.53e-107	97.7941	63.929	33	33
TRINITY_DN13880_c0_g2_i1	ARATHB3H5J7 Conserved peptide upstream open reading frame 2 OS=Arabidopsis thaliana GN=C 2 PE=4 SV=1	569	tr|V7ATL5|PHAVUV7ATL5 Uncharacterized protein OS=Phaseolus vulgaris GN=PHAVU_009G005900g PE=4 SV=1	V7ATL5	9.53e-107	95.933	85.5001	41	41
TRINITY_DN13880_c0_g2_i2	ARATHB3H5J7 Conserved peptide upstream open reading frame 2 OS=Arabidopsis thaliana GN=C 2 PE=4 SV=1	572	tr|V7ATL5|PHAVUV7ATL5 Uncharacterized protein OS=Phaseolus vulgaris GN=PHAVU_009G005900g PE=4 SV=1	V7ATL5	9.53e-107	95.9335	85.5001	41	41
TRINITY_DN31415_c0_g1_i1	ARATHB3H6F9 Calcium-independent ABA-activated kinase OS=Arabidopsis thaliana GN=OST1 PE=4 SV=1	390	tr|A0A067GHX6|CITSIA0A067GHX6 Uncharacterized protein OS=Citrus sinensis GN=CISIN_1g0178602mg PE=3 SV=1	A0A067GHX6	9.56e-107	97.7695	262.307	128	125
TRINITY_DN36962_c0_g1_i1	ARATHB3H7A4 Uncharacerized OS=Arabidopsis thaliana GN=C 49 PE=4 SV=1	370	tr|A0A0R0HML5|SOYBNA0A0R0HML5 Uncharacterized protein OS=Glycine max GN=GLYMA_11G056300 PE=4 SV=1	A0A0R0HML5	9.57e-107	97.6378	60.8474	33	28
TRINITY_DN45509_c0_g1_i1	ARATHB9DFG3 D -box ATP-dependent RNA helicase D 15 chloroplastic OS=Arabidopsis thaliana GN=ISE2 PE=1 SV=2	318	tr|D7TNJ6|VITVID7TNJ6 Putative uncharacterized protein OS=Vitis vinifera GN=VIT_01s0026g01000 PE=4 SV=1	D7TNJ6	9.58e-107	100	182.956	106	103
TRINITY_DN17950_c0_g1_i1	ARATHB9DH66 AT4G34950 (Fragment) OS=Arabidopsis thaliana GN=At4g34950 PE=2 SV=1	367	tr|A0A0B2RKC4|GLYSOA0A0B2RKC4 Uncharacterized protein OS=Glycine soja GN=glysoja_013686 PE=4 SV=1	A0A0B2RKC4	9.58e-107	100	233.032	121	118
TRINITY_DN44455_c0_g1_i1	ARATHB9DHW8 AT4G35630 (Fragment) OS=Arabidopsis thaliana GN=At4g35630 PE=2 SV=1	247	tr|B9DHW8|ARATHB9DHW8 AT4G35630 protein (Fragment) OS=Arabidopsis thaliana GN=At4g35630 PE=2 SV=1	B9DHW8	9.64e-107	100	103.219	69	67
TRINITY_DN30466_c0_g1_i1	ARATHC0Z297 AT1G74960 (Fragment) OS=Arabidopsis thaliana GN=At1g74960 PE=2 SV=2	244	tr|A0A0A0LX15|CUCSAA0A0A0LX15 Uncharacterized protein OS=Cucumis sativus GN=Csa_1G597750 PE=3 SV=1	A0A0A0LX15	9.68e-107	95.3069	117.087	80	75
TRINITY_DN15658_c0_g5_i2	ARATHC0Z2W9 AT3G61860 OS=Arabidopsis thaliana GN=At3g61860 PE=2 SV=1	769	tr|M1BMM2|SOLTUM1BMM2 Uncharacterized protein OS=Solanum tuberosum GN=PGSC0003DMG400018875 PE=4 SV=1	M1BMM2	9.68e-107	99.1189	75.0998	38	37
TRINITY_DN28271_c0_g1_i1	ARATHC0Z3A9 AT4G38180 OS=Arabidopsis thaliana GN=At4g38180 PE=2 SV=1	383	tr|A0A072TQV5|MEDTRA0A072TQV5 Uncharacterized protein OS=Medicago truncatula GN=MTR_8g468460 PE=4 SV=1	A0A072TQV5	9.68e-107	100	54.6842	76	45
TRINITY_DN21349_c0_g1_i1	ARATHF4HNW0 Shewenella phosphatase 1 OS=Arabidopsis thaliana GN=At1g07010 PE=4 SV=1	1014	tr|A0A0S3RLI3|PHAANA0A0S3RLI3 Uncharacterized protein OS=Vigna angularis var. angularis GN=Vigan.03G119100 PE=4 SV=1	A0A0S3RLI3	9.88e-107	96.3303	52.7582	25	24
TRINITY_DN51527_c0_g1_i1	ARATHF4IG73 BEACH domain-containing C2 OS=Arabidopsis thaliana GN=BCHC2 PE=1 SV=1	297	tr|G7ZXM9|MEDTRG7ZXM9 Putative uncharacterized protein (Fragment) OS=Medicago truncatula GN=MTR_062s1001 PE=4 SV=1	G7ZXM9	9.88e-107	100	122.479	98	81
TRINITY_DN44473_c0_g1_i1	ARATHF4IKF6 Probable sphingolipid transporter spinster homolog 3 OS=Arabidopsis thaliana GN=At2g22730 PE=3 SV=1	321	tr|M0ZKV3|SOLTUM0ZKV3 Uncharacterized protein OS=Solanum tuberosum GN=PGSC0003DMG401001132 PE=4 SV=1	M0ZKV3	9.88e-107	100	47.7506	25	25
TRINITY_DN53371_c0_g1_i1	ARATHF4IN58 Piezo-type mechanosensitive ion channel homolog OS=Arabidopsis thaliana GN=At2g48040 At2g48050 At2g48060 PE=2 SV=1	215	tr|K7K8F9|SOYBNK7K8F9 Uncharacterized protein OS=Glycine max GN=GLYMA_02G150200 PE=4 SV=1	K7K8F9	9.88e-107	97.9775	111.694	71	71
TRINITY_DN20928_c0_g1_i1	ARATHF4IPJ1 Phosphatidylinositol 3-and 4-kinase family with FAT domain OS=Arabidopsis thaliana GN=At2g17930 PE=4 SV=1	429	tr|A0A0S3T4Z2|PHAANA0A0S3T4Z2 Uncharacterized protein OS=Vigna angularis var. angularis GN=Vigan.10G152700 PE=4 SV=1	A0A0S3T4Z2	9.88e-107	100	218.779	116	109
TRINITY_DN47315_c0_g1_i1	ARATHF4J6Z1 Ubiquitin-conjugating enzyme E2 variant 1D OS=Arabidopsis thaliana GN=UEV1D-4 PE=1 SV=1	387	tr|F4J6Z1|ARATHF4J6Z1 Ubiquitin-conjugating enzyme E2 variant 1D OS=Arabidopsis thaliana GN=UEV1D-4 PE=1 SV=1	F4J6Z1	9.88e-107	96.6292	51.2174	24	22
TRINITY_DN13948_c0_g1_i1	ARATHF4J9P5 Heavy-metal-associated domain-containing OS=Arabidopsis thaliana GN=At3g06130 PE=4 SV=1	2458	tr|A0A0B2REU2|GLYSOA0A0B2REU2 Uncharacterized protein OS=Glycine soja GN=glysoja_010052 PE=4 SV=1	A0A0B2REU2	9.91e-107	96.8504	177.178	192	148
TRINITY_DN17858_c0_g1_i1	ARATHF4J9P5 Heavy-metal-associated domain-containing OS=Arabidopsis thaliana GN=At3g06130 PE=4 SV=1	287	tr|F4J9P5|ARATHF4J9P5 Heavy-metal-associated domain-containing protein OS=Arabidopsis thaliana GN=At3g06130 PE=4 SV=1	F4J9P5	9.91e-107	98.8304	42.3578	16	16
TRINITY_DN2201_c0_g1_i1	ARATHF4JKX4 Kinesin motor OS=Arabidopsis thaliana GN=At4g15885 PE=4 SV=1	434	tr|F4JKX4|ARATHF4JKX4 Kinesin motor protein-like protein OS=Arabidopsis thaliana GN=At4g15885 PE=4 SV=1	F4JKX4	9.96e-107	100	115.546	60	59
TRINITY_DN15771_c0_g2_i4	ARATHF4KCY1 Fcf2 pre-rRNA processing OS=Arabidopsis thaliana GN=At5g30495 PE=4 SV=1	987	tr|A0A068VHP9|COFCAA0A068VHP9 Uncharacterized protein OS=Coffea canephora GN=GSCOC_T00007347001 PE=4 SV=1	A0A068VHP9	9.98e-107	97.3333	135.576	130	98
TRINITY_DN15771_c0_g2_i7	ARATHF4KCY1 Fcf2 pre-rRNA processing OS=Arabidopsis thaliana GN=At5g30495 PE=4 SV=1	1066	tr|A0A068VHP9|COFCAA0A068VHP9 Uncharacterized protein OS=Coffea canephora GN=GSCOC_T00007347001 PE=4 SV=1	A0A068VHP9	9.98e-107	97.3333	135.576	130	98
TRINITY_DN16654_c0_g1_i1	ARATHF4KDH9 FIP1	619	tr|V7C9S4|PHAVUV7C9S4 Uncharacterized protein OS=Phaseolus vulgaris GN=PHAVU_003G157600g PE=4 SV=1	V7C9S4	1e-106	100	71.2478	194	94
TRINITY_DN51089_c0_g1_i1	ARATHF4KGG0 Cyclin-dependent kinase C-2 OS=Arabidopsis thaliana GN=CDKC2 PE=4 SV=1	309	tr|K3XHK7|SETITK3XHK7 Uncharacterized protein OS=Setaria italica GN=Si001067m.g PE=4 SV=1	K3XHK7	1e-106	100	60.4622	32	30
TRINITY_DN3001_c0_g1_i1	ARATHO03983 Probable desiccation-related LEA14 OS=Arabidopsis thaliana GN=LEA14 PE=1 SV=1	984	tr|C6T1L4|SOYBNC6T1L4 Uncharacterized protein OS=Glycine max GN=GLYMA_18G238700 PE=2 SV=1	C6T1L4	1e-106	95.8763	320.087	176	165
TRINITY_DN15224_c0_g1_i1	ARATHO04023 SRC2 homolog OS=Arabidopsis thaliana GN=SRC2 PE=1 SV=1	1618	tr|A0A0R0GC63|SOYBNA0A0R0GC63 Uncharacterized protein OS=Glycine max GN=GLYMA_15G152900 PE=4 SV=1	A0A0R0GC63	1.01e-106	95.1807	248.44	193	156
TRINITY_DN48470_c0_g1_i1	ARATHO04210 En Spm-like transposon OS=Arabidopsis thaliana GN=At2g40070 PE=4 SV=1	324	tr|V7B6E1|PHAVUV7B6E1 Uncharacterized protein OS=Phaseolus vulgaris GN=PHAVU_008G080400g PE=4 SV=1	V7B6E1	1.01e-106	96.6102	56.225	27	27
TRINITY_DN5993_c0_g1_i4	ARATHO04645 OS=Arabidopsis thaliana GN= PE=4 SV=1	1702	tr|A0A0R0KYZ6|SOYBNA0A0R0KYZ6 Uncharacterized protein OS=Glycine max GN=GLYMA_03G241900 PE=4 SV=1	A0A0R0KYZ6	1.02e-106	97.5904	389.037	265	211
TRINITY_DN40249_c0_g1_i1	ARATHO05000 NADH-ubiquinone oxidoreductase chain 2 OS=Arabidopsis thaliana GN=ND2 PE=2 SV=2	383	tr|D5I3G9|CUCPED5I3G9 NADH dehydrogenase subunit 2 OS=Cucurbita pepo GN=nad2 PE=3 SV=1	D5I3G9	1.03e-106	95.7447	255.373	127	127
TRINITY_DN15788_c1_g1_i1	ARATHO22686 OS=Arabidopsis thaliana GN= PE=3 SV=1	304	tr|M4FGG9|BRARPM4FGG9 Uncharacterized protein OS=Brassica rapa subsp. pekinensis GN=Bra040197 PE=3 SV=1	M4FGG9	1.03e-106	97.3111	50.8322	22	22
TRINITY_DN1386_c0_g1_i1	ARATHO64955 Polyubiquitin (Fragment) OS=Arabidopsis thaliana GN=SEN3 PE=2 SV=1	398	tr|O64955|ARATHO64955 Polyubiquitin (Fragment) OS=Arabidopsis thaliana GN=SEN3 PE=2 SV=1	O64955	1.03e-106	100	262.692	132	132
TRINITY_DN16205_c2_g2_i1	ARATHO64955 Polyubiquitin (Fragment) OS=Arabidopsis thaliana GN=SEN3 PE=2 SV=1	1074	tr|O64955|ARATHO64955 Polyubiquitin (Fragment) OS=Arabidopsis thaliana GN=SEN3 PE=2 SV=1	O64955	1.03e-106	100	207.223	105	103
TRINITY_DN25118_c0_g1_i1	ARATHO65452 LTR retrotransposon like OS=Arabidopsis thaliana GN=At4g22040 PE=4 SV=1	534	tr|O65452|ARATHO65452 LTR retrotransposon like protein OS=Arabidopsis thaliana GN=At4g22040 PE=4 SV=1	O65452	1.04e-106	100	43.8986	41	27
TRINITY_DN26492_c0_g1_i1	ARATHO81286 AT4g02470 OS=Arabidopsis thaliana GN= PE=3 SV=1	357	tr|O81286|ARATHO81286 AT4g02470 protein OS=Arabidopsis thaliana GN=T14P8.7 PE=3 SV=1	O81286	1.05e-106	98.0132	239.58	118	117
TRINITY_DN50901_c0_g1_i1	ARATHO82276 non-LTR retroelement reverse transcriptase OS=Arabidopsis thaliana GN=At2g31080 PE=4 SV=1	471	tr|O82276|ARATHO82276 Putative non-LTR retroelement reverse transcriptase OS=Arabidopsis thaliana GN=At2g31080 PE=4 SV=1	O82276	1.06e-106	95.7547	50.0618	94	54
TRINITY_DN37647_c0_g1_i1	ARATHP0C5E2 LEAF RUST 10 DISEASE-RESISTANCE LOCUS RECEPTOR-LIKE PROTEIN KINASE-like OS=Arabidopsis thaliana GN=LRK10L- PE=2 SV=3	275	sp|LRL12|ARATHP0C5E2 LEAF RUST 10 DISEASE-RESISTANCE LOCUS RECEPTOR-LIKE PROTEIN KINASE-like 1.2 OS=Arabidopsis thaliana GN=LRK10L-1.2 PE=2 SV=3	LRL12	1.06e-106	98.1685	82.4185	67	47
TRINITY_DN43582_c0_g1_i1	ARATHQ0WMG7 P-glyco -like (Fragment) OS=Arabidopsis thaliana GN=At3g55320 PE=2 SV=1	335	tr|Q0WMG7|ARATHQ0WMG7 P-glycoprotein-like (Fragment) OS=Arabidopsis thaliana GN=At3g55320 PE=2 SV=1	Q0WMG7	1.06e-106	98.1595	221.861	111	109
TRINITY_DN37712_c0_g1_i1	ARATHQ0WP85 Pentatricopeptide repeat-containing mitochondrial OS=Arabidopsis thaliana GN=At2g13420 PE=2 SV=1	312	tr|K7KB23|SOYBNK7KB23 Uncharacterized protein OS=Glycine max GN=GLYMA_02G271600 PE=4 SV=1	K7KB23	1.06e-106	98.1949	115.931	68	64
TRINITY_DN10097_c0_g1_i3	ARATHQ38879 Thioredoxin H2 OS=Arabidopsis thaliana GN=TRX2 PE=2 SV=2	883	sp|TRXH2|ARATHQ38879 Thioredoxin H2 OS=Arabidopsis thaliana GN=TRX2 PE=2 SV=2	TRXH2	1.06e-106	98.9247	187.578	118	17
TRINITY_DN11198_c0_g2_i1	ARATHQ38902 Rac-like GTP-binding ARAC1 OS=Arabidopsis thaliana GN=ARAC1 PE=1 SV=1	531	tr|I3T430|LOTJAI3T430 Uncharacterized protein OS=Lotus japonicus PE=2 SV=1	I3T430	1.07e-106	100	62.7734	48	47
TRINITY_DN23387_c0_g1_i1	ARATHQ38920 farnesyltransferase subunit beta OS=Arabidopsis thaliana GN=FTB PE=1 SV=3	282	tr|C6T0I3|SOYBNC6T0I3 Putative uncharacterized protein (Fragment) OS=Glycine max PE=2 SV=1	C6T0I3	1.08e-106	99.1304	45.4394	21	19
TRINITY_DN32294_c0_g1_i1	ARATHQ41970 ADP,ATP carrier (Fragment) OS=Arabidopsis thaliana PE=2 SV=1	435	tr|I3T6D5|LOTJAI3T6D5 Uncharacterized protein OS=Lotus japonicus PE=2 SV=1	I3T6D5	1.08e-106	96.4602	61.2326	43	43
TRINITY_DN10700_c0_g3_i1	ARATHQ42073 Glutamine synthetase (Fragment) OS=Arabidopsis thaliana PE=2 SV=1	267	tr|Q42073|ARATHQ42073 Glutamine synthetase (Fragment) OS=Arabidopsis thaliana PE=2 SV=1	Q42073	1.09e-106	100	54.299	26	25
TRINITY_DN14121_c0_g1_i1	ARATHQ42079 ATP citrate-lyase (Fragment) OS=Arabidopsis thaliana PE=2 SV=1	416	tr|Q42079|ARATHQ42079 ATP citrate-lyase (Fragment) OS=Arabidopsis thaliana PE=2 SV=1	Q42079	1.1e-106	96.1538	92.4337	47	46
TRINITY_DN14121_c0_g2_i1	ARATHQ42079 ATP citrate-lyase (Fragment) OS=Arabidopsis thaliana PE=2 SV=1	647	tr|Q42079|ARATHQ42079 ATP citrate-lyase (Fragment) OS=Arabidopsis thaliana PE=2 SV=1	Q42079	1.1e-106	96.1593	92.4337	47	46
TRINITY_DN23287_c0_g1_i1	ARATHQ42079 ATP citrate-lyase (Fragment) OS=Arabidopsis thaliana PE=2 SV=1	331	tr|Q42079|ARATHQ42079 ATP citrate-lyase (Fragment) OS=Arabidopsis thaliana PE=2 SV=1	Q42079	1.1e-106	97.2973	45.4394	22	22
TRINITY_DN8720_c0_g1_i1	ARATHQ42111 CAB7: CAB binding (Fragment) OS=Arabidopsis thaliana PE=2 SV=2	726	tr|Q42111|ARATHQ42111 CAB7: CAB binding protein (Fragment) OS=Arabidopsis thaliana PE=2 SV=2	Q42111	1.1e-106	98.6486	110.538	53	53
TRINITY_DN51241_c0_g1_i1	ARATHQ42264 Carrier (Fragment) OS=Arabidopsis thaliana PE=2 SV=1	416	tr|I3T6D5|LOTJAI3T6D5 Uncharacterized protein OS=Lotus japonicus PE=2 SV=1	I3T6D5	1.1e-106	95.8904	66.6254	46	46
TRINITY_DN14282_c1_g1_i1	ARATHQ42524 4-coumarate-- ligase 1 OS=Arabidopsis thaliana GN=4CL1 PE=1 SV=1	212	tr|A0A0S3SF29|PHAANA0A0S3SF29 Uncharacterized protein OS=Vigna angularis var. angularis GN=Vigan.07G002500 PE=4 SV=1	A0A0S3SF29	1.1e-106	95.2158	68.1662	70	41
TRINITY_DN15688_c0_g4_i2	ARATHQ42547 Catalase-3 OS=Arabidopsis thaliana GN=CAT3 PE=1 SV=3	1561	sp|CATA3|ARATHQ42547 Catalase-3 OS=Arabidopsis thaliana GN=CAT3 PE=1 SV=3	CATA3	1.11e-106	99.1453	892.878	442	398
TRINITY_DN15688_c0_g4_i4	ARATHQ42547 Catalase-3 OS=Arabidopsis thaliana GN=CAT3 PE=1 SV=3	2099	sp|CATA3|ARATHQ42547 Catalase-3 OS=Arabidopsis thaliana GN=CAT3 PE=1 SV=3	CATA3	1.11e-106	99.1453	993.801	492	445
TRINITY_DN28968_c0_g1_i1	ARATHQ42564 L-ascorbate peroxidase peroxisomal OS=Arabidopsis thaliana GN=APX3 PE=1 SV=1	265	tr|I1LPR9|SOYBNI1LPR9 Uncharacterized protein OS=Glycine max GN=GLYMA_12G032300 PE=3 SV=1	I1LPR9	1.11e-106	100	59.6918	41	34
TRINITY_DN13289_c0_g1_i1	ARATHQ43386 HMG-Y-related A OS=Arabidopsis thaliana GN=HMGA PE=1 SV=1	996	tr|V7B7N7|PHAVUV7B7N7 Uncharacterized protein OS=Phaseolus vulgaris GN=PHAVU_008G235600g PE=4 SV=1	V7B7N7	1.11e-106	96.3415	166.777	178	163
TRINITY_DN16288_c1_g2_i2	ARATHQ56X07 myo-inositol 1-phosphate synthase OS=Arabidopsis thaliana GN=At2g22240 PE=2 SV=1	1529	tr|A0A0S3QYG7|PHAANA0A0S3QYG7 Uncharacterized protein OS=Vigna angularis var. angularis GN=Vigan.01G084200 PE=4 SV=1	A0A0S3QYG7	1.11e-106	100	132.88	119	81
TRINITY_DN16288_c1_g2_i6	ARATHQ56X07 myo-inositol 1-phosphate synthase OS=Arabidopsis thaliana GN=At2g22240 PE=2 SV=1	1556	tr|A0A0S3QYG7|PHAANA0A0S3QYG7 Uncharacterized protein OS=Vigna angularis var. angularis GN=Vigan.01G084200 PE=4 SV=1	A0A0S3QYG7	1.11e-106	100	132.88	119	81
TRINITY_DN24733_c0_g1_i1	ARATHQ56Y45 RAD50 DNA repair (Fragment) OS=Arabidopsis thaliana GN=At2g31970 PE=2 SV=1	383	tr|A5BUD7|VITVIA5BUD7 Putative uncharacterized protein OS=Vitis vinifera GN=VITISV_018097 PE=4 SV=1	A5BUD7	1.11e-106	99.0826	230.72	114	112
TRINITY_DN15192_c0_g1_i2	ARATHQ56ZD8 Translation elongation factor EF- chloroplast OS=Arabidopsis thaliana GN=At4g20360 PE=2 SV=1	464	tr|Q56ZD8|ARATHQ56ZD8 Translation elongation factor EF-Tu, chloroplast OS=Arabidopsis thaliana GN=At4g20360 PE=2 SV=1	Q56ZD8	1.11e-106	96.0396	67.781	34	34
TRINITY_DN54477_c0_g1_i1	ARATHQ56ZT3 Hydroxymethylbilane synthase OS=Arabidopsis thaliana GN=At5g08280 PE=2 SV=1	277	tr|U5CXV8|AMBTCU5CXV8 Uncharacterized protein OS=Amborella trichopoda GN=AMTR_s00032p00091590 PE=3 SV=1	U5CXV8	1.12e-106	100	50.447	25	24
TRINITY_DN2892_c0_g1_i1	ARATHQ683E8 Vacuolar-type H+-ATPase subunit B3 (VHA-B3) OS=Arabidopsis thaliana GN=At1g20260 PE=2 SV=1	246	tr|Q683E8|ARATHQ683E8 Vacuolar-type H+-ATPase subunit B3 (VHA-B3) OS=Arabidopsis thaliana GN=At1g20260 PE=2 SV=1	Q683E8	1.12e-106	98.9848	173.326	82	82
TRINITY_DN7568_c0_g1_i1	ARATHQ683E8 Vacuolar-type H+-ATPase subunit B3 (VHA-B3) OS=Arabidopsis thaliana GN=At1g20260 PE=2 SV=1	482	tr|A0A068V209|COFCAA0A068V209 Uncharacterized protein OS=Coffea canephora GN=GSCOC_T00041063001 PE=4 SV=1	A0A068V209	1.13e-106	95.4902	330.102	160	160
TRINITY_DN15532_c0_g2_i2	ARATHQ6ID97 ADP-ribosylation factor A1F OS=Arabidopsis thaliana GN=ARFA1F PE=2 SV=1	959	tr|Q6ID97|ARATHQ6ID97 ADP-ribosylation factor A1F OS=Arabidopsis thaliana GN=ARFA1F PE=2 SV=1	Q6ID97	1.13e-106	97.9339	279.256	132	132
TRINITY_DN54441_c0_g1_i1	ARATHQ6NMI3 At1g31780 OS=Arabidopsis thaliana GN=At1g31780 PE=1 SV=1	201	tr|A0A0R0LBB8|SOYBNA0A0R0LBB8 Uncharacterized protein OS=Glycine max GN=GLYMA_01G154500 PE=4 SV=1	A0A0R0LBB8	1.14e-106	100	46.2098	28	23
TRINITY_DN40503_c0_g1_i1	ARATHQ7M1E3 Retrovirus-related poly LA-0 (Fragment) OS=Arabidopsis thaliana PE=4 SV=1	243	tr|Q7M1E3|ARATHQ7M1E3 Retrovirus-related polyprotein LA-0 (Fragment) OS=Arabidopsis thaliana PE=4 SV=1	Q7M1E3	1.15e-106	95.7944	48.521	44	31
TRINITY_DN16990_c0_g1_i1	ARATHQ7M1E5 Copia poly (Fragment) OS=Arabidopsis thaliana PE=4 SV=1	238	tr|A0A0L9VLM2|PHAANA0A0L9VLM2 Uncharacterized protein OS=Phaseolus angularis GN=LR48_Vigan10g177500 PE=4 SV=1	A0A0L9VLM2	1.15e-106	100	94.7449	56	50
TRINITY_DN3634_c0_g1_i1	ARATHQ8GW48 At4g15810 OS=Arabidopsis thaliana GN=HSBP PE=2 SV=1	332	tr|A0A0S3S0F6|PHAANA0A0S3S0F6 Uncharacterized protein OS=Vigna angularis var. angularis GN=Vigan.04G395700 PE=4 SV=1	A0A0S3S0F6	1.16e-106	96.5517	103.99	53	51
TRINITY_DN4604_c0_g1_i1	ARATHQ8GZ03 heat shock OS=Arabidopsis thaliana GN=At3g08910 T16O11_15 PE=2 SV=1	801	tr|Q8GZ03|ARATHQ8GZ03 Putative heat shock protein OS=Arabidopsis thaliana GN=At3g08910/T16O11_15 PE=2 SV=1	Q8GZ03	1.16e-106	97.2332	110.153	56	55
TRINITY_DN7887_c0_g2_i1	ARATHQ8L700 At2g23330 OS=Arabidopsis thaliana GN=At2g23330 PE=2 SV=1	423	tr|A0A0K9QP38|SPIOLA0A0K9QP38 Uncharacterized protein (Fragment) OS=Spinacia oleracea GN=SOVF_157600 PE=4 SV=1	A0A0K9QP38	1.16e-106	100	186.037	114	93
TRINITY_DN20942_c0_g1_i1	ARATHQ8L7E9 MID1-COMPLEMENTING ACTIVITY 1 OS=Arabidopsis thaliana GN=MCA1 PE=1 SV=1	562	tr|A0A0S3R489|PHAANA0A0S3R489 Uncharacterized protein OS=Vigna angularis var. angularis GN=Vigan.01G320400 PE=4 SV=1	A0A0S3R489	1.16e-106	100	53.1434	26	26
TRINITY_DN34546_c0_g1_i1	ARATHQ8L953 40S ribosomal S27-3 OS=Arabidopsis thaliana GN=RPS27D PE=2 SV=2	226	sp|RS273|ARATHQ8L953 40S ribosomal protein S27-3 OS=Arabidopsis thaliana GN=RPS27D PE=2 SV=2	RS273	1.16e-106	95.7333	106.686	73	58
TRINITY_DN48260_c0_g1_i1	ARATHQ8LAR5 2-dehydro-3-deoxyphosphoheptonate aldolase OS=Arabidopsis thaliana PE=2 SV=1	455	tr|M1AXT4|SOLTUM1AXT4 Uncharacterized protein OS=Solanum tuberosum GN=PGSC0003DMG400012549 PE=4 SV=1	M1AXT4	1.16e-106	98.8372	79.7221	49	41
TRINITY_DN871_c0_g2_i1	ARATHQ8LEN1 14-3-3 GF14 iota (General regulatory factor 12) OS=Arabidopsis thaliana PE=2 SV=1	946	tr|M1CR89|SOLTUM1CR89 Uncharacterized protein OS=Solanum tuberosum GN=PGSC0003DMG400028377 PE=3 SV=1	M1CR89	1.16e-106	96.16	106.686	52	50
TRINITY_DN4022_c0_g1_i1	ARATHQ8RXI5 DNA topoisomerase I (Fragment) OS=Arabidopsis thaliana GN=At5g55310 PE=2 SV=2	581	tr|Q8RXI5|ARATHQ8RXI5 Putative DNA topoisomerase I (Fragment) OS=Arabidopsis thaliana GN=At5g55310 PE=2 SV=2	Q8RXI5	1.16e-106	99.0676	124.405	61	60
TRINITY_DN8679_c0_g1_i1	ARATHQ8SA83 permease 1 (Fragment) OS=Arabidopsis thaliana PE=2 SV=1	381	tr|V7CDM4|PHAVUV7CDM4 Uncharacterized protein OS=Phaseolus vulgaris GN=PHAVU_003G197800g PE=4 SV=1	V7CDM4	1.17e-106	95.8848	193.741	98	98
TRINITY_DN22823_c0_g1_i1	ARATHQ93V88 Probable phosphatase 2C 62 OS=Arabidopsis thaliana GN=At4g33500 PE=2 SV=1	293	tr|I1MDV6|SOYBNI1MDV6 Uncharacterized protein OS=Glycine max GN=GLYMA_15G052300 PE=4 SV=2	I1MDV6	1.18e-106	96.319	65.4698	28	27
TRINITY_DN5588_c0_g3_i1	ARATHQ93W95 Probable methyltransferase PMT13 OS=Arabidopsis thaliana GN=At4g00740 PE=2 SV=1	398	tr|V7ARW7|PHAVUV7ARW7 Uncharacterized protein OS=Phaseolus vulgaris GN=PHAVU_010G090400g PE=4 SV=1	V7ARW7	1.19e-106	96.2406	78.5666	67	59
TRINITY_DN11971_c0_g1_i1	ARATHQ94II5 Dessication responsive OS=Arabidopsis thaliana GN=RD2 PE=1 SV=1	827	tr|A0A0D2STW1|GOSRAA0A0D2STW1 Uncharacterized protein OS=Gossypium raimondii GN=B456_008G029500 PE=4 SV=1	A0A0D2STW1	1.19e-106	100	168.703	101	92
TRINITY_DN32096_c0_g1_i1	ARATHQ94KV0 Poly OS=Arabidopsis thaliana PE=4 SV=1	215	tr|A5AKX4|VITVIA5AKX4 Putative uncharacterized protein OS=Vitis vinifera GN=VITISV_015518 PE=4 SV=1	A5AKX4	1.19e-106	98	96.6709	68	55
TRINITY_DN100_c0_g1_i1	ARATHQ94LA6 At1g44414 OS=Arabidopsis thaliana GN= PE=2 SV=1	540	tr|A0A0S3RNN2|PHAANA0A0S3RNN2 Uncharacterized protein OS=Vigna angularis var. angularis GN=Vigan.03G197000 PE=4 SV=1	A0A0S3RNN2	1.2e-106	100	148.673	109	90
TRINITY_DN40993_c0_g1_i1	ARATHQ9ASU3 AT5g64940 MXK3_17 (Fragment) OS=Arabidopsis thaliana PE=2 SV=1	474	tr|A0A067EXS6|CITSIA0A067EXS6 Uncharacterized protein (Fragment) OS=Citrus sinensis GN=CISIN_1g0041152mg PE=4 SV=1	A0A067EXS6	1.2e-106	95.2381	58.151	27	24
TRINITY_DN45803_c0_g1_i1	ARATHQ9ASY9 Bifunctional TENA-E OS=Arabidopsis thaliana GN=TENA_E PE=1 SV=3	849	sp|TENAE|ARATHQ9ASY9 Bifunctional TENA-E protein OS=Arabidopsis thaliana GN=TENA_E PE=1 SV=3	TENAE	1.2e-106	98.4252	395.586	217	46
TRINITY_DN45803_c0_g2_i1	ARATHQ9ASY9 Bifunctional TENA-E OS=Arabidopsis thaliana GN=TENA_E PE=1 SV=3	935	sp|TENAE|ARATHQ9ASY9 Bifunctional TENA-E protein OS=Arabidopsis thaliana GN=TENA_E PE=1 SV=3	TENAE	1.2e-106	98.4252	328.176	218	43
TRINITY_DN36215_c0_g1_i1	ARATHQ9C536 Copia-type OS=Arabidopsis thaliana GN= PE=4 SV=1	820	tr|A5BPR9|VITVIA5BPR9 Putative uncharacterized protein OS=Vitis vinifera GN=VITISV_013624 PE=4 SV=1	A5BPR9	1.2e-106	95.6204	176.792	162	109
TRINITY_DN50737_c0_g1_i1	ARATHQ9C692 OS=Arabidopsis thaliana GN= PE=4 SV=1	500	tr|Q9C692|ARATHQ9C692 Polyprotein, putative OS=Arabidopsis thaliana GN=T8L23.26 PE=4 SV=1	Q9C692	1.2e-106	100	157.532	115	86
TRINITY_DN18687_c0_g1_i1	ARATHQ9C7H8 Gypsy Ty3 element OS=Arabidopsis thaliana GN= PE=4 SV=1	298	tr|Q9C7H8|ARATHQ9C7H8 Gypsy/Ty3 element polyprotein, putative OS=Arabidopsis thaliana GN=T9I1.13 PE=4 SV=1	Q9C7H8	1.21e-106	99.0196	104.375	100	67
TRINITY_DN21650_c0_g1_i1	ARATHQ9C7H8 Gypsy Ty3 element OS=Arabidopsis thaliana GN= PE=4 SV=1	228	tr|Q3C0I0|LOTJAQ3C0I0 Putative uncharacterized protein OS=Lotus japonicus PE=4 SV=1	Q3C0I0	1.21e-106	96.9636	114.775	76	62
TRINITY_DN21794_c0_g1_i1	ARATHQ9C7H8 Gypsy Ty3 element OS=Arabidopsis thaliana GN= PE=4 SV=1	793	tr|A5CAF3|VITVIA5CAF3 Putative uncharacterized protein OS=Vitis vinifera GN=VITISV_001568 PE=4 SV=1	A5CAF3	1.22e-106	100	322.013	265	189
TRINITY_DN24409_c0_g1_i1	ARATHQ9C7H8 Gypsy Ty3 element OS=Arabidopsis thaliana GN= PE=4 SV=1	302	tr|B9SUW3|RICCOB9SUW3 Putative uncharacterized protein OS=Ricinus communis GN=RCOM_0251410 PE=4 SV=1	B9SUW3	1.22e-106	97.0476	80.8777	66	47
TRINITY_DN34723_c0_g1_i1	ARATHQ9C7H8 Gypsy Ty3 element OS=Arabidopsis thaliana GN= PE=4 SV=1	220	tr|A0A0S3STA6|PHAANA0A0S3STA6 Uncharacterized protein (Fragment) OS=Vigna angularis var. angularis GN=Vigan.08G291200 PE=4 SV=1	A0A0S3STA6	1.23e-106	98.1982	49.2914	40	29
TRINITY_DN37625_c0_g1_i1	ARATHQ9C7H8 Gypsy Ty3 element OS=Arabidopsis thaliana GN= PE=4 SV=1	302	tr|Q9C7H8|ARATHQ9C7H8 Gypsy/Ty3 element polyprotein, putative OS=Arabidopsis thaliana GN=T9I1.13 PE=4 SV=1	Q9C7H8	1.23e-106	98.1672	89.3521	87	59
TRINITY_DN48706_c0_g1_i1	ARATHQ9C7H8 Gypsy Ty3 element OS=Arabidopsis thaliana GN= PE=4 SV=1	254	tr|Q9LJT2|ARATHQ9LJT2 Uncharacterized protein OS=Arabidopsis thaliana PE=4 SV=1	Q9LJT2	1.23e-106	95.3488	55.4546	57	39
TRINITY_DN24299_c0_g1_i1	ARATHQ9C7Y1 Copia-type 28768-32772 OS=Arabidopsis thaliana GN= PE=4 SV=1	254	tr|A0A0L9TUK8|PHAANA0A0L9TUK8 Uncharacterized protein OS=Phaseolus angularis GN=LR48_Vigan02g000900 PE=4 SV=1	A0A0L9TUK8	1.23e-106	95.3125	132.88	84	73
TRINITY_DN25533_c0_g1_i1	ARATHQ9C7Y1 Copia-type 28768-32772 OS=Arabidopsis thaliana GN= PE=4 SV=1	283	tr|A0A0L9TUK8|PHAANA0A0L9TUK8 Uncharacterized protein OS=Phaseolus angularis GN=LR48_Vigan02g000900 PE=4 SV=1	A0A0L9TUK8	1.23e-106	95.9184	135.576	94	72
TRINITY_DN54327_c0_g1_i1	ARATHQ9C8A7 At1g55360 OS=Arabidopsis thaliana GN= PE=2 SV=1	344	tr|A0A0L9TJQ9|PHAANA0A0L9TJQ9 Uncharacterized protein OS=Phaseolus angularis GN=LR48_Vigan01g034500 PE=4 SV=1	A0A0L9TJQ9	1.23e-106	98.0392	49.6766	22	21
TRINITY_DN7887_c0_g1_i1	ARATHQ9C8F4 Ty1 copia-element poly OS=Arabidopsis thaliana GN= PE=4 SV=1	444	tr|A0A0K9QP38|SPIOLA0A0K9QP38 Uncharacterized protein (Fragment) OS=Spinacia oleracea GN=SOVF_157600 PE=4 SV=1	A0A0K9QP38	1.24e-106	100	197.593	121	100
TRINITY_DN47235_c0_g1_i1	ARATHQ9C9B3 lipase 80914-78480 OS=Arabidopsis thaliana GN= PE=4 SV=1	410	tr|Q9C9B3|ARATHQ9C9B3 Putative lipase; 80914-78480 OS=Arabidopsis thaliana GN=F2P9.21 PE=4 SV=1	Q9C9B3	1.24e-106	96.5591	46.9802	28	23
TRINITY_DN22711_c0_g1_i1	ARATHQ9CAL2 Cysteine-rich receptor kinase 3 OS=Arabidopsis thaliana GN=CRK3 PE=2 SV=1	272	tr|K7MS24|SOYBNK7MS24 Uncharacterized protein OS=Glycine max GN=GLYMA_18G141700 PE=3 SV=1	K7MS24	1.24e-106	96.5049	118.242	71	63
TRINITY_DN29097_c0_g1_i1	ARATHQ9FIC5 Retroelement pol poly -like OS=Arabidopsis thaliana PE=4 SV=1	498	tr|A5BCC7|VITVIA5BCC7 Putative uncharacterized protein OS=Vitis vinifera GN=VITISV_040650 PE=4 SV=1	A5BCC7	1.24e-106	99.6951	54.6842	53	34
TRINITY_DN12551_c0_g1_i2	ARATHQ9FKB3 Pantoate--beta-alanine ligase OS=Arabidopsis thaliana GN=At5g48840 PE=1 SV=1	2566	tr|K7MSX3|SOYBNK7MSX3 Uncharacterized protein OS=Glycine max GN=GLYMA_18G172500 PE=3 SV=1	K7MSX3	1.25e-106	98.6486	535.798	310	279
TRINITY_DN43127_c0_g1_i1	ARATHQ9FN97 Transposon -like OS=Arabidopsis thaliana PE=4 SV=1	219	tr|Q9FN97|ARATHQ9FN97 Transposon protein-like OS=Arabidopsis thaliana PE=4 SV=1	Q9FN97	1.25e-106	100	68.5514	74	44
TRINITY_DN46649_c0_g1_i1	ARATHQ9FN97 Transposon -like OS=Arabidopsis thaliana PE=4 SV=1	212	tr|Q9FN97|ARATHQ9FN97 Transposon protein-like OS=Arabidopsis thaliana PE=4 SV=1	Q9FN97	1.25e-106	95.3271	96.2857	70	55
TRINITY_DN17559_c0_g1_i1	ARATHQ9FXB7 retroelement poly OS=Arabidopsis thaliana GN= PE=4 SV=1	854	tr|A5CBQ4|VITVIA5CBQ4 Putative uncharacterized protein OS=Vitis vinifera GN=VITISV_013115 PE=4 SV=1	A5CBQ4	1.25e-106	99.1597	168.703	149	106
TRINITY_DN51299_c0_g1_i1	ARATHQ9FXB7 retroelement poly OS=Arabidopsis thaliana GN= PE=4 SV=1	245	tr|Q9FXB7|ARATHQ9FXB7 Putative retroelement polyprotein OS=Arabidopsis thaliana GN=F25P12.89 PE=4 SV=1	Q9FXB7	1.25e-106	95.9184	96.2857	80	54
TRINITY_DN16427_c0_g3_i2	ARATHQ9FY48 E3 ubiquitin- ligase KEG OS=Arabidopsis thaliana GN=KEG PE=1 SV=2	918	tr|A0A087G6T2|ARAALA0A087G6T2 Uncharacterized protein OS=Arabis alpina GN=AALP_AA8G133700 PE=4 SV=1	A0A087G6T2	1.25e-106	100	65.4698	51	38
TRINITY_DN43322_c0_g1_i1	ARATHQ9FZ82 OS=Arabidopsis thaliana GN= PE=4 SV=1	343	tr|V4MT07|EUTSAV4MT07 Uncharacterized protein OS=Eutrema salsugineum GN=EUTSA_v10007275mg PE=4 SV=1	V4MT07	1.26e-106	100	53.1434	30	27
TRINITY_DN46739_c0_g1_i1	ARATHQ9FZE5 C2H2-like zinc finger OS=Arabidopsis thaliana GN= PE=2 SV=1	516	tr|K7K213|SOYBNK7K213 Uncharacterized protein OS=Glycine max GN=GLYMA_01G056900 PE=4 SV=1	K7K213	1.26e-106	98.4375	62.7734	36	31
TRINITY_DN7072_c0_g1_i1	ARATHQ9FZJ7 At1g27385 OS=Arabidopsis thaliana GN=At1g27385 PE=2 SV=1	458	tr|A0A0B2PXF8|GLYSOA0A0B2PXF8 Uncharacterized protein OS=Glycine soja GN=glysoja_018519 PE=4 SV=1	A0A0B2PXF8	1.26e-106	100	73.559	36	35
TRINITY_DN7072_c0_g2_i1	ARATHQ9FZJ7 At1g27385 OS=Arabidopsis thaliana GN=At1g27385 PE=2 SV=1	457	tr|A0A0B2PXF8|GLYSOA0A0B2PXF8 Uncharacterized protein OS=Glycine soja GN=glysoja_018519 PE=4 SV=1	A0A0B2PXF8	1.26e-106	100	73.559	36	35
TRINITY_DN53470_c0_g1_i1	ARATHQ9FZN9 Retroelement pol poly -like OS=Arabidopsis thaliana PE=4 SV=1	222	tr|A0A0D3A328|BRAOLA0A0D3A328 Uncharacterized protein OS=Brassica oleracea var. oleracea PE=4 SV=1	A0A0D3A328	1.27e-106	100	55.0694	42	31
TRINITY_DN16018_c1_g1_i4	ARATHQ9LFY0 5 -AMP-activated kinase OS=Arabidopsis thaliana GN=At1g27070 PE=4 SV=1	404	tr|A0A0R0KRD5|SOYBNA0A0R0KRD5 Uncharacterized protein OS=Glycine max GN=GLYMA_02G022500 PE=4 SV=1	A0A0R0KRD5	1.27e-106	95.5357	105.531	56	54
TRINITY_DN17433_c0_g1_i1	ARATHQ9LHM4 Gypsy Ty-3 retroelement poly 69905-74404 OS=Arabidopsis thaliana GN= PE=4 SV=1	532	tr|K4FR64|ARAHAK4FR64 Uncharacterized protein OS=Arabidopsis halleri GN=11M19.5 PE=4 SV=1	K4FR64	1.27e-106	100	129.798	96	75
TRINITY_DN29320_c0_g1_i1	ARATHQ9LHM4 Gypsy Ty-3 retroelement poly 69905-74404 OS=Arabidopsis thaliana GN= PE=4 SV=1	380	tr|Q9LHM4|ARATHQ9LHM4 Gypsy/Ty-3 retroelement polyprotein; 69905-74404 OS=Arabidopsis thaliana GN=T21B14.24 PE=4 SV=1	Q9LHM4	1.27e-106	98.5755	117.087	103	75
TRINITY_DN32470_c0_g1_i1	ARATHQ9LHM4 Gypsy Ty-3 retroelement poly 69905-74404 OS=Arabidopsis thaliana GN= PE=4 SV=1	236	tr|K4FR64|ARAHAK4FR64 Uncharacterized protein OS=Arabidopsis halleri GN=11M19.5 PE=4 SV=1	K4FR64	1.28e-106	99.3421	73.1738	75	51
TRINITY_DN33135_c0_g1_i1	ARATHQ9LHM4 Gypsy Ty-3 retroelement poly 69905-74404 OS=Arabidopsis thaliana GN= PE=4 SV=1	220	tr|Q9LHM4|ARATHQ9LHM4 Gypsy/Ty-3 retroelement polyprotein; 69905-74404 OS=Arabidopsis thaliana GN=T21B14.24 PE=4 SV=1	Q9LHM4	1.28e-106	96.7273	88.5817	73	53
TRINITY_DN33639_c0_g1_i1	ARATHQ9LHM4 Gypsy Ty-3 retroelement poly 69905-74404 OS=Arabidopsis thaliana GN= PE=4 SV=1	208	tr|K4FR64|ARAHAK4FR64 Uncharacterized protein OS=Arabidopsis halleri GN=11M19.5 PE=4 SV=1	K4FR64	1.28e-106	98.5849	108.227	69	57
TRINITY_DN46497_c0_g1_i1	ARATHQ9LHM4 Gypsy Ty-3 retroelement poly 69905-74404 OS=Arabidopsis thaliana GN= PE=4 SV=1	257	tr|A0A0D3A0N2|BRAOLA0A0D3A0N2 Uncharacterized protein OS=Brassica oleracea var. oleracea PE=4 SV=1	A0A0D3A0N2	1.28e-106	95.8661	89.7373	78	55
TRINITY_DN48831_c0_g1_i1	ARATHQ9LHM4 Gypsy Ty-3 retroelement poly 69905-74404 OS=Arabidopsis thaliana GN= PE=4 SV=1	332	tr|Q9LHM4|ARATHQ9LHM4 Gypsy/Ty-3 retroelement polyprotein; 69905-74404 OS=Arabidopsis thaliana GN=T21B14.24 PE=4 SV=1	Q9LHM4	1.29e-106	97.5638	74.3294	85	54
TRINITY_DN50223_c0_g1_i1	ARATHQ9LHM4 Gypsy Ty-3 retroelement poly 69905-74404 OS=Arabidopsis thaliana GN= PE=4 SV=1	238	tr|Q9LHM4|ARATHQ9LHM4 Gypsy/Ty-3 retroelement polyprotein; 69905-74404 OS=Arabidopsis thaliana GN=T21B14.24 PE=4 SV=1	Q9LHM4	1.29e-106	98.8095	60.8474	36	32
TRINITY_DN9703_c0_g1_i1	ARATHQ9LHM4 Gypsy Ty-3 retroelement poly 69905-74404 OS=Arabidopsis thaliana GN= PE=4 SV=1	564	tr|A0A0L9VLQ7|PHAANA0A0L9VLQ7 Uncharacterized protein OS=Phaseolus angularis GN=LR48_Vigan10g185200 PE=4 SV=1	A0A0L9VLQ7	1.29e-106	95	78.5666	110	64
TRINITY_DN9692_c0_g1_i1	ARATHQ9LJL8 AT3g19120 MVI11_3 OS=Arabidopsis thaliana GN=At3g19120 PE=2 SV=1	1616	tr|A0A0L9U2I0|PHAANA0A0L9U2I0 Uncharacterized protein OS=Phaseolus angularis GN=LR48_Vigan03g027300 PE=4 SV=1	A0A0L9U2I0	1.31e-106	97.4537	691.419	449	417
TRINITY_DN11415_c0_g1_i3	ARATHQ9LK61 30S ribosomal chloroplastic OS=Arabidopsis thaliana GN=RPS10 PE=2 SV=1	1018	tr|A0A0J8CLK9|BETVUA0A0J8CLK9 Uncharacterized protein OS=Beta vulgaris subsp. vulgaris GN=BVRB_4g090080 PE=3 SV=1	A0A0J8CLK9	1.31e-106	96.6759	221.09	142	116
TRINITY_DN22807_c0_g1_i1	ARATHQ9LMK2 LIGHT-DEPENDENT SHORT HYPOCOTYLS 6 OS=Arabidopsis thaliana GN=LSH6 PE=1 SV=1	491	tr|A0A0B2S4A3|GLYSOA0A0B2S4A3 Uncharacterized protein OS=Glycine soja GN=glysoja_009477 PE=4 SV=1	A0A0B2S4A3	1.31e-106	96.3134	83.9593	41	40
TRINITY_DN4065_c0_g1_i1	ARATHQ9LNG5 Serine threonine- phosphatase 7 long form homolog OS=Arabidopsis thaliana GN=At1g48120 PE=2 SV=1	1216	tr|S8E7V9|9LAMIS8E7V9 Uncharacterized protein (Fragment) OS=Genlisea aurea GN=M569_02828 PE=4 SV=1	S8E7V9	1.31e-106	99.0566	182.57	323	160
TRINITY_DN44547_c0_g1_i1	ARATHQ9LNG5 Serine threonine- phosphatase 7 long form homolog OS=Arabidopsis thaliana GN=At1g48120 PE=2 SV=1	1507	tr|A5BJW1|VITVIA5BJW1 Putative uncharacterized protein OS=Vitis vinifera GN=VITISV_008825 PE=4 SV=1	A5BJW1	1.31e-106	99.359	123.25	147	87
TRINITY_DN36659_c0_g1_i1	ARATHQ9LPK1 OS=Arabidopsis thaliana PE=4 SV=2	307	tr|A5B902|VITVIA5B902 Putative uncharacterized protein OS=Vitis vinifera GN=VITISV_032980 PE=4 SV=1	A5B902	1.31e-106	97.5207	95.1301	60	49
TRINITY_DN6428_c0_g1_i1	ARATHQ9LQH2 OS=Arabidopsis thaliana PE=4 SV=1	821	tr|Q9LQH2|ARATHQ9LQH2 F15O4.13 OS=Arabidopsis thaliana PE=4 SV=1	Q9LQH2	1.31e-106	98.5915	236.498	145	128
TRINITY_DN15917_c0_g1_i2	ARATHQ9LY00 Probable WRKY transcription factor 70 OS=Arabidopsis thaliana GN=WRKY70 PE=2 SV=1	854	tr|A0A0S3RE74|PHAANA0A0S3RE74 Uncharacterized protein OS=Vigna angularis var. angularis GN=Vigan.02G177700 PE=4 SV=1	A0A0S3RE74	1.31e-106	98.9474	90.1225	95	58
TRINITY_DN15917_c0_g1_i3	ARATHQ9LY00 Probable WRKY transcription factor 70 OS=Arabidopsis thaliana GN=WRKY70 PE=2 SV=1	911	tr|A0A0S3RE74|PHAANA0A0S3RE74 Uncharacterized protein OS=Vigna angularis var. angularis GN=Vigan.02G177700 PE=4 SV=1	A0A0S3RE74	1.31e-106	98.9474	90.1225	95	58
TRINITY_DN15917_c0_g1_i5	ARATHQ9LY00 Probable WRKY transcription factor 70 OS=Arabidopsis thaliana GN=WRKY70 PE=2 SV=1	806	tr|A0A0S3RE74|PHAANA0A0S3RE74 Uncharacterized protein OS=Vigna angularis var. angularis GN=Vigan.02G177700 PE=4 SV=1	A0A0S3RE74	1.31e-106	98.9474	90.8929	119	61
TRINITY_DN16200_c2_g1_i1	ARATHQ9M0I4 At4g28230 OS=Arabidopsis thaliana GN=At4g28230 PE=2 SV=1	722	tr|I1LLH5|SOYBNI1LLH5 Uncharacterized protein OS=Glycine max GN=GLYMA_11G158800 PE=4 SV=1	I1LLH5	1.32e-106	100	139.813	165	107
TRINITY_DN16200_c2_g1_i2	ARATHQ9M0I4 At4g28230 OS=Arabidopsis thaliana GN=At4g28230 PE=2 SV=1	764	tr|I1LLH5|SOYBNI1LLH5 Uncharacterized protein OS=Glycine max GN=GLYMA_11G158800 PE=4 SV=1	I1LLH5	1.32e-106	100	140.969	165	107
TRINITY_DN29420_c0_g2_i1	ARATHQ9M9G1 OS=Arabidopsis thaliana GN= PE=2 SV=1	694	tr|A0A0S3TAD8|PHAANA0A0S3TAD8 Uncharacterized protein OS=Vigna angularis var. angularis GN=Vigan.11G120800 PE=4 SV=1	A0A0S3TAD8	1.33e-106	97.2222	252.292	181	155
TRINITY_DN12667_c0_g1_i2	ARATHQ9M9L0 Anaphase-promoting complex subunit 11 OS=Arabidopsis thaliana GN=APC11 PE=1 SV=3	555	sp|APC11|ARATHQ9M9L0 Anaphase-promoting complex subunit 11 OS=Arabidopsis thaliana GN=APC11 PE=1 SV=3	APC11	1.33e-106	100	174.866	83	83
TRINITY_DN12667_c0_g2_i1	ARATHQ9M9L0 Anaphase-promoting complex subunit 11 OS=Arabidopsis thaliana GN=APC11 PE=1 SV=3	435	tr|A0A0E0CZE3|9ORYZA0A0E0CZE3 Uncharacterized protein OS=Oryza meridionalis PE=4 SV=1	A0A0E0CZE3	1.33e-106	100	107.457	49	46
TRINITY_DN12667_c0_g2_i5	ARATHQ9M9L0 Anaphase-promoting complex subunit 11 OS=Arabidopsis thaliana GN=APC11 PE=1 SV=3	579	tr|I3SUE7|LOTJAI3SUE7 Uncharacterized protein OS=Lotus japonicus PE=2 SV=1	I3SUE7	1.33e-106	100	177.178	84	82
TRINITY_DN12667_c0_g2_i6	ARATHQ9M9L0 Anaphase-promoting complex subunit 11 OS=Arabidopsis thaliana GN=APC11 PE=1 SV=3	654	tr|I3SUE7|LOTJAI3SUE7 Uncharacterized protein OS=Lotus japonicus PE=2 SV=1	I3SUE7	1.33e-106	100	177.178	84	82
TRINITY_DN17664_c0_g1_i1	ARATHQ9MA76 OS=Arabidopsis thaliana GN= PE=4 SV=1	293	tr|K7LKW9|SOYBNK7LKW9 Uncharacterized protein OS=Glycine max GN=GLYMA_10G225500 PE=4 SV=1	K7LKW9	1.33e-106	98.1172	46.2098	33	26
TRINITY_DN16190_c0_g3_i10	ARATHQ9MAH0 Phosphoenolpyruvate carboxylase 1 OS=Arabidopsis thaliana GN=PPC1 PE=1 SV=1	810	tr|A0A0R0JT01|SOYBNA0A0R0JT01 Uncharacterized protein OS=Glycine max GN=GLYMA_06G229900 PE=4 SV=1	A0A0R0JT01	1.33e-106	100	338.576	180	176
TRINITY_DN16190_c0_g3_i3	ARATHQ9MAH0 Phosphoenolpyruvate carboxylase 1 OS=Arabidopsis thaliana GN=PPC1 PE=1 SV=1	3440	sp|CAPP1|ARATHQ9MAH0 Phosphoenolpyruvate carboxylase 1 OS=Arabidopsis thaliana GN=PPC1 PE=1 SV=1	CAPP1	1.33e-106	100	1840.85	971	737
TRINITY_DN16190_c0_g3_i6	ARATHQ9MAH0 Phosphoenolpyruvate carboxylase 1 OS=Arabidopsis thaliana GN=PPC1 PE=1 SV=1	2306	sp|CAPP1|ARATHQ9MAH0 Phosphoenolpyruvate carboxylase 1 OS=Arabidopsis thaliana GN=PPC1 PE=1 SV=1	CAPP1	1.34e-106	100	1331.62	678	467
TRINITY_DN16190_c0_g3_i9	ARATHQ9MAH0 Phosphoenolpyruvate carboxylase 1 OS=Arabidopsis thaliana GN=PPC1 PE=1 SV=1	3428	sp|CAPP1|ARATHQ9MAH0 Phosphoenolpyruvate carboxylase 1 OS=Arabidopsis thaliana GN=PPC1 PE=1 SV=1	CAPP1	1.34e-106	100	1898.63	967	742
TRINITY_DN43951_c0_g1_i1	ARATHQ9MAJ9 OS=Arabidopsis thaliana PE=3 SV=1	267	tr|Q9MAJ9|ARATHQ9MAJ9 F27F5.18 OS=Arabidopsis thaliana PE=3 SV=1	Q9MAJ9	1.34e-106	100	53.5286	26	25
TRINITY_DN16149_c0_g1_i2	ARATHQ9S7D7 RNA-binding 16955-18423 OS=Arabidopsis thaliana GN= PE=4 SV=1	228	tr|Q9S7D7|ARATHQ9S7D7 Putative RNA-binding protein; 16955-18423 OS=Arabidopsis thaliana GN=F14G6.6 PE=4 SV=1	Q9S7D7	1.34e-106	100	88.5817	46	44
TRINITY_DN2750_c0_g1_i1	ARATHQ9SA54 OS=Arabidopsis thaliana GN= PE=4 SV=1	551	tr|A0A0R0KK08|SOYBNA0A0R0KK08 Uncharacterized protein (Fragment) OS=Glycine max GN=GLYMA_03G1548002 PE=4 SV=1	A0A0R0KK08	1.35e-106	99	101.679	50	50
TRINITY_DN46360_c0_g1_i1	ARATHQ9SJZ8 non-LTR retroelement reverse transcriptase OS=Arabidopsis thaliana PE=4 SV=1	237	tr|Q9SJZ8|ARATHQ9SJZ8 Putative non-LTR retroelement reverse transcriptase OS=Arabidopsis thaliana PE=4 SV=1	Q9SJZ8	1.35e-106	97.9798	48.521	73	36
TRINITY_DN15147_c0_g1_i1	ARATHQ9SK50 TIC chloroplastic OS=Arabidopsis thaliana GN=TIC55 PE=1 SV=1	263	tr|V4UBR3|9ROSIV4UBR3 Uncharacterized protein OS=Citrus clementina GN=CICLE_v10007965mg PE=4 SV=1	V4UBR3	1.35e-106	96.1538	74.3294	31	31
TRINITY_DN19762_c0_g1_i1	ARATHQ9SL06 retroelement pol poly OS=Arabidopsis thaliana GN=At2g05610 PE=4 SV=1	305	tr|A0A0S3SJ17|PHAANA0A0S3SJ17 Uncharacterized protein (Fragment) OS=Vigna angularis var. angularis GN=Vigan.07G161900 PE=4 SV=1	A0A0S3SJ17	1.35e-106	100	122.094	94	72
TRINITY_DN35553_c0_g1_i1	ARATHQ9SL06 retroelement pol poly OS=Arabidopsis thaliana GN=At2g05610 PE=4 SV=1	234	tr|Q9SL06|ARATHQ9SL06 Putative retroelement pol polyprotein OS=Arabidopsis thaliana GN=At2g05610 PE=4 SV=1	Q9SL06	1.35e-106	95.4545	120.168	78	66
TRINITY_DN52446_c0_g1_i1	ARATHQ9SL06 retroelement pol poly OS=Arabidopsis thaliana GN=At2g05610 PE=4 SV=1	306	tr|Q9SL06|ARATHQ9SL06 Putative retroelement pol polyprotein OS=Arabidopsis thaliana GN=At2g05610 PE=4 SV=1	Q9SL06	1.35e-106	97.1519	87.4261	100	61
TRINITY_DN13856_c1_g1_i1	ARATHQ9SLF0 retroelement pol poly OS=Arabidopsis thaliana GN=At2g16670 PE=4 SV=1	1856	tr|A5AE14|VITVIA5AE14 Putative uncharacterized protein OS=Vitis vinifera GN=VITISV_036538 PE=4 SV=1	A5AE14	1.35e-106	95.935	132.88	316	157
TRINITY_DN49245_c0_g1_i1	ARATHQ9SLF0 retroelement pol poly OS=Arabidopsis thaliana GN=At2g16670 PE=4 SV=1	308	tr|A5BQ62|VITVIA5BQ62 Putative uncharacterized protein OS=Vitis vinifera GN=VITISV_040310 PE=4 SV=1	A5BQ62	1.35e-106	96.6229	152.525	101	81
TRINITY_DN50122_c0_g1_i1	ARATHQ9SLF0 retroelement pol poly OS=Arabidopsis thaliana GN=At2g16670 PE=4 SV=1	267	tr|A5B919|VITVIA5B919 Putative uncharacterized protein OS=Vitis vinifera GN=VITISV_002640 PE=4 SV=1	A5B919	1.36e-106	97.5904	74.7146	130	61
TRINITY_DN6850_c0_g2_i1	ARATHQ9SN86 Malate chloroplastic OS=Arabidopsis thaliana GN=At3g47520 PE=1 SV=1	1894	tr|A0A0R0HW29|SOYBNA0A0R0HW29 Uncharacterized protein OS=Glycine max GN=GLYMA_10G197700 PE=4 SV=1	A0A0R0HW29	1.36e-106	100	824.313	436	418
TRINITY_DN1015_c0_g1_i1	ARATHQ9SQW9 retroelement pol poly OS=Arabidopsis thaliana GN= PE=4 SV=1	2525	tr|Q9SQW9|ARATHQ9SQW9 Putative retroelement pol polyprotein OS=Arabidopsis thaliana GN=F23H6.1 PE=4 SV=1	Q9SQW9	1.36e-106	98.3871	269.626	215	153
TRINITY_DN21200_c0_g1_i1	ARATHQ9SQW9 retroelement pol poly OS=Arabidopsis thaliana GN= PE=4 SV=1	746	tr|A0A0L9TLA6|PHAANA0A0L9TLA6 Uncharacterized protein OS=Phaseolus angularis GN=LR48_Vigan01g081600 PE=4 SV=1	A0A0L9TLA6	1.36e-106	96.6597	45.4394	90	42
TRINITY_DN29823_c0_g1_i1	ARATHQ9SQW9 retroelement pol poly OS=Arabidopsis thaliana GN= PE=4 SV=1	348	tr|A0A0L9VIM9|PHAANA0A0L9VIM9 Uncharacterized protein OS=Phaseolus angularis GN=LR48_Vigan10g065900 PE=4 SV=1	A0A0L9VIM9	1.36e-106	96.3115	172.17	115	96
TRINITY_DN30917_c0_g1_i1	ARATHQ9SQW9 retroelement pol poly OS=Arabidopsis thaliana GN= PE=4 SV=1	222	tr|A0A0L9VIM9|PHAANA0A0L9VIM9 Uncharacterized protein OS=Phaseolus angularis GN=LR48_Vigan10g065900 PE=4 SV=1	A0A0L9VIM9	1.36e-106	97.561	99.7525	73	59
TRINITY_DN32763_c0_g1_i1	ARATHQ9SQW9 retroelement pol poly OS=Arabidopsis thaliana GN= PE=4 SV=1	311	tr|Q9SQW9|ARATHQ9SQW9 Putative retroelement pol polyprotein OS=Arabidopsis thaliana GN=F23H6.1 PE=4 SV=1	Q9SQW9	1.37e-106	100	93.2041	66	49
TRINITY_DN39015_c0_g1_i1	ARATHQ9SQW9 retroelement pol poly OS=Arabidopsis thaliana GN= PE=4 SV=1	769	tr|Q9SQW9|ARATHQ9SQW9 Putative retroelement pol polyprotein OS=Arabidopsis thaliana GN=F23H6.1 PE=4 SV=1	Q9SQW9	1.37e-106	96.5132	113.235	84	67
TRINITY_DN54443_c0_g1_i1	ARATHQ9SQW9 retroelement pol poly OS=Arabidopsis thaliana GN= PE=4 SV=1	311	tr|A0A0S3RTA1|PHAANA0A0S3RTA1 Uncharacterized protein (Fragment) OS=Vigna angularis var. angularis GN=Vigan.04G105300 PE=4 SV=1	A0A0S3RTA1	1.37e-106	100	65.0846	69	43
TRINITY_DN13561_c1_g1_i1	ARATHQ9SV60 Xyloglucan endotransglucosylase hydrolase 2 OS=Arabidopsis thaliana GN=XTH2 PE=2 SV=1	1688	sp|XTH2|ARATHQ9SV60 Xyloglucan endotransglucosylase/hydrolase protein 2 OS=Arabidopsis thaliana GN=XTH2 PE=2 SV=1	XTH2	1.37e-106	100	310.842	171	96
TRINITY_DN8631_c0_g1_i1	ARATHQ9SVH1 Cell-cell signaling csgA-like OS=Arabidopsis thaliana GN= PE=4 SV=1	248	tr|Q9SVH1|ARATHQ9SVH1 Cell-cell signaling protein csgA-like OS=Arabidopsis thaliana GN=F21C20.110 PE=4 SV=1	Q9SVH1	1.37e-106	95.8763	73.1738	37	37
TRINITY_DN23995_c0_g1_i1	ARATHQ9SY70 At1g10280 OS=Arabidopsis thaliana GN=At1g10280 PE=2 SV=1	342	tr|A0A0B2RZ05|GLYSOA0A0B2RZ05 Uncharacterized protein OS=Glycine soja GN=glysoja_020769 PE=4 SV=1	A0A0B2RZ05	1.37e-106	98.4962	90.1225	63	53
TRINITY_DN28255_c0_g1_i1	ARATHQ9TJZ2 RNA polymerase (Fragment) OS=Arabidopsis thaliana GN=rpoC1 beta subunit PE=4 SV=1	204	tr|Q9TJZ2|ARATHQ9TJZ2 RNA polymerase (Fragment) OS=Arabidopsis thaliana GN=rpoC1/ beta' subunit PE=4 SV=1	Q9TJZ2	1.37e-106	100	129.413	67	64
TRINITY_DN54241_c0_g1_i1	ARATHQ9XFH4 ATP-dependent DNA helicase DDM1 OS=Arabidopsis thaliana GN=DDM1 PE=1 SV=1	268	sp|DDM1|ARATHQ9XFH4 ATP-dependent DNA helicase DDM1 OS=Arabidopsis thaliana GN=DDM1 PE=1 SV=1	DDM1	1.37e-106	99.2366	44.2838	25	24
TRINITY_DN39509_c0_g1_i1	ARATHQ9XIG5 OS=Arabidopsis thaliana GN= PE=4 SV=1	209	tr|Q9XIG5|ARATHQ9XIG5 T10P12.3 protein OS=Arabidopsis thaliana GN=T10P12.3 PE=4 SV=1	Q9XIG5	1.37e-106	97.4026	90.5077	61	47
TRINITY_DN50192_c0_g1_i1	ARATHQ9ZPF9 OS=Arabidopsis thaliana GN= PE=4 SV=1	553	tr|Q9ZPF9|ARATHQ9ZPF9 F5K24.1 protein OS=Arabidopsis thaliana GN=F5K24.1 PE=4 SV=1	Q9ZPF9	1.38e-106	97.6087	88.9669	73	54
TRINITY_DN47263_c0_g1_i1	ARATHQ9ZPG3 OS=Arabidopsis thaliana GN= PE=4 SV=1	212	tr|Q9ZPG3|ARATHQ9ZPG3 F5K24.2 protein OS=Arabidopsis thaliana GN=F5K24.2 PE=4 SV=1	Q9ZPG3	1.38e-106	96.5517	91.2781	69	58
TRINITY_DN53416_c0_g1_i1	ARATHQ9ZQN0 retroelement pol poly OS=Arabidopsis thaliana GN=At2g11140 PE=2 SV=1	246	tr|A5BP26|VITVIA5BP26 Putative uncharacterized protein OS=Vitis vinifera GN=VITISV_034590 PE=4 SV=1	A5BP26	1.38e-106	100	69.3218	76	47
TRINITY_DN13663_c0_g1_i1	ARATHQ9ZUM1 At2g02170 OS=Arabidopsis thaliana GN=At2g02170 PE=1 SV=1	302	tr|R0H3N8|9BRASR0H3N8 Uncharacterized protein OS=Capsella rubella GN=CARUB_v10017100mg PE=4 SV=1	R0H3N8	1.38e-106	97.6331	81.6481	54	46
TRINITY_DN13663_c0_g1_i2	ARATHQ9ZUM1 At2g02170 OS=Arabidopsis thaliana GN=At2g02170 PE=1 SV=1	379	tr|R0H3N8|9BRASR0H3N8 Uncharacterized protein OS=Capsella rubella GN=CARUB_v10017100mg PE=4 SV=1	R0H3N8	1.39e-106	97.6331	80.1073	54	46
TRINITY_DN836_c0_g1_i1	ARATHW8Q7D4 Glycosyltransferase (Fragment) OS=Arabidopsis thaliana GN=AT1G11730 PE=2 SV=1	410	tr|M0TSX3|MUSAMM0TSX3 Uncharacterized protein OS=Musa acuminata subsp. malaccensis PE=4 SV=1	M0TSX3	1.4e-106	96.1656	62.003	86	54
TRINITY_DN29065_c0_g1_i1	ARICOQ000T5 Tyrosine decarboxylase OS=Aristolochia contorta GN=tyrDC PE=3 SV=1	233	tr|Q000T5|ARICOQ000T5 Tyrosine decarboxylase OS=Aristolochia contorta GN=tyrDC PE=3 SV=1	Q000T5	1.4e-106	99.729	152.525	77	70
TRINITY_DN24935_c0_g1_i1	ARTANA9LSF0 Ubiquitin (Fragment) OS=Artemisia annua GN=UBQ PE=2 SV=1	498	tr|A9LSF0|ARTANA9LSF0 Ubiquitin (Fragment) OS=Artemisia annua GN=UBQ PE=2 SV=1	A9LSF0	1.41e-106	100	80.4925	49	40
TRINITY_DN53873_c0_g1_i1	ARTANQ43319 3-hydroxy-3-methylglutaryl coenzyme A reductase OS=Artemisia annua GN=AHM4 PE=2 SV=1	256	tr|Q43319|ARTANQ43319 3-hydroxy-3-methylglutaryl coenzyme A reductase OS=Artemisia annua GN=AHM4 PE=2 SV=1	Q43319	1.41e-106	98.5294	53.1434	22	22
TRINITY_DN8463_c0_g1_i1	ARUDOA0A0A8XT84 Pco110570 OS=Arundo donax PE=4 SV=1	479	tr|A0A0A8XT84|ARUDOA0A0A8XT84 Pco110570 OS=Arundo donax PE=4 SV=1	A0A0A8XT84	1.42e-106	95.1149	152.14	96	93
TRINITY_DN8463_c0_g2_i1	ARUDOA0A0A8XT84 Pco110570 OS=Arundo donax PE=4 SV=1	464	tr|A0A0A8XT84|ARUDOA0A0A8XT84 Pco110570 OS=Arundo donax PE=4 SV=1	A0A0A8XT84	1.42e-106	95.1149	150.984	96	93
TRINITY_DN24079_c0_g1_i1	ARUDOA0A0A8XUS5 Pco068483 OS=Arundo donax PE=4 SV=1	262	tr|A0A0A8XUS5|ARUDOA0A0A8XUS5 Pco068483 OS=Arundo donax PE=4 SV=1	A0A0A8XUS5	1.42e-106	98.1013	54.299	29	27
TRINITY_DN48990_c0_g1_i1	ARUDOA0A0A8YAF6 OS=Arundo donax PE=4 SV=1	775	tr|M0TDB9|MUSAMM0TDB9 Uncharacterized protein OS=Musa acuminata subsp. malaccensis PE=4 SV=1	M0TDB9	1.42e-106	98.9011	47.3654	22	22
TRINITY_DN29767_c0_g1_i1	ARUDOA0A0A8ZNJ6 60S ribosomal L29 OS=Arundo donax PE=4 SV=1	265	tr|K7MBB7|SOYBNK7MBB7 Uncharacterized protein OS=Glycine max PE=4 SV=1	K7MBB7	1.44e-106	97.561	65.4698	36	31
TRINITY_DN31433_c0_g1_i1	ARUDOA0A0A9BIS9 Uncharacterized protein OS=Arundo donax PE=4 SV=1	429	tr|A0A0A9BIS9|ARUDOA0A0A9BIS9 Uncharacterized protein OS=Arundo donax PE=4 SV=1	A0A0A9BIS9	1.44e-106	97.7778	189.889	118	101
TRINITY_DN9185_c0_g1_i1	ARUDOA0A0A9CDT9 PI-4KBETA1 (PHOSPHATIDYLINOSITOL 4-OH KINASE BETA1) OS=Arundo donax PE=4 SV=1	1297	tr|A0A0A9CDT9|ARUDOA0A0A9CDT9 PI-4KBETA1 (PHOSPHATIDYLINOSITOL 4-OH KINASE BETA1) OS=Arundo donax PE=4 SV=1	A0A0A9CDT9	1.46e-106	98.7179	127.872	65	61
TRINITY_DN9185_c0_g1_i2	ARUDOA0A0A9CDT9 PI-4KBETA1 (PHOSPHATIDYLINOSITOL 4-OH KINASE BETA1) OS=Arundo donax PE=4 SV=1	1215	tr|A0A0A9CDT9|ARUDOA0A0A9CDT9 PI-4KBETA1 (PHOSPHATIDYLINOSITOL 4-OH KINASE BETA1) OS=Arundo donax PE=4 SV=1	A0A0A9CDT9	1.46e-106	98.7179	167.162	98	94
TRINITY_DN17942_c0_g1_i1	ARUDOA0A0A9CPP1 Omega-3 fatty acid desaturase OS=Arundo donax PE=4 SV=1	417	tr|A0A0E0BEE0|9ORYZA0A0E0BEE0 Uncharacterized protein OS=Oryza glumipatula PE=4 SV=1	A0A0E0BEE0	1.46e-106	100	60.077	29	29
TRINITY_DN40350_c0_g1_i1	ARUDOA0A0A9CTZ1 Phospho-2-dehydro-3-deoxyheptonate aldolase 1 OS=Arundo donax PE=4 SV=1	735	tr|A0A0A9CTZ1|ARUDOA0A0A9CTZ1 Phospho-2-dehydro-3-deoxyheptonate aldolase 1 OS=Arundo donax PE=4 SV=1	A0A0A9CTZ1	1.46e-106	100	44.2838	20	20
TRINITY_DN38301_c0_g1_i1	ARUDOA0A0A9D0P4 OPT4 OS=Arundo donax PE=4 SV=1	754	tr|V7AVJ7|PHAVUV7AVJ7 Uncharacterized protein OS=Phaseolus vulgaris GN=PHAVU_009G145300g PE=4 SV=1	V7AVJ7	1.46e-106	97.9592	328.561	201	178
TRINITY_DN13352_c0_g2_i1	ARUDOA0A0A9D9Q4 Uncharacterized protein OS=Arundo donax PE=4 SV=1	217	tr|A0A0A9D9Q4|ARUDOA0A0A9D9Q4 Uncharacterized protein OS=Arundo donax PE=4 SV=1	A0A0A9D9Q4	1.47e-106	95.6204	44.669	27	22
TRINITY_DN41719_c0_g1_i1	ARUDOA0A0A9DL35 roT2 OS=Arundo donax PE=4 SV=1	418	tr|M0Y4D0|HORVDM0Y4D0 Uncharacterized protein OS=Hordeum vulgare var. distichum PE=4 SV=1	M0Y4D0	1.49e-106	97.2527	43.8986	23	23
TRINITY_DN16188_c1_g4_i1	ARUDOA0A0A9DLB0 60S ribosomal L32 OS=Arundo donax PE=4 SV=1	522	tr|I3SC59|LOTJAI3SC59 Uncharacterized protein OS=Lotus japonicus PE=2 SV=1	I3SC59	1.49e-106	100	86.2705	43	43
TRINITY_DN47416_c0_g1_i1	ARUDOA0A0A9DR99 DNA-directed RNA polymerase II 19 kDa polypeptide OS=Arundo donax PE=4 SV=1	433	tr|A0A0A9DR99|ARUDOA0A0A9DR99 DNA-directed RNA polymerase II 19 kDa polypeptide OS=Arundo donax PE=4 SV=1	A0A0A9DR99	1.49e-106	100	44.2838	50	31
TRINITY_DN47561_c0_g1_i1	ARUDOA0A0A9DTX7 Pco067871 OS=Arundo donax PE=4 SV=1	356	tr|A0A0A9DTX7|ARUDOA0A0A9DTX7 Pco067871 OS=Arundo donax PE=4 SV=1	A0A0A9DTX7	1.49e-106	95.6349	65.855	71	46
TRINITY_DN13193_c0_g1_i2	ARUDOA0A0A9EEB7 GBSSIIa OS=Arundo donax PE=4 SV=1	813	tr|A0A0A9EEB7|ARUDOA0A0A9EEB7 GBSSIIa OS=Arundo donax PE=4 SV=1	A0A0A9EEB7	1.49e-106	100	76.6406	55	43
TRINITY_DN9265_c0_g1_i1	ARUDOA0A0A9EHN0 Fructose-bisphosphate aldolase OS=Arundo donax PE=4 SV=1	701	tr|A0A0A9EHN0|ARUDOA0A0A9EHN0 Fructose-bisphosphate aldolase OS=Arundo donax PE=4 SV=1	A0A0A9EHN0	1.5e-106	98.8095	215.312	109	106
TRINITY_DN15672_c1_g3_i1	ARUDOA0A0A9EVQ6 NADH-ubiquinone oxidoreductase 20 kDa subunit OS=Arundo donax PE=3 SV=1	876	tr|W5DCT1|WHEATW5DCT1 Uncharacterized protein OS=Triticum aestivum PE=4 SV=1	W5DCT1	1.5e-106	99.115	65.4698	46	44
TRINITY_DN36749_c0_g1_i1	ARUDOA0A0A9FKQ8 Pco093519b OS=Arundo donax PE=4 SV=1	237	tr|A0A0A9FKQ8|ARUDOA0A0A9FKQ8 Pco093519b OS=Arundo donax PE=4 SV=1	A0A0A9FKQ8	1.5e-106	96.4876	154.836	78	77
TRINITY_DN33216_c0_g1_i1	ARUDOA0A0A9GDY2 Catalytic hydrolase OS=Arundo donax PE=4 SV=1	507	tr|A0A0S3SX18|PHAANA0A0S3SX18 Uncharacterized protein OS=Vigna angularis var. angularis GN=Vigan.09G067800 PE=4 SV=1	A0A0S3SX18	1.51e-106	100	53.5286	29	25
TRINITY_DN6801_c0_g1_i1	ARUDOA0A0A9ID70 NADK2 OS=Arundo donax PE=3 SV=1	1042	tr|V7AVY2|PHAVUV7AVY2 Uncharacterized protein OS=Phaseolus vulgaris GN=PHAVU_009G129600g PE=3 SV=1	V7AVY2	1.51e-106	100	291.582	139	138
TRINITY_DN54147_c0_g1_i1	ARUDOA0A0A9INX9 Gdh1 OS=Arundo donax PE=4 SV=1	256	tr|A0A0A9INX9|ARUDOA0A0A9INX9 Gdh1 OS=Arundo donax PE=4 SV=1	A0A0A9INX9	1.51e-106	100	41.5874	22	20
TRINITY_DN7719_c0_g1_i1	ARUDOA0A0A9J5L1 Peptidyl-prolyl cis-trans isomerase OS=Arundo donax PE=3 SV=1	657	tr|A0A0A9J5L1|ARUDOA0A0A9J5L1 Peptidyl-prolyl cis-trans isomerase OS=Arundo donax PE=3 SV=1	A0A0A9J5L1	1.51e-106	99.373	162.155	82	79
TRINITY_DN3886_c0_g1_i1	ARUDOA0A0A9J8H3 40S ribosomal S24 OS=Arundo donax PE=4 SV=1	529	tr|A0A0A9LYP8|ARUDOA0A0A9LYP8 Uncharacterized protein OS=Arundo donax PE=4 SV=1	A0A0A9LYP8	1.54e-106	95.7746	72.4034	49	42
TRINITY_DN26655_c0_g1_i1	ARUDOA0A0A9JHJ0 Tubulin beta OS=Arundo donax PE=4 SV=1	440	tr|A0A0A9JHJ0|ARUDOA0A0A9JHJ0 Tubulin beta chain, putative OS=Arundo donax PE=4 SV=1	A0A0A9JHJ0	1.55e-106	96.4912	76.2554	35	35
TRINITY_DN16382_c0_g2_i1	ARUDOA0A0A9JMS0 Fructose-6-phosphate-2-kinase fructose- 6-bisphosphatase OS=Arundo donax PE=4 SV=1	403	tr|M4DGC9|BRARPM4DGC9 Uncharacterized protein OS=Brassica rapa subsp. pekinensis GN=Bra015552 PE=4 SV=1	M4DGC9	1.57e-106	100	126.716	117	81
TRINITY_DN38373_c0_g1_i1	ARUDOA0A0A9JPW5 EXPA5 OS=Arundo donax PE=3 SV=1	440	tr|A0A0A9JPW5|ARUDOA0A0A9JPW5 EXPA5 OS=Arundo donax PE=3 SV=1	A0A0A9JPW5	1.57e-106	97.9592	53.5286	30	27
TRINITY_DN51750_c0_g1_i1	ARUDOA0A0A9JSY7 Transcription initiation factor IIB OS=Arundo donax PE=4 SV=1	359	tr|A0A0A9JSY7|ARUDOA0A0A9JSY7 Transcription initiation factor IIB OS=Arundo donax PE=4 SV=1	A0A0A9JSY7	1.57e-106	100	44.669	21	21
TRINITY_DN15121_c1_g1_i1	ARUDOA0A0A9KEN3 MGC97603 OS=Arundo donax PE=4 SV=1	648	tr|A0A0A9KEN3|ARUDOA0A0A9KEN3 Psmd14, MGC97603 OS=Arundo donax PE=4 SV=1	A0A0A9KEN3	1.57e-106	96.1538	172.94	86	84
TRINITY_DN51339_c0_g1_i1	ARUDOA0A0A9KGS3 Alpha-amylase OS=Arundo donax PE=3 SV=1	482	tr|A0A0A9KGS3|ARUDOA0A0A9KGS3 Alpha-amylase OS=Arundo donax PE=3 SV=1	A0A0A9KGS3	1.57e-106	100	308.145	160	154
TRINITY_DN49493_c0_g1_i1	ARUDOA0A0A9KNT2 PAS2 OS=Arundo donax PE=4 SV=1	524	tr|A0A0D2SIK1|GOSRAA0A0D2SIK1 Uncharacterized protein OS=Gossypium raimondii GN=B456_007G233000 PE=4 SV=1	A0A0D2SIK1	1.57e-106	99.2857	62.7734	35	28
TRINITY_DN53999_c0_g1_i1	ARUDOA0A0A9LI62 CBL2-2 OS=Arundo donax PE=4 SV=1	243	tr|A0A0A9KG98|ARUDOA0A0A9KG98 Uncharacterized protein OS=Arundo donax PE=4 SV=1	A0A0A9KG98	1.57e-106	97.7273	52.7582	39	30
TRINITY_DN29170_c0_g1_i1	ARUDOA0A0A9LX71 BOU OS=Arundo donax PE=3 SV=1	256	tr|A0A0A9LX71|ARUDOA0A0A9LX71 BOU OS=Arundo donax PE=3 SV=1	A0A0A9LX71	1.57e-106	97.7273	51.9878	26	26
TRINITY_DN27288_c0_g1_i1	ARUDOA0A0A9MP41 Uncharacterized protein OS=Arundo donax PE=4 SV=1	243	tr|A0A0A9MP41|ARUDOA0A0A9MP41 Uncharacterized protein OS=Arundo donax PE=4 SV=1	A0A0A9MP41	1.57e-106	99.1597	40.0466	34	23
TRINITY_DN42516_c0_g1_i1	ARUDOA0A0A9MUE3 Uncharacterized protein OS=Arundo donax PE=4 SV=1	215	tr|A0A0A9MUE3|ARUDOA0A0A9MUE3 Uncharacterized protein OS=Arundo donax PE=4 SV=1	A0A0A9MUE3	1.57e-106	98.6301	47.3654	43	29
TRINITY_DN8493_c0_g2_i1	ARUDOA0A0A9N8W1 Cl525_1a OS=Arundo donax PE=4 SV=1	774	tr|A0A0A9P5W1|ARUDOA0A0A9P5W1 Uncharacterized protein OS=Arundo donax PE=4 SV=1	A0A0A9P5W1	1.57e-106	95.064	57.7658	26	26
TRINITY_DN29873_c0_g1_i1	ARUDOA0A0A9NBB8 AROF OS=Arundo donax PE=4 SV=1	864	tr|A0A068VGU2|COFCAA0A068VGU2 Uncharacterized protein OS=Coffea canephora GN=GSCOC_T00002193001 PE=4 SV=1	A0A068VGU2	1.58e-106	96.3235	67.3958	45	34
TRINITY_DN49761_c0_g1_i1	ARUDOA0A0A9NI99 26S protease regulatory subunit S10B OS=Arundo donax PE=4 SV=1	391	tr|B4FY92|MAIZEB4FY92 Uncharacterized protein OS=Zea mays PE=2 SV=1	B4FY92	1.59e-106	95.9732	99.7525	51	50
TRINITY_DN45928_c0_g1_i1	ARUDOA0A0A9P0E0 Pre-mRNA-splicing factor ATP-dependent RNA helicase OS=Arundo donax PE=4 SV=1	434	tr|A0A0A9P0E0|ARUDOA0A0A9P0E0 Pre-mRNA-splicing factor ATP-dependent RNA helicase OS=Arundo donax PE=4 SV=1	A0A0A9P0E0	1.59e-106	100	290.812	144	142
TRINITY_DN35989_c0_g1_i1	ARUDOA0A0A9QQF2 Uncharacterized protein OS=Arundo donax PE=4 SV=1	563	tr|A0A0A9QQF2|ARUDOA0A0A9QQF2 Uncharacterized protein OS=Arundo donax PE=4 SV=1	A0A0A9QQF2	1.61e-106	99.5556	44.669	28	23
TRINITY_DN45278_c0_g1_i1	ARUDOA0A0A9QVX6 Tbp2 OS=Arundo donax PE=3 SV=1	376	tr|I1N880|SOYBNI1N880 Uncharacterized protein OS=Glycine max PE=3 SV=1	I1N880	1.62e-106	96.3415	254.988	124	124
TRINITY_DN40967_c0_g1_i1	ARUDOA0A0A9R6P8 Beta-catenin 1 OS=Arundo donax PE=4 SV=1	469	tr|A0A0A9R6P8|ARUDOA0A0A9R6P8 Beta-catenin-like protein 1 OS=Arundo donax PE=4 SV=1	A0A0A9R6P8	1.62e-106	95.2381	41.9726	19	18
TRINITY_DN28189_c0_g1_i1	ARUDOA0A0A9RRJ5 GME2 OS=Arundo donax PE=4 SV=1	388	tr|I1L1U9|SOYBNI1L1U9 Uncharacterized protein OS=Glycine max PE=4 SV=1	I1L1U9	1.63e-106	95	62.003	32	31
TRINITY_DN4956_c0_g1_i1	ARUDOA0A0A9RRJ5 GME2 OS=Arundo donax PE=4 SV=1	589	tr|A0A0A9RRJ5|ARUDOA0A0A9RRJ5 GME2 OS=Arundo donax PE=4 SV=1	A0A0A9RRJ5	1.64e-106	98.4127	165.236	82	81
TRINITY_DN4956_c0_g2_i1	ARUDOA0A0A9RRJ5 GME2 OS=Arundo donax PE=4 SV=1	588	tr|A0A0A9RRJ5|ARUDOA0A0A9RRJ5 GME2 OS=Arundo donax PE=4 SV=1	A0A0A9RRJ5	1.65e-106	98.4127	165.236	82	81
TRINITY_DN44510_c0_g1_i1	ARUDOA0A0A9V4D2 GME2 OS=Arundo donax PE=4 SV=1	320	tr|A0A0A9V4D2|ARUDOA0A0A9V4D2 GME2 OS=Arundo donax PE=4 SV=1	A0A0A9V4D2	1.67e-106	99.3631	44.669	21	21
TRINITY_DN13672_c0_g1_i1	ARUDOA0A0A9VWJ8 Uncharacterized protein OS=Arundo donax PE=4 SV=1	1031	tr|A0A0A9VWJ8|ARUDOA0A0A9VWJ8 Uncharacterized protein OS=Arundo donax PE=4 SV=1	A0A0A9VWJ8	1.67e-106	97.6744	47.3654	43	29
TRINITY_DN38043_c0_g1_i1	ASPOFQ2AA09 Retrotransposon gag OS=Asparagus officinalis GN= PE=4 SV=1	711	tr|U5CUI2|AMBTCU5CUI2 Uncharacterized protein OS=Amborella trichopoda GN=AMTR_s04947p00003620 PE=4 SV=1	U5CUI2	1.67e-106	100	126.331	160	98
TRINITY_DN51883_c0_g1_i1	ASTMEA0A075DZG2 Squalene epoxidase OS=Astragalus membranaceus GN=SE PE=2 SV=1	270	tr|I1KL88|SOYBNI1KL88 Uncharacterized protein OS=Glycine max GN=GLYMA_07G185500 PE=4 SV=1	I1KL88	1.68e-106	98.3193	190.66	90	88
TRINITY_DN13008_c0_g1_i4	ASTMEA0A075EAU8 Mevalonate diphosphate decarboxylase OS=Astragalus membranaceus PE=2 SV=1	1546	tr|A0A0S3SLI2|PHAANA0A0S3SLI2 Uncharacterized protein OS=Vigna angularis var. angularis GN=Vigan.08G023700 PE=4 SV=1	A0A0S3SLI2	1.68e-106	98.1818	522.316	267	261
TRINITY_DN12986_c0_g2_i1	ASTMEA0A075EBV0 3-hydroxy-3-methylglutaryl coenzyme A synthase OS=Astragalus membranaceus PE=2 SV=1	204	tr|A0A075EBV0|ASTMEA0A075EBV0 3-hydroxy-3-methylglutaryl coenzyme A synthase OS=Astragalus membranaceus PE=2 SV=1	A0A075EBV0	1.68e-106	98.5849	63.929	33	32
TRINITY_DN14965_c0_g1_i2	ASTMEL0APA6 UDP-glucose pyrophosphorylase 1 OS=Astragalus membranaceus GN=UGP1 PE=2 SV=1	828	tr|I1MBR7|SOYBNI1MBR7 Uncharacterized protein OS=Glycine max GN=GLYMA_14G210700 PE=4 SV=1	I1MBR7	1.68e-106	97.2431	351.673	203	197
TRINITY_DN20891_c0_g2_i1	ATRCAH2DPZ7 Phosphoethanolamine N-methyltransferase OS=Atriplex canescens PE=2 SV=1	220	tr|H2DPZ7|ATRCAH2DPZ7 Phosphoethanolamine N-methyltransferase OS=Atriplex canescens PE=2 SV=1	H2DPZ7	1.68e-106	96.8363	94.7449	45	44
TRINITY_DN15582_c1_g1_i1	AUXPRA0A087SA15 40S ribosomal S14-3 OS=Auxenochlorella protothecoides GN=F751_4213 PE=3 SV=1	420	tr|W5B7A5|WHEATW5B7A5 Uncharacterized protein OS=Triticum aestivum PE=4 SV=1	W5B7A5	1.69e-106	97.9104	51.6026	30	25
TRINITY_DN32410_c0_g1_i1	AUXPRA0A087SKG6 60S ribosomal L6 OS=Auxenochlorella protothecoides GN=F751_4713 PE=4 SV=1	315	tr|A0A087SKG6|AUXPRA0A087SKG6 60S ribosomal protein L6 OS=Auxenochlorella protothecoides GN=F751_4713 PE=4 SV=1	A0A087SKG6	1.69e-106	99.3421	45.4394	31	24
TRINITY_DN27693_c0_g1_i1	AVIMRA0A0C5D269 Isolate c019_ serine threonine- kinase HT1 (Fragment) OS=Avicennia marina marina PE=4 SV=1	377	tr|I1M231|SOYBNI1M231 Uncharacterized protein OS=Glycine max GN=GLYMA_13G238400 PE=4 SV=1	I1M231	1.7e-106	100	68.1662	48	38
TRINITY_DN1117_c0_g2_i1	AVIMRU3MZQ5 Serine threonine- phosphatase 2A 65 kDa regulatory subunit A beta isoform (Fragment) OS=Avicennia marina marina PE=4 SV=1	218	tr|U3MZQ5|AVIMRU3MZQ5 Serine/threonine-protein phosphatase 2A 65 kDa regulatory subunit A beta isoform (Fragment) OS=Avicennia marina subsp. marina PE=4 SV=1	U3MZQ5	1.7e-106	99.0566	132.88	72	68
TRINITY_DN3738_c0_g1_i1	AZAINL7WPV3 Squalene epoxidase 1 OS=Azadirachta indica GN=MOF1 PE=2 SV=1	298	tr|A0A0R0EZ87|SOYBNA0A0R0EZ87 Uncharacterized protein OS=Glycine max GN=GLYMA_18G118100 PE=4 SV=1	A0A0R0EZ87	1.7e-106	97.7169	154.066	100	84
TRINITY_DN33446_c0_g1_i1	BASSCA0A0G2UZ13 Cytochrome P450 76AD1 (Fragment) OS=Bassia scoparia PE=2 SV=1	225	tr|V7AP79|PHAVUV7AP79 Uncharacterized protein OS=Phaseolus vulgaris GN=PHAVU_010G012700g PE=3 SV=1	V7AP79	1.7e-106	98.7342	102.064	60	55
TRINITY_DN35322_c0_g1_i1	BATMAA0A068BBP5 Orf142 OS=Batis maritima GN=orf142 PE=4 SV=1	234	tr|A0A068BBP5|BATMAA0A068BBP5 Orf142 OS=Batis maritima GN=orf142 PE=4 SV=1	A0A068BBP5	1.7e-106	98.1884	53.1434	79	46
TRINITY_DN43477_c0_g1_i1	BATMAA0A068BBW3 Orf101b OS=Batis maritima GN=orf101b PE=4 SV=1	367	tr|A0A068BBW3|BATMAA0A068BBW3 Orf101b OS=Batis maritima GN=orf101b PE=4 SV=1	A0A068BBW3	1.7e-106	100	125.561	69	63
TRINITY_DN21331_c0_g1_i1	BETPLH9CNK3 Squamosa promoter binding -like 8 OS=Betula platyphylla GN=SPL8 PE=2 SV=1	290	tr|H9CNK3|BETPLH9CNK3 Squamosa promoter binding protein-like 8 OS=Betula platyphylla GN=SPL8 PE=2 SV=1	H9CNK3	1.7e-106	96.3415	46.595	23	21
TRINITY_DN15832_c0_g1_i1	BETPNA0A0N9E0N8 ABC transporter B family member 19 (Fragment) OS=Betula pendula PE=2 SV=1	458	tr|A0A0N9E0N8|BETPNA0A0N9E0N8 ABC transporter B family member 19 (Fragment) OS=Betula pendula PE=2 SV=1	A0A0N9E0N8	1.7e-106	100	72.4034	40	37
TRINITY_DN16421_c2_g2_i1	BETVUA0A0J8ASV6 Uncharacterized protein (Fragment) OS=Beta vulgaris subsp. vulgaris GN=BVRB_033440 PE=4 SV=1	257	tr|A0A0J8ASV6|BETVUA0A0J8ASV6 Uncharacterized protein (Fragment) OS=Beta vulgaris subsp. vulgaris GN=BVRB_033440 PE=4 SV=1	A0A0J8ASV6	1.7e-106	100	85.8853	65	49
TRINITY_DN46982_c0_g1_i1	BETVUA0A0J8B0I3 Uncharacterized protein OS=Beta vulgaris subsp. vulgaris GN=BVRB_031790 PE=4 SV=1	297	tr|A0A0J8B0I3|BETVUA0A0J8B0I3 Uncharacterized protein OS=Beta vulgaris subsp. vulgaris GN=BVRB_031790 PE=4 SV=1	A0A0J8B0I3	1.7e-106	99.2308	62.7734	50	34
TRINITY_DN49667_c0_g1_i1	BETVUA0A0J8B0I3 Uncharacterized protein OS=Beta vulgaris subsp. vulgaris GN=BVRB_031790 PE=4 SV=1	261	tr|A0A0J8B0I3|BETVUA0A0J8B0I3 Uncharacterized protein OS=Beta vulgaris subsp. vulgaris GN=BVRB_031790 PE=4 SV=1	A0A0J8B0I3	1.7e-106	96.2264	44.2838	65	33
TRINITY_DN39984_c0_g1_i1	BETVUA0A0J8BBX4 Uncharacterized protein OS=Beta vulgaris subsp. vulgaris GN=BVRB_5g126850 PE=4 SV=1	312	tr|A0A0J8BBX4|BETVUA0A0J8BBX4 Uncharacterized protein OS=Beta vulgaris subsp. vulgaris GN=BVRB_5g126850 PE=4 SV=1	A0A0J8BBX4	1.7e-106	97.9167	41.2022	20	20
TRINITY_DN16421_c2_g1_i1	BETVUA0A0J8BFL5 Uncharacterized protein OS=Beta vulgaris subsp. vulgaris GN=BVRB_018500 PE=4 SV=1	426	tr|A0A0J8BFL5|BETVUA0A0J8BFL5 Uncharacterized protein OS=Beta vulgaris subsp. vulgaris GN=BVRB_018500 PE=4 SV=1	A0A0J8BFL5	1.7e-106	100	147.902	88	77
TRINITY_DN7519_c0_g1_i1	BETVUA0A0J8BHP9 Uncharacterized protein (Fragment) OS=Beta vulgaris subsp. vulgaris GN=BVRB_037930 PE=4 SV=1	209	tr|A0A0J8BHP9|BETVUA0A0J8BHP9 Uncharacterized protein (Fragment) OS=Beta vulgaris subsp. vulgaris GN=BVRB_037930 PE=4 SV=1	A0A0J8BHP9	1.7e-106	95.5285	70.8626	63	46
TRINITY_DN13977_c0_g1_i1	BETVUA0A0J8BIU1 Annexin OS=Beta vulgaris vulgaris GN=BVRB_9g213740 PE=3 SV=1	241	tr|A0A0J8BIU1|BETVUA0A0J8BIU1 Annexin OS=Beta vulgaris subsp. vulgaris GN=BVRB_9g213740 PE=3 SV=1	A0A0J8BIU1	1.7e-106	96.9287	63.1586	35	33
TRINITY_DN41045_c0_g1_i1	BETVUA0A0J8BMN9 Uncharacterized protein OS=Beta vulgaris subsp. vulgaris GN=BVRB_9g212570 PE=4 SV=1	374	tr|A0A0J8BMN9|BETVUA0A0J8BMN9 Uncharacterized protein OS=Beta vulgaris subsp. vulgaris GN=BVRB_9g212570 PE=4 SV=1	A0A0J8BMN9	1.7e-106	98.3871	74.7146	95	60
TRINITY_DN11484_c0_g1_i1	BETVUA0A0J8CVG0 Histone-lysine N-methyltransferase OS=Beta vulgaris vulgaris GN=BVRB_3g052080 PE=4 SV=1	449	tr|A0A0J8CVG0|BETVUA0A0J8CVG0 Histone-lysine N-methyltransferase OS=Beta vulgaris subsp. vulgaris GN=BVRB_3g052080 PE=4 SV=1	A0A0J8CVG0	1.7e-106	96.6667	71.633	29	29
TRINITY_DN52709_c0_g1_i1	BETVUA0A0J8F0Z0 Uncharacterized protein OS=Beta vulgaris subsp. vulgaris GN=BVRB_6g133180 PE=4 SV=1	255	tr|A0A0J8F0Z0|BETVUA0A0J8F0Z0 Uncharacterized protein OS=Beta vulgaris subsp. vulgaris GN=BVRB_6g133180 PE=4 SV=1	A0A0J8F0Z0	1.7e-106	98.0769	45.8246	38	26
TRINITY_DN18315_c0_g1_i1	BETVUA0A0J8F6J9 Dolichyl-diphosphooligosaccharide-- glycosyltransferase subunit DAD1 OS=Beta vulgaris vulgaris GN=BVRB_5g109010 PE=3 SV=1	307	tr|A0A0J8F6J9|BETVUA0A0J8F6J9 Dolichyl-diphosphooligosaccharide--protein glycosyltransferase subunit DAD1 OS=Beta vulgaris subsp. vulgaris GN=BVRB_5g109010 PE=3 SV=1	A0A0J8F6J9	1.7e-106	98.5294	45.8246	21	21
TRINITY_DN46897_c0_g1_i1	BETVUA0A0J8FRJ7 Uncharacterized protein OS=Beta vulgaris subsp. vulgaris GN=BVRB_2g025340 PE=4 SV=1	640	tr|A0A0J8FRJ7|BETVUA0A0J8FRJ7 Uncharacterized protein OS=Beta vulgaris subsp. vulgaris GN=BVRB_2g025340 PE=4 SV=1	A0A0J8FRJ7	1.71e-106	98.3051	199.134	215	136
TRINITY_DN5120_c0_g1_i1	BETVUC6ZKH2 ELF4 OS=Beta vulgaris PE=2 SV=1	326	tr|A0A0K9REU7|SPIOLA0A0K9REU7 Uncharacterized protein OS=Spinacia oleracea GN=SOVF_080550 PE=4 SV=1	A0A0K9REU7	1.71e-106	95.1389	61.2326	28	28
TRINITY_DN5120_c0_g2_i1	BETVUC6ZKH2 ELF4 OS=Beta vulgaris PE=2 SV=1	215	tr|A0A0K9REU7|SPIOLA0A0K9REU7 Uncharacterized protein OS=Spinacia oleracea GN=SOVF_080550 PE=4 SV=1	A0A0K9REU7	1.71e-106	95.1389	61.2326	28	28
TRINITY_DN15032_c0_g1_i1	BETVUJ3SDF5 Ty3 gypsy retrotransposon OS=Beta vulgaris vulgaris PE=4 SV=1	4260	tr|A5AJJ1|VITVIA5AJJ1 Putative uncharacterized protein OS=Vitis vinifera GN=VITISV_043900 PE=4 SV=1	A5AJJ1	1.71e-106	100	551.206	643	387
TRINITY_DN19617_c0_g1_i1	BETVUJ3SDF5 Ty3 gypsy retrotransposon OS=Beta vulgaris vulgaris PE=4 SV=1	288	tr|B5U9V7|LOTJAB5U9V7 Putative uncharacterized protein OS=Lotus japonicus PE=4 SV=1	B5U9V7	1.72e-106	100	66.2402	83	51
TRINITY_DN20564_c0_g1_i1	BETVUJ3SDF5 Ty3 gypsy retrotransposon OS=Beta vulgaris vulgaris PE=4 SV=1	749	tr|A0A0L9VIM9|PHAANA0A0L9VIM9 Uncharacterized protein OS=Phaseolus angularis GN=LR48_Vigan10g065900 PE=4 SV=1	A0A0L9VIM9	1.72e-106	98.5981	186.037	185	126
TRINITY_DN20592_c0_g1_i1	BETVUJ3SDF5 Ty3 gypsy retrotransposon OS=Beta vulgaris vulgaris PE=4 SV=1	512	tr|I3SM81|LOTJAI3SM81 Uncharacterized protein OS=Lotus japonicus PE=2 SV=1	I3SM81	1.72e-106	98.6111	61.6178	45	32
TRINITY_DN29398_c0_g1_i1	BETVUJ3SDF5 Ty3 gypsy retrotransposon OS=Beta vulgaris vulgaris PE=4 SV=1	383	tr|A5ATZ0|VITVIA5ATZ0 Putative uncharacterized protein OS=Vitis vinifera GN=VITISV_013041 PE=4 SV=1	A5ATZ0	1.72e-106	98.5714	126.331	101	77
TRINITY_DN45474_c0_g1_i1	BETVUJ3SDF5 Ty3 gypsy retrotransposon OS=Beta vulgaris vulgaris PE=4 SV=1	322	tr|A0A0L9VKA9|PHAANA0A0L9VKA9 Uncharacterized protein OS=Phaseolus angularis GN=LR48_Vigan10g135800 PE=4 SV=1	A0A0L9VKA9	1.73e-106	99.3631	164.081	107	89
TRINITY_DN47742_c0_g1_i1	BETVUJ3SDF5 Ty3 gypsy retrotransposon OS=Beta vulgaris vulgaris PE=4 SV=1	472	tr|B5U9V7|LOTJAB5U9V7 Putative uncharacterized protein OS=Lotus japonicus PE=4 SV=1	B5U9V7	1.73e-106	97.8261	137.117	125	88
TRINITY_DN49981_c0_g1_i1	BETVUJ3SDF5 Ty3 gypsy retrotransposon OS=Beta vulgaris vulgaris PE=4 SV=1	238	tr|A0A0L9T5E1|PHAANA0A0L9T5E1 Uncharacterized protein OS=Phaseolus angularis GN=LR48_Vigan97s001400 PE=4 SV=1	A0A0L9T5E1	1.73e-106	99.6296	50.0618	31	27
TRINITY_DN12470_c0_g1_i1	BETVUQ1H8M8 B12D OS=Beta vulgaris GN=b12D PE=2 SV=1	2027	tr|C6T215|SOYBNC6T215 Putative uncharacterized protein OS=Glycine max PE=2 SV=1	C6T215	1.73e-106	100	97.8265	51	50
TRINITY_DN12470_c0_g1_i2	BETVUQ1H8M8 B12D OS=Beta vulgaris GN=b12D PE=2 SV=1	1442	tr|A0A0R0KGM3|SOYBNA0A0R0KGM3 Uncharacterized protein OS=Glycine max GN=GLYMA_04G178100 PE=4 SV=1	A0A0R0KGM3	1.73e-106	100	176.792	89	87
TRINITY_DN12470_c0_g1_i3	BETVUQ1H8M8 B12D OS=Beta vulgaris GN=b12D PE=2 SV=1	889	tr|A0A0R0KGM3|SOYBNA0A0R0KGM3 Uncharacterized protein OS=Glycine max GN=GLYMA_04G178100 PE=4 SV=1	A0A0R0KGM3	1.74e-106	100	176.792	89	87
TRINITY_DN33219_c0_g1_i1	BETVUQ40291 ORF167 OS=Beta vulgaris vulgaris GN=orf167b PE=4 SV=1	230	tr|Q40291|BETVUQ40291 ORF167 OS=Beta vulgaris subsp. vulgaris GN=orf167b PE=4 SV=1	Q40291	1.75e-106	100	139.813	76	69
TRINITY_DN16231_c1_g1_i1	BETVUQ42652 Sucrose synthase (Fragment) OS=Beta vulgaris GN=SS1 PE=2 SV=1	2950	sp|SUSY|BETVUQ42652 Sucrose synthase (Fragment) OS=Beta vulgaris GN=SS1 PE=2 SV=1	SUSY	1.75e-106	100	1620.14	805	145
TRINITY_DN16231_c1_g1_i2	BETVUQ42652 Sucrose synthase (Fragment) OS=Beta vulgaris GN=SS1 PE=2 SV=1	3094	sp|SUSY|BETVUQ42652 Sucrose synthase (Fragment) OS=Beta vulgaris GN=SS1 PE=2 SV=1	SUSY	1.76e-106	100	1595.87	853	145
TRINITY_DN16231_c1_g1_i3	BETVUQ42652 Sucrose synthase (Fragment) OS=Beta vulgaris GN=SS1 PE=2 SV=1	1975	sp|SUSY|BETVUQ42652 Sucrose synthase (Fragment) OS=Beta vulgaris GN=SS1 PE=2 SV=1	SUSY	1.77e-106	100	1122.07	564	114
TRINITY_DN11342_c0_g1_i1	BETVUQ5U695 Orf174 OS=Beta vulgaris vulgaris GN=orf174 PE=4 SV=1	663	tr|A5ALV3|VITVIA5ALV3 Putative uncharacterized protein OS=Vitis vinifera GN=VITISV_009275 PE=4 SV=1	A5ALV3	1.77e-106	99.5283	130.568	68	64
TRINITY_DN47210_c0_g1_i1	BETVUQ9MFA1 Orf116 OS=Beta vulgaris vulgaris GN=orf116 PE=4 SV=1	483	tr|H0I4F2|SORBIH0I4F2 Uncharacterized protein (Fragment) OS=Sorghum bicolor GN=M3S_K08 PE=4 SV=1	H0I4F2	1.78e-106	96.5517	160.999	84	83
TRINITY_DN10719_c0_g2_i1	BETVUQ9MFC6 Orf107b OS=Beta vulgaris vulgaris GN=orf107b PE=4 SV=1	687	tr|Q9MFC6|BETVUQ9MFC6 Orf107b protein OS=Beta vulgaris subsp. vulgaris GN=orf107b PE=4 SV=1	Q9MFC6	1.78e-106	100	91.2781	65	54
TRINITY_DN15283_c0_g1_i3	BOENIV9VLL7 Phytochelatin synthase OS=Boehmeria nivea GN=PCS1 PE=2 SV=1	1674	tr|V9VLL7|BOENIV9VLL7 Phytochelatin synthase OS=Boehmeria nivea GN=PCS1 PE=2 SV=1	V9VLL7	1.78e-106	95.2632	415.616	498	317
TRINITY_DN42168_c0_g1_i1	BRACMB2DCE1 Decrease in DNA methylation 1b OS=Brassica campestris GN=DDM1b PE=4 SV=1	427	tr|I6M4G9|COFCAI6M4G9 Uncharacterized protein OS=Coffea canephora GN=111O18.20 PE=4 SV=1	I6M4G9	1.78e-106	100	61.6178	51	37
TRINITY_DN44735_c0_g1_i1	BRACMG4WXE5 Acetyl- carboxylase biotin-containing subunit OS=Brassica campestris GN= PE=4 SV=1	372	tr|G4WXE5|BRACMG4WXE5 Acetyl-CoA carboxylase biotin-containing subunit OS=Brassica campestris GN=A.BCCP2.c PE=4 SV=1	G4WXE5	1.78e-106	98.2609	107.457	79	71
TRINITY_DN16380_c0_g3_i24	BRACMQ39407 Immunodeficiency virus Tat binding 1 (Fragment) OS=Brassica campestris PE=2 SV=1	269	tr|A0A0A9KWC9|ARUDOA0A0A9KWC9 Uncharacterized protein OS=Arundo donax PE=4 SV=1	A0A0A9KWC9	1.8e-106	100	61.2326	37	31
TRINITY_DN28816_c0_g1_i1	BRADII1HD26 Uncharacterized protein OS=Brachypodium distachyon GN=BRADI2G06305 PE=4 SV=1	322	tr|I1HD26|BRADII1HD26 Uncharacterized protein OS=Brachypodium distachyon GN=BRADI2G06305 PE=4 SV=1	I1HD26	1.8e-106	98.75	154.066	93	85
TRINITY_DN50095_c0_g1_i1	BRADII1IIS9 Kinesin OS=Brachypodium distachyon GN=BRADI4G08420 PE=3 SV=1	315	tr|I1IIS9|BRADII1IIS9 Kinesin-like protein OS=Brachypodium distachyon GN=BRADI4G08420 PE=3 SV=1	I1IIS9	1.8e-106	96.2025	44.2838	22	18
TRINITY_DN22427_c0_g1_i1	BRAJUC1K4Q3 MKKK9 (Fragment) OS=Brassica juncea PE=4 SV=1	229	tr|C1K4Q3|BRAJUC1K4Q3 MKKK9 (Fragment) OS=Brassica juncea PE=4 SV=1	C1K4Q3	1.8e-106	100	157.918	75	74
TRINITY_DN16068_c0_g1_i1	BRAJUD3TIN6 Metal transporter OS=Brassica juncea GN=YSL1 PE=2 SV=1	364	tr|D3TIN6|BRAJUD3TIN6 Metal transporter protein OS=Brassica juncea GN=YSL1 PE=2 SV=1	D3TIN6	1.8e-106	95.3846	119.398	122	85
TRINITY_DN26828_c0_g1_i1	BRAJUQ2M5D4 ARD ARD family 1 (Fragment) OS=Brassica juncea PE=2 SV=1	954	tr|I1NGJ9|SOYBNI1NGJ9 Uncharacterized protein OS=Glycine max GN=GLYMA_20G150200 PE=3 SV=1	I1NGJ9	1.8e-106	95.4649	49.6766	29	26
TRINITY_DN49579_c0_g1_i1	BRAJUQ49SB6 preRNA processing ribonucleo (Fragment) OS=Brassica juncea GN=Nop1 PE=2 SV=1	358	tr|Q49SB6|BRAJUQ49SB6 Putative preRNA processing ribonucleoprotein (Fragment) OS=Brassica juncea GN=Nop1 PE=2 SV=1	Q49SB6	1.8e-106	100	72.4034	45	37
TRINITY_DN14471_c0_g3_i1	BRANAA0A068FAW0 At4g33625 OS=Brassica napus GN=GSBNAPT00096218001 PE=4 SV=1	647	tr|I1KL53|SOYBNI1KL53 Uncharacterized protein OS=Glycine max GN=GLYMA_07G182000 PE=4 SV=1	I1KL53	1.81e-106	95.4327	146.362	79	72
TRINITY_DN14471_c0_g3_i3	BRANAA0A068FAW0 At4g33625 OS=Brassica napus GN=GSBNAPT00096218001 PE=4 SV=1	230	tr|I1KL53|SOYBNI1KL53 Uncharacterized protein OS=Glycine max GN=GLYMA_07G182000 PE=4 SV=1	I1KL53	1.82e-106	95.4338	98.5969	52	47
TRINITY_DN22481_c0_g1_i1	BRANAA0A078BS81 07g15100D OS=Brassica napus GN= 07g15100D PE=4 SV=1	772	tr|A0A078BS81|BRANAA0A078BS81 BnaA07g15100D protein OS=Brassica napus GN=BnaA07g15100D PE=4 SV=1	A0A078BS81	1.83e-106	100	50.447	23	23
TRINITY_DN14959_c0_g1_i1	BRANAA0A078BU67 07g22700D OS=Brassica napus GN= 07g22700D PE=4 SV=1	1306	tr|K4BEV8|SOLLCK4BEV8 Uncharacterized protein OS=Solanum lycopersicum GN=Solyc03g019860.2 PE=4 SV=1	K4BEV8	1.84e-106	97.2253	92.4337	70	49
TRINITY_DN15188_c1_g1_i2	BRANAA0A078BVK1 07g17990D OS=Brassica napus GN= 07g17990D PE=4 SV=1	285	tr|A0A0S3SB06|PHAANA0A0S3SB06 Uncharacterized protein OS=Vigna angularis var. angularis GN=Vigan.06G113400 PE=4 SV=1	A0A0S3SB06	1.86e-106	96.124	55.8398	29	28
TRINITY_DN28964_c0_g1_i1	BRANAA0A078BZ57 07g22180D OS=Brassica napus GN= 07g22180D PE=4 SV=1	313	tr|C6TN50|SOYBNC6TN50 Putative uncharacterized protein OS=Glycine max PE=2 SV=1	C6TN50	1.88e-106	99.8665	68.9366	31	30
TRINITY_DN4425_c0_g1_i1	BRANAA0A078C077 03g04550D OS=Brassica napus GN= 03g04550D PE=4 SV=1	563	tr|A0A078C077|BRANAA0A078C077 BnaC03g04550D protein OS=Brassica napus GN=BnaC03g04550D PE=4 SV=1	A0A078C077	1.89e-106	97.7273	55.8398	28	27
TRINITY_DN9483_c0_g1_i1	BRANAA0A078C331 03g06580D OS=Brassica napus GN= 03g06580D PE=4 SV=1	673	tr|A0A0S3RVW5|PHAANA0A0S3RVW5 Uncharacterized protein OS=Vigna angularis var. angularis GN=Vigan.04G211600 PE=4 SV=1	A0A0S3RVW5	1.89e-106	98.4375	153.295	80	76
TRINITY_DN9483_c0_g2_i1	BRANAA0A078C331 03g06580D OS=Brassica napus GN= 03g06580D PE=4 SV=1	1122	tr|A0A0S3RVW5|PHAANA0A0S3RVW5 Uncharacterized protein OS=Vigna angularis var. angularis GN=Vigan.04G211600 PE=4 SV=1	A0A0S3RVW5	1.89e-106	98.4375	477.248	234	231
TRINITY_DN9483_c0_g2_i2	BRANAA0A078C331 03g06580D OS=Brassica napus GN= 03g06580D PE=4 SV=1	2382	tr|A0A0S3RVW5|PHAANA0A0S3RVW5 Uncharacterized protein OS=Vigna angularis var. angularis GN=Vigan.04G211600 PE=4 SV=1	A0A0S3RVW5	1.89e-106	98.4375	350.517	177	172
TRINITY_DN16423_c0_g1_i8	BRANAA0A078C3X6 03g09880D OS=Brassica napus GN= 03g09880D PE=4 SV=1	2332	tr|A0A078C3X6|BRANAA0A078C3X6 BnaC03g09880D protein OS=Brassica napus GN=BnaC03g09880D PE=4 SV=1	A0A078C3X6	1.89e-106	100	372.089	181	177
TRINITY_DN19957_c0_g1_i1	BRANAA0A078C4Q6 08g30440D OS=Brassica napus GN= 08g30440D PE=4 SV=1	682	tr|V7AQ68|PHAVUV7AQ68 Uncharacterized protein OS=Phaseolus vulgaris GN=PHAVU_010G041200g PE=4 SV=1	V7AQ68	1.89e-106	95.2428	124.405	137	82
TRINITY_DN50226_c0_g1_i1	BRANAA0A078C5X2 03g04970D OS=Brassica napus GN= 03g04970D PE=4 SV=1	369	tr|B9ING9|POPTRB9ING9 Uncharacterized protein OS=Populus trichocarpa GN=POPTR_0018s04760g PE=4 SV=1	B9ING9	1.89e-106	98.7952	79.7221	41	37
TRINITY_DN11547_c0_g1_i1	BRANAA0A078C743 08g28900D OS=Brassica napus GN= 08g28900D PE=4 SV=1	2330	tr|A0A0D3DU29|BRAOLA0A0D3DU29 Uncharacterized protein OS=Brassica oleracea var. oleracea PE=4 SV=1	A0A0D3DU29	1.92e-106	99.0385	56.225	36	30
TRINITY_DN11547_c0_g1_i2	BRANAA0A078C743 08g28900D OS=Brassica napus GN= 08g28900D PE=4 SV=1	2250	tr|A0A0D3DU29|BRAOLA0A0D3DU29 Uncharacterized protein OS=Brassica oleracea var. oleracea PE=4 SV=1	A0A0D3DU29	1.92e-106	99.0385	56.225	36	30
TRINITY_DN11547_c0_g1_i3	BRANAA0A078C743 08g28900D OS=Brassica napus GN= 08g28900D PE=4 SV=1	2261	tr|A0A0D3DU29|BRAOLA0A0D3DU29 Uncharacterized protein OS=Brassica oleracea var. oleracea PE=4 SV=1	A0A0D3DU29	1.93e-106	99.0385	56.225	36	30
TRINITY_DN11547_c0_g1_i4	BRANAA0A078C743 08g28900D OS=Brassica napus GN= 08g28900D PE=4 SV=1	2341	tr|A0A0D3DU29|BRAOLA0A0D3DU29 Uncharacterized protein OS=Brassica oleracea var. oleracea PE=4 SV=1	A0A0D3DU29	1.95e-106	99.0385	56.225	36	30
TRINITY_DN18987_c0_g1_i1	BRANAA0A078CAR4 03g31000D OS=Brassica napus GN= 03g31000D PE=4 SV=1	825	tr|A0A0D3BAH1|BRAOLA0A0D3BAH1 Uncharacterized protein OS=Brassica oleracea var. oleracea PE=4 SV=1	A0A0D3BAH1	1.96e-106	100	80.1073	40	38
TRINITY_DN18839_c0_g1_i1	BRANAA0A078CBB0 03g29200D OS=Brassica napus GN= 03g29200D PE=4 SV=1	395	tr|A0A078CBB0|BRANAA0A078CBB0 BnaA03g29200D protein OS=Brassica napus GN=BnaA03g29200D PE=4 SV=1	A0A078CBB0	1.96e-106	99.0476	54.6842	25	25
TRINITY_DN6297_c0_g1_i1	BRANAA0A078CEX3 08g25200D OS=Brassica napus GN= 08g25200D PE=4 SV=1	1072	tr|A0A078CEX3|BRANAA0A078CEX3 BnaC08g25200D protein OS=Brassica napus GN=BnaC08g25200D PE=4 SV=1	A0A078CEX3	1.97e-106	99.0741	50.447	34	27
TRINITY_DN47626_c0_g1_i1	BRANAA0A078CEX7 01g03500D OS=Brassica napus GN= 01g03500D PE=3 SV=1	318	tr|I1KBJ8|SOYBNI1KBJ8 Uncharacterized protein OS=Glycine max GN=GLYMA_06G153900 PE=3 SV=1	I1KBJ8	1.97e-106	98.5549	78.1814	92	66
TRINITY_DN15532_c0_g3_i4	BRANAA0A078CIE9 03g39320D OS=Brassica napus GN= 03g39320D PE=4 SV=1	778	tr|A5CB74|VITVIA5CB74 Putative uncharacterized protein OS=Vitis vinifera GN=VITISV_006303 PE=3 SV=1	A5CB74	1.97e-106	97.9362	92.4337	71	54
TRINITY_DN45715_c0_g1_i1	BRANAA0A078CJC1 09g25240D OS=Brassica napus GN= 09g25240D PE=4 SV=1	377	tr|A0A078CJC1|BRANAA0A078CJC1 BnaC09g25240D protein OS=Brassica napus GN=BnaC09g25240D PE=4 SV=1	A0A078CJC1	1.97e-106	95.6522	68.9366	33	31
TRINITY_DN14471_c0_g1_i1	BRANAA0A078CJW4 01g03340D OS=Brassica napus GN= 01g03340D PE=4 SV=1	983	tr|I3T789|LOTJAI3T789 Uncharacterized protein OS=Lotus japonicus PE=2 SV=1	I3T789	1.98e-106	95.4315	55.0694	30	27
TRINITY_DN4726_c0_g2_i1	BRANAA0A078CK52 07g06690D OS=Brassica napus GN= 07g06690D PE=4 SV=1	244	tr|A0A068TV89|COFCAA0A068TV89 Uncharacterized protein OS=Coffea canephora GN=GSCOC_T00026324001 PE=4 SV=1	A0A068TV89	1.98e-106	97.3684	90.1225	40	40
TRINITY_DN43549_c0_g1_i1	BRANAA0A078CMF1 09g32500D OS=Brassica napus GN= 09g32500D PE=4 SV=1	491	tr|A0A0S3STK3|PHAANA0A0S3STK3 Uncharacterized protein OS=Vigna angularis var. angularis GN=Vigan.08G304800 PE=4 SV=1	A0A0S3STK3	1.98e-106	98.1481	90.1225	82	65
TRINITY_DN13682_c1_g1_i2	BRANAA0A078CPQ6 06g21170D OS=Brassica napus GN= 06g21170D PE=4 SV=1	463	tr|A0A078CPQ6|BRANAA0A078CPQ6 BnaC06g21170D protein OS=Brassica napus GN=BnaC06g21170D PE=4 SV=1	A0A078CPQ6	1.98e-106	97.6562	189.119	140	107
TRINITY_DN9808_c0_g1_i1	BRANAA0A078CPQ6 06g21170D OS=Brassica napus GN= 06g21170D PE=4 SV=1	299	tr|K7KG22|SOYBNK7KG22 Uncharacterized protein OS=Glycine max PE=4 SV=1	K7KG22	1.98e-106	100	137.502	70	68
TRINITY_DN21862_c0_g1_i1	BRANAA0A078CQR0 01g10840D OS=Brassica napus GN= 01g10840D PE=4 SV=1	714	tr|V4MQ99|EUTSAV4MQ99 Uncharacterized protein OS=Eutrema salsugineum GN=EUTSA_v10024279mg PE=4 SV=1	V4MQ99	1.98e-106	96.728	67.0106	31	30
TRINITY_DN31679_c0_g1_i1	BRANAA0A078CS66 05g01500D OS=Brassica napus GN= 05g01500D PE=4 SV=1	290	tr|K7M7A3|SOYBNK7M7A3 Uncharacterized protein OS=Glycine max GN=GLYMA_14G123900 PE=4 SV=1	K7M7A3	1.98e-106	100	57.3806	58	45
TRINITY_DN12040_c0_g1_i1	BRANAA0A078CT09 05g02740D OS=Brassica napus GN= 05g02740D PE=4 SV=1	784	tr|I1JG24|SOYBNI1JG24 Uncharacterized protein OS=Glycine max GN=GLYMA_02G174400 PE=4 SV=1	I1JG24	2e-106	97.0874	157.147	73	73
TRINITY_DN12040_c0_g2_i1	BRANAA0A078CT09 05g02740D OS=Brassica napus GN= 05g02740D PE=4 SV=1	784	tr|I1JG24|SOYBNI1JG24 Uncharacterized protein OS=Glycine max GN=GLYMA_02G174400 PE=4 SV=1	I1JG24	2e-106	97.0874	157.147	73	73
TRINITY_DN12960_c0_g1_i1	BRANAA0A078CTC1 03g03150D OS=Brassica napus GN= 03g03150D PE=4 SV=1	1987	tr|A0A0S3RTL4|PHAANA0A0S3RTL4 Uncharacterized protein OS=Vigna angularis var. angularis GN=Vigan.04G110500 PE=4 SV=1	A0A0S3RTL4	2e-106	98.5714	613.994	412	360
TRINITY_DN42076_c0_g1_i1	BRANAA0A078D2V3 08g39680D OS=Brassica napus GN= 08g39680D PE=4 SV=1	360	tr|A0A0D3DXD3|BRAOLA0A0D3DXD3 Uncharacterized protein OS=Brassica oleracea var. oleracea PE=4 SV=1	A0A0D3DXD3	2e-106	99.1304	48.521	21	21
TRINITY_DN13802_c0_g1_i4	BRANAA0A078D4G8 04g10080D OS=Brassica napus GN= 04g10080D PE=4 SV=1	335	tr|A0A078D4G8|BRANAA0A078D4G8 BnaC04g10080D protein OS=Brassica napus GN=BnaC04g10080D PE=4 SV=1	A0A078D4G8	2.02e-106	95.9294	64.6994	30	30
TRINITY_DN28373_c0_g1_i1	BRANAA0A078D887 07g27310D OS=Brassica napus GN= 07g27310D PE=4 SV=1	352	tr|F6H706|VITVIF6H706 Putative uncharacterized protein OS=Vitis vinifera GN=VIT_05s0077g00580 PE=4 SV=1	F6H706	2.02e-106	97.305	86.6557	117	52
TRINITY_DN18717_c0_g1_i1	BRANAA0A078DAD0 06g29480D OS=Brassica napus GN= 06g29480D PE=4 SV=1	353	tr|I1L0P2|SOYBNI1L0P2 Uncharacterized protein OS=Glycine max GN=GLYMA_09G033500 PE=4 SV=1	I1L0P2	2.03e-106	97.006	102.064	59	53
TRINITY_DN23091_c0_g1_i1	BRANAA0A078DAK8 06g29970D OS=Brassica napus GN= 06g29970D PE=4 SV=1	407	tr|L0P2H6|LUPANL0P2H6 Uncharacterized protein OS=Lupinus angustifolius PE=4 SV=1	L0P2H6	2.03e-106	100	81.2629	41	40
TRINITY_DN9203_c0_g1_i2	BRANAA0A078DBD5 06g30940D OS=Brassica napus GN= 06g30940D PE=4 SV=1	833	tr|V7C1W9|PHAVUV7C1W9 Uncharacterized protein OS=Phaseolus vulgaris GN=PHAVU_004G033900g PE=4 SV=1	V7C1W9	2.03e-106	98.8095	290.812	150	143
TRINITY_DN25939_c0_g1_i1	BRANAA0A078DBK2 03g15270D OS=Brassica napus GN= 03g15270D PE=4 SV=1	363	tr|A0A078DBK2|BRANAA0A078DBK2 BnaA03g15270D protein OS=Brassica napus GN=BnaA03g15270D PE=4 SV=1	A0A078DBK2	2.03e-106	98.5075	223.016	121	113
TRINITY_DN2603_c0_g1_i1	BRANAA0A078DCV6 09g03350D OS=Brassica napus GN= 09g03350D PE=4 SV=1	317	tr|V7BJN1|PHAVUV7BJN1 Uncharacterized protein OS=Phaseolus vulgaris GN=PHAVU_006G018200g PE=4 SV=1	V7BJN1	2.03e-106	98.1481	96.2857	87	80
TRINITY_DN26728_c0_g1_i1	BRANAA0A078DF45 03g52640D OS=Brassica napus GN= 03g52640D PE=3 SV=1	344	tr|M4D611|BRARPM4D611 Uncharacterized protein OS=Brassica rapa subsp. pekinensis GN=Bra011919 PE=3 SV=1	M4D611	2.03e-106	96.6667	64.3142	38	34
TRINITY_DN42235_c0_g1_i1	BRANAA0A078DFY3 06g27620D OS=Brassica napus GN= 06g27620D PE=4 SV=1	230	tr|A0A0B2RQ05|GLYSOA0A0B2RQ05 Uncharacterized protein OS=Glycine soja GN=glysoja_031769 PE=4 SV=1	A0A0B2RQ05	2.03e-106	100	93.5893	76	64
TRINITY_DN26929_c0_g1_i1	BRANAA0A078DGH6 06g31600D OS=Brassica napus GN= 06g31600D PE=4 SV=1	360	tr|M0ZLD0|SOLTUM0ZLD0 Uncharacterized protein OS=Solanum tuberosum GN=PGSC0003DMG400001300 PE=4 SV=1	M0ZLD0	2.05e-106	96.7105	54.6842	45	35
TRINITY_DN42388_c0_g1_i1	BRANAA0A078DHM2 06g39010D OS=Brassica napus GN= 06g39010D PE=4 SV=1	376	tr|A0A0S3SI07|PHAANA0A0S3SI07 Uncharacterized protein OS=Vigna angularis var. angularis GN=Vigan.07G120600 PE=4 SV=1	A0A0S3SI07	2.05e-106	97.6061	53.5286	29	27
TRINITY_DN11841_c0_g1_i1	BRANAA0A078DK15 04g01870D OS=Brassica napus GN= 04g01870D PE=4 SV=1	500	tr|M4DDJ0|BRARPM4DDJ0 Uncharacterized protein OS=Brassica rapa subsp. pekinensis GN=Bra014558 PE=4 SV=1	M4DDJ0	2.05e-106	100	263.462	147	136
TRINITY_DN34332_c0_g1_i1	BRANAA0A078DK74 07g32250D OS=Brassica napus GN= 07g32250D PE=4 SV=1	266	tr|S8CM22|9LAMIS8CM22 Uncharacterized protein (Fragment) OS=Genlisea aurea GN=M569_06981 PE=4 SV=1	S8CM22	2.06e-106	98.8636	53.9138	29	26
TRINITY_DN13124_c0_g2_i1	BRANAA0A078DKQ5 10g02610D OS=Brassica napus GN= 10g02610D PE=3 SV=1	945	tr|W5ADA6|WHEATW5ADA6 Uncharacterized protein OS=Triticum aestivum PE=3 SV=1	W5ADA6	2.06e-106	100	54.6842	26	26
TRINITY_DN13124_c0_g2_i2	BRANAA0A078DKQ5 10g02610D OS=Brassica napus GN= 10g02610D PE=3 SV=1	274	tr|W5ADA6|WHEATW5ADA6 Uncharacterized protein OS=Triticum aestivum PE=3 SV=1	W5ADA6	2.07e-106	100	54.6842	26	26
TRINITY_DN15788_c1_g2_i1	BRANAA0A078DKQ5 10g02610D OS=Brassica napus GN= 10g02610D PE=3 SV=1	387	tr|W5ADA6|WHEATW5ADA6 Uncharacterized protein OS=Triticum aestivum PE=3 SV=1	W5ADA6	2.07e-106	97.3118	58.5362	27	27
TRINITY_DN15788_c1_g3_i1	BRANAA0A078DKQ5 10g02610D OS=Brassica napus GN= 10g02610D PE=3 SV=1	300	tr|A0A096R671|MAIZEA0A096R671 Uncharacterized protein OS=Zea mays GN=IDP65 PE=3 SV=1	A0A096R671	2.07e-106	97.3118	92.4337	44	44
TRINITY_DN7224_c0_g1_i1	BRANAA0A078DKQ5 10g02610D OS=Brassica napus GN= 10g02610D PE=3 SV=1	407	tr|A0A0R0KU33|SOYBNA0A0R0KU33 Uncharacterized protein (Fragment) OS=Glycine max GN=GLYMA_03G1667002 PE=3 SV=1	A0A0R0KU33	2.07e-106	95.9538	53.5286	26	26
TRINITY_DN7224_c0_g2_i1	BRANAA0A078DKQ5 10g02610D OS=Brassica napus GN= 10g02610D PE=3 SV=1	403	tr|A0A0R0KU33|SOYBNA0A0R0KU33 Uncharacterized protein (Fragment) OS=Glycine max GN=GLYMA_03G1667002 PE=3 SV=1	A0A0R0KU33	2.07e-106	95.9538	53.5286	26	26
TRINITY_DN13739_c0_g3_i1	BRANAA0A078DN93 03g24160D OS=Brassica napus GN= 03g24160D PE=3 SV=1	520	tr|A0A0S3SNE4|PHAANA0A0S3SNE4 Uncharacterized protein OS=Vigna angularis var. angularis GN=Vigan.08G094200 PE=3 SV=1	A0A0S3SNE4	2.07e-106	95.7717	283.878	152	152
TRINITY_DN14626_c0_g2_i1	BRANAA0A078DP33 02g05870D OS=Brassica napus GN= 02g05870D PE=4 SV=1	326	tr|A0A0D3AJ46|BRAOLA0A0D3AJ46 Uncharacterized protein OS=Brassica oleracea var. oleracea PE=4 SV=1	A0A0D3AJ46	2.07e-106	95.122	45.8246	21	21
TRINITY_DN13314_c0_g1_i1	BRANAA0A078DQL2 03g24240D OS=Brassica napus GN= 03g24240D PE=3 SV=1	639	tr|V4L8A1|EUTSAV4L8A1 Uncharacterized protein OS=Eutrema salsugineum GN=EUTSA_v10029081mg PE=3 SV=1	V4L8A1	2.07e-106	95.6522	233.032	112	111
TRINITY_DN24404_c0_g1_i1	BRANAA0A078DQX1 08g06440D OS=Brassica napus GN= 08g06440D PE=3 SV=1	292	tr|A0A068TVD8|COFCAA0A068TVD8 Uncharacterized protein OS=Coffea canephora GN=GSCOC_T00032046001 PE=3 SV=1	A0A068TVD8	2.09e-106	97.0588	49.6766	21	20
TRINITY_DN12321_c0_g1_i1	BRANAA0A078DT65 08g05980D OS=Brassica napus GN= 08g05980D PE=4 SV=1	284	tr|A0A0K9RIF0|SPIOLA0A0K9RIF0 Uncharacterized protein (Fragment) OS=Spinacia oleracea GN=SOVF_068270 PE=4 SV=1	A0A0K9RIF0	2.09e-106	97.0588	49.2914	19	19
TRINITY_DN16203_c0_g5_i1	BRANAA0A078DTI9 07g39130D OS=Brassica napus GN= 07g39130D PE=4 SV=1	456	tr|A0A0D3DFX9|BRAOLA0A0D3DFX9 Uncharacterized protein OS=Brassica oleracea var. oleracea PE=4 SV=1	A0A0D3DFX9	2.11e-106	100	50.0618	24	24
TRINITY_DN5783_c0_g1_i1	BRANAA0A078DTQ9 03g42330D OS=Brassica napus GN= 03g42330D PE=4 SV=1	1010	tr|V7CAL2|PHAVUV7CAL2 Uncharacterized protein OS=Phaseolus vulgaris GN=PHAVU_003G108400g PE=4 SV=1	V7CAL2	2.11e-106	98.6842	422.165	244	229
TRINITY_DN11002_c0_g1_i1	BRANAA0A078DUP4 03g37570D OS=Brassica napus GN= 03g37570D PE=4 SV=1	471	tr|M4D9T4|BRARPM4D9T4 Uncharacterized protein OS=Brassica rapa subsp. pekinensis GN=Bra013244 PE=4 SV=1	M4D9T4	2.11e-106	98.2609	68.9366	38	34
TRINITY_DN26830_c0_g1_i1	BRANAA0A078DWC2 04g46690D OS=Brassica napus GN= 04g46690D PE=4 SV=1	379	tr|C6T0R9|SOYBNC6T0R9 Putative uncharacterized protein (Fragment) OS=Glycine max PE=2 SV=1	C6T0R9	2.13e-106	95.4622	55.8398	29	27
TRINITY_DN26630_c0_g1_i1	BRANAA0A078DWC3 06g04820D OS=Brassica napus GN= 06g04820D PE=4 SV=1	386	tr|W5ERN8|WHEATW5ERN8 Uncharacterized protein OS=Triticum aestivum PE=4 SV=1	W5ERN8	2.14e-106	96.4789	52.373	24	24
TRINITY_DN27478_c0_g1_i1	BRANAA0A078DWI9 06g04020D OS=Brassica napus GN= 06g04020D PE=4 SV=1	212	tr|A5C0F5|VITVIA5C0F5 Putative uncharacterized protein OS=Vitis vinifera GN=VITISV_040772 PE=4 SV=1	A5C0F5	2.17e-106	95.941	52.7582	61	33
TRINITY_DN38942_c0_g1_i1	BRANAA0A078DWW7 09g23860D OS=Brassica napus GN= 09g23860D PE=4 SV=1	304	tr|A0A078DWW7|BRANAA0A078DWW7 BnaA09g23860D protein OS=Brassica napus GN=BnaA09g23860D PE=4 SV=1	A0A078DWW7	2.17e-106	97.7654	51.6026	29	26
TRINITY_DN36506_c0_g1_i1	BRANAA0A078DX53 03g31100D OS=Brassica napus GN= 03g31100D PE=3 SV=1	225	tr|A0A0R0F1Q3|SOYBNA0A0R0F1Q3 Uncharacterized protein OS=Glycine max GN=GLYMA_19G216000 PE=3 SV=1	A0A0R0F1Q3	2.17e-106	100	71.2478	54	47
TRINITY_DN23251_c0_g1_i1	BRANAA0A078DYT5 07g36810D OS=Brassica napus GN= 07g36810D PE=4 SV=1	555	tr|A0A078DYT5|BRANAA0A078DYT5 BnaC07g36810D protein OS=Brassica napus GN=BnaC07g36810D PE=4 SV=1	A0A078DYT5	2.18e-106	97.2906	55.8398	66	39
TRINITY_DN11682_c0_g2_i1	BRANAA0A078DZ68 10g15970D OS=Brassica napus GN= 10g15970D PE=4 SV=1	1099	tr|M5XG38|PRUPEM5XG38 Uncharacterized protein OS=Prunus persica GN=PRUPE_ppa003791mg PE=4 SV=1	M5XG38	2.19e-106	96.875	111.309	72	63
TRINITY_DN7007_c0_g1_i1	BRANAA0A078E0Q9 03g38600D OS=Brassica napus GN= 03g38600D PE=4 SV=1	321	tr|C6TI72|SOYBNC6TI72 Putative uncharacterized protein OS=Glycine max PE=2 SV=1	C6TI72	2.19e-106	100	45.4394	24	23
TRINITY_DN16421_c3_g2_i7	BRANAA0A078E1E5 04g06340D OS=Brassica napus GN= 09g16540D PE=4 SV=1	339	tr|A0A078E1E5|BRANAA0A078E1E5 BnaA04g06340D protein OS=Brassica napus GN=BnaC09g16540D PE=4 SV=1	A0A078E1E5	2.19e-106	100	143.28	71	70
TRINITY_DN8672_c0_g2_i1	BRANAA0A078E3G2 05g06070D OS=Brassica napus GN= 05g06070D PE=4 SV=1	527	tr|V7AK26|PHAVUV7AK26 Uncharacterized protein OS=Phaseolus vulgaris GN=PHAVU_011G096400g PE=4 SV=1	V7AK26	2.2e-106	95.8904	167.548	86	82
TRINITY_DN21451_c0_g1_i1	BRANAA0A078E469 08g23480D OS=Brassica napus GN= 08g23480D PE=4 SV=1	266	tr|A0A072VNG1|MEDTRA0A072VNG1 Uncharacterized protein OS=Medicago truncatula GN=MTR_2g105710 PE=4 SV=1	A0A072VNG1	2.2e-106	97.4194	86.2705	59	48
TRINITY_DN4046_c0_g1_i1	BRANAA0A078E5L8 07g17320D OS=Brassica napus GN= 07g17320D PE=4 SV=1	339	tr|A0A078E5L8|BRANAA0A078E5L8 BnaC07g17320D protein OS=Brassica napus GN=BnaC07g17320D PE=4 SV=1	A0A078E5L8	2.21e-106	99.0698	51.9878	21	21
TRINITY_DN12871_c0_g1_i1	BRANAA0A078E615 03g43250D OS=Brassica napus GN= 03g43250D PE=4 SV=1	790	tr|A0A0R0GFT7|SOYBNA0A0R0GFT7 Uncharacterized protein OS=Glycine max GN=GLYMA_15G218800 PE=4 SV=1	A0A0R0GFT7	2.21e-106	97.4138	151.369	126	100
TRINITY_DN12871_c0_g1_i2	BRANAA0A078E615 03g43250D OS=Brassica napus GN= 03g43250D PE=4 SV=1	808	tr|A0A0R0GFT7|SOYBNA0A0R0GFT7 Uncharacterized protein OS=Glycine max GN=GLYMA_15G218800 PE=4 SV=1	A0A0R0GFT7	2.28e-106	97.4138	151.369	126	100
TRINITY_DN12693_c0_g2_i2	BRANAA0A078E6A0 08g23090D OS=Brassica napus GN= 08g23090D PE=4 SV=1	599	tr|A0A068VMH1|COFCAA0A068VMH1 Uncharacterized protein OS=Coffea canephora GN=GSCOC_T00000740001 PE=4 SV=1	A0A068VMH1	2.3e-106	99.7519	238.424	139	132
TRINITY_DN2887_c0_g1_i1	BRANAA0A078E6Y0 08g23450D OS=Brassica napus GN= 08g23450D PE=3 SV=1	493	tr|W5DBM8|WHEATW5DBM8 Uncharacterized protein OS=Triticum aestivum PE=3 SV=1	W5DBM8	2.3e-106	98.9691	163.696	79	79
TRINITY_DN28829_c0_g1_i1	BRANAA0A078E8I2 06g17760D OS=Brassica napus GN= 06g17760D PE=4 SV=1	292	tr|A0A078E8I2|BRANAA0A078E8I2 BnaC06g17760D protein OS=Brassica napus GN=BnaC06g17760D PE=4 SV=1	A0A078E8I2	2.3e-106	98.75	46.2098	23	22
TRINITY_DN6973_c1_g1_i1	BRANAA0A078EGR1 09g03320D OS=Brassica napus GN= 09g03320D PE=4 SV=1	219	tr|A0A078EGR1|BRANAA0A078EGR1 BnaC09g03320D protein OS=Brassica napus GN=BnaC09g03320D PE=4 SV=1	A0A078EGR1	2.3e-106	99.4565	63.5438	62	43
TRINITY_DN35952_c0_g1_i1	BRANAA0A078EI77 nng00570D OS=Brassica napus GN= nng00570D PE=4 SV=1	570	tr|V7CLN1|PHAVUV7CLN1 Uncharacterized protein OS=Phaseolus vulgaris GN=PHAVU_002G100000g PE=4 SV=1	V7CLN1	2.31e-106	99.5327	218.779	167	153
TRINITY_DN47283_c0_g1_i1	BRANAA0A078EIA9 nng00870D OS=Brassica napus GN= nng00870D PE=4 SV=1	645	tr|A0A0D2ZV55|BRAOLA0A0D2ZV55 Uncharacterized protein OS=Brassica oleracea var. oleracea PE=4 SV=1	A0A0D2ZV55	2.31e-106	96.5517	59.3066	110	58
TRINITY_DN41162_c0_g1_i1	BRANAA0A078EIM6 02g28070D OS=Brassica napus GN= 02g28070D PE=4 SV=1	242	tr|A0A0R0ER35|SOYBNA0A0R0ER35 Uncharacterized protein OS=Glycine max GN=GLYMA_19G213800 PE=4 SV=1	A0A0R0ER35	2.32e-106	98.9247	62.003	30	28
TRINITY_DN16413_c0_g1_i1	BRANAA0A078EVW6 02g41040D OS=Brassica napus GN= 02g41040D PE=4 SV=1	1817	tr|A0A0L9UZZ2|PHAANA0A0L9UZZ2 Uncharacterized protein OS=Phaseolus angularis GN=LR48_Vigan07g213400 PE=4 SV=1	A0A0L9UZZ2	2.32e-106	100	457.988	327	282
TRINITY_DN16423_c0_g1_i1	BRANAA0A078EX10 02g13240D OS=Brassica napus GN= 02g13240D PE=4 SV=1	1932	tr|A0A0R0K544|SOYBNA0A0R0K544 Uncharacterized protein OS=Glycine max GN=GLYMA_04G069200 PE=4 SV=1	A0A0R0K544	2.32e-106	100	441.425	262	241
TRINITY_DN16423_c0_g1_i11	BRANAA0A078EX10 02g13240D OS=Brassica napus GN= 02g13240D PE=4 SV=1	1239	tr|A0A0R0K544|SOYBNA0A0R0K544 Uncharacterized protein OS=Glycine max GN=GLYMA_04G069200 PE=4 SV=1	A0A0R0K544	2.34e-106	100	473.781	262	242
TRINITY_DN16423_c0_g1_i2	BRANAA0A078EX10 02g13240D OS=Brassica napus GN= 02g13240D PE=4 SV=1	874	tr|A0A0R0K544|SOYBNA0A0R0K544 Uncharacterized protein OS=Glycine max GN=GLYMA_04G069200 PE=4 SV=1	A0A0R0K544	2.35e-106	100	446.817	233	228
TRINITY_DN16423_c0_g1_i4	BRANAA0A078EX10 02g13240D OS=Brassica napus GN= 02g13240D PE=4 SV=1	825	tr|A0A078EX10|BRANAA0A078EX10 BnaC02g13240D protein OS=Brassica napus GN=BnaC02g13240D PE=4 SV=1	A0A078EX10	2.36e-106	100	436.032	222	222
TRINITY_DN16423_c0_g1_i5	BRANAA0A078EX10 02g13240D OS=Brassica napus GN= 02g13240D PE=4 SV=1	965	tr|A0A078EX10|BRANAA0A078EX10 BnaC02g13240D protein OS=Brassica napus GN=BnaC02g13240D PE=4 SV=1	A0A078EX10	2.37e-106	100	433.335	222	221
TRINITY_DN16423_c0_g1_i6	BRANAA0A078EX10 02g13240D OS=Brassica napus GN= 02g13240D PE=4 SV=1	1146	tr|A0A078EX10|BRANAA0A078EX10 BnaC02g13240D protein OS=Brassica napus GN=BnaC02g13240D PE=4 SV=1	A0A078EX10	2.37e-106	100	445.662	254	219
TRINITY_DN16423_c0_g1_i7	BRANAA0A078EX10 02g13240D OS=Brassica napus GN= 02g13240D PE=4 SV=1	2035	tr|A0A0R0K544|SOYBNA0A0R0K544 Uncharacterized protein OS=Glycine max GN=GLYMA_04G069200 PE=4 SV=1	A0A0R0K544	2.38e-106	100	377.867	214	194
TRINITY_DN16423_c0_g1_i9	BRANAA0A078EX10 02g13240D OS=Brassica napus GN= 02g13240D PE=4 SV=1	696	tr|A0A0R0K544|SOYBNA0A0R0K544 Uncharacterized protein OS=Glycine max GN=GLYMA_04G069200 PE=4 SV=1	A0A0R0K544	2.39e-106	100	365.54	175	172
TRINITY_DN21949_c0_g1_i1	BRANAA0A078EXE2 02g38950D OS=Brassica napus GN= 02g38950D PE=4 SV=1	352	tr|A0A0S3SSF9|PHAANA0A0S3SSF9 Uncharacterized protein OS=Vigna angularis var. angularis GN=Vigan.08G254700 PE=4 SV=1	A0A0S3SSF9	2.39e-106	100	145.976	114	87
TRINITY_DN2058_c0_g1_i1	BRANAA0A078EXF3 10g05090D OS=Brassica napus GN= 10g05090D PE=4 SV=1	649	tr|A0A0L9V903|PHAANA0A0L9V903 Uncharacterized protein OS=Phaseolus angularis GN=LR48_Vigan09g021500 PE=4 SV=1	A0A0L9V903	2.4e-106	97.5	286.189	273	171
TRINITY_DN24941_c0_g1_i1	BRANAA0A078EXH4 05g45090D OS=Brassica napus GN= 05g45090D PE=4 SV=1	321	tr|K4AWN4|SOLLCK4AWN4 Uncharacterized protein OS=Solanum lycopersicum GN=Solyc01g066310.2 PE=4 SV=1	K4AWN4	2.4e-106	100	55.8398	23	23
TRINITY_DN28711_c0_g1_i1	BRANAA0A078F189 02g31130D OS=Brassica napus GN= 02g31130D PE=4 SV=1	300	tr|A0A078F189|BRANAA0A078F189 BnaA02g31130D protein OS=Brassica napus GN=BnaA02g31130D PE=4 SV=1	A0A078F189	2.4e-106	100	187.963	96	96
TRINITY_DN1366_c0_g2_i1	BRANAA0A078F372 09g50100D OS=Brassica napus GN= 09g50100D PE=4 SV=1	742	tr|A0A0B2P1Z3|GLYSOA0A0B2P1Z3 Uncharacterized protein OS=Glycine soja GN=glysoja_039634 PE=4 SV=1	A0A0B2P1Z3	2.4e-106	100	106.301	77	64
TRINITY_DN7415_c0_g1_i1	BRANAA0A078F9Q9 08g43650D OS=Brassica napus GN= 08g43650D PE=4 SV=1	1097	tr|V7BJW3|PHAVUV7BJW3 Uncharacterized protein OS=Phaseolus vulgaris GN=PHAVU_007G190700g PE=4 SV=1	V7BJW3	2.4e-106	96.3907	178.333	158	126
TRINITY_DN17090_c0_g1_i1	BRANAA0A078FCW8 01g14370D OS=Brassica napus GN= 01g14370D PE=4 SV=1	358	tr|V7CC34|PHAVUV7CC34 Uncharacterized protein OS=Phaseolus vulgaris GN=PHAVU_003G158700g PE=3 SV=1	V7CC34	2.41e-106	98.1132	51.6026	25	24
TRINITY_DN49593_c0_g1_i1	BRANAA0A078FDJ8 09g39620D OS=Brassica napus GN= 09g39620D PE=4 SV=1	324	tr|V7BHS9|PHAVUV7BHS9 Uncharacterized protein OS=Phaseolus vulgaris GN=PHAVU_007G208000g PE=4 SV=1	V7BHS9	2.41e-106	100	52.373	23	23
TRINITY_DN49701_c0_g1_i1	BRANAA0A078FDM4 05g04110D OS=Brassica napus GN= 05g04110D PE=4 SV=1	357	tr|A0A0R0FVE5|SOYBNA0A0R0FVE5 Uncharacterized protein OS=Glycine max GN=GLYMA_15G029500 PE=4 SV=1	A0A0R0FVE5	2.41e-106	95.9877	63.929	33	31
TRINITY_DN45391_c0_g1_i1	BRANAA0A078FDV9 03g00180D OS=Brassica napus GN= 03g00180D PE=4 SV=1	372	tr|I1J7K5|SOYBNI1J7K5 Uncharacterized protein OS=Glycine max GN=GLYMA_01G128200 PE=4 SV=2	I1J7K5	2.41e-106	100	116.316	80	66
TRINITY_DN15535_c1_g1_i2	BRANAA0A078FH17 09g25090D OS=Brassica napus GN= 09g25090D PE=4 SV=1	1325	tr|R0GM99|9BRASR0GM99 Uncharacterized protein OS=Capsella rubella GN=CARUB_v10007923mg PE=4 SV=1	R0GM99	2.43e-106	97.8022	107.842	399	174
TRINITY_DN52573_c0_g1_i1	BRANAA0A078FK00 03g52040D OS=Brassica napus GN= 03g52040D PE=3 SV=1	402	tr|M4E596|BRARPM4E596 Uncharacterized protein OS=Brassica rapa subsp. pekinensis GN=Bra023950 PE=3 SV=1	M4E596	2.44e-106	95.6522	45.0542	28	24
TRINITY_DN12234_c0_g1_i1	BRANAA0A078FKY8 06g33440D OS=Brassica napus GN= 06g33440D PE=4 SV=1	630	tr|A0A0L9UUP7|PHAANA0A0L9UUP7 Uncharacterized protein OS=Phaseolus angularis GN=LR48_Vigan06g158000 PE=4 SV=1	A0A0L9UUP7	2.44e-106	100	230.72	140	121
TRINITY_DN3313_c0_g1_i1	BRANAA0A078FMP8 07g08960D OS=Brassica napus GN= 07g08960D PE=4 SV=1	398	tr|A0A022R1K5|ERYGUA0A022R1K5 Uncharacterized protein (Fragment) OS=Erythranthe guttata GN=MIMGU_mgv1a0126182mg PE=4 SV=1	A0A022R1K5	2.44e-106	98.4894	57.3806	30	28
TRINITY_DN3313_c0_g2_i1	BRANAA0A078FMP8 07g08960D OS=Brassica napus GN= 07g08960D PE=4 SV=1	453	tr|A0A022R1K5|ERYGUA0A022R1K5 Uncharacterized protein (Fragment) OS=Erythranthe guttata GN=MIMGU_mgv1a0126182mg PE=4 SV=1	A0A022R1K5	2.45e-106	98.4894	57.3806	30	28
TRINITY_DN22915_c0_g1_i1	BRANAA0A078FQZ9 06g07900D OS=Brassica napus GN= 06g07900D PE=3 SV=1	313	tr|I3SHP2|LOTJAI3SHP2 Uncharacterized protein OS=Lotus japonicus PE=2 SV=1	I3SHP2	2.48e-106	99.4152	50.447	26	24
TRINITY_DN45826_c0_g1_i1	BRANAA0A078FTZ1 02g12280D OS=Brassica napus GN= 02g12280D PE=4 SV=1	382	tr|M0U284|MUSAMM0U284 Uncharacterized protein OS=Musa acuminata subsp. malaccensis PE=4 SV=1	M0U284	2.48e-106	98.4252	47.3654	19	19
TRINITY_DN34335_c0_g1_i1	BRANAA0A078FUV7 09g29170D OS=Brassica napus GN= 09g29170D PE=4 SV=1	368	tr|A0A078FUV7|BRANAA0A078FUV7 BnaA09g29170D protein OS=Brassica napus GN=BnaA09g29170D PE=4 SV=1	A0A078FUV7	2.48e-106	98.8701	192.2	118	101
TRINITY_DN17046_c0_g1_i1	BRANAA0A078G2E2 08g13730D OS=Brassica napus GN= 08g13730D PE=4 SV=1	1318	tr|V7BU70|PHAVUV7BU70 Uncharacterized protein OS=Phaseolus vulgaris GN=PHAVU_006G220400g PE=4 SV=1	V7BU70	2.48e-106	98.1132	429.098	289	246
TRINITY_DN284_c0_g1_i1	BRANAA0A078G2M0 09g29300D OS=Brassica napus GN= 09g29300D PE=4 SV=1	711	tr|A0A0D3CHF2|BRAOLA0A0D3CHF2 Uncharacterized protein OS=Brassica oleracea var. oleracea PE=4 SV=1	A0A0D3CHF2	2.48e-106	95	188.348	166	141
TRINITY_DN284_c0_g2_i1	BRANAA0A078G2M0 09g29300D OS=Brassica napus GN= 09g29300D PE=4 SV=1	711	tr|A0A0D3CHF2|BRAOLA0A0D3CHF2 Uncharacterized protein OS=Brassica oleracea var. oleracea PE=4 SV=1	A0A0D3CHF2	2.49e-106	95	212.231	166	141
TRINITY_DN284_c0_g3_i1	BRANAA0A078G2M0 09g29300D OS=Brassica napus GN= 09g29300D PE=4 SV=1	448	tr|Q3BAJ0|PHAAOQ3BAJ0 Putative uncharacterized protein OS=Phalaenopsis aphrodite subsp. formosana PE=4 SV=1	Q3BAJ0	2.49e-106	95	100.523	55	52
TRINITY_DN16036_c2_g2_i1	BRANAA0A078G2W2 09g16480D OS=Brassica napus GN= 09g29120D PE=4 SV=1	1967	tr|M1D939|SOLTUM1D939 Uncharacterized protein OS=Solanum tuberosum GN=PGSC0003DMG400034831 PE=4 SV=1	M1D939	2.49e-106	95.4023	164.851	91	86
TRINITY_DN16036_c2_g2_i4	BRANAA0A078G2W2 09g16480D OS=Brassica napus GN= 09g29120D PE=4 SV=1	1528	tr|M1D939|SOLTUM1D939 Uncharacterized protein OS=Solanum tuberosum GN=PGSC0003DMG400034831 PE=4 SV=1	M1D939	2.51e-106	95.4023	164.851	91	86
TRINITY_DN16036_c2_g3_i1	BRANAA0A078G2W2 09g16480D OS=Brassica napus GN= 09g29120D PE=4 SV=1	1355	tr|A0A0D2ZTA1|BRAOLA0A0D2ZTA1 Uncharacterized protein OS=Brassica oleracea var. oleracea PE=4 SV=1	A0A0D2ZTA1	2.51e-106	95.4054	165.622	90	84
TRINITY_DN16036_c2_g4_i1	BRANAA0A078G2W2 09g16480D OS=Brassica napus GN= 09g29120D PE=4 SV=1	1371	tr|M1D939|SOLTUM1D939 Uncharacterized protein OS=Solanum tuberosum GN=PGSC0003DMG400034831 PE=4 SV=1	M1D939	2.52e-106	95.4054	164.851	91	86
TRINITY_DN16036_c2_g7_i1	BRANAA0A078G2W2 09g16480D OS=Brassica napus GN= 09g29120D PE=4 SV=1	1331	tr|A0A0D2ZTA1|BRAOLA0A0D2ZTA1 Uncharacterized protein OS=Brassica oleracea var. oleracea PE=4 SV=1	A0A0D2ZTA1	2.52e-106	95.4064	165.622	90	84
TRINITY_DN16421_c3_g1_i1	BRANAA0A078G2X3 09g29270D OS=Brassica napus GN= 09g29270D PE=4 SV=1	462	tr|A0A0J8DU53|BETVUA0A0J8DU53 Uncharacterized protein OS=Beta vulgaris subsp. vulgaris GN=BVRB_022340 PE=4 SV=1	A0A0J8DU53	2.52e-106	100	118.627	62	60
TRINITY_DN16421_c3_g2_i4	BRANAA0A078G2X3 09g29270D OS=Brassica napus GN= 09g29270D PE=4 SV=1	372	tr|A0A078G2X3|BRANAA0A078G2X3 BnaC09g29270D protein OS=Brassica napus GN=BnaC09g29270D PE=4 SV=1	A0A078G2X3	2.55e-106	100	87.4261	99	60
TRINITY_DN16421_c3_g4_i1	BRANAA0A078G2X3 09g29270D OS=Brassica napus GN= 09g29270D PE=4 SV=1	248	tr|A0A078G2X3|BRANAA0A078G2X3 BnaC09g29270D protein OS=Brassica napus GN=BnaC09g29270D PE=4 SV=1	A0A078G2X3	2.55e-106	100	93.2041	71	52
TRINITY_DN14701_c0_g1_i1	BRANAA0A078G4B3 09g30100D OS=Brassica napus GN= 09g30100D PE=4 SV=1	228	tr|A0A078G4B3|BRANAA0A078G4B3 BnaC09g30100D protein OS=Brassica napus GN=BnaC09g30100D PE=4 SV=1	A0A078G4B3	2.62e-106	99.4065	65.855	68	45
TRINITY_DN14701_c0_g3_i1	BRANAA0A078G4B3 09g30100D OS=Brassica napus GN= 09g30100D PE=4 SV=1	225	tr|A0A078G4B3|BRANAA0A078G4B3 BnaC09g30100D protein OS=Brassica napus GN=BnaC09g30100D PE=4 SV=1	A0A078G4B3	2.62e-106	99.4083	68.1662	62	44
TRINITY_DN29733_c0_g1_i1	BRANAA0A078G4Y2 04g05580D OS=Brassica napus GN= 04g05580D PE=4 SV=1	442	tr|A0A078G4Y2|BRANAA0A078G4Y2 BnaC04g05580D protein OS=Brassica napus GN=BnaC04g05580D PE=4 SV=1	A0A078G4Y2	2.63e-106	97.561	62.7734	51	36
TRINITY_DN15149_c1_g1_i2	BRANAA0A078G826 07g06570D OS=Brassica napus GN= 07g06570D PE=4 SV=1	739	tr|I3S370|LOTJAI3S370 Uncharacterized protein OS=Lotus japonicus PE=2 SV=1	I3S370	2.64e-106	96.1039	65.0846	65	46
TRINITY_DN20201_c0_g1_i1	BRANAA0A078G8L8 09g30650D OS=Brassica napus GN= 09g30650D PE=3 SV=1	392	tr|A0A072VC18|MEDTRA0A072VC18 Uncharacterized protein OS=Medicago truncatula GN=MTR_3g099460 PE=3 SV=1	A0A072VC18	2.64e-106	97.5	150.599	115	103
TRINITY_DN10470_c0_g1_i2	BRANAA0A078G8N5 06g02670D OS=Brassica napus GN= 06g02670D PE=4 SV=1	389	tr|V7AM00|PHAVUV7AM00 Uncharacterized protein OS=Phaseolus vulgaris GN=PHAVU_010G056500g PE=4 SV=1	V7AM00	2.64e-106	98.7805	49.2914	39	29
TRINITY_DN24526_c0_g1_i1	BRANAA0A078G9Q0 04g06040D OS=Brassica napus GN= 04g06040D PE=4 SV=1	668	tr|I1L7J3|SOYBNI1L7J3 Uncharacterized protein OS=Glycine max GN=GLYMA_10G007900 PE=4 SV=1	I1L7J3	2.64e-106	100	127.487	81	74
TRINITY_DN13923_c3_g1_i1	BRANAA0A078GCY2 04g05500D OS=Brassica napus GN= 04g05500D PE=4 SV=1	855	tr|V7BVK9|PHAVUV7BVK9 Uncharacterized protein OS=Phaseolus vulgaris GN=PHAVU_005G117500g PE=4 SV=1	V7BVK9	2.66e-106	96.8847	313.153	255	223
TRINITY_DN14964_c0_g1_i1	BRANAA0A078GF42 04g43900D OS=Brassica napus GN= 04g43900D PE=4 SV=1	1182	tr|K7N4R4|SOYBNK7N4R4 Uncharacterized protein OS=Glycine max GN=GLYMA_20G207300 PE=4 SV=1	K7N4R4	2.7e-106	97.2158	159.073	210	131
TRINITY_DN7998_c0_g1_i1	BRANAA0A078GFP7 06g17060D OS=Brassica napus GN= 03g57280D PE=4 SV=1	599	tr|I1JZV1|SOYBNI1JZV1 Uncharacterized protein OS=Glycine max GN=GLYMA_05G032500 PE=4 SV=1	I1JZV1	2.7e-106	100	113.62	57	57
TRINITY_DN7998_c0_g2_i1	BRANAA0A078GFP7 06g17060D OS=Brassica napus GN= 03g57280D PE=4 SV=1	598	tr|I1JZV1|SOYBNI1JZV1 Uncharacterized protein OS=Glycine max GN=GLYMA_05G032500 PE=4 SV=1	I1JZV1	2.71e-106	100	113.62	57	57
TRINITY_DN7998_c0_g3_i1	BRANAA0A078GFP7 06g17060D OS=Brassica napus GN= 03g57280D PE=4 SV=1	555	tr|I1JZV1|SOYBNI1JZV1 Uncharacterized protein OS=Glycine max GN=GLYMA_05G032500 PE=4 SV=1	I1JZV1	2.71e-106	100	113.62	57	57
TRINITY_DN37251_c0_g1_i1	BRANAA0A078GJZ0 02g18850D OS=Brassica napus GN= 02g18850D PE=4 SV=1	645	tr|K7K9U2|SOYBNK7K9U2 Uncharacterized protein OS=Glycine max GN=GLYMA_02G208800 PE=4 SV=1	K7K9U2	2.72e-106	100	127.102	186	141
TRINITY_DN20108_c0_g1_i1	BRANAA0A078GQP9 09g36200D OS=Brassica napus GN= 09g36200D PE=4 SV=1	952	tr|V7AHK1|PHAVUV7AHK1 Uncharacterized protein OS=Phaseolus vulgaris GN=PHAVU_005G069100g PE=4 SV=1	V7AHK1	2.73e-106	100	86.6557	68	63
TRINITY_DN20108_c0_g2_i1	BRANAA0A078GQP9 09g36200D OS=Brassica napus GN= 09g36200D PE=4 SV=1	978	tr|V7AHK1|PHAVUV7AHK1 Uncharacterized protein OS=Phaseolus vulgaris GN=PHAVU_005G069100g PE=4 SV=1	V7AHK1	2.73e-106	100	86.2705	68	63
TRINITY_DN50323_c0_g1_i1	BRANAA0A078GRX1 01g06230D OS=Brassica napus GN= 01g06230D PE=4 SV=1	433	tr|A0A078GRX1|BRANAA0A078GRX1 BnaA01g06230D protein OS=Brassica napus GN=BnaA01g06230D PE=4 SV=1	A0A078GRX1	2.73e-106	96.7742	44.669	23	19
TRINITY_DN2760_c0_g1_i2	BRANAA0A078GVU4 05g15440D OS=Brassica napus GN= 05g15440D PE=3 SV=1	1955	tr|A0A078GVU4|BRANAA0A078GVU4 BnaA05g15440D protein OS=Brassica napus GN=BnaA05g15440D PE=3 SV=1	A0A078GVU4	2.73e-106	99	593.964	436	327
TRINITY_DN2947_c0_g2_i1	BRANAA0A078GWK8 06g14380D OS=Brassica napus GN= 06g14380D PE=4 SV=1	283	tr|A0A078GWK8|BRANAA0A078GWK8 BnaA06g14380D protein OS=Brassica napus GN=BnaA06g14380D PE=4 SV=1	A0A078GWK8	2.74e-106	95.5556	111.309	53	48
TRINITY_DN16104_c2_g1_i1	BRANAA0A078GZ20 05g08370D OS=Brassica napus GN= 05g08370D PE=4 SV=1	840	tr|A0A0K9RZI4|SPIOLA0A0K9RZI4 Uncharacterized protein OS=Spinacia oleracea GN=SOVF_016390 PE=4 SV=1	A0A0K9RZI4	2.76e-106	100	271.937	154	152
TRINITY_DN47504_c0_g1_i1	BRANAA0A078H2V3 04g44500D OS=Brassica napus GN= 04g44500D PE=4 SV=1	288	tr|A0A0S3R3H1|PHAANA0A0S3R3H1 Uncharacterized protein OS=Vigna angularis var. angularis GN=Vigan.01G303100 PE=4 SV=1	A0A0S3R3H1	2.76e-106	95.6364	62.7734	26	26
TRINITY_DN31440_c0_g1_i1	BRANAA0A078H449 02g17640D OS=Brassica napus GN= 02g17640D PE=4 SV=1	415	tr|A0A0R0ET68|SOYBNA0A0R0ET68 Uncharacterized protein OS=Glycine max GN=GLYMA_19G056100 PE=4 SV=1	A0A0R0ET68	2.77e-106	97.7612	221.09	109	107
TRINITY_DN31440_c0_g2_i1	BRANAA0A078H449 02g17640D OS=Brassica napus GN= 02g17640D PE=4 SV=1	417	tr|A0A0R0ET68|SOYBNA0A0R0ET68 Uncharacterized protein OS=Glycine max GN=GLYMA_19G056100 PE=4 SV=1	A0A0R0ET68	2.77e-106	97.7612	221.09	109	107
TRINITY_DN20409_c0_g1_i1	BRANAA0A078H4L2 01g27340D OS=Brassica napus GN= 01g27340D PE=4 SV=1	255	tr|K7MRK9|SOYBNK7MRK9 Uncharacterized protein OS=Glycine max GN=GLYMA_18G122700 PE=4 SV=1	K7MRK9	2.77e-106	99.3103	44.2838	26	21
TRINITY_DN52108_c0_g1_i1	BRANAA0A078H4T7 06g29620D OS=Brassica napus GN= 06g29620D PE=4 SV=1	292	tr|A0A0D2PX83|GOSRAA0A0D2PX83 Uncharacterized protein OS=Gossypium raimondii GN=B456_008G186200 PE=4 SV=1	A0A0D2PX83	2.77e-106	99.3151	61.2326	29	29
TRINITY_DN48733_c0_g1_i1	BRANAA0A078H5V0 08g02760D OS=Brassica napus GN= 08g02760D PE=4 SV=1	471	tr|A5AYQ8|VITVIA5AYQ8 Putative uncharacterized protein OS=Vitis vinifera GN=VITISV_026921 PE=4 SV=1	A5AYQ8	2.77e-106	95.3488	106.301	175	94
TRINITY_DN25041_c0_g1_i1	BRANAA0A078H7X7 Aminomethyltransferase OS=Brassica napus GN= 08g41790D PE=3 SV=1	437	tr|A0A078H7X7|BRANAA0A078H7X7 Aminomethyltransferase OS=Brassica napus GN=BnaC08g41790D PE=3 SV=1	A0A078H7X7	2.78e-106	100	51.6026	27	26
TRINITY_DN23750_c0_g1_i1	BRANAA0A078H8Z1 03g27830D OS=Brassica napus GN= 03g27830D PE=4 SV=1	515	tr|K7M3C9|SOYBNK7M3C9 Uncharacterized protein OS=Glycine max GN=GLYMA_13G333600 PE=4 SV=1	K7M3C9	2.78e-106	100	53.9138	45	33
TRINITY_DN43758_c0_g1_i1	BRANAA0A078HA44 03g56760D OS=Brassica napus GN= 03g56760D PE=4 SV=1	388	tr|A0A0D9WWV5|9ORYZA0A0D9WWV5 Uncharacterized protein OS=Leersia perrieri PE=4 SV=1	A0A0D9WWV5	2.78e-106	98.2143	49.2914	23	23
TRINITY_DN14685_c1_g2_i1	BRANAA0A078HD53 40S ribosomal S27 OS=Brassica napus GN= 02g38320D PE=3 SV=1	310	tr|A0A078HD53|BRANAA0A078HD53 40S ribosomal protein S27 OS=Brassica napus GN=BnaC02g38320D PE=3 SV=1	A0A078HD53	2.78e-106	95.045	115.161	76	69
TRINITY_DN14685_c1_g4_i1	BRANAA0A078HD53 40S ribosomal S27 OS=Brassica napus GN= 02g38320D PE=3 SV=1	246	tr|A0A078HD53|BRANAA0A078HD53 40S ribosomal protein S27 OS=Brassica napus GN=BnaC02g38320D PE=3 SV=1	A0A078HD53	2.78e-106	95.0464	72.4034	55	48
TRINITY_DN4367_c0_g1_i1	BRANAA0A078HD53 40S ribosomal S27 OS=Brassica napus GN= 02g38320D PE=3 SV=1	230	tr|A0A078HD53|BRANAA0A078HD53 40S ribosomal protein S27 OS=Brassica napus GN=BnaC02g38320D PE=3 SV=1	A0A078HD53	2.78e-106	98.0066	59.6918	41	41
TRINITY_DN31970_c0_g1_i1	BRANAA0A078HET5 06g17000D OS=Brassica napus GN= 06g17000D PE=4 SV=1	473	tr|V7CHS3|PHAVUV7CHS3 Uncharacterized protein OS=Phaseolus vulgaris GN=PHAVU_002G087900g PE=4 SV=1	V7CHS3	2.79e-106	99.1228	174.481	112	102
TRINITY_DN5726_c0_g1_i1	BRANAA0A078HET5 06g17000D OS=Brassica napus GN= 06g17000D PE=4 SV=1	1126	tr|V7CHS3|PHAVUV7CHS3 Uncharacterized protein OS=Phaseolus vulgaris GN=PHAVU_002G087900g PE=4 SV=1	V7CHS3	2.79e-106	98.6726	388.652	241	214
TRINITY_DN19657_c0_g1_i1	BRANAA0A078HGE7 07g01030D OS=Brassica napus GN= 07g01030D PE=4 SV=1	220	tr|A0A078HGE7|BRANAA0A078HGE7 BnaC07g01030D protein OS=Brassica napus GN=BnaC07g01030D PE=4 SV=1	A0A078HGE7	2.79e-106	100	116.316	73	60
TRINITY_DN4883_c0_g1_i1	BRANAA0A078HHP7 01g31000D OS=Brassica napus GN= 01g31000D PE=4 SV=1	543	tr|A0A0E0J5T2|ORYNIA0A0E0J5T2 Uncharacterized protein OS=Oryza nivara PE=4 SV=1	A0A0E0J5T2	2.8e-106	97.4359	372.089	181	180
TRINITY_DN8860_c0_g1_i1	BRANAA0A078HI60 07g02280D OS=Brassica napus GN= 07g02280D PE=4 SV=1	674	tr|I1KMW1|SOYBNI1KMW1 Uncharacterized protein OS=Glycine max GN=GLYMA_07G244600 PE=4 SV=1	I1KMW1	2.81e-106	95.5224	199.519	107	99
TRINITY_DN51096_c0_g1_i1	BRANAA0A078HIR1 02g31340D OS=Brassica napus GN= 02g31340D PE=4 SV=1	273	tr|A0A0D2U4T9|GOSRAA0A0D2U4T9 Uncharacterized protein OS=Gossypium raimondii GN=B456_013G212600 PE=4 SV=1	A0A0D2U4T9	2.81e-106	100	82.4185	80	49
TRINITY_DN1870_c0_g1_i1	BRANAA0A078HKW1 01g37340D OS=Brassica napus GN= 01g37340D PE=4 SV=1	483	tr|M4EQ21|BRARPM4EQ21 Uncharacterized protein OS=Brassica rapa subsp. pekinensis GN=Bra030892 PE=4 SV=1	M4EQ21	2.81e-106	98.5507	83.5741	43	43
TRINITY_DN48858_c0_g1_i1	BRANAA0A078HLJ2 03g15020D OS=Brassica napus GN= 03g15020D PE=4 SV=1	504	tr|A0A078HLJ2|BRANAA0A078HLJ2 BnaC03g15020D protein OS=Brassica napus GN=BnaC03g15020D PE=4 SV=1	A0A078HLJ2	2.81e-106	97.5758	269.24	167	160
TRINITY_DN46085_c0_g1_i1	BRANAA0A078HMG6 01g29790D OS=Brassica napus GN= 01g29790D PE=4 SV=1	241	tr|A0A0R0GVQ3|SOYBNA0A0R0GVQ3 Uncharacterized protein OS=Glycine max GN=GLYMA_13G061900 PE=4 SV=1	A0A0R0GVQ3	2.81e-106	98.6667	50.447	21	19
TRINITY_DN29627_c0_g1_i1	BRANAA0A078HY62 Mitogen-activated kinase OS=Brassica napus GN= 03g23890D PE=4 SV=1	342	tr|A0A059DH22|EUCGRA0A059DH22 Uncharacterized protein OS=Eucalyptus grandis GN=EUGRSUZ_A01973 PE=4 SV=1	A0A059DH22	2.81e-106	96.7742	66.2402	32	32
TRINITY_DN15149_c1_g1_i8	BRANAA0A078I0P4 01g00650D OS=Brassica napus GN= 01g00650D PE=4 SV=1	504	tr|I3S370|LOTJAI3S370 Uncharacterized protein OS=Lotus japonicus PE=2 SV=1	I3S370	2.82e-106	96.1039	65.0846	65	46
TRINITY_DN4074_c0_g1_i1	BRANAA0A078I128 06g23380D OS=Brassica napus GN= 06g23380D PE=4 SV=1	375	tr|I1LX52|SOYBNI1LX52 Uncharacterized protein OS=Glycine max GN=GLYMA_13G043900 PE=4 SV=1	I1LX52	2.82e-106	99.061	105.531	70	67
TRINITY_DN42755_c0_g1_i1	BRANAA0A078I230 02g04200D OS=Brassica napus GN= 02g04200D PE=4 SV=1	334	tr|A0A0K9S053|SPIOLA0A0K9S053 Uncharacterized protein OS=Spinacia oleracea GN=SOVF_009250 PE=4 SV=1	A0A0K9S053	2.82e-106	100	48.9062	21	21
TRINITY_DN12527_c0_g1_i1	BRANAA0A078I3U3 nng12640D OS=Brassica napus GN= nng12640D PE=4 SV=1	321	tr|S8DAJ4|9LAMIS8DAJ4 Uncharacterized protein (Fragment) OS=Genlisea aurea GN=M569_00248 PE=4 SV=1	S8DAJ4	2.82e-106	98.6577	55.0694	37	28
TRINITY_DN12527_c0_g2_i1	BRANAA0A078I3U3 nng12640D OS=Brassica napus GN= nng12640D PE=4 SV=1	476	tr|A0A0J8BG93|BETVUA0A0J8BG93 Uncharacterized protein (Fragment) OS=Beta vulgaris subsp. vulgaris GN=BVRB_042430 PE=4 SV=1	A0A0J8BG93	2.82e-106	98.6577	106.301	81	60
TRINITY_DN12527_c1_g1_i1	BRANAA0A078I3U3 nng12640D OS=Brassica napus GN= nng12640D PE=4 SV=1	239	tr|A0A0J8BG93|BETVUA0A0J8BG93 Uncharacterized protein (Fragment) OS=Beta vulgaris subsp. vulgaris GN=BVRB_042430 PE=4 SV=1	A0A0J8BG93	2.82e-106	98.6577	70.0922	63	42
TRINITY_DN16198_c0_g1_i1	BRANAA0A078I3U3 nng12640D OS=Brassica napus GN= nng12640D PE=4 SV=1	259	tr|R4ITV4|VICFAR4ITV4 Uncharacterized protein OS=Vicia faba PE=4 SV=1	R4ITV4	2.83e-106	100	125.176	85	81
TRINITY_DN16421_c3_g2_i1	BRANAA0A078I3U3 nng12640D OS=Brassica napus GN= nng12640D PE=4 SV=1	1209	tr|A0A0D3DV04|BRAOLA0A0D3DV04 Uncharacterized protein OS=Brassica oleracea var. oleracea PE=4 SV=1	A0A0D3DV04	2.85e-106	100	384.03	283	208
TRINITY_DN34485_c0_g1_i1	BRANAA0A078I3U3 nng12640D OS=Brassica napus GN= nng12640D PE=4 SV=1	309	tr|R4ITV4|VICFAR4ITV4 Uncharacterized protein OS=Vicia faba PE=4 SV=1	R4ITV4	2.85e-106	98.3607	63.929	91	52
TRINITY_DN37898_c0_g1_i1	BRANAA0A078I3U3 nng12640D OS=Brassica napus GN= nng12640D PE=4 SV=1	243	tr|A0A0J8BG93|BETVUA0A0J8BG93 Uncharacterized protein (Fragment) OS=Beta vulgaris subsp. vulgaris GN=BVRB_042430 PE=4 SV=1	A0A0J8BG93	2.86e-106	100	73.559	63	44
TRINITY_DN44622_c1_g1_i1	BRANAA0A078I3U3 nng12640D OS=Brassica napus GN= nng12640D PE=4 SV=1	480	tr|S8DAJ4|9LAMIS8DAJ4 Uncharacterized protein (Fragment) OS=Genlisea aurea GN=M569_00248 PE=4 SV=1	S8DAJ4	2.86e-106	100	59.3066	37	30
TRINITY_DN8649_c0_g2_i1	BRANAA0A078I3U3 nng12640D OS=Brassica napus GN= nng12640D PE=4 SV=1	404	tr|R4ITV4|VICFAR4ITV4 Uncharacterized protein OS=Vicia faba PE=4 SV=1	R4ITV4	2.86e-106	95.8763	98.2117	122	78
TRINITY_DN16421_c1_g2_i1	BRANAA0A078I637 nng13060D OS=Brassica napus GN= nng13060D PE=4 SV=1	487	tr|A0A078I637|BRANAA0A078I637 BnaCnng13060D protein OS=Brassica napus GN=BnaCnng13060D PE=4 SV=1	A0A078I637	2.86e-106	100	63.1586	37	33
TRINITY_DN26108_c0_g1_i1	BRANAA0A078I6H2 nng12400D OS=Brassica napus GN= nng12400D PE=4 SV=1	388	tr|V4KZJ7|EUTSAV4KZJ7 Uncharacterized protein (Fragment) OS=Eutrema salsugineum GN=EUTSA_v10015949mg PE=4 SV=1	V4KZJ7	2.86e-106	99.187	162.54	95	83
TRINITY_DN847_c0_g1_i1	BRANAA0A078I8S9 nng12820D OS=Brassica napus GN= nng12820D PE=3 SV=1	610	tr|A0A0C4BHI6|WHEATA0A0C4BHI6 Uncharacterized protein OS=Triticum aestivum PE=3 SV=1	A0A0C4BHI6	2.88e-106	96.1783	194.512	115	104
TRINITY_DN847_c0_g2_i1	BRANAA0A078I8S9 nng12820D OS=Brassica napus GN= nng12820D PE=3 SV=1	1168	tr|A0A0C4BHI6|WHEATA0A0C4BHI6 Uncharacterized protein OS=Triticum aestivum PE=3 SV=1	A0A0C4BHI6	2.88e-106	96.1792	194.512	115	104
TRINITY_DN46536_c0_g1_i1	BRANAA0A078ICT8 02g08290D OS=Brassica napus GN= 02g08290D PE=4 SV=1	246	tr|A0A078ICT8|BRANAA0A078ICT8 BnaA02g08290D protein OS=Brassica napus GN=BnaA02g08290D PE=4 SV=1	A0A078ICT8	2.88e-106	100	171.014	81	80
TRINITY_DN29222_c0_g1_i1	BRANAA0A078IDX7 04g24700D OS=Brassica napus GN= 04g24700D PE=4 SV=1	242	tr|V4T2V1|9ROSIV4T2V1 Uncharacterized protein (Fragment) OS=Citrus clementina GN=CICLE_v100034751mg PE=4 SV=1	V4T2V1	2.89e-106	97.1014	120.168	79	68
TRINITY_DN27698_c0_g1_i1	BRANAA0A078IF72 07g27580D OS=Brassica napus GN= 07g27580D PE=4 SV=1	930	tr|K7K9Y7|SOYBNK7K9Y7 Uncharacterized protein OS=Glycine max GN=GLYMA_02G216200 PE=4 SV=1	K7K9Y7	2.89e-106	100	127.102	90	80
TRINITY_DN18771_c0_g1_i1	BRANAA0A078IHH1 06g18720D OS=Brassica napus GN= 06g18720D PE=4 SV=1	432	tr|V7C3U3|PHAVUV7C3U3 Uncharacterized protein OS=Phaseolus vulgaris GN=PHAVU_004G097500g PE=4 SV=1	V7C3U3	2.89e-106	97.0149	188.348	140	116
TRINITY_DN18771_c0_g2_i1	BRANAA0A078IHH1 06g18720D OS=Brassica napus GN= 06g18720D PE=4 SV=1	207	tr|V7C3U3|PHAVUV7C3U3 Uncharacterized protein OS=Phaseolus vulgaris GN=PHAVU_004G097500g PE=4 SV=1	V7C3U3	2.89e-106	97.0149	62.7734	34	31
TRINITY_DN18771_c0_g3_i1	BRANAA0A078IHH1 06g18720D OS=Brassica napus GN= 06g18720D PE=4 SV=1	432	tr|V7C3U3|PHAVUV7C3U3 Uncharacterized protein OS=Phaseolus vulgaris GN=PHAVU_004G097500g PE=4 SV=1	V7C3U3	2.89e-106	97.0149	153.295	140	112
TRINITY_DN17124_c0_g1_i1	BRANAA0A078IHU0 nng16750D OS=Brassica napus GN= nng16750D PE=4 SV=1	578	tr|M1A0F1|SOLTUM1A0F1 Uncharacterized protein OS=Solanum tuberosum GN=PGSC0003DMG400004687 PE=3 SV=1	M1A0F1	2.91e-106	96	46.9802	45	30
TRINITY_DN25910_c0_g1_i1	BRANAA0A078IJ50 03g34430D OS=Brassica napus GN= 03g34430D PE=4 SV=1	452	tr|A0A0D3B9W3|BRAOLA0A0D3B9W3 Uncharacterized protein OS=Brassica oleracea var. oleracea PE=4 SV=1	A0A0D3B9W3	2.91e-106	98.4887	58.9214	26	25
TRINITY_DN23312_c0_g1_i1	BRANAA0A078IKC8 06g43410D OS=Brassica napus GN= 06g43410D PE=4 SV=1	649	tr|B9HXY0|POPTRB9HXY0 Uncharacterized protein OS=Populus trichocarpa GN=POPTR_0010s17350g PE=4 SV=1	B9HXY0	2.92e-106	99.1279	52.373	23	23
TRINITY_DN52485_c0_g1_i1	BRANAA0A078ILA6 03g56120D OS=Brassica napus GN= 03g56120D PE=4 SV=1	302	tr|M4CQS1|BRARPM4CQS1 Uncharacterized protein OS=Brassica rapa subsp. pekinensis GN=Bra006562 PE=4 SV=1	M4CQS1	2.94e-106	97.1631	53.1434	24	24
TRINITY_DN25688_c0_g1_i1	BRANAA0A078IPI8 06g37740D OS=Brassica napus GN= 06g37740D PE=4 SV=1	265	tr|A0A0L9UR15|PHAANA0A0L9UR15 Uncharacterized protein OS=Phaseolus angularis GN=LR48_Vigan06g026000 PE=4 SV=1	A0A0L9UR15	2.94e-106	100	49.2914	24	23
TRINITY_DN4415_c0_g2_i1	BRANAA0A078ISR7 07g05210D OS=Brassica napus GN= nng21840D PE=3 SV=1	256	tr|A0A0S3RUT2|PHAANA0A0S3RUT2 Uncharacterized protein OS=Vigna angularis var. angularis GN=Vigan.04G170400 PE=3 SV=1	A0A0S3RUT2	2.94e-106	97.7273	155.992	79	77
TRINITY_DN33492_c0_g1_i1	BRANAA0A078ITT5 nng24690D OS=Brassica napus GN= nng24690D PE=4 SV=1	296	tr|A0A078ITT5|BRANAA0A078ITT5 BnaCnng24690D protein OS=Brassica napus GN=BnaCnng24690D PE=4 SV=1	A0A078ITT5	2.94e-106	98.7342	42.743	24	19
TRINITY_DN47600_c0_g1_i1	BRANAA0A078IUE7 03g71490D OS=Brassica napus GN= 03g71490D PE=3 SV=1	335	tr|M0TWH7|MUSAMM0TWH7 Uncharacterized protein OS=Musa acuminata subsp. malaccensis PE=3 SV=1	M0TWH7	2.96e-106	98.5507	229.18	111	109
TRINITY_DN47600_c0_g2_i1	BRANAA0A078IUE7 03g71490D OS=Brassica napus GN= 03g71490D PE=3 SV=1	335	tr|M0TWH7|MUSAMM0TWH7 Uncharacterized protein OS=Musa acuminata subsp. malaccensis PE=3 SV=1	M0TWH7	2.96e-106	98.5507	231.876	111	110
TRINITY_DN4430_c0_g1_i1	BRANAA0A078IY51 06g38910D OS=Brassica napus GN= 06g38910D PE=4 SV=1	1148	tr|A0A0S3SC23|PHAANA0A0S3SC23 Uncharacterized protein OS=Vigna angularis var. angularis GN=Vigan.06G156100 PE=4 SV=1	A0A0S3SC23	2.96e-106	97.7273	408.297	218	215
TRINITY_DN52649_c0_g1_i1	BRANAA0A078IYI2 04g21280D OS=Brassica napus GN= 04g29220D PE=3 SV=1	360	tr|W5EYT3|WHEATW5EYT3 Uncharacterized protein OS=Triticum aestivum PE=3 SV=1	W5EYT3	2.97e-106	97.3214	48.521	31	27
TRINITY_DN25237_c0_g1_i1	BRANAA0A078IZF6 nng27270D OS=Brassica napus GN= nng27270D PE=4 SV=1	373	tr|W5F5D8|WHEATW5F5D8 Uncharacterized protein OS=Triticum aestivum PE=4 SV=1	W5F5D8	2.97e-106	100	46.595	23	22
TRINITY_DN35922_c0_g1_i1	BRANAA0A078IZJ6 08g47130D OS=Brassica napus GN= 08g47130D PE=4 SV=1	789	tr|A0A0S3SEN0|PHAANA0A0S3SEN0 Uncharacterized protein OS=Vigna angularis var. angularis GN=Vigan.06G260400 PE=4 SV=1	A0A0S3SEN0	2.97e-106	99.5726	102.449	52	49
TRINITY_DN6061_c0_g1_i1	BRANAA0A078IZY7 nng15130D OS=Brassica napus GN= nng15130D PE=4 SV=1	1598	tr|A0A0R0JAV5|SOYBNA0A0R0JAV5 Uncharacterized protein OS=Glycine max GN=GLYMA_07G181500 PE=4 SV=1	A0A0R0JAV5	2.98e-106	100	595.504	467	391
TRINITY_DN5135_c0_g1_i1	BRANAA0A078J1F0 nng34790D OS=Brassica napus GN= nng34790D PE=4 SV=1	1442	tr|A0A078J1F0|BRANAA0A078J1F0 BnaCnng34790D protein OS=Brassica napus GN=BnaCnng34790D PE=4 SV=1	A0A078J1F0	2.98e-106	95.098	330.872	187	172
TRINITY_DN5135_c0_g1_i3	BRANAA0A078J1F0 nng34790D OS=Brassica napus GN= nng34790D PE=4 SV=1	1321	tr|A0A078J1F0|BRANAA0A078J1F0 BnaCnng34790D protein OS=Brassica napus GN=BnaCnng34790D PE=4 SV=1	A0A078J1F0	2.98e-106	95.098	330.872	187	172
TRINITY_DN18538_c0_g1_i1	BRANAA0A078J272 05g51090D OS=Brassica napus GN= 05g51090D PE=4 SV=1	312	tr|A0A078J272|BRANAA0A078J272 BnaC05g51090D protein OS=Brassica napus GN=BnaC05g51090D PE=4 SV=1	A0A078J272	2.98e-106	99.4949	42.743	20	20
TRINITY_DN29083_c0_g1_i1	BRANAA0A078J2U0 09g55550D OS=Brassica napus GN= 09g55550D PE=4 SV=1	264	tr|A0A0L9T6I6|PHAANA0A0L9T6I6 Uncharacterized protein OS=Phaseolus angularis GN=LR48_Vigan181s000200 PE=4 SV=1	A0A0L9T6I6	2.98e-106	99.687	48.521	24	24
TRINITY_DN10776_c0_g3_i2	BRANAA0A078J412 nng31530D OS=Brassica napus GN= nng31530D PE=4 SV=1	1218	tr|C6TJM2|SOYBNC6TJM2 Putative uncharacterized protein OS=Glycine max PE=2 SV=1	C6TJM2	3e-106	100	567.77	295	281
TRINITY_DN17392_c0_g1_i1	BRANAA0A078J631 09g51660D OS=Brassica napus GN= 09g51660D PE=4 SV=1	563	tr|A0A0R0ETG3|SOYBNA0A0R0ETG3 Uncharacterized protein OS=Glycine max GN=GLYMA_19G243200 PE=4 SV=1	A0A0R0ETG3	3.01e-106	99.3464	61.2326	51	50
TRINITY_DN54880_c0_g1_i1	BRANAA0A078J6M2 nng33870D OS=Brassica napus GN= nng33870D PE=4 SV=1	208	tr|A0A078J6M2|BRANAA0A078J6M2 BnaCnng33870D protein OS=Brassica napus GN=BnaCnng33870D PE=4 SV=1	A0A078J6M2	3.01e-106	97.5391	51.6026	27	24
TRINITY_DN4629_c0_g1_i1	BRANAA0A078J6S7 05g49280D OS=Brassica napus GN= 05g49280D PE=3 SV=1	387	tr|A0A078J6S7|BRANAA0A078J6S7 BnaC05g49280D protein OS=Brassica napus GN=BnaC05g49280D PE=3 SV=1	A0A078J6S7	3.01e-106	97.2656	62.3882	27	25
TRINITY_DN42708_c0_g1_i1	BRANAA0A078J741 08g13650D (Fragment) OS=Brassica napus GN= 08g13650D PE=4 SV=1	888	tr|A0A078J741|BRANAA0A078J741 BnaC08g13650D protein (Fragment) OS=Brassica napus GN=BnaC08g13650D PE=4 SV=1	A0A078J741	3.03e-106	100	102.064	100	66
TRINITY_DN18703_c0_g1_i1	BRANAA0A078JAN2 03g58360D (Fragment) OS=Brassica napus GN= 03g58360D PE=4 SV=1	384	tr|A0A067F7N2|CITSIA0A067F7N2 Uncharacterized protein OS=Citrus sinensis GN=CISIN_1g014750mg PE=4 SV=1	A0A067F7N2	3.07e-106	97.0199	46.595	20	20
TRINITY_DN14707_c0_g3_i1	BRANAA0A078JBE1 05g47700D OS=Brassica napus GN= 05g47700D PE=4 SV=1	618	tr|A0A0B2SQK5|GLYSOA0A0B2SQK5 Uncharacterized protein OS=Glycine soja GN=glysoja_015025 PE=4 SV=1	A0A0B2SQK5	3.07e-106	99.3939	58.9214	30	29
TRINITY_DN14707_c0_g3_i2	BRANAA0A078JBE1 05g47700D OS=Brassica napus GN= 05g47700D PE=4 SV=1	380	tr|A0A0B2SQK5|GLYSOA0A0B2SQK5 Uncharacterized protein OS=Glycine soja GN=glysoja_015025 PE=4 SV=1	A0A0B2SQK5	3.08e-106	99.3939	77.0258	38	37
TRINITY_DN14707_c0_g3_i3	BRANAA0A078JBE1 05g47700D OS=Brassica napus GN= 05g47700D PE=4 SV=1	299	tr|A0A0B2SQK5|GLYSOA0A0B2SQK5 Uncharacterized protein OS=Glycine soja GN=glysoja_015025 PE=4 SV=1	A0A0B2SQK5	3.1e-106	99.3939	77.0258	38	37
TRINITY_DN20464_c0_g1_i1	BRANAA0A078JDR3 02g47710D OS=Brassica napus GN= 02g47710D PE=4 SV=1	1017	tr|I1KQD6|SOYBNI1KQD6 Uncharacterized protein OS=Glycine max GN=GLYMA_08G047500 PE=4 SV=1	I1KQD6	3.1e-106	99.3056	374.4	219	212
TRINITY_DN44931_c0_g1_i1	BRANAA0A078JF73 nng50110D OS=Brassica napus GN= nng50110D PE=4 SV=1	276	tr|I3SRM9|MEDTRI3SRM9 Uncharacterized protein OS=Medicago truncatula PE=2 SV=1	I3SRM9	3.1e-106	97.5309	62.003	37	34
TRINITY_DN16612_c0_g1_i1	BRANAA0A078JFV1 nng42860D (Fragment) OS=Brassica napus GN= nng42860D PE=4 SV=1	301	tr|A0A078JFV1|BRANAA0A078JFV1 BnaCnng42860D protein (Fragment) OS=Brassica napus GN=BnaCnng42860D PE=4 SV=1	A0A078JFV1	3.1e-106	100	43.8986	25	20
TRINITY_DN6260_c0_g1_i1	BRANAA0A078JFZ3 nng51290D OS=Brassica napus GN= nng51290D PE=4 SV=1	1047	tr|V7CU11|PHAVUV7CU11 Uncharacterized protein OS=Phaseolus vulgaris GN=PHAVU_001G086900g PE=4 SV=1	V7CU11	3.1e-106	99.0741	78.1814	183	120
TRINITY_DN33700_c0_g1_i1	BRANAA0A078JHC3 nng01800D OS=Brassica napus GN= nng01800D PE=4 SV=1	225	tr|B9RX05|RICCOB9RX05 Putative uncharacterized protein OS=Ricinus communis GN=RCOM_0815260 PE=4 SV=1	B9RX05	3.1e-106	99.2857	65.4698	56	45
TRINITY_DN3601_c0_g1_i1	BRANAA0A078JLZ7 nng56560D OS=Brassica napus GN= nng56560D PE=4 SV=1	449	tr|A5BAJ1|VITVIA5BAJ1 Putative uncharacterized protein OS=Vitis vinifera GN=VITISV_019023 PE=4 SV=1	A5BAJ1	3.1e-106	96.5517	127.487	61	60
TRINITY_DN19796_c0_g1_i1	BRANAA0A078JML4 nng02370D OS=Brassica napus GN= nng02370D PE=4 SV=1	590	tr|B9T8W5|RICCOB9T8W5 Putative uncharacterized protein OS=Ricinus communis GN=RCOM_2007240 PE=4 SV=1	B9T8W5	3.11e-106	100	127.872	182	107
TRINITY_DN16300_c1_g8_i1	BRANAA0A078JNY1 nng62660D (Fragment) OS=Brassica napus GN= nng62660D PE=4 SV=1	259	tr|A0A078JNY1|BRANAA0A078JNY1 BnaCnng62660D protein (Fragment) OS=Brassica napus GN=BnaCnng62660D PE=4 SV=1	A0A078JNY1	3.12e-106	100	82.4185	51	41
TRINITY_DN17483_c0_g1_i1	BRANAA0A078JQM0 nng02390D OS=Brassica napus GN= nng02390D PE=4 SV=1	254	tr|A0A0E0A9Q4|9ORYZA0A0E0A9Q4 Uncharacterized protein OS=Oryza glumipatula PE=4 SV=1	A0A0E0A9Q4	3.12e-106	100	112.464	62	55
TRINITY_DN4243_c0_g1_i1	BRANAA0A078JTF8 01g37030D OS=Brassica napus GN= 01g37030D PE=4 SV=1	554	tr|I3S4V3|LOTJAI3S4V3 Uncharacterized protein OS=Lotus japonicus PE=2 SV=1	I3S4V3	3.13e-106	95.7143	114.005	70	60
TRINITY_DN41580_c0_g1_i1	BRANAA0A078JVG9 nng68390D (Fragment) OS=Brassica napus GN= nng68390D PE=4 SV=1	295	tr|A0A0L9TUK0|PHAANA0A0L9TUK0 Uncharacterized protein OS=Phaseolus angularis GN=LR48_Vigan02g038500 PE=4 SV=1	A0A0L9TUK0	3.14e-106	99.4652	44.2838	26	24
TRINITY_DN40862_c0_g1_i1	BRANAA0A078JW20 nng65050D OS=Brassica napus GN= nng65050D PE=4 SV=1	551	tr|A0A068TV89|COFCAA0A068TV89 Uncharacterized protein OS=Coffea canephora GN=GSCOC_T00026324001 PE=4 SV=1	A0A068TV89	3.14e-106	98.2353	129.028	78	78
TRINITY_DN12323_c1_g1_i1	BRANAA0A078JWH7 nng31970D (Fragment) OS=Brassica napus GN= nng31970D PE=4 SV=1	325	tr|A0A078JWH7|BRANAA0A078JWH7 BnaAnng31970D protein (Fragment) OS=Brassica napus GN=BnaAnng31970D PE=4 SV=1	A0A078JWH7	3.14e-106	97.0588	51.6026	25	25
TRINITY_DN10975_c0_g2_i1	BRANAA0A078JX01 nng66360D (Fragment) OS=Brassica napus GN= nng66360D PE=4 SV=1	990	tr|I3S4Q4|LOTJAI3S4Q4 Uncharacterized protein OS=Lotus japonicus PE=2 SV=1	I3S4Q4	3.14e-106	95.4545	209.534	110	109
TRINITY_DN40850_c0_g1_i1	BRANAA0A078JX01 nng66360D (Fragment) OS=Brassica napus GN= nng66360D PE=4 SV=1	640	tr|B7FGA7|MEDTRB7FGA7 Putative uncharacterized protein OS=Medicago truncatula PE=2 SV=1	B7FGA7	3.14e-106	98.2456	110.923	112	75
TRINITY_DN48789_c0_g1_i1	BRANAA0A078JY19 nng36860D (Fragment) OS=Brassica napus GN= nng36860D PE=4 SV=1	294	tr|A0A0S3R1H7|PHAANA0A0S3R1H7 Uncharacterized protein OS=Vigna angularis var. angularis GN=Vigan.01G208500 PE=4 SV=1	A0A0S3R1H7	3.14e-106	95.3642	137.502	98	77
TRINITY_DN54642_c0_g1_i1	BRANAA0A078JY19 nng36860D (Fragment) OS=Brassica napus GN= nng36860D PE=4 SV=1	250	tr|A0A0S3TC82|PHAANA0A0S3TC82 Uncharacterized protein OS=Vigna angularis var. angularis GN=Vigan.11G233500 PE=4 SV=1	A0A0S3TC82	3.14e-106	98.5437	123.25	82	70
TRINITY_DN10719_c0_g4_i1	BRANAQ31720 ATP synthase subunit a OS=Brassica napus GN=ATP6 PE=2 SV=1	1352	tr|C6TCN3|SOYBNC6TCN3 Putative uncharacterized protein OS=Glycine max PE=2 SV=1	C6TCN3	3.15e-106	100	393.66	274	261
TRINITY_DN9838_c0_g1_i1	BRANAQ39291 V-type proton ATPase catalytic subunit A OS=Brassica napus PE=2 SV=1	2741	tr|D7EYG6|SOYBND7EYG6 V-H(+)-ATPase subunit A OS=Glycine max PE=2 SV=1	D7EYG6	3.16e-106	100	1248.8	623	618
TRINITY_DN15325_c0_g1_i1	BRANAQ39336 Guanine nucleotide-binding subunit beta OS=Brassica napus GN=GB1 PE=2 SV=1	1427	tr|C8YZ71|PHAVUC8YZ71 RACK1 OS=Phaseolus vulgaris GN=PHAVU_002G327500g PE=4 SV=1	C8YZ71	3.17e-106	96.8531	655.21	324	323
TRINITY_DN15211_c0_g3_i3	BRANAQ43124 Proliferating cell nuclear antigen OS=Brassica napus PE=2 SV=1	776	sp|PCNA|BRANAQ43124 Proliferating cell nuclear antigen OS=Brassica napus PE=2 SV=1	PCNA	3.17e-106	95.2128	78.9518	44	14
TRINITY_DN15211_c0_g4_i1	BRANAQ43124 Proliferating cell nuclear antigen OS=Brassica napus PE=2 SV=1	536	sp|PCNA|BRANAQ43124 Proliferating cell nuclear antigen OS=Brassica napus PE=2 SV=1	PCNA	3.17e-106	95.2128	191.045	97	24
TRINITY_DN15211_c1_g1_i1	BRANAQ43124 Proliferating cell nuclear antigen OS=Brassica napus PE=2 SV=1	248	sp|PCNA|BRANAQ43124 Proliferating cell nuclear antigen OS=Brassica napus PE=2 SV=1	PCNA	3.17e-106	95.2141	135.576	71	19
TRINITY_DN9098_c0_g1_i2	BRANAQ6RJS2 Deoxyhypusine synthase OS=Brassica napus GN=DHS PE=2 SV=1	1555	tr|A0A0D2UWN4|GOSRAA0A0D2UWN4 Uncharacterized protein OS=Gossypium raimondii GN=B456_011G226300 PE=4 SV=1	A0A0D2UWN4	3.18e-106	99.654	352.443	217	190
TRINITY_DN45490_c0_g1_i1	BRANAQ6YSJ8 NADH dehydrogenase subunit 9 OS=Brassica napus GN=nad9 PE=3 SV=1	814	tr|Q6YSJ8|BRANAQ6YSJ8 NADH dehydrogenase subunit 9 OS=Brassica napus GN=nad9 PE=3 SV=1	Q6YSJ8	3.18e-106	99.3464	392.504	190	188
TRINITY_DN29017_c0_g1_i1	BRANAQ6YSM7 NADH-ubiquinone oxidoreductase chain 6 OS=Brassica napus GN=nad6 PE=3 SV=1	410	tr|Q6YSM7|BRANAQ6YSM7 NADH-ubiquinone oxidoreductase chain 6 OS=Brassica napus GN=nad6 PE=3 SV=1	Q6YSM7	3.2e-106	99.7275	114.005	66	66
TRINITY_DN37608_c0_g1_i1	BRANAQ8GUV0 ROP family GTPase OS=Brassica napus GN=ROP4 PE=2 SV=1	316	tr|A0A0D3DHX3|BRAOLA0A0D3DHX3 Uncharacterized protein OS=Brassica oleracea var. oleracea PE=4 SV=1	A0A0D3DHX3	3.2e-106	98.1818	173.711	82	82
TRINITY_DN46003_c0_g1_i1	BRANAQ9SP25 High-affinity ammonium transporter (Fragment) OS=Brassica napus GN=AMT1 PE=2 SV=1	294	tr|Q9SP25|BRANAQ9SP25 High-affinity ammonium transporter (Fragment) OS=Brassica napus GN=AMT1 PE=2 SV=1	Q9SP25	3.2e-106	98.6807	148.673	97	90
TRINITY_DN47562_c0_g1_i1	BRAOLA0A0D2ZR94 Uncharacterized protein OS=Brassica oleracea var. oleracea PE=4 SV=1	288	tr|A0A0D2ZR94|BRAOLA0A0D2ZR94 Uncharacterized protein OS=Brassica oleracea var. oleracea PE=4 SV=1	A0A0D2ZR94	3.2e-106	95.6522	50.447	40	30
TRINITY_DN16445_c10_g1_i1	BRAOLA0A0D2ZRN6 Uncharacterized protein OS=Brassica oleracea var. oleracea PE=4 SV=1	219	tr|A0A0D2ZRN6|BRAOLA0A0D2ZRN6 Uncharacterized protein OS=Brassica oleracea var. oleracea PE=4 SV=1	A0A0D2ZRN6	3.2e-106	100	62.7734	32	28
TRINITY_DN16445_c1_g1_i1	BRAOLA0A0D2ZVC7 Uncharacterized protein OS=Brassica oleracea var. oleracea PE=4 SV=1	213	tr|A0A0D2ZVC7|BRAOLA0A0D2ZVC7 Uncharacterized protein OS=Brassica oleracea var. oleracea PE=4 SV=1	A0A0D2ZVC7	3.24e-106	100	77.0258	57	43
TRINITY_DN38718_c0_g1_i1	BRAOLA0A0D2ZVC7 Uncharacterized protein OS=Brassica oleracea var. oleracea PE=4 SV=1	287	tr|A0A0D2ZVC7|BRAOLA0A0D2ZVC7 Uncharacterized protein OS=Brassica oleracea var. oleracea PE=4 SV=1	A0A0D2ZVC7	3.24e-106	98.1481	89.7373	64	50
TRINITY_DN19292_c0_g1_i1	BRAOLA0A0D2ZYL0 Uncharacterized protein OS=Brassica oleracea var. oleracea PE=4 SV=1	396	tr|A0A0D2ZYL0|BRAOLA0A0D2ZYL0 Uncharacterized protein OS=Brassica oleracea var. oleracea PE=4 SV=1	A0A0D2ZYL0	3.24e-106	100	35.8094	45	27
TRINITY_DN18229_c0_g1_i1	BRAOLA0A0D2ZYS7 Uncharacterized protein OS=Brassica oleracea var. oleracea PE=4 SV=1	223	tr|A0A0D2ZYS7|BRAOLA0A0D2ZYS7 Uncharacterized protein OS=Brassica oleracea var. oleracea PE=4 SV=1	A0A0D2ZYS7	3.26e-106	97.3684	72.4034	75	54
TRINITY_DN21325_c0_g1_i1	BRAOLA0A0D3AH13 Uncharacterized protein OS=Brassica oleracea var. oleracea PE=4 SV=1	511	tr|A0A0D3AH13|BRAOLA0A0D3AH13 Uncharacterized protein OS=Brassica oleracea var. oleracea PE=4 SV=1	A0A0D3AH13	3.28e-106	96.3158	69.707	75	52
TRINITY_DN44496_c0_g1_i1	BRAOLA0A0D3B9Q5 Uncharacterized protein OS=Brassica oleracea var. oleracea PE=4 SV=1	469	tr|A0A0D3B9Q5|BRAOLA0A0D3B9Q5 Uncharacterized protein OS=Brassica oleracea var. oleracea PE=4 SV=1	A0A0D3B9Q5	3.31e-106	100	41.5874	20	20
TRINITY_DN43204_c0_g1_i1	BRAOLA0A0D3BDU4 Uncharacterized protein OS=Brassica oleracea var. oleracea PE=4 SV=1	267	tr|A0A0D3BDU4|BRAOLA0A0D3BDU4 Uncharacterized protein OS=Brassica oleracea var. oleracea PE=4 SV=1	A0A0D3BDU4	3.32e-106	98.7805	99.3673	88	71
TRINITY_DN30602_c0_g1_i1	BRAOLA0A0D3EDM4 Uncharacterized protein OS=Brassica oleracea var. oleracea PE=4 SV=1	265	tr|A0A0D3EDM4|BRAOLA0A0D3EDM4 Uncharacterized protein OS=Brassica oleracea var. oleracea PE=4 SV=1	A0A0D3EDM4	3.32e-106	100	152.525	88	79
TRINITY_DN1211_c0_g1_i1	BRAOLB2D161 Copia OS=Brassica oleracea GN= PE=4 SV=1	1501	tr|K7MSD7|SOYBNK7MSD7 Uncharacterized protein OS=Glycine max GN=GLYMA_18G149400 PE=4 SV=1	K7MSD7	3.32e-106	99.0123	59.3066	111	57
TRINITY_DN1211_c0_g2_i1	BRAOLB2D161 Copia OS=Brassica oleracea GN= PE=4 SV=1	1501	tr|K7MSD7|SOYBNK7MSD7 Uncharacterized protein OS=Glycine max GN=GLYMA_18G149400 PE=4 SV=1	K7MSD7	3.32e-106	99.0123	59.3066	111	57
TRINITY_DN22391_c0_g1_i1	BRAOLO23742 SLG-Sc and SLA-Sc genes and Melmoth retrotransposon sequence OS=Brassica oleracea PE=4 SV=1	922	tr|O23742|BRAOLO23742 SLG-Sc and SLA-Sc genes and Melmoth retrotransposon sequence OS=Brassica oleracea PE=4 SV=1	O23742	3.34e-106	98.3651	210.69	236	153
TRINITY_DN11057_c0_g2_i1	BRAOTF2X5K5 Aquaporin PIP1-8 (Fragment) OS=Brassica oleracea italica PE=2 SV=1	410	tr|F2X5K5|BRAOTF2X5K5 Aquaporin PIP1-8 (Fragment) OS=Brassica oleracea var. italica PE=2 SV=1	F2X5K5	3.34e-106	98.2684	131.339	64	64
TRINITY_DN51433_c0_g1_i1	BRAOTF2X5K6 Aquaporin PIP2-1 (Fragment) OS=Brassica oleracea italica PE=2 SV=1	554	tr|I3S5U3|MEDTRI3S5U3 Uncharacterized protein OS=Medicago truncatula PE=2 SV=1	I3S5U3	3.34e-106	100	71.2478	38	36
TRINITY_DN14384_c3_g1_i2	BRAOTF8U800 Tubulin beta-6 (Fragment) OS=Brassica oleracea italica GN=TUB6 PE=2 SV=1	1750	tr|F8U800|BRAOTF8U800 Tubulin beta-6 (Fragment) OS=Brassica oleracea var. italica GN=TUB6 PE=2 SV=1	F8U800	3.36e-106	96.4646	440.269	210	209
TRINITY_DN8032_c0_g2_i1	BRARCI7GSE8 Tubulin OS=Brassica rapa chinensis GN=TUBA2 PE=2 SV=1	312	tr|I7GSE8|BRARCI7GSE8 Tubulin OS=Brassica rapa subsp. chinensis GN=TUBA2 PE=2 SV=1	I7GSE8	3.36e-106	97.6471	81.2629	59	59
TRINITY_DN16970_c0_g1_i1	BRARPD1GEG7 Disease resistance OS=Brassica rapa pekinensis PE=4 SV=1	503	tr|W5EJ06|WHEATW5EJ06 Uncharacterized protein OS=Triticum aestivum PE=4 SV=1	W5EJ06	3.39e-106	100	70.8626	78	55
TRINITY_DN18394_c0_g1_i1	BRARPD1GEG7 Disease resistance OS=Brassica rapa pekinensis PE=4 SV=1	294	tr|B5U9V7|LOTJAB5U9V7 Putative uncharacterized protein OS=Lotus japonicus PE=4 SV=1	B5U9V7	3.39e-106	98.5294	51.9878	49	36
TRINITY_DN22673_c0_g1_i1	BRARPD1GEG7 Disease resistance OS=Brassica rapa pekinensis PE=4 SV=1	243	tr|D1GEG7|BRARPD1GEG7 Disease resistance protein OS=Brassica rapa subsp. pekinensis PE=4 SV=1	D1GEG7	3.39e-106	97.9339	68.9366	58	48
TRINITY_DN48057_c0_g1_i1	BRARPM4D5B2 Uncharacterized protein OS=Brassica rapa subsp. pekinensis GN=Bra011669 PE=4 SV=1	226	tr|M4D5B2|BRARPM4D5B2 Uncharacterized protein OS=Brassica rapa subsp. pekinensis GN=Bra011669 PE=4 SV=1	M4D5B2	3.39e-106	97.037	41.5874	54	31
TRINITY_DN53422_c0_g1_i1	BRARPM4E384 Phosphoribulokinase OS=Brassica rapa pekinensis GN=Bra023235 PE=3 SV=1	352	tr|M4E384|BRARPM4E384 Phosphoribulokinase OS=Brassica rapa subsp. pekinensis GN=Bra023235 PE=3 SV=1	M4E384	3.39e-106	100	51.9878	26	24
TRINITY_DN46971_c0_g1_i1	BRARPM4EIS4 Autophagy-related 3 OS=Brassica rapa pekinensis GN=Bra028689 PE=3 SV=1	298	tr|M4EIS4|BRARPM4EIS4 Autophagy-related protein 3 OS=Brassica rapa subsp. pekinensis GN=Bra028689 PE=3 SV=1	M4EIS4	3.39e-106	99.2063	52.373	23	23
TRINITY_DN16395_c0_g1_i1	BRARPM4FCC4 CTP synthase OS=Brassica rapa pekinensis GN=Bra038742 PE=3 SV=1	732	tr|M4FCC4|BRARPM4FCC4 CTP synthase OS=Brassica rapa subsp. pekinensis GN=Bra038742 PE=3 SV=1	M4FCC4	3.4e-106	100	76.2554	43	39
TRINITY_DN18879_c0_g1_i1	BRARPM4FJ75 Uncharacterized protein OS=Brassica rapa subsp. pekinensis GN=Bra041155 PE=4 SV=1	457	tr|M4FJ75|BRARPM4FJ75 Uncharacterized protein OS=Brassica rapa subsp. pekinensis GN=Bra041155 PE=4 SV=1	M4FJ75	3.43e-106	99.0338	46.9802	116	52
TRINITY_DN160_c0_g1_i1	BRARPV5UUE5 transposase OS=Brassica rapa pekinensis PE=4 SV=1	828	tr|V7B1N7|PHAVUV7B1N7 Uncharacterized protein (Fragment) OS=Phaseolus vulgaris GN=PHAVU_009G237300g PE=4 SV=1	V7B1N7	3.43e-106	100	279.641	197	159
TRINITY_DN42852_c0_g1_i1	BRUGYA8CDT3 Lupeol synthase OS=Bruguiera gymnorhiza GN=LUS PE=1 SV=1	353	sp|LUPS|BRUGYA8CDT3 Lupeol synthase OS=Bruguiera gymnorhiza GN=LUS PE=1 SV=1	LUPS	3.43e-106	95.5556	60.077	32	2
TRINITY_DN50914_c0_g1_i1	BRUGYA8CDT3 Lupeol synthase OS=Bruguiera gymnorhiza GN=LUS PE=1 SV=1	326	tr|A0A072UJ72|MEDTRA0A072UJ72 Terpene cyclase/mutase family member OS=Medicago truncatula GN=MTR_6g035010 PE=3 SV=1	A0A072UJ72	3.44e-106	95.7746	48.521	26	22
TRINITY_DN52724_c0_g1_i1	BRUGYA8CDT3 Lupeol synthase OS=Bruguiera gymnorhiza GN=LUS PE=1 SV=1	262	tr|K7L4M4|SOYBNK7L4M4 Terpene cyclase/mutase family member OS=Glycine max PE=3 SV=1	K7L4M4	3.44e-106	98.0769	141.354	67	65
TRINITY_DN8716_c0_g1_i2	BRUGYB1Q4T1 Glycine-rich OS=Bruguiera gymnorhiza PE=2 SV=1	480	tr|K7KSG8|SOYBNK7KSG8 Uncharacterized protein OS=Glycine max GN=GLYMA_06G012600 PE=4 SV=1	K7KSG8	3.44e-106	98.6425	99.7525	56	51
TRINITY_DN44145_c0_g1_i1	BYRCRF8TCB7 NADH dehydrogenase subunit 5 (Fragment) OS=Byrsonima crassifolia GN=nad5 PE=4 SV=1	460	tr|F8TCB7|BYRCRF8TCB7 NADH dehydrogenase subunit 5 (Fragment) OS=Byrsonima crassifolia GN=nad5 PE=4 SV=1	F8TCB7	3.44e-106	100	305.834	152	152
TRINITY_DN6295_c0_g2_i1	CAJCAA0A0B5JFD2 Dof7 (Fragment) OS=Cajanus cajan GN=Dof7 PE=4 SV=1	464	tr|A0A0B5JFD2|CAJCAA0A0B5JFD2 Dof7 (Fragment) OS=Cajanus cajan GN=Dof7 PE=4 SV=1	A0A0B5JFD2	3.46e-106	99.0991	301.597	154	153
TRINITY_DN36152_c0_g1_i1	CAJCAA0A0B5JFD9 Dof24 (Fragment) OS=Cajanus cajan GN=Dof24 PE=4 SV=1	981	tr|A0A0B5JFD9|CAJCAA0A0B5JFD9 Dof24 (Fragment) OS=Cajanus cajan GN=Dof24 PE=4 SV=1	A0A0B5JFD9	3.46e-106	99.2424	409.068	216	216
TRINITY_DN3986_c0_g1_i1	CAJCAA0A0B5JHT1 Dof11 (Fragment) OS=Cajanus cajan GN=Dof11 PE=4 SV=1	887	tr|A0A0B5JHT1|CAJCAA0A0B5JHT1 Dof11 (Fragment) OS=Cajanus cajan GN=Dof11 PE=4 SV=1	A0A0B5JHT1	3.47e-106	99.4792	270.781	168	168
TRINITY_DN8776_c0_g1_i1	CAJCAA0A0B5JL37 Dof OS=Cajanus cajan GN=Dof19 PE=4 SV=1	1103	tr|A0A0B5JL37|CAJCAA0A0B5JL37 Dof protein OS=Cajanus cajan GN=Dof19 PE=4 SV=1	A0A0B5JL37	3.47e-106	98.6486	291.197	202	196
TRINITY_DN8983_c0_g2_i1	CAJCAA0A0B5JL37 Dof OS=Cajanus cajan GN=Dof19 PE=4 SV=1	731	tr|A0A0B5JL37|CAJCAA0A0B5JL37 Dof protein OS=Cajanus cajan GN=Dof19 PE=4 SV=1	A0A0B5JL37	3.49e-106	99.3902	132.109	58	58
TRINITY_DN8983_c0_g2_i2	CAJCAA0A0B5JL37 Dof OS=Cajanus cajan GN=Dof19 PE=4 SV=1	490	tr|A0A0B5JL37|CAJCAA0A0B5JL37 Dof protein OS=Cajanus cajan GN=Dof19 PE=4 SV=1	A0A0B5JL37	3.49e-106	99.3902	132.109	58	58
TRINITY_DN39056_c0_g1_i1	CAJCAA0A0K8K5T6 Dof OS=Cajanus cajan GN=Dof4 PE=4 SV=1	1247	tr|A0A0K8K5T6|CAJCAA0A0K8K5T6 Dof protein OS=Cajanus cajan GN=Dof4 PE=4 SV=1	A0A0K8K5T6	3.49e-106	96.5368	649.047	335	327
TRINITY_DN39237_c0_g1_i1	CAJCAA0A0K8K5T6 Dof OS=Cajanus cajan GN=Dof4 PE=4 SV=1	436	tr|A0A0K8K5T6|CAJCAA0A0K8K5T6 Dof protein OS=Cajanus cajan GN=Dof4 PE=4 SV=1	A0A0K8K5T6	3.49e-106	95.339	232.261	133	131
TRINITY_DN10782_c5_g1_i1	CAJCAA0A0K8K5T8 Dof OS=Cajanus cajan GN=Dof8 PE=4 SV=1	286	tr|A0A0K8K5T8|CAJCAA0A0K8K5T8 Dof protein OS=Cajanus cajan GN=Dof8 PE=4 SV=1	A0A0K8K5T8	3.49e-106	100	123.25	56	54
TRINITY_DN19417_c0_g1_i1	CAJCAA0A0K8K5T8 Dof OS=Cajanus cajan GN=Dof8 PE=4 SV=1	668	tr|A0A0K8K5T8|CAJCAA0A0K8K5T8 Dof protein OS=Cajanus cajan GN=Dof8 PE=4 SV=1	A0A0K8K5T8	3.49e-106	98.4733	272.707	197	188
TRINITY_DN29920_c0_g1_i1	CAJCAA0A0K8K5T9 Dof OS=Cajanus cajan GN=Dof9 PE=4 SV=1	635	tr|A0A0K8K5T9|CAJCAA0A0K8K5T9 Dof protein OS=Cajanus cajan GN=Dof9 PE=4 SV=1	A0A0K8K5T9	3.49e-106	98.008	124.79	55	53
TRINITY_DN29920_c0_g2_i1	CAJCAA0A0K8K5T9 Dof OS=Cajanus cajan GN=Dof9 PE=4 SV=1	634	tr|A0A0K8K5T9|CAJCAA0A0K8K5T9 Dof protein OS=Cajanus cajan GN=Dof9 PE=4 SV=1	A0A0K8K5T9	3.49e-106	98.01	124.02	55	53
TRINITY_DN8776_c0_g2_i1	CAJCAA0A0K8K5T9 Dof OS=Cajanus cajan GN=Dof9 PE=4 SV=1	617	tr|A0A0K8K5T9|CAJCAA0A0K8K5T9 Dof protein OS=Cajanus cajan GN=Dof9 PE=4 SV=1	A0A0K8K5T9	3.49e-106	98.6486	329.331	194	184
TRINITY_DN5144_c0_g1_i1	CAJCAA0A0K8K5U2 Dof OS=Cajanus cajan GN=Dof14 PE=4 SV=1	1889	tr|A0A0K8K5U2|CAJCAA0A0K8K5U2 Dof protein OS=Cajanus cajan GN=Dof14 PE=4 SV=1	A0A0K8K5U2	3.49e-106	95.122	909.057	507	493
TRINITY_DN9505_c0_g1_i1	CAJCAA0A0K8K5U5 Dof OS=Cajanus cajan GN=Dof18 PE=4 SV=1	2195	tr|A0A0K8K5U5|CAJCAA0A0K8K5U5 Dof protein OS=Cajanus cajan GN=Dof18 PE=4 SV=1	A0A0K8K5U5	3.49e-106	95.9799	912.138	493	490
TRINITY_DN9505_c0_g2_i1	CAJCAA0A0K8K5U5 Dof OS=Cajanus cajan GN=Dof18 PE=4 SV=1	2195	tr|A0A0K8K5U5|CAJCAA0A0K8K5U5 Dof protein OS=Cajanus cajan GN=Dof18 PE=4 SV=1	A0A0K8K5U5	3.49e-106	95.9799	916.376	493	492
TRINITY_DN16059_c0_g4_i1	CAJCAA0A0K8K5U9 Dof OS=Cajanus cajan GN=Dof23 PE=4 SV=1	1137	tr|A0A0K8K5U9|CAJCAA0A0K8K5U9 Dof protein OS=Cajanus cajan GN=Dof23 PE=4 SV=1	A0A0K8K5U9	3.49e-106	95.4733	461.84	261	254
TRINITY_DN12869_c0_g1_i1	CAJCAA0A0K8K5V3 Dof OS=Cajanus cajan GN=Dof28 PE=4 SV=1	2032	tr|A0A0K8K5V3|CAJCAA0A0K8K5V3 Dof protein OS=Cajanus cajan GN=Dof28 PE=4 SV=1	A0A0K8K5V3	3.49e-106	97.4359	778.089	458	454
TRINITY_DN12869_c0_g1_i2	CAJCAA0A0K8K5V3 Dof OS=Cajanus cajan GN=Dof28 PE=4 SV=1	1910	tr|A0A0K8K5V3|CAJCAA0A0K8K5V3 Dof protein OS=Cajanus cajan GN=Dof28 PE=4 SV=1	A0A0K8K5V3	3.49e-106	97.4359	778.089	458	454
TRINITY_DN23013_c0_g1_i1	CAJCAA0A0K8K5V6 Dof OS=Cajanus cajan GN=Dof34 PE=4 SV=1	349	tr|A0A0K8K5V6|CAJCAA0A0K8K5V6 Dof protein OS=Cajanus cajan GN=Dof34 PE=4 SV=1	A0A0K8K5V6	3.49e-106	100	101.679	63	53
TRINITY_DN50831_c0_g1_i1	CAJCAA0A0K8K5W1 Dof OS=Cajanus cajan GN=Dof38 PE=4 SV=1	291	tr|A0A0K8K5W1|CAJCAA0A0K8K5W1 Dof protein OS=Cajanus cajan GN=Dof38 PE=4 SV=1	A0A0K8K5W1	3.49e-106	98.5075	92.8189	58	58
TRINITY_DN6108_c0_g1_i1	CAJCAA0A0K8K5W1 Dof OS=Cajanus cajan GN=Dof38 PE=4 SV=1	769	tr|A0A0K8K5W1|CAJCAA0A0K8K5W1 Dof protein OS=Cajanus cajan GN=Dof38 PE=4 SV=1	A0A0K8K5W1	3.49e-106	95.2381	257.684	208	205
TRINITY_DN10782_c2_g1_i1	CAJCAA0A0K8K5W4 Dof OS=Cajanus cajan GN=Dof7 PE=4 SV=1	542	tr|A0A0K8K5W4|CAJCAA0A0K8K5W4 Dof protein OS=Cajanus cajan GN=Dof7 PE=4 SV=1	A0A0K8K5W4	3.5e-106	100	130.183	105	104
TRINITY_DN6295_c0_g1_i1	CAJCAA0A0K8K5W4 Dof OS=Cajanus cajan GN=Dof7 PE=4 SV=1	1139	tr|A0A0K8K5W4|CAJCAA0A0K8K5W4 Dof protein OS=Cajanus cajan GN=Dof7 PE=4 SV=1	A0A0K8K5W4	3.51e-106	99.0991	512.301	268	267
TRINITY_DN5880_c0_g1_i1	CAJCAA0A0K8K5W7 Dof OS=Cajanus cajan GN=Dof12 PE=4 SV=1	1013	tr|A0A0K8K5W7|CAJCAA0A0K8K5W7 Dof protein OS=Cajanus cajan GN=Dof12 PE=4 SV=1	A0A0K8K5W7	3.51e-106	100	480.715	265	263
TRINITY_DN5880_c0_g2_i1	CAJCAA0A0K8K5W7 Dof OS=Cajanus cajan GN=Dof12 PE=4 SV=1	1209	tr|A0A0K8K5W7|CAJCAA0A0K8K5W7 Dof protein OS=Cajanus cajan GN=Dof12 PE=4 SV=1	A0A0K8K5W7	3.51e-106	100	508.064	287	281
TRINITY_DN5880_c0_g2_i2	CAJCAA0A0K8K5W7 Dof OS=Cajanus cajan GN=Dof12 PE=4 SV=1	1281	tr|A0A0K8K5W7|CAJCAA0A0K8K5W7 Dof protein OS=Cajanus cajan GN=Dof12 PE=4 SV=1	A0A0K8K5W7	3.52e-106	100	494.967	280	275
TRINITY_DN8983_c1_g1_i1	CAJCAA0A0K8K5W7 Dof OS=Cajanus cajan GN=Dof12 PE=4 SV=1	711	tr|A0A0K8K5W7|CAJCAA0A0K8K5W7 Dof protein OS=Cajanus cajan GN=Dof12 PE=4 SV=1	A0A0K8K5W7	3.52e-106	99.3902	135.576	77	67
TRINITY_DN25104_c0_g1_i1	CAJCAA0A0K8K5W9 Dof OS=Cajanus cajan GN=Dof17 PE=4 SV=1	772	tr|A0A0K8K5W9|CAJCAA0A0K8K5W9 Dof protein OS=Cajanus cajan GN=Dof17 PE=4 SV=1	A0A0K8K5W9	3.55e-106	100	469.929	245	245
TRINITY_DN33147_c0_g1_i1	CAJCAA0A0K8K5W9 Dof OS=Cajanus cajan GN=Dof17 PE=4 SV=1	273	tr|A0A0K8K5W9|CAJCAA0A0K8K5W9 Dof protein OS=Cajanus cajan GN=Dof17 PE=4 SV=1	A0A0K8K5W9	3.55e-106	96.748	69.707	32	32
TRINITY_DN2218_c0_g1_i1	CAJCAA0A0K8K5X6 Dof OS=Cajanus cajan GN=Dof32 PE=4 SV=1	854	tr|A0A0K8K5X6|CAJCAA0A0K8K5X6 Dof protein OS=Cajanus cajan GN=Dof32 PE=4 SV=1	A0A0K8K5X6	3.56e-106	100	256.144	134	134
TRINITY_DN10782_c1_g1_i1	CAJCAA0A0K8K5X8 Dof OS=Cajanus cajan GN=Dof37 PE=4 SV=1	807	tr|A0A0K8K5X8|CAJCAA0A0K8K5X8 Dof protein OS=Cajanus cajan GN=Dof37 PE=4 SV=1	A0A0K8K5X8	3.58e-106	100	283.108	186	172
TRINITY_DN12016_c0_g1_i1	CAJCAA0A0K8K5X8 Dof OS=Cajanus cajan GN=Dof37 PE=4 SV=1	1330	tr|A0A0K8K5X8|CAJCAA0A0K8K5X8 Dof protein OS=Cajanus cajan GN=Dof37 PE=4 SV=1	A0A0K8K5X8	3.58e-106	97.1242	677.552	326	325
TRINITY_DN29816_c0_g1_i1	CAJCAA0A0K8K5X8 Dof OS=Cajanus cajan GN=Dof37 PE=4 SV=1	560	tr|A0A0K8K5X8|CAJCAA0A0K8K5X8 Dof protein OS=Cajanus cajan GN=Dof37 PE=4 SV=1	A0A0K8K5X8	3.58e-106	96.2963	51.6026	27	26
TRINITY_DN22340_c0_g1_i1	CAJCAA0A0K8K634 Dof OS=Cajanus cajan GN=Dof1 PE=4 SV=1	1047	tr|A0A0K8K634|CAJCAA0A0K8K634 Dof protein OS=Cajanus cajan GN=Dof1 PE=4 SV=1	A0A0K8K634	3.58e-106	98.3607	379.022	203	202
TRINITY_DN2410_c0_g1_i1	CAJCAA0A0K8K634 Dof OS=Cajanus cajan GN=Dof1 PE=4 SV=1	566	tr|A0A0K8K634|CAJCAA0A0K8K634 Dof protein OS=Cajanus cajan GN=Dof1 PE=4 SV=1	A0A0K8K634	3.58e-106	100	246.514	166	162
TRINITY_DN10377_c0_g1_i1	CAJCAA0A0K8K635 Dof OS=Cajanus cajan GN=Dof6 PE=4 SV=1	1543	tr|A0A0K8K635|CAJCAA0A0K8K635 Dof protein OS=Cajanus cajan GN=Dof6 PE=4 SV=1	A0A0K8K635	3.58e-106	99.5556	548.125	292	292
TRINITY_DN38120_c0_g1_i1	CAJCAA0A0K8K636 Dof OS=Cajanus cajan GN=Dof11 PE=4 SV=1	534	tr|A0A0K8K636|CAJCAA0A0K8K636 Dof protein OS=Cajanus cajan GN=Dof11 PE=4 SV=1	A0A0K8K636	3.6e-106	97.8752	186.422	128	128
TRINITY_DN12016_c1_g1_i1	CAJCAA0A0K8K637 Dof OS=Cajanus cajan GN=Dof16 PE=4 SV=1	1274	tr|A0A0K8K637|CAJCAA0A0K8K637 Dof protein OS=Cajanus cajan GN=Dof16 PE=4 SV=1	A0A0K8K637	3.61e-106	97.1246	631.328	312	306
TRINITY_DN7112_c0_g1_i1	CAJCAA0A0K8K637 Dof OS=Cajanus cajan GN=Dof16 PE=4 SV=1	813	tr|A0A0K8K637|CAJCAA0A0K8K637 Dof protein OS=Cajanus cajan GN=Dof16 PE=4 SV=1	A0A0K8K637	3.61e-106	96.2963	324.709	163	160
TRINITY_DN7112_c0_g2_i1	CAJCAA0A0K8K637 Dof OS=Cajanus cajan GN=Dof16 PE=4 SV=1	833	tr|A0A0K8K637|CAJCAA0A0K8K637 Dof protein OS=Cajanus cajan GN=Dof16 PE=4 SV=1	A0A0K8K637	3.61e-106	96.2963	324.709	163	160
TRINITY_DN7112_c0_g3_i1	CAJCAA0A0K8K637 Dof OS=Cajanus cajan GN=Dof16 PE=4 SV=1	559	tr|A0A0K8K637|CAJCAA0A0K8K637 Dof protein OS=Cajanus cajan GN=Dof16 PE=4 SV=1	A0A0K8K637	3.61e-106	96.2963	324.709	163	160
TRINITY_DN16180_c0_g1_i2	CAJCAA0A0K8K638 Dof OS=Cajanus cajan GN=Dof21 PE=4 SV=1	2346	tr|A0A0K8K638|CAJCAA0A0K8K638 Dof protein OS=Cajanus cajan GN=Dof21 PE=4 SV=1	A0A0K8K638	3.61e-106	100	527.709	303	301
TRINITY_DN16180_c0_g1_i5	CAJCAA0A0K8K638 Dof OS=Cajanus cajan GN=Dof21 PE=4 SV=1	1498	tr|A0A0K8K638|CAJCAA0A0K8K638 Dof protein OS=Cajanus cajan GN=Dof21 PE=4 SV=1	A0A0K8K638	3.61e-106	100	527.324	286	284
TRINITY_DN16180_c0_g1_i6	CAJCAA0A0K8K638 Dof OS=Cajanus cajan GN=Dof21 PE=4 SV=1	2517	tr|A0A0K8K638|CAJCAA0A0K8K638 Dof protein OS=Cajanus cajan GN=Dof21 PE=4 SV=1	A0A0K8K638	3.61e-106	100	529.25	287	285
TRINITY_DN10782_c3_g1_i1	CAJCAA0A0K8K644 Dof OS=Cajanus cajan GN=Dof5 PE=4 SV=1	1220	tr|A0A0K8K644|CAJCAA0A0K8K644 Dof protein OS=Cajanus cajan GN=Dof5 PE=4 SV=1	A0A0K8K644	3.61e-106	100	398.282	241	241
TRINITY_DN10782_c4_g1_i1	CAJCAA0A0K8K644 Dof OS=Cajanus cajan GN=Dof5 PE=4 SV=1	311	tr|A0A0K8K644|CAJCAA0A0K8K644 Dof protein OS=Cajanus cajan GN=Dof5 PE=4 SV=1	A0A0K8K644	3.61e-106	100	87.0409	39	39
TRINITY_DN25173_c0_g1_i1	CAJCAA0A0K8K645 Dof OS=Cajanus cajan GN=Dof10 PE=4 SV=1	227	tr|A0A0K8K645|CAJCAA0A0K8K645 Dof protein OS=Cajanus cajan GN=Dof10 PE=4 SV=1	A0A0K8K645	3.61e-106	100	155.992	75	75
TRINITY_DN2842_c0_g1_i1	CAJCAA0A0K8K645 Dof OS=Cajanus cajan GN=Dof10 PE=4 SV=1	681	tr|A0A0K8K645|CAJCAA0A0K8K645 Dof protein OS=Cajanus cajan GN=Dof10 PE=4 SV=1	A0A0K8K645	3.65e-106	98.9899	207.223	103	101
TRINITY_DN38018_c0_g1_i1	CAJCAA0A0K8K645 Dof OS=Cajanus cajan GN=Dof10 PE=4 SV=1	341	tr|A0A0K8K645|CAJCAA0A0K8K645 Dof protein OS=Cajanus cajan GN=Dof10 PE=4 SV=1	A0A0K8K645	3.65e-106	100	226.098	113	109
TRINITY_DN16180_c0_g1_i1	CAJCAA0A0K8K647 Dof OS=Cajanus cajan GN=Dof20 PE=4 SV=1	2073	tr|A0A0K8K647|CAJCAA0A0K8K647 Dof protein OS=Cajanus cajan GN=Dof20 PE=4 SV=1	A0A0K8K647	3.68e-106	100	467.233	309	302
TRINITY_DN16180_c0_g1_i3	CAJCAA0A0K8K647 Dof OS=Cajanus cajan GN=Dof20 PE=4 SV=1	1078	tr|A0A0K8K647|CAJCAA0A0K8K647 Dof protein OS=Cajanus cajan GN=Dof20 PE=4 SV=1	A0A0K8K647	3.68e-106	100	464.537	292	285
TRINITY_DN8528_c0_g1_i1	CAJCAA0A0K8K648 Dof OS=Cajanus cajan GN=Dof25 PE=4 SV=1	800	tr|A0A0K8K648|CAJCAA0A0K8K648 Dof protein OS=Cajanus cajan GN=Dof25 PE=4 SV=1	A0A0K8K648	3.69e-106	100	238.039	121	120
TRINITY_DN8528_c0_g1_i2	CAJCAA0A0K8K648 Dof OS=Cajanus cajan GN=Dof25 PE=4 SV=1	788	tr|A0A0K8K648|CAJCAA0A0K8K648 Dof protein OS=Cajanus cajan GN=Dof25 PE=4 SV=1	A0A0K8K648	3.72e-106	100	233.417	117	116
TRINITY_DN9505_c1_g2_i1	CAJCAA0A0K8K648 Dof OS=Cajanus cajan GN=Dof25 PE=4 SV=1	360	tr|A0A0K8K648|CAJCAA0A0K8K648 Dof protein OS=Cajanus cajan GN=Dof25 PE=4 SV=1	A0A0K8K648	3.72e-106	95.9807	172.94	85	81
TRINITY_DN9505_c1_g3_i1	CAJCAA0A0K8K648 Dof OS=Cajanus cajan GN=Dof25 PE=4 SV=1	279	tr|A0A0K8K648|CAJCAA0A0K8K648 Dof protein OS=Cajanus cajan GN=Dof25 PE=4 SV=1	A0A0K8K648	3.72e-106	95.9811	157.918	72	71
TRINITY_DN3277_c0_g1_i1	CAJCAA0A0K8K649 Dof OS=Cajanus cajan GN=Dof30 PE=4 SV=1	1661	tr|A0A0K8K649|CAJCAA0A0K8K649 Dof protein OS=Cajanus cajan GN=Dof30 PE=4 SV=1	A0A0K8K649	3.74e-106	100	464.922	289	288
TRINITY_DN17762_c0_g1_i1	CAJCAA0A0K8K650 Dof OS=Cajanus cajan GN=Dof35 PE=4 SV=1	285	tr|A0A0K8K650|CAJCAA0A0K8K650 Dof protein OS=Cajanus cajan GN=Dof35 PE=4 SV=1	A0A0K8K650	3.75e-106	95.5595	65.0846	31	31
TRINITY_DN5144_c0_g2_i1	CAJCAA0A0K8K650 Dof OS=Cajanus cajan GN=Dof35 PE=4 SV=1	1512	tr|A0A0K8K650|CAJCAA0A0K8K650 Dof protein OS=Cajanus cajan GN=Dof35 PE=4 SV=1	A0A0K8K650	3.75e-106	95.122	885.56	493	469
TRINITY_DN23562_c0_g1_i1	CAJCAB0ZB19 Maturase K (Fragment) OS=Cajanus cajan GN=matK PE=4 SV=1	655	tr|B0ZB19|CAJCAB0ZB19 Maturase K (Fragment) OS=Cajanus cajan GN=matK PE=4 SV=1	B0ZB19	3.75e-106	97.8723	280.411	155	153
TRINITY_DN2474_c0_g1_i1	CAJCAC0J3D0 Maturase K OS=Cajanus cajan GN=matK PE=3 SV=1	907	tr|C0J3D0|CAJCAC0J3D0 Maturase K OS=Cajanus cajan GN=matK PE=3 SV=1	C0J3D0	3.75e-106	100	545.043	290	290
TRINITY_DN36440_c0_g1_i1	CAJCAC0J3G6 Photosystem I assembly Ycf4 OS=Cajanus cajan GN=ycf4 PE=3 SV=1	485	tr|C0J3G6|CAJCAC0J3G6 Photosystem I assembly protein Ycf4 OS=Cajanus cajan GN=ycf4 PE=3 SV=1	C0J3G6	3.75e-106	99.2647	205.682	105	101
TRINITY_DN11090_c0_g1_i1	CAJCAD3YBH5 Hybrid proline-rich OS=Cajanus cajan PE=2 SV=1	704	tr|D3YBH5|CAJCAD3YBH5 Hybrid proline-rich protein OS=Cajanus cajan PE=2 SV=1	D3YBH5	3.75e-106	98.2301	151.754	131	128
TRINITY_DN11090_c0_g2_i1	CAJCAD3YBH5 Hybrid proline-rich OS=Cajanus cajan PE=2 SV=1	229	tr|D3YBH5|CAJCAD3YBH5 Hybrid proline-rich protein OS=Cajanus cajan PE=2 SV=1	D3YBH5	3.76e-106	98.2301	42.3578	56	52
TRINITY_DN5021_c0_g1_i1	CAJCAH6UJ32 Zinc finger OS=Cajanus cajan PE=2 SV=1	1459	tr|H6UJ32|CAJCAH6UJ32 Zinc finger protein OS=Cajanus cajan PE=2 SV=1	H6UJ32	3.76e-106	95.5975	689.493	346	338
TRINITY_DN15505_c1_g2_i1	CAJCAH6UJ34 Light-harvesting complex II OS=Cajanus cajan PE=2 SV=1	853	tr|H6UJ34|CAJCAH6UJ34 Light-harvesting complex II protein OS=Cajanus cajan PE=2 SV=1	H6UJ34	3.78e-106	97.9167	480.715	238	237
TRINITY_DN15505_c2_g1_i1	CAJCAH6UJ34 Light-harvesting complex II OS=Cajanus cajan PE=2 SV=1	232	tr|H6UJ34|CAJCAH6UJ34 Light-harvesting complex II protein OS=Cajanus cajan PE=2 SV=1	H6UJ34	3.78e-106	97.9167	144.821	77	70
TRINITY_DN31503_c0_g1_i1	CAJCAH6UJ35 Glutathione S-transferase OS=Cajanus cajan PE=2 SV=1	882	tr|H6UJ35|CAJCAH6UJ35 Glutathione S-transferase OS=Cajanus cajan PE=2 SV=1	H6UJ35	3.79e-106	95.0704	371.318	223	218
TRINITY_DN8623_c0_g1_i1	CAJCAI3PA93 Urease OS=Cajanus cajan PE=1 SV=1	2519	tr|I3PA93|CAJCAI3PA93 Urease OS=Cajanus cajan PE=1 SV=1	I3PA93	3.8e-106	95.8763	1553.88	805	794
TRINITY_DN38045_c0_g1_i1	CAJCAU6EFI6 pentatricopeptide repeat-containing OS=Cajanus cajan GN=ptp1 PE=4 SV=1	2097	tr|U6EFI6|CAJCAU6EFI6 Putative pentatricopeptide repeat-containing protein OS=Cajanus cajan GN=ptp1 PE=4 SV=1	U6EFI6	3.81e-106	100	1052.74	523	517
TRINITY_DN18885_c0_g1_i1	CAJCAU6EFK3 domain containing receptor kinase OS=Cajanus cajan GN=lyk4 PE=3 SV=1	1699	tr|U6EFK3|CAJCAU6EFK3 Putative LysM domain containing receptor kinase OS=Cajanus cajan GN=lyk4 PE=3 SV=1	U6EFK3	3.81e-106	99.0476	1001.89	545	500
TRINITY_DN25108_c0_g1_i1	CAJCAU6EFK3 domain containing receptor kinase OS=Cajanus cajan GN=lyk4 PE=3 SV=1	463	tr|U6EFK3|CAJCAU6EFK3 Putative LysM domain containing receptor kinase OS=Cajanus cajan GN=lyk4 PE=3 SV=1	U6EFK3	3.82e-106	100	229.95	125	116
TRINITY_DN21665_c0_g1_i1	CAMSIA0A0A7NMC9 3-dehydroquinate dehydratase shikimate dehydrogenase 2 OS=Camellia sinensis GN=aroDE2 PE=2 SV=1	215	tr|A0A059B717|EUCGRA0A059B717 Uncharacterized protein OS=Eucalyptus grandis GN=EUGRSUZ_H04427 PE=3 SV=1	A0A059B717	3.82e-106	96.9466	119.398	71	61
TRINITY_DN31703_c0_g1_i1	CAMSIA0A0A7NMC9 3-dehydroquinate dehydratase shikimate dehydrogenase 2 OS=Camellia sinensis GN=aroDE2 PE=2 SV=1	248	tr|A0A059B717|EUCGRA0A059B717 Uncharacterized protein OS=Eucalyptus grandis GN=EUGRSUZ_H04427 PE=3 SV=1	A0A059B717	3.82e-106	95.0538	124.79	75	64
TRINITY_DN1272_c0_g1_i1	CAMSIA0A0C5E1V1 Raffinose synthase 2 OS=Camellia sinensis PE=2 SV=1	242	tr|V7BI61|PHAVUV7BI61 Uncharacterized protein OS=Phaseolus vulgaris GN=PHAVU_007G253200g PE=4 SV=1	V7BI61	3.84e-106	99.0099	99.3673	50	47
TRINITY_DN10154_c0_g1_i1	CAMSIB5TV63 Senescence-related OS=Camellia sinensis PE=2 SV=1	800	tr|V7AHZ1|PHAVUV7AHZ1 Uncharacterized protein OS=Phaseolus vulgaris GN=PHAVU_011G034800g PE=4 SV=1	V7AHZ1	3.85e-106	98.7805	294.664	173	162
TRINITY_DN17821_c0_g1_i1	CAMSIB6A7R4 Flavonol synthase OS=Camellia sinensis GN=FLS PE=2 SV=1	353	tr|V7C295|PHAVUV7C295 Uncharacterized protein (Fragment) OS=Phaseolus vulgaris GN=PHAVU_004G052400g PE=3 SV=1	V7C295	3.85e-106	98.8263	114.39	63	57
TRINITY_DN16104_c2_g2_i1	CAMSIF4YFF0 Ubiquitin extension (Fragment) OS=Camellia sinensis PE=2 SV=1	266	tr|V7CGW4|PHAVUV7CGW4 Uncharacterized protein OS=Phaseolus vulgaris GN=PHAVU_002G065000g PE=4 SV=1	V7CGW4	3.9e-106	100	48.521	36	23
TRINITY_DN14951_c0_g2_i2	CAMSIF4YFK2 Photosystem I reaction center subunit iv b (Fragment) OS=Camellia sinensis PE=2 SV=1	929	tr|F4YFK2|CAMSIF4YFK2 Photosystem I reaction center subunit iv b (Fragment) OS=Camellia sinensis PE=2 SV=1	F4YFK2	3.9e-106	97.2973	78.1814	54	43
TRINITY_DN30879_c0_g1_i1	CAMSIG3G859 Ubiquitin conjugating enzyme OS=Camellia sinensis PE=2 SV=1	334	tr|G3G859|CAMSIG3G859 Ubiquitin conjugating enzyme OS=Camellia sinensis PE=2 SV=1	G3G859	3.9e-106	100	60.4622	34	31
TRINITY_DN4554_c0_g1_i1	CAMSIH9LBK6 Anthocyanidin reductase 1 OS=Camellia sinensis PE=2 SV=1	441	tr|M1A254|SOLTUM1A254 Uncharacterized protein OS=Solanum tuberosum GN=PGSC0003DMG400005065 PE=4 SV=1	M1A254	3.9e-106	95.8333	46.9802	28	23
TRINITY_DN4554_c0_g2_i1	CAMSIH9LBK6 Anthocyanidin reductase 1 OS=Camellia sinensis PE=2 SV=1	442	tr|M1A254|SOLTUM1A254 Uncharacterized protein OS=Solanum tuberosum GN=PGSC0003DMG400005065 PE=4 SV=1	M1A254	3.9e-106	95.8333	46.9802	28	23
TRINITY_DN16264_c8_g1_i3	CAMSIQ5VLQ5 Chalcone synthase OS=Camellia sinensis GN=CHS PE=2 SV=1	296	tr|I1KS83|SOYBNI1KS83 Uncharacterized protein OS=Glycine max PE=3 SV=2	I1KS83	3.9e-106	100	129.413	65	61
TRINITY_DN23756_c0_g1_i1	CAMSIQ646H4 Alpha-tubulin (Fragment) OS=Camellia sinensis PE=2 SV=1	408	tr|A0A0D3AGW4|BRAOLA0A0D3AGW4 Uncharacterized protein OS=Brassica oleracea var. oleracea PE=4 SV=1	A0A0D3AGW4	3.91e-106	100	102.449	51	49
TRINITY_DN6877_c0_g1_i1	CAMSIQ646H4 Alpha-tubulin (Fragment) OS=Camellia sinensis PE=2 SV=1	545	tr|Q646H4|CAMSIQ646H4 Alpha-tubulin (Fragment) OS=Camellia sinensis PE=2 SV=1	Q646H4	3.92e-106	100	68.9366	32	32
TRINITY_DN27668_c0_g1_i1	CAMSIU5U729 Pentatricopeptide repeat-containing OS=Camellia sinensis PE=2 SV=1	304	tr|V7CT93|PHAVUV7CT93 Uncharacterized protein OS=Phaseolus vulgaris GN=PHAVU_002G326200g PE=4 SV=1	V7CT93	3.92e-106	100	185.267	101	97
TRINITY_DN26873_c0_g1_i1	CAMSIW0D447 Sucrose non-fermenting 1 OS=Camellia sinensis GN=SNF1 PE=2 SV=1	366	tr|W0D447|CAMSIW0D447 Sucrose non-fermenting 1 OS=Camellia sinensis GN=SNF1 PE=2 SV=1	W0D447	3.92e-106	95.4787	60.077	28	27
TRINITY_DN50786_c0_g1_i1	CAMSIW0D450 Fructose-1,6-bisphosphatase OS=Camellia sinensis GN=FBP3 PE=2 SV=1	474	tr|W0D450|CAMSIW0D450 Fructose-1,6-bisphosphatase OS=Camellia sinensis GN=FBP3 PE=2 SV=1	W0D450	3.93e-106	100	284.263	140	139
TRINITY_DN15175_c0_g1_i1	CANBRW0FYH2 Arginyl-tRNA synthetase OS=Canavalia brasiliensis GN=argS PE=2 SV=1	1563	tr|W0FYH2|CANBRW0FYH2 Arginyl-tRNA synthetase OS=Canavalia brasiliensis GN=argS PE=2 SV=1	W0FYH2	3.93e-106	96.1382	920.998	487	463
TRINITY_DN15175_c0_g1_i2	CANBRW0FYH2 Arginyl-tRNA synthetase OS=Canavalia brasiliensis GN=argS PE=2 SV=1	1682	tr|W0FYH2|CANBRW0FYH2 Arginyl-tRNA synthetase OS=Canavalia brasiliensis GN=argS PE=2 SV=1	W0FYH2	3.93e-106	96.139	892.878	490	459
TRINITY_DN15175_c0_g1_i3	CANBRW0FYH2 Arginyl-tRNA synthetase OS=Canavalia brasiliensis GN=argS PE=2 SV=1	2140	tr|W0FYH2|CANBRW0FYH2 Arginyl-tRNA synthetase OS=Canavalia brasiliensis GN=argS PE=2 SV=1	W0FYH2	3.94e-106	96.139	1129.39	594	570
TRINITY_DN16911_c0_g1_i1	CANENO81934 Chitinase OS=Canavalia ensiformis PE=1 SV=1	684	tr|O81934|CANENO81934 Chitinase OS=Canavalia ensiformis PE=1 SV=1	O81934	3.94e-106	100	406.757	215	203
TRINITY_DN14342_c0_g1_i1	CANGLP93704 HMG-1 OS=Canavalia gladiata PE=2 SV=1	1489	tr|I1MMW7|SOYBNI1MMW7 Uncharacterized protein OS=Glycine max GN=GLYMA_16G116300 PE=4 SV=1	I1MMW7	3.94e-106	96.5385	155.221	140	94
TRINITY_DN14342_c0_g1_i2	CANGLP93704 HMG-1 OS=Canavalia gladiata PE=2 SV=1	1085	tr|P93704|CANGLP93704 HMG-1 OS=Canavalia gladiata PE=2 SV=1	P93704	3.95e-106	96.5385	211.46	112	109
TRINITY_DN14342_c0_g1_i3	CANGLP93704 HMG-1 OS=Canavalia gladiata PE=2 SV=1	1196	tr|P93704|CANGLP93704 HMG-1 OS=Canavalia gladiata PE=2 SV=1	P93704	3.95e-106	96.5385	196.052	149	109
TRINITY_DN14342_c0_g1_i5	CANGLP93704 HMG-1 OS=Canavalia gladiata PE=2 SV=1	1174	tr|P93704|CANGLP93704 HMG-1 OS=Canavalia gladiata PE=2 SV=1	P93704	3.95e-106	96.5398	206.068	109	106
TRINITY_DN13289_c0_g1_i2	CANGLQ42461 High mobility group OS=Canavalia gladiata PE=2 SV=1	1383	tr|V7BAL9|PHAVUV7BAL9 Uncharacterized protein OS=Phaseolus vulgaris GN=PHAVU_008G236000g PE=4 SV=1	V7BAL9	3.96e-106	96.3415	119.013	150	138
TRINITY_DN5153_c0_g1_i1	CANSAA0A0X8GLG5 NADH dehydrogenase subunit 7 OS=Cannabis sativa PE=4 SV=1	657	tr|U5CUC6|AMBTCU5CUC6 Uncharacterized protein (Fragment) OS=Amborella trichopoda GN=AMTR_s05336p00003240 PE=4 SV=1	U5CUC6	3.96e-106	95.122	207.608	102	101
TRINITY_DN31822_c0_g1_i1	CAPANA0A075W202 Uncharacterized protein OS=Capsicum annuum GN=orf101b PE=4 SV=1	253	tr|A0A075W202|CAPANA0A075W202 Uncharacterized protein OS=Capsicum annuum GN=orf101b PE=4 SV=1	A0A075W202	3.97e-106	97.7778	43.8986	30	23
TRINITY_DN48287_c0_g1_i1	CAPANQ39444 ATP-dependent zinc metalloprotease chloroplastic (Fragment) OS=Capsicum annuum GN=FTSH PE=2 SV=1	308	tr|A0A059BN14|EUCGRA0A059BN14 Uncharacterized protein OS=Eucalyptus grandis GN=EUGRSUZ_F01206 PE=3 SV=1	A0A059BN14	3.99e-106	98.8372	46.595	23	23
TRINITY_DN2197_c0_g1_i1	CAPANQ9ZTS2 chloroplastic OS=Capsicum annuum GN=AP1 PE=1 SV=1	631	sp|FERB|ALOMAP81373 Ferredoxin-B OS=Alocasia macrorrhizos PE=1 SV=1	FERB	4e-106	97.0624	83.9593	50	44
TRINITY_DN47614_c0_g1_i1	CARPAQ9ZP30 Beta-galactosidase OS=Carica papaya PE=2 SV=1	318	tr|Q9ZP30|CARPAQ9ZP30 Beta-galactosidase OS=Carica papaya PE=2 SV=1	Q9ZP30	4e-106	98.5507	65.0846	31	30
TRINITY_DN3682_c0_g1_i1	CATROA0A068CA83 universal stress (Fragment) OS=Catharanthus roseus PE=2 SV=1	714	tr|A0A0S3SHA7|PHAANA0A0S3SHA7 Uncharacterized protein OS=Vigna angularis var. angularis GN=Vigan.07G090000 PE=4 SV=1	A0A0S3SHA7	4e-106	96.5426	249.21	135	127
TRINITY_DN11122_c1_g1_i1	CENCIQ40787 Ras-related Rab7 OS=Cenchrus ciliaris PE=2 SV=1	1135	tr|V7BFB7|PHAVUV7BFB7 Uncharacterized protein OS=Phaseolus vulgaris GN=PHAVU_007G085200g PE=3 SV=1	V7BFB7	4.04e-106	100	396.741	206	203
TRINITY_DN11122_c1_g1_i2	CENCIQ40787 Ras-related Rab7 OS=Cenchrus ciliaris PE=2 SV=1	1160	tr|V7BFB7|PHAVUV7BFB7 Uncharacterized protein OS=Phaseolus vulgaris GN=PHAVU_007G085200g PE=3 SV=1	V7BFB7	4.05e-106	100	276.944	146	143
TRINITY_DN32114_c0_g1_i1	CHLATA6YE98 reverse transcriptase and intron maturase OS=Chlorokybus atmophyticus GN=orf845 PE=4 SV=1	205	tr|A6YE98|CHLATA6YE98 Putative reverse transcriptase and intron maturase OS=Chlorokybus atmophyticus GN=orf845 PE=4 SV=1	A6YE98	4.05e-106	100	43.8986	53	19
TRINITY_DN49832_c0_g1_i1	CHLCME2G772 Acetyl- carboxylase beta subunit (Fragment) OS=Chlorophytum comosum GN= PE=4 SV=1	764	tr|A0A0J8BZF3|BETVUA0A0J8BZF3 Uncharacterized protein OS=Beta vulgaris subsp. vulgaris GN=BVRB_6g152330 PE=4 SV=1	A0A0J8BZF3	4.05e-106	100	60.077	60	38
TRINITY_DN13513_c0_g1_i1	CHLINQ5PU89 Ubiquitin-fold modifier 1 OS=Chlamydomonas incerta GN=PR46a PE=3 SV=1	224	tr|A0A0D2N9S7|GOSRAA0A0D2N9S7 Uncharacterized protein OS=Gossypium raimondii GN=B456_005G091100 PE=4 SV=1	A0A0D2N9S7	4.05e-106	100	47.7506	44	31
TRINITY_DN25452_c0_g1_i1	CHLJAA0A097PPE4 FMN-linked oxidoreductases superfamily (Fragment) OS=Chloranthus japonicus PE=2 SV=1	425	tr|A0A097PPE4|CHLJAA0A097PPE4 FMN-linked oxidoreductases superfamily protein (Fragment) OS=Chloranthus japonicus PE=2 SV=1	A0A097PPE4	4.05e-106	100	45.8246	20	20
TRINITY_DN11078_c0_g1_i1	CHLREQ42689 Glutamine chloroplastic OS=Chlamydomonas reinhardtii GN=GLN2 PE=2 SV=1	838	sp|GLNA2|CHLREQ42689 Glutamine synthetase, chloroplastic OS=Chlamydomonas reinhardtii GN=GLN2 PE=2 SV=1	GLNA2	4.05e-106	98.2196	442.965	240	33
TRINITY_DN1482_c0_g2_i1	CHLVAE1Z6Z7 Putative uncharacterized protein (Fragment) OS=Chlorella variabilis GN=CHLNCDRAFT_20170 PE=4 SV=1	266	tr|E1Z6Z7|CHLVAE1Z6Z7 Putative uncharacterized protein (Fragment) OS=Chlorella variabilis GN=CHLNCDRAFT_20170 PE=4 SV=1	E1Z6Z7	4.05e-106	99.0476	75.8702	74	45
TRINITY_DN19174_c0_g1_i1	CHLVAE1Z866 60S acidic ribosomal P0 OS=Chlorella variabilis GN=CHLNCDRAFT_59607 PE=3 SV=1	216	tr|E1Z866|CHLVAE1Z866 60S acidic ribosomal protein P0 OS=Chlorella variabilis GN=CHLNCDRAFT_59607 PE=3 SV=1	E1Z866	4.05e-106	100	90.5077	71	54
TRINITY_DN45362_c0_g1_i1	CICARA0A067XNC6 1-pyrroline-5-carboxylate synthetase OS=Cicer arietinum GN=P5CS PE=2 SV=1	432	tr|A0A067XNC6|CICARA0A067XNC6 1-pyrroline-5-carboxylate synthetase OS=Cicer arietinum GN=P5CS PE=2 SV=1	A0A067XNC6	4.08e-106	100	48.1358	24	24
TRINITY_DN15969_c0_g5_i2	CICARA0A067XSL6 CC-NBS-LRR disease resistance OS=Cicer arietinum PE=4 SV=1	1090	tr|V7ANJ5|PHAVUV7ANJ5 Uncharacterized protein OS=Phaseolus vulgaris GN=PHAVU_010G104300g PE=4 SV=1	V7ANJ5	4.08e-106	98.9899	459.529	369	298
TRINITY_DN3162_c0_g1_i1	CICARA0A067XU13 UDP-glycosyltransferase OS=Cicer arietinum GN=UGT89B5 PE=4 SV=1	389	tr|A0A067XU13|CICARA0A067XU13 UDP-glycosyltransferase OS=Cicer arietinum GN=UGT89B5 PE=4 SV=1	A0A067XU13	4.11e-106	96.9811	82.0333	99	69
TRINITY_DN35082_c0_g1_i1	CICARA0A068B7E6 Signal peptidase S24 OS=Cicer arietinum PE=3 SV=1	305	tr|V7BTR1|PHAVUV7BTR1 Uncharacterized protein OS=Phaseolus vulgaris GN=PHAVU_005G063100g PE=4 SV=1	V7BTR1	4.14e-106	97.2727	50.0618	26	23
TRINITY_DN6431_c0_g1_i1	CICARA0A068B7F0 Subtilase OS=Cicer arietinum PE=4 SV=1	214	tr|A0A068B7F0|CICARA0A068B7F0 Subtilase OS=Cicer arietinum PE=4 SV=1	A0A068B7F0	4.17e-106	98.5915	136.346	69	67
TRINITY_DN6431_c0_g2_i1	CICARA0A068B7F0 Subtilase OS=Cicer arietinum PE=4 SV=1	313	tr|A0A0R0FDJ5|SOYBNA0A0R0FDJ5 Uncharacterized protein (Fragment) OS=Glycine max GN=GLYMA_18G2501001 PE=4 SV=1	A0A0R0FDJ5	4.22e-106	98.5915	186.037	103	94
TRINITY_DN41599_c0_g1_i1	CICARA0A068FWX3 Metalloprotease OS=Cicer arietinum PE=3 SV=1	640	tr|A0A068FWX3|CICARA0A068FWX3 Metalloprotease OS=Cicer arietinum PE=3 SV=1	A0A068FWX3	4.22e-106	99.4505	92.0485	72	68
TRINITY_DN29829_c0_g2_i1	CICARA0A076L209 Late embryogenesis abundant OS=Cicer arietinum PE=4 SV=1	343	tr|V7AK04|PHAVUV7AK04 Uncharacterized protein OS=Phaseolus vulgaris GN=PHAVU_011G095000g PE=4 SV=1	V7AK04	4.4e-106	96.2963	174.481	113	112
TRINITY_DN23226_c0_g1_i1	CICARA0A076L4S1 Late embryogenesis abundant OS=Cicer arietinum PE=4 SV=1	902	tr|A0A0S3SFK2|PHAANA0A0S3SFK2 Uncharacterized protein OS=Vigna angularis var. angularis GN=Vigan.07G020000 PE=4 SV=1	A0A0S3SFK2	4.42e-106	97.2934	313.153	198	177
TRINITY_DN48584_c0_g1_i1	CICARA0A088FZS5 Cold shock OS=Cicer arietinum PE=2 SV=1	631	tr|V7AVE5|PHAVUV7AVE5 Uncharacterized protein OS=Phaseolus vulgaris GN=PHAVU_009G025100g PE=4 SV=1	V7AVE5	4.44e-106	97.5309	59.3066	49	48
TRINITY_DN2807_c0_g1_i1	CICARA0A089X053 Thaumatin OS=Cicer arietinum PE=4 SV=1	388	tr|V7B6M0|PHAVUV7B6M0 Uncharacterized protein OS=Phaseolus vulgaris GN=PHAVU_008G118200g PE=4 SV=1	V7B6M0	4.45e-106	98.9837	228.409	129	127
TRINITY_DN26659_c0_g1_i1	CICARB0L632 Protease inhibitor seed storage LTP family (Fragment) OS=Cicer arietinum PE=2 SV=1	525	tr|A0A0S3RVP9|PHAANA0A0S3RVP9 Uncharacterized protein OS=Vigna angularis var. angularis GN=Vigan.04G193000 PE=4 SV=1	A0A0S3RVP9	4.47e-106	96.4699	180.644	94	93
TRINITY_DN7485_c0_g1_i1	CICARE7BSD6 F-box family OS=Cicer arietinum PE=2 SV=1	1428	tr|V7CQ70|PHAVUV7CQ70 Uncharacterized protein OS=Phaseolus vulgaris GN=PHAVU_002G235700g PE=4 SV=1	V7CQ70	4.47e-106	96.4252	521.546	347	311
TRINITY_DN33456_c0_g1_i1	CICARG4XWZ6 Glycine decarboxylase complex subunit P (Fragment) OS=Cicer arietinum GN=gdcp PE=2 SV=1	426	tr|G4XWZ6|CICARG4XWZ6 Glycine decarboxylase complex subunit P (Fragment) OS=Cicer arietinum GN=gdcp PE=2 SV=1	G4XWZ6	4.48e-106	98.7342	276.944	141	140
TRINITY_DN12009_c0_g1_i3	CICARM4NM68 UDP-glucoronic acid decarboxylase (Fragment) OS=Cicer arietinum PE=2 SV=1	1079	tr|M4NM68|CICARM4NM68 UDP-glucoronic acid decarboxylase (Fragment) OS=Cicer arietinum PE=2 SV=1	M4NM68	4.48e-106	97.1429	130.568	68	64
TRINITY_DN53057_c0_g1_i1	CICARO65741 Transmembrane channel (Fragment) OS=Cicer arietinum PE=2 SV=1	272	tr|O65741|CICARO65741 Transmembrane channel protein (Fragment) OS=Cicer arietinum PE=2 SV=1	O65741	4.5e-106	100	130.954	64	64
TRINITY_DN14866_c0_g1_i1	CICARQ2I2W0 Defensin OS=Cicer arietinum GN=AFP PE=4 SV=1	269	tr|Q2I2W0|CICARQ2I2W0 Defensin OS=Cicer arietinum GN=AFP PE=4 SV=1	Q2I2W0	4.5e-106	97.1831	81.2629	37	36
TRINITY_DN14866_c0_g2_i1	CICARQ2I2W0 Defensin OS=Cicer arietinum GN=AFP PE=4 SV=1	618	tr|I1M396|SOYBNI1M396 Uncharacterized protein OS=Glycine max GN=GLYMA_13G278000 PE=4 SV=1	I1M396	4.51e-106	97.1831	145.206	74	71
TRINITY_DN14866_c0_g1_i2	CICARQ2PZA9 Defensin OS=Cicer arietinum GN=AFP-Ca PE=2 SV=2	828	tr|Q2PZA9|CICARQ2PZA9 Defensin OS=Cicer arietinum GN=AFP-Ca PE=2 SV=2	Q2PZA9	4.54e-106	97.1831	88.5817	45	42
TRINITY_DN14253_c1_g1_i1	CICARQ39465 SAM-synthetase (Fragment) OS=Cicer arietinum GN=SAMs PE=2 SV=1	1203	tr|Q39465|CICARQ39465 SAM-synthetase (Fragment) OS=Cicer arietinum GN=SAMs PE=2 SV=1	Q39465	4.58e-106	95.1456	78.9518	37	37
TRINITY_DN43972_c0_g1_i1	CICARQ5DUG8 Germin (Fragment) OS=Cicer arietinum GN=glp PE=2 SV=1	203	tr|Q5DUG8|CICARQ5DUG8 Germin-like protein (Fragment) OS=Cicer arietinum GN=glp PE=2 SV=1	Q5DUG8	4.58e-106	100	75.8702	58	43
TRINITY_DN9286_c0_g1_i2	CICARQ6ZZ86 LIN1 OS=Cicer arietinum GN=Lin1 PE=2 SV=1	622	tr|A0A0S3T046|PHAANA0A0S3T046 Uncharacterized protein OS=Vigna angularis var. angularis GN=Vigan.09G203300 PE=3 SV=1	A0A0S3T046	4.58e-106	98.8235	50.447	27	26
TRINITY_DN12670_c0_g3_i1	CICARQ708X3 Pectinesterase (Fragment) OS=Cicer arietinum GN=pme2 PE=2 SV=1	746	tr|Q708X3|CICARQ708X3 Pectinesterase (Fragment) OS=Cicer arietinum GN=pme2 PE=2 SV=1	Q708X3	4.6e-106	99.7664	225.328	110	108
TRINITY_DN48381_c0_g2_i1	CICARQ70E74 Acyl carrier (Fragment) OS=Cicer arietinum GN=acp1 PE=2 SV=1	261	tr|Q70E74|CICARQ70E74 Acyl carrier protein (Fragment) OS=Cicer arietinum GN=acp1 PE=2 SV=1	Q70E74	4.7e-106	98.4848	51.2174	27	27
TRINITY_DN15913_c2_g5_i1	CICARQ7XZK4 Calcium-dependent calmodulin-independent kinase isoform 2 OS=Cicer arietinum GN=CDPK2 PE=2 SV=2	900	tr|Q7XZK4|CICARQ7XZK4 Calcium-dependent calmodulin-independent protein kinase isoform 2 OS=Cicer arietinum GN=CDPK2 PE=2 SV=2	Q7XZK4	4.71e-106	98.9209	580.096	299	288
TRINITY_DN20356_c0_g1_i1	CICARQ8GTE2 Ribosomal RL5 OS=Cicer arietinum GN=rl5 PE=2 SV=1	384	tr|A0A0D2UN47|GOSRAA0A0D2UN47 Uncharacterized protein OS=Gossypium raimondii GN=B456_009G161300 PE=4 SV=1	A0A0D2UN47	4.71e-106	100	223.016	109	109
TRINITY_DN24930_c0_g1_i1	CICARQ8H6W4 Chromosome condensation regulator (Fragment) OS=Cicer arietinum PE=4 SV=1	560	tr|A0A0R0FRM1|SOYBNA0A0R0FRM1 Uncharacterized protein (Fragment) OS=Glycine max GN=GLYMA_16G170500 PE=4 SV=1	A0A0R0FRM1	4.71e-106	100	370.548	186	180
TRINITY_DN8978_c0_g2_i1	CICARQ8L5G3 Proline rich 3 (Fragment) OS=Cicer arietinum GN=prp3 PE=2 SV=1	2338	tr|Q8L5G3|CICARQ8L5G3 Proline rich protein 3 (Fragment) OS=Cicer arietinum GN=prp3 PE=2 SV=1	Q8L5G3	4.72e-106	99.4012	411.379	283	272
TRINITY_DN28184_c0_g1_i1	CICARQ8LPE5 Fructokinase (Fragment) OS=Cicer arietinum PE=2 SV=1	334	tr|A0A068VBT8|COFCAA0A068VBT8 Uncharacterized protein OS=Coffea canephora GN=GSCOC_T00011168001 PE=4 SV=1	A0A068VBT8	4.72e-106	95.0298	67.781	40	34
TRINITY_DN30919_c0_g1_i1	CICARQ8LPE6 Epoxide hydrolase (Fragment) OS=Cicer arietinum PE=2 SV=1	352	tr|V7BPP1|PHAVUV7BPP1 Uncharacterized protein OS=Phaseolus vulgaris GN=PHAVU_006G088600g PE=4 SV=1	V7BPP1	4.72e-106	97.561	113.235	64	58
TRINITY_DN47054_c0_g1_i1	CICARQ949K7 gag poly (Fragment) OS=Cicer arietinum GN=gag PE=4 SV=1	550	tr|Q949K7|CICARQ949K7 Putative gag polyprotein (Fragment) OS=Cicer arietinum GN=gag PE=4 SV=1	Q949K7	4.72e-106	95.2055	43.5134	33	26
TRINITY_DN43655_c0_g1_i1	CICARQ949K8 Gag poly (Fragment) OS=Cicer arietinum GN=gag PE=4 SV=1	440	tr|A0A0B2NUL1|GLYSOA0A0B2NUL1 Uncharacterized protein (Fragment) OS=Glycine soja GN=glysoja_048907 PE=4 SV=1	A0A0B2NUL1	4.72e-106	98.9399	55.0694	43	30
TRINITY_DN45968_c0_g1_i1	CICARQ949K8 Gag poly (Fragment) OS=Cicer arietinum GN=gag PE=4 SV=1	424	tr|Q949K8|CICARQ949K8 Gag polyprotein (Fragment) OS=Cicer arietinum GN=gag PE=4 SV=1	Q949K8	4.73e-106	100	83.1889	77	54
TRINITY_DN26373_c0_g1_i1	CICARQ949K9 poly (Fragment) OS=Cicer arietinum GN=pol PE=4 SV=1	210	tr|Q949K9|CICARQ949K9 Putative polyprotein (Fragment) OS=Cicer arietinum GN=pol PE=4 SV=1	Q949K9	4.73e-106	95.4545	44.669	39	25
TRINITY_DN28636_c1_g1_i1	CICARQ949K9 poly (Fragment) OS=Cicer arietinum GN=pol PE=4 SV=1	264	tr|M1CDV8|SOLTUM1CDV8 Uncharacterized protein OS=Solanum tuberosum GN=PGSC0003DMG400025418 PE=4 SV=1	M1CDV8	4.75e-106	99.1736	47.3654	74	39
TRINITY_DN41746_c0_g1_i1	CICARQ949K9 poly (Fragment) OS=Cicer arietinum GN=pol PE=4 SV=1	235	tr|Q949K9|CICARQ949K9 Putative polyprotein (Fragment) OS=Cicer arietinum GN=pol PE=4 SV=1	Q949K9	4.76e-106	97.2222	109.768	67	59
TRINITY_DN14725_c0_g2_i1	CICARQ9AT07 Glucose-1-phosphate adenylyltransferase OS=Cicer arietinum PE=2 SV=1	448	tr|V7ATH7|PHAVUV7ATH7 Uncharacterized protein OS=Phaseolus vulgaris GN=PHAVU_009G059800g PE=4 SV=1	V7ATH7	4.8e-106	99.4302	79.337	38	38
TRINITY_DN15512_c1_g1_i1	CICARQ9FT01 splicing factor (Fragment) OS=Cicer arietinum PE=2 SV=1	465	tr|I3S7J5|MEDTRI3S7J5 Uncharacterized protein OS=Medicago truncatula PE=2 SV=1	I3S7J5	4.81e-106	97.8723	120.168	58	58
TRINITY_DN796_c0_g1_i1	CICARQ9FT01 splicing factor (Fragment) OS=Cicer arietinum PE=2 SV=1	412	tr|A0A0S3QYF1|PHAANA0A0S3QYF1 Uncharacterized protein OS=Vigna angularis var. angularis GN=Vigan.01G077400 PE=4 SV=1	A0A0S3QYF1	4.89e-106	96	115.931	54	54
TRINITY_DN7802_c0_g2_i1	CICARQ9M3H7 Hypothetical kDa OS=Cicer arietinum PE=2 SV=1	824	tr|I1JA71|SOYBNI1JA71 Uncharacterized protein OS=Glycine max GN=GLYMA_01G219700 PE=3 SV=1	I1JA71	4.89e-106	100	272.322	153	143
TRINITY_DN7802_c0_g3_i1	CICARQ9M3H7 Hypothetical kDa OS=Cicer arietinum PE=2 SV=1	912	tr|I1JA71|SOYBNI1JA71 Uncharacterized protein OS=Glycine max GN=GLYMA_01G219700 PE=3 SV=1	I1JA71	4.89e-106	100	272.322	153	143
TRINITY_DN7802_c0_g3_i2	CICARQ9M3H7 Hypothetical kDa OS=Cicer arietinum PE=2 SV=1	912	tr|A0A0S3T6M1|PHAANA0A0S3T6M1 Uncharacterized protein OS=Vigna angularis var. angularis GN=Vigan.10G215500 PE=3 SV=1	A0A0S3T6M1	4.96e-106	100	294.278	166	156
TRINITY_DN7802_c0_g3_i3	CICARQ9M3H7 Hypothetical kDa OS=Cicer arietinum PE=2 SV=1	1000	tr|A0A0S3T6M1|PHAANA0A0S3T6M1 Uncharacterized protein OS=Vigna angularis var. angularis GN=Vigan.10G215500 PE=3 SV=1	A0A0S3T6M1	4.97e-106	100	294.278	166	156
TRINITY_DN1272_c0_g2_i1	CICARQ9M442 imbibition (Fragment) OS=Cicer arietinum PE=2 SV=1	802	tr|A0A0L9TUY0|PHAANA0A0L9TUY0 Uncharacterized protein OS=Phaseolus angularis GN=LR48_Vigan02g036200 PE=4 SV=1	A0A0L9TUY0	4.97e-106	99.0099	490.73	266	253
TRINITY_DN4579_c0_g1_i1	CICARQ9M443 proteasome regulatory subunit (Fragment) OS=Cicer arietinum PE=2 SV=1	310	tr|Q9M443|CICARQ9M443 Putative proteasome regulatory subunit (Fragment) OS=Cicer arietinum PE=2 SV=1	Q9M443	5.01e-106	95.8333	40.4318	19	19
TRINITY_DN13054_c1_g1_i1	CICARQ9M451 Calmodulin-binding (Fragment) OS=Cicer arietinum PE=2 SV=1	938	tr|Q9M451|CICARQ9M451 Calmodulin-binding protein (Fragment) OS=Cicer arietinum PE=2 SV=1	Q9M451	5.01e-106	98.1481	178.333	91	88
TRINITY_DN45134_c0_g1_i1	CICARQ9SMJ7 MAP kinase (Fragment) OS=Cicer arietinum PE=2 SV=1	479	tr|Q9SMJ7|CICARQ9SMJ7 MAP kinase protein (Fragment) OS=Cicer arietinum PE=2 SV=1	Q9SMJ7	5.01e-106	100	35.039	51	36
TRINITY_DN52765_c0_g1_i1	CICARQ9SMJ7 MAP kinase (Fragment) OS=Cicer arietinum PE=2 SV=1	547	tr|Q9SMJ7|CICARQ9SMJ7 MAP kinase protein (Fragment) OS=Cicer arietinum PE=2 SV=1	Q9SMJ7	5.01e-106	98.0723	255.373	173	143
TRINITY_DN24721_c0_g1_i1	CICARQ9SML2 Cytochrome P450 monooxygenase (Fragment) OS=Cicer arietinum GN=cyp81E5 PE=2 SV=1	680	tr|I3SUK8|MEDTRI3SUK8 Uncharacterized protein OS=Medicago truncatula PE=2 SV=1	I3SUK8	5.03e-106	99.0826	261.536	173	154
TRINITY_DN7081_c0_g2_i1	CICARQ9SML2 Cytochrome P450 monooxygenase (Fragment) OS=Cicer arietinum GN=cyp81E5 PE=2 SV=1	229	tr|A0A0S3R0S3|PHAANA0A0S3R0S3 Uncharacterized protein OS=Vigna angularis var. angularis GN=Vigan.01G181600 PE=3 SV=1	A0A0S3R0S3	5.05e-106	100	41.9726	29	22
TRINITY_DN13682_c1_g1_i1	CICARQ9SXU2 Polyubiquitin (Fragment) OS=Cicer arietinum PE=2 SV=1	1058	tr|K3YDP8|SETITK3YDP8 Uncharacterized protein (Fragment) OS=Setaria italica GN=Si012354m.g PE=4 SV=1	K3YDP8	5.05e-106	97.6562	187.193	120	101
TRINITY_DN6648_c0_g2_i1	CICARQ9SXU3 Fructose-bisphosphate aldolase (Fragment) OS=Cicer arietinum PE=2 SV=1	405	tr|Q9SXU3|CICARQ9SXU3 Fructose-bisphosphate aldolase (Fragment) OS=Cicer arietinum PE=2 SV=1	Q9SXU3	5.05e-106	96.1538	124.405	61	61
TRINITY_DN37918_c0_g1_i1	CICARQ9XFX1 Cytochrome P450 OS=Cicer arietinum GN=cyp81E2 PE=2 SV=1	1342	tr|A0A0R0HCC8|SOYBNA0A0R0HCC8 Uncharacterized protein OS=Glycine max GN=GLYMA_11G051800 PE=3 SV=1	A0A0R0HCC8	5.05e-106	99.4152	749.584	421	391
TRINITY_DN54625_c0_g1_i1	CICARQ9ZRW2 40S ribosomal S19 (Fragment) OS=Cicer arietinum PE=2 SV=1	275	tr|M4EKL4|BRARPM4EKL4 Uncharacterized protein OS=Brassica rapa subsp. pekinensis GN=Bra029331 PE=4 SV=1	M4EKL4	5.09e-106	98.5401	41.5874	24	21
TRINITY_DN6984_c0_g2_i1	CICARQ9ZRW6 Cytochrome P450 OS=Cicer arietinum GN=cyp81E3 PE=2 SV=1	288	tr|Q9ZRW6|CICARQ9ZRW6 Cytochrome P450 OS=Cicer arietinum GN=cyp81E3 PE=2 SV=1	Q9ZRW6	5.09e-106	99.4371	85.1149	56	44
TRINITY_DN14242_c0_g2_i1	CICARV5UN18 CC-NBS-LRR disease resistance OS=Cicer arietinum PE=4 SV=1	262	tr|V5UN18|CICARV5UN18 CC-NBS-LRR disease resistance protein OS=Cicer arietinum PE=4 SV=1	V5UN18	5.13e-106	95.2174	103.219	86	64
TRINITY_DN14242_c0_g5_i1	CICARV5UN18 CC-NBS-LRR disease resistance OS=Cicer arietinum PE=4 SV=1	258	tr|V5UN18|CICARV5UN18 CC-NBS-LRR disease resistance protein OS=Cicer arietinum PE=4 SV=1	V5UN18	5.13e-106	95.2174	113.62	86	67
TRINITY_DN16446_c2_g2_i4	CICARV5UN18 CC-NBS-LRR disease resistance OS=Cicer arietinum PE=4 SV=1	1824	tr|I1MG01|SOYBNI1MG01 Uncharacterized protein OS=Glycine max GN=GLYMA_15G126900 PE=4 SV=2	I1MG01	5.14e-106	100	724.161	614	471
TRINITY_DN10755_c0_g1_i2	CICARV5UQI4 CC-NBS-LRR disease resistance OS=Cicer arietinum PE=4 SV=1	3001	tr|A0A0S3RQ42|PHAANA0A0S3RQ42 Uncharacterized protein OS=Vigna angularis var. angularis GN=Vigan.03G276100 PE=4 SV=1	A0A0S3RQ42	5.14e-106	100	1485.7	824	781
TRINITY_DN29672_c0_g1_i1	CICARW0M0H6 NBS-LRR OS=Cicer arietinum PE=4 SV=1	459	tr|W0M0H6|CICARW0M0H6 NBS-LRR protein OS=Cicer arietinum PE=4 SV=1	W0M0H6	5.14e-106	96.793	114.39	123	92
TRINITY_DN41200_c0_g1_i1	CICARW0M168 NBS-LRR OS=Cicer arietinum PE=4 SV=1	315	tr|K7KYW8|SOYBNK7KYW8 Uncharacterized protein OS=Glycine max PE=4 SV=1	K7KYW8	5.17e-106	96.4497	181.415	104	94
TRINITY_DN36965_c0_g1_i1	CICARW5RSD7 Nodulation signaling pathway 2 OS=Cicer arietinum PE=4 SV=1	316	tr|W5RSD7|CICARW5RSD7 Nodulation signaling pathway 2 protein OS=Cicer arietinum PE=4 SV=1	W5RSD7	5.17e-106	97.6517	80.4925	66	49
TRINITY_DN15369_c0_g4_i1	CICINQ9ZSL3 Heat shock (Fragment) OS=Cichorium intybus PE=2 SV=1	709	tr|W5A2J2|WHEATW5A2J2 Uncharacterized protein OS=Triticum aestivum PE=3 SV=1	W5A2J2	5.17e-106	96.8421	157.918	99	82
TRINITY_DN15369_c0_g4_i2	CICINQ9ZSL3 Heat shock (Fragment) OS=Cichorium intybus PE=2 SV=1	678	tr|W5E8W5|WHEATW5E8W5 Uncharacterized protein OS=Triticum aestivum PE=3 SV=1	W5E8W5	5.18e-106	96.8421	155.221	101	81
TRINITY_DN20492_c0_g1_i1	CINCAQ39473 Dodecanoyl-	464	tr|A0A0D2U7K2|GOSRAA0A0D2U7K2 Uncharacterized protein OS=Gossypium raimondii GN=B456_010G068500 PE=4 SV=1	A0A0D2U7K2	5.18e-106	99.3007	51.2174	23	23
TRINITY_DN19498_c0_g1_i1	CITLAD3JWE4 Thioredoxin peroxidase (Fragment) OS=Citrullus lanatus PE=2 SV=1	475	tr|A0A067FTC0|CITSIA0A067FTC0 Uncharacterized protein (Fragment) OS=Citrus sinensis GN=CISIN_1g0242011mg PE=4 SV=1	A0A067FTC0	5.18e-106	98.4733	47.3654	22	22
TRINITY_DN19260_c0_g1_i1	CITLAP08834 NADH-ubiquinone oxidoreductase chain 1 OS=Citrullus lanatus GN=ND1 PE=2 SV=1	778	sp|NU1M|CITLAP08834 NADH-ubiquinone oxidoreductase chain 1 OS=Citrullus lanatus GN=ND1 PE=2 SV=1	NU1M	5.19e-106	100	372.859	211	31
TRINITY_DN12632_c1_g2_i1	CITMAB3GQU8 Beta-tubulin (Fragment) OS=Citrus maxima PE=2 SV=1	269	tr|B3GQU8|CITMAB3GQU8 Beta-tubulin (Fragment) OS=Citrus maxima PE=2 SV=1	B3GQU8	5.19e-106	99.812	185.652	89	88
TRINITY_DN22104_c0_g1_i1	CITMAG8HI89 Vacuolar H+-pyrophosphatase (Fragment) OS=Citrus maxima PE=2 SV=1	399	tr|A0A0D2Q724|GOSRAA0A0D2Q724 Uncharacterized protein OS=Gossypium raimondii GN=B456_009G014500 PE=4 SV=1	A0A0D2Q724	5.19e-106	98.4375	61.2326	29	28
TRINITY_DN34174_c0_g1_i1	CITMAW8QJL0 isopentenyl pyrophosphate isomerase OS=Citrus maxima PE=2 SV=1	284	tr|I1N3Z3|SOYBNI1N3Z3 Uncharacterized protein OS=Glycine max GN=GLYMA_18G242300 PE=4 SV=2	I1N3Z3	5.22e-106	97.589	53.5286	21	21
TRINITY_DN6127_c0_g1_i2	CITPAQ8GV08 Dehydrin OS=Citrus paradisi PE=2 SV=1	1286	tr|I3T800|LOTJAI3T800 Uncharacterized protein OS=Lotus japonicus PE=2 SV=1	I3T800	5.22e-106	95.2381	85.8853	105	69
TRINITY_DN25374_c0_g1_i1	CITSIA0A067DDP2 Uncharacterized protein OS=Citrus sinensis GN=CISIN_1g030210mg PE=4 SV=1	579	tr|A0A067DDP2|CITSIA0A067DDP2 Uncharacterized protein OS=Citrus sinensis GN=CISIN_1g030210mg PE=4 SV=1	A0A067DDP2	5.23e-106	98.8914	43.5134	21	21
TRINITY_DN40666_c0_g1_i1	CITSIA0A067EAA6 Mitogen-activated kinase OS=Citrus sinensis GN=CISIN_1g008729mg PE=4 SV=1	588	tr|A0A067EAA6|CITSIA0A067EAA6 Mitogen-activated protein kinase OS=Citrus sinensis GN=CISIN_1g008729mg PE=4 SV=1	A0A067EAA6	5.23e-106	100	340.117	195	174
TRINITY_DN12708_c0_g1_i1	CITSIA0A067EB92 Uncharacterized protein OS=Citrus sinensis GN=CISIN_1g018938mg PE=4 SV=1	346	tr|A0A067EB92|CITSIA0A067EB92 Uncharacterized protein OS=Citrus sinensis GN=CISIN_1g018938mg PE=4 SV=1	A0A067EB92	5.23e-106	96.0591	80.4925	37	37
TRINITY_DN12892_c0_g2_i1	CITSIA0A067EDI5 O-acyltransferase OS=Citrus sinensis GN=CISIN_1g010418mg PE=3 SV=1	207	tr|A0A067EDI5|CITSIA0A067EDI5 O-acyltransferase OS=Citrus sinensis GN=CISIN_1g010418mg PE=3 SV=1	A0A067EDI5	5.23e-106	97.4026	126.331	59	59
TRINITY_DN33994_c0_g1_i1	CITSIA0A067EDT2 O-acyltransferase OS=Citrus sinensis GN=CISIN_1g010418mg PE=3 SV=1	345	tr|A0A067EDT2|CITSIA0A067EDT2 O-acyltransferase OS=Citrus sinensis GN=CISIN_1g010418mg PE=3 SV=1	A0A067EDT2	5.24e-106	100	44.2838	27	22
TRINITY_DN39346_c0_g1_i1	CITSIA0A067EIE1 Uncharacterized protein (Fragment) OS=Citrus sinensis GN=CISIN_1g0202292mg PE=4 SV=1	375	tr|A0A067EIE1|CITSIA0A067EIE1 Uncharacterized protein (Fragment) OS=Citrus sinensis GN=CISIN_1g0202292mg PE=4 SV=1	A0A067EIE1	5.24e-106	100	240.736	124	115
TRINITY_DN32014_c0_g1_i1	CITSIA0A067EKD7 Uncharacterized protein OS=Citrus sinensis GN=CISIN_1g001323mg PE=4 SV=1	301	tr|A0A067EKD7|CITSIA0A067EKD7 Uncharacterized protein OS=Citrus sinensis GN=CISIN_1g001323mg PE=4 SV=1	A0A067EKD7	5.27e-106	98.0114	62.3882	29	29
TRINITY_DN15074_c0_g3_i1	CITSIA0A067EPK2 Kinesin (Fragment) OS=Citrus sinensis GN=CISIN_1g0006991mg PE=3 SV=1	356	tr|A0A067EPK2|CITSIA0A067EPK2 Kinesin-like protein (Fragment) OS=Citrus sinensis GN=CISIN_1g0006991mg PE=3 SV=1	A0A067EPK2	5.3e-106	100	229.95	118	117
TRINITY_DN42632_c0_g1_i1	CITSIA0A067F0G3 Uncharacterized protein (Fragment) OS=Citrus sinensis GN=CISIN_1g045100mg PE=4 SV=1	295	tr|A0A067F0G3|CITSIA0A067F0G3 Uncharacterized protein (Fragment) OS=Citrus sinensis GN=CISIN_1g045100mg PE=4 SV=1	A0A067F0G3	5.3e-106	96.1538	62.7734	36	29
TRINITY_DN13804_c0_g3_i1	CITSIA0A067F0X2 Uncharacterized protein (Fragment) OS=Citrus sinensis GN=CISIN_1g0063802mg PE=4 SV=1	580	tr|A0A067F0X2|CITSIA0A067F0X2 Uncharacterized protein (Fragment) OS=Citrus sinensis GN=CISIN_1g0063802mg PE=4 SV=1	A0A067F0X2	5.37e-106	95.9641	189.504	95	92
TRINITY_DN31310_c0_g1_i1	CITSIA0A067F101 Uncharacterized protein OS=Citrus sinensis GN=CISIN_1g000615mg PE=4 SV=1	428	tr|A0A067F101|CITSIA0A067F101 Uncharacterized protein OS=Citrus sinensis GN=CISIN_1g000615mg PE=4 SV=1	A0A067F101	5.4e-106	96.0938	50.447	52	42
TRINITY_DN44166_c0_g1_i1	CITSIA0A067F5Z2 Aconitate hydratase OS=Citrus sinensis GN=CISIN_1g001863mg PE=3 SV=1	568	tr|A0A067F5Z2|CITSIA0A067F5Z2 Aconitate hydratase OS=Citrus sinensis GN=CISIN_1g001863mg PE=3 SV=1	A0A067F5Z2	5.48e-106	100	50.0618	31	26
TRINITY_DN51395_c0_g1_i1	CITSIA0A067FEL6 Uncharacterized protein (Fragment) OS=Citrus sinensis GN=CISIN_1g0005652mg PE=4 SV=1	573	tr|A0A067FEL6|CITSIA0A067FEL6 Uncharacterized protein (Fragment) OS=Citrus sinensis GN=CISIN_1g0005652mg PE=4 SV=1	A0A067FEL6	5.56e-106	100	230.335	142	137
TRINITY_DN14135_c0_g2_i1	CITSIA0A067FHW7 40S ribosomal S4 OS=Citrus sinensis GN=CISIN_1g024108mg PE=3 SV=1	466	tr|A0A0D3DXU7|BRAOLA0A0D3DXU7 Uncharacterized protein OS=Brassica oleracea var. oleracea PE=4 SV=1	A0A0D3DXU7	5.62e-106	96.1538	62.003	32	30
TRINITY_DN15547_c0_g3_i3	CITSIA0A067FJB4 Carbonic anhydrase OS=Citrus sinensis GN=CISIN_1g019915mg PE=3 SV=1	225	tr|A0A067FJB4|CITSIA0A067FJB4 Carbonic anhydrase OS=Citrus sinensis GN=CISIN_1g019915mg PE=3 SV=1	A0A067FJB4	5.65e-106	97.8261	119.398	59	57
TRINITY_DN1854_c0_g1_i1	CITSIA0A067FNG4 Auxin efflux carrier component OS=Citrus sinensis GN=CISIN_1g006199mg PE=3 SV=1	491	tr|A0A067FNG4|CITSIA0A067FNG4 Auxin efflux carrier component OS=Citrus sinensis GN=CISIN_1g006199mg PE=3 SV=1	A0A067FNG4	5.67e-106	98.5401	278.1	159	149
TRINITY_DN6766_c0_g1_i1	CITSIA0A067FR62 Dihydroorotate dehydrogenase (quinone) mitochondrial OS=Citrus sinensis GN=CISIN_1g012517mg PE=3 SV=1	564	tr|A0A067FR62|CITSIA0A067FR62 Dihydroorotate dehydrogenase (quinone), mitochondrial OS=Citrus sinensis GN=CISIN_1g012517mg PE=3 SV=1	A0A067FR62	5.7e-106	100	172.17	83	83
TRINITY_DN36134_c0_g1_i1	CITSIA0A067G2I2 Beta-galactosidase (Fragment) OS=Citrus sinensis GN=CISIN_1g0393481mg PE=3 SV=1	231	tr|A0A067G2I2|CITSIA0A067G2I2 Beta-galactosidase (Fragment) OS=Citrus sinensis GN=CISIN_1g0393481mg PE=3 SV=1	A0A067G2I2	5.7e-106	99.2424	145.976	76	72
TRINITY_DN5014_c0_g1_i1	CITSIA0A067GAN7 Uncharacterized protein (Fragment) OS=Citrus sinensis GN=CISIN_1g0317192mg PE=4 SV=1	1105	tr|A0A067GAN7|CITSIA0A067GAN7 Uncharacterized protein (Fragment) OS=Citrus sinensis GN=CISIN_1g0317192mg PE=4 SV=1	A0A067GAN7	5.7e-106	95.6044	54.6842	28	27
TRINITY_DN29005_c0_g1_i1	CITSIA0A067GBD3 Uncharacterized protein OS=Citrus sinensis GN=CISIN_1g016126mg PE=4 SV=1	530	tr|A0A067GBD3|CITSIA0A067GBD3 Uncharacterized protein OS=Citrus sinensis GN=CISIN_1g016126mg PE=4 SV=1	A0A067GBD3	5.73e-106	99.7214	108.612	65	57
TRINITY_DN28678_c0_g1_i1	CITSIA0A067GJ27 Uncharacterized protein OS=Citrus sinensis GN=CISIN_1g000068mg PE=4 SV=1	705	tr|A0A067GJ27|CITSIA0A067GJ27 Uncharacterized protein OS=Citrus sinensis GN=CISIN_1g000068mg PE=4 SV=1	A0A067GJ27	5.74e-106	99.1667	127.102	89	72
TRINITY_DN41383_c0_g1_i1	CITSIA0A067GSZ8 Uncharacterized protein OS=Citrus sinensis GN=CISIN_1g031839mg PE=4 SV=1	625	tr|A0A067GSZ8|CITSIA0A067GSZ8 Uncharacterized protein OS=Citrus sinensis GN=CISIN_1g031839mg PE=4 SV=1	A0A067GSZ8	5.74e-106	98.4026	133.265	64	64
TRINITY_DN13180_c0_g1_i3	CITSIA0A067H0U9 Uncharacterized protein OS=Citrus sinensis GN=CISIN_1g024106mg PE=4 SV=1	862	tr|A0A067H0U9|CITSIA0A067H0U9 Uncharacterized protein OS=Citrus sinensis GN=CISIN_1g024106mg PE=4 SV=1	A0A067H0U9	5.74e-106	100	159.073	82	80
TRINITY_DN28561_c0_g1_i1	CITSIA0A067H1N5 Cytokinin riboside 5 -monophosphate phosphoribohydrolase (Fragment) OS=Citrus sinensis GN=CISIN_1g0273232mg PE=3 SV=1	228	tr|A0A067H1N5|CITSIA0A067H1N5 Cytokinin riboside 5'-monophosphate phosphoribohydrolase (Fragment) OS=Citrus sinensis GN=CISIN_1g0273232mg PE=3 SV=1	A0A067H1N5	5.76e-106	96.2567	80.4925	38	38
TRINITY_DN6306_c0_g1_i1	CITSIA0A067H1Q4 HVA22 OS=Citrus sinensis GN=CISIN_1g020811mg PE=3 SV=1	350	tr|A0A067H1Q4|CITSIA0A067H1Q4 HVA22-like protein OS=Citrus sinensis GN=CISIN_1g020811mg PE=3 SV=1	A0A067H1Q4	5.79e-106	97.8417	115.931	54	53
TRINITY_DN6484_c0_g2_i1	CITSIA0A067H1Q4 HVA22 OS=Citrus sinensis GN=CISIN_1g020811mg PE=3 SV=1	434	tr|A0A0L9V2K0|PHAANA0A0L9V2K0 Uncharacterized protein OS=Phaseolus angularis GN=LR48_Vigan07g279100 PE=4 SV=1	A0A0L9V2K0	5.79e-106	98.5915	80.8777	36	35
TRINITY_DN15963_c1_g2_i1	CITSIA0A067H2H0 Malic enzyme OS=Citrus sinensis GN=CISIN_1g007456mg PE=3 SV=1	362	tr|A0A067H2H0|CITSIA0A067H2H0 Malic enzyme OS=Citrus sinensis GN=CISIN_1g007456mg PE=3 SV=1	A0A067H2H0	5.8e-106	98.9796	55.4546	28	26
TRINITY_DN30067_c0_g1_i1	CITSIA0A067H4F9 3-phosphoshikimate 1-carboxyvinyltransferase OS=Citrus sinensis GN=CISIN_1g010070mg PE=3 SV=1	373	tr|A0A067H4F9|CITSIA0A067H4F9 3-phosphoshikimate 1-carboxyvinyltransferase OS=Citrus sinensis GN=CISIN_1g010070mg PE=3 SV=1	A0A067H4F9	5.81e-106	100	55.8398	25	25
TRINITY_DN30375_c0_g1_i1	CITSIA0A067HAZ5 HVA22 OS=Citrus sinensis GN=CISIN_1g020811mg PE=3 SV=1	270	tr|A0A067HAZ5|CITSIA0A067HAZ5 HVA22-like protein OS=Citrus sinensis GN=CISIN_1g020811mg PE=3 SV=1	A0A067HAZ5	5.86e-106	100	46.2098	18	17
TRINITY_DN34361_c0_g1_i1	CITSIA5YWM1 Glutathione S-transferase OS=Citrus sinensis GN=GSTU1 PE=2 SV=2	224	tr|A0A067JXK7|JATCUA0A067JXK7 Uncharacterized protein OS=Jatropha curcas GN=JCGZ_25701 PE=4 SV=1	A0A067JXK7	5.92e-106	98.8679	97.0561	55	51
TRINITY_DN22118_c0_g1_i1	CITSIH9A204 alpha-amylase (Fragment) OS=Citrus sinensis GN=SD2 PE=2 SV=1	592	tr|H9A204|CITSIH9A204 Putative alpha-amylase (Fragment) OS=Citrus sinensis GN=SD2 PE=2 SV=1	H9A204	5.93e-106	98.4615	139.428	82	73
TRINITY_DN42336_c0_g1_i1	CITSIQ18L98 gag-pol poly OS=Citrus sinensis GN=cire1p PE=4 SV=1	312	tr|Q18L98|CITSIQ18L98 Putative gag-pol polyprotein OS=Citrus sinensis GN=cire1p PE=4 SV=1	Q18L98	5.94e-106	97.6077	50.447	100	64
TRINITY_DN54522_c0_g1_i1	CITSIQ18L98 gag-pol poly OS=Citrus sinensis GN=cire1p PE=4 SV=1	211	tr|A5BPE6|VITVIA5BPE6 Putative uncharacterized protein OS=Vitis vinifera GN=VITISV_044177 PE=4 SV=1	A5BPE6	5.97e-106	96.6851	53.1434	52	35
TRINITY_DN13443_c1_g1_i1	CLITEA0A0P0QMG1 Asparaginyl endopeptidase OS=Clitoria ternatea PE=2 SV=1	816	tr|A0A0P0QMG1|CLITEA0A0P0QMG1 Asparaginyl endopeptidase OS=Clitoria ternatea PE=2 SV=1	A0A0P0QMG1	5.97e-106	96.3855	119.398	58	55
TRINITY_DN16296_c1_g1_i1	CLITEA4F1R5 Glycosyltransferase OS=Clitoria ternatea GN=Ct3GT-B PE=2 SV=1	213	tr|K7KXA2|SOYBNK7KXA2 Uncharacterized protein OS=Glycine max GN=GLYMA_06G252600 PE=3 SV=1	K7KXA2	5.97e-106	100	102.834	69	59
TRINITY_DN16269_c1_g2_i1	CLITEA4F1S0 acyltransferase OS=Clitoria ternatea GN= 8 PE=2 SV=1	1748	tr|I1MPK1|SOYBNI1MPK1 Uncharacterized protein OS=Glycine max GN=GLYMA_16G180500 PE=4 SV=1	I1MPK1	5.97e-106	100	854.744	450	436
TRINITY_DN12316_c0_g1_i1	CLITEA4F1S1 acyltransferase OS=Clitoria ternatea GN= 23 PE=2 SV=1	1943	tr|A0A0R0KQE9|SOYBNA0A0R0KQE9 Uncharacterized protein OS=Glycine max GN=GLYMA_02G001100 PE=4 SV=1	A0A0R0KQE9	5.98e-106	97.0492	823.157	446	421
TRINITY_DN23636_c0_g1_i1	CLITEA4F1S2 acyltransferase OS=Clitoria ternatea GN= 4 PE=2 SV=1	749	tr|A4F1S2|CLITEA4F1S2 Putative acyltransferase OS=Clitoria ternatea GN=CtSQHCT4 PE=2 SV=1	A4F1S2	5.99e-106	100	459.529	249	233
TRINITY_DN50000_c0_g1_i1	COCNUQ42670 1-acyl-sn-glycerol-3-phosphate acyltransferase OS=Cocos nucifera PE=1 SV=1	513	sp|PLSC|COCNUQ42670 1-acyl-sn-glycerol-3-phosphate acyltransferase OS=Cocos nucifera PE=1 SV=1	PLSC	6.02e-106	96.1832	58.5362	44	35
TRINITY_DN2409_c0_g2_i1	COFARA0A321 ATP synthase subunit chloroplastic OS=Coffea arabica GN=atpF PE=3 SV=1	1332	tr|U5ZHT3|GLYSOU5ZHT3 ATP synthase subunit b, chloroplastic OS=Glycine soja GN=atpF PE=3 SV=1	U5ZHT3	6.03e-106	100	267.7	182	178
TRINITY_DN2409_c0_g3_i1	COFARA0A321 ATP synthase subunit chloroplastic OS=Coffea arabica GN=atpF PE=3 SV=1	810	tr|A0A076MPI0|POPEUA0A076MPI0 ATP synthase subunit b, chloroplastic OS=Populus euphratica GN=atpF PE=3 SV=1	A0A076MPI0	6.03e-106	100	200.675	167	145
TRINITY_DN22296_c0_g1_i1	COFARA0A335 Photosystem I P700 chlorophyll a apo A1 OS=Coffea arabica GN=psaA PE=3 SV=1	1370	tr|A0A0N9YAK6|9ROSAA0A0N9YAK6 Photosystem I P700 chlorophyll a apoprotein A1 OS=Ficus racemosa GN=psaA PE=3 SV=1	A0A0N9YAK6	6.04e-106	95.6835	825.469	434	423
TRINITY_DN52331_c0_g1_i1	COFARA0A360 ATP-dependent Clp protease proteolytic subunit OS=Coffea arabica GN=clpP PE=3 SV=1	254	tr|I3S9V0|LOTJAI3S9V0 ATP-dependent Clp protease proteolytic subunit OS=Lotus japonicus PE=2 SV=1	I3S9V0	6.05e-106	97.2727	170.629	84	83
TRINITY_DN42502_c0_g1_i1	COFARA0A369 50S ribosomal chloroplastic OS=Coffea arabica GN=rpl36 PE=3 SV=1	384	tr|A7Y7N4|PRUDUA7Y7N4 Putative ribosomal protein L36 (Fragment) OS=Prunus dulcis PE=2 SV=1	A7Y7N4	6.05e-106	98.6425	61.2326	68	49
TRINITY_DN3339_c0_g1_i1	COFARA0A370 Translation initiation factor IF- chloroplastic OS=Coffea arabica GN=infA PE=3 SV=1	774	tr|A0A0S3R775|PHAANA0A0S3R775 Uncharacterized protein OS=Vigna angularis var. angularis GN=Vigan.01G452400 PE=3 SV=1	A0A0S3R775	6.06e-106	98.4962	183.341	140	120
TRINITY_DN25231_c0_g1_i1	COFARA0A373 50S ribosomal chloroplastic OS=Coffea arabica GN=rpl16 PE=3 SV=1	434	sp|RK16|COFARA0A373 50S ribosomal protein L16, chloroplastic OS=Coffea arabica GN=rpl16 PE=3 SV=1	RK16	6.07e-106	100	272.322	136	22
TRINITY_DN17082_c0_g1_i1	COFARA0A390 NAD(P)H-quinone oxidoreductase subunit chloroplastic OS=Coffea arabica GN=ndhA PE=3 SV=1	487	sp|NU1C|COFARA0A390 NAD(P)H-quinone oxidoreductase subunit 1, chloroplastic OS=Coffea arabica GN=ndhA PE=3 SV=1	NU1C	6.07e-106	98.0952	237.269	148	131
TRINITY_DN51057_c0_g1_i1	COFARA9Q1K6 Hydroxycinnamoyl- shikimate quinate hydroxycinnamoyltransferase (Fragment) OS=Coffea arabica GN=hct PE=4 SV=1	257	tr|V7C0C8|PHAVUV7C0C8 Uncharacterized protein OS=Phaseolus vulgaris GN=PHAVU_005G183200g PE=4 SV=1	V7C0C8	6.07e-106	100	120.553	79	62
TRINITY_DN28989_c0_g1_i1	COFARE9JPX4 MADS-box AGL2 subfamily OS=Coffea arabica GN=C02 PE=2 SV=1	464	tr|V7C5L0|PHAVUV7C5L0 Uncharacterized protein OS=Phaseolus vulgaris GN=PHAVU_003G039400g PE=4 SV=1	V7C5L0	6.09e-106	100	119.013	58	58
TRINITY_DN14690_c0_g1_i1	COFCAA0A068TSZ6 Auxin-responsive OS=Coffea canephora GN=GSCOC_T00026193001 PE=3 SV=1	967	tr|A0A068TSZ6|COFCAA0A068TSZ6 Auxin-responsive protein OS=Coffea canephora GN=GSCOC_T00026193001 PE=3 SV=1	A0A068TSZ6	6.1e-106	95.1389	91.2781	98	55
TRINITY_DN15790_c2_g7_i1	COFCAA0A068TWD7 Serine threonine- phosphatase OS=Coffea canephora GN=GSCOC_T00032126001 PE=3 SV=1	1006	tr|A0A068TWD7|COFCAA0A068TWD7 Serine/threonine-protein phosphatase OS=Coffea canephora GN=GSCOC_T00032126001 PE=3 SV=1	A0A068TWD7	6.11e-106	97.4359	401.364	189	189
TRINITY_DN9263_c0_g1_i1	COFCAA0A068U9T5 E3 ubiquitin- ligase OS=Coffea canephora GN=GSCOC_T00019981001 PE=3 SV=1	657	tr|A0A068U9T5|COFCAA0A068U9T5 E3 ubiquitin-protein ligase OS=Coffea canephora GN=GSCOC_T00019981001 PE=3 SV=1	A0A068U9T5	6.13e-106	98.8095	265.388	133	127
TRINITY_DN16116_c0_g1_i1	COFCAA0A068UGF6 Hexosyltransferase OS=Coffea canephora GN=GSCOC_T00024865001 PE=3 SV=1	536	tr|A0A068UGF6|COFCAA0A068UGF6 Hexosyltransferase OS=Coffea canephora GN=GSCOC_T00024865001 PE=3 SV=1	A0A068UGF6	6.13e-106	100	248.44	121	118
[truncated: 80,174 more rows]
