# Supplementary material for: De novo Assembly and Characterization of Cajanus scarabaeoides (L.) Thouars Transcriptome by Paired-End Sequencing
Source: Front Mol Biosci. 2017 Jul 12;4:48. doi: 10.3389/fmolb.2017.00048 (PMC5506216; doi:10.3389/fmolb.2017.00048)
Supplement: Supplementary file 4 [file DataSheet4.XLSX]

## Sheet: Trinity_l_b_.fasta
ID	SSR_nr.	SSR_type	SSRs	size	start	end					Specifications
TRINITY_DN4600_c0_g1_i1_len=735_path=[713:0-734]_[-1,_713,_-2]	1	c	(GGC)5gatgatggtggagggtgagagtaaagagagtgagagtgtggtgtcggcggagacttcgaacctgttccgtgacgaaccggaggcggttgaggc(G)10aac(G)8tgggtttggaatggaggctggggtgggaacggggggac(G)9	176	542	717					==============
TRINITY_DN4601_c0_g1_i1_len=477_path=[455:0-346_933:347-370_803:371-476]_[-1,_455,_933,_803,_-2]	1	c	(A)8tttgaaatgttcagtagaagaatatatttaagac(A)8	50	166	215
TRINITY_DN4602_c0_g1_i1_len=1189_path=[1094:0-96_1094:97-170_1167:171-540_2238:541-564_1561:565-1188]_[-1,_1094,_1094,_1167,_2238,_1561,_-2]	1	p3	(CCT)4	12	960	971					Sequence source file: "Trinity_l_b_.fasta"
TRINITY_DN4603_c0_g1_i1_len=794_path=[2073:0-165_409:166-793]_[-1,_2073,_409,_-2]	1	p1	(T)15	15	18	32
TRINITY_DN4603_c0_g2_i1_len=1059_path=[1:0-430_409:431-1058]_[-1,_1,_409,_-2]	1	p3	(TGG)4	12	231	242					Definement of microsatellites (unit size / minimum number of repeats):
TRINITY_DN4615_c0_g1_i1_len=718_path=[696:0-583_1439:584-607_1281:608-717]_[-1,_696,_1439,_1281,_-2]	1	c	(GGC)5gcctgtccgttggtgctgagaaccgaggtcttcggaacgccgtcggagtctctccgcttc(GGA)4agaaccttgtcgccattggcggttggcggaggcgtaacgcgaccggcctcgaggtcgaggttgggctcgggctccc(TGGGCT)4	187	477	663					(1/8) (2/5) (3/4) (4/3) (5/3) (6/3)
TRINITY_DN4617_c0_g1_i1_len=349_path=[1:0-249_701:250-273_252:274-348]_[-1,_1,_701,_252,_-2]	1	p1	(A)10	10	340	349
TRINITY_DN4618_c0_g1_i1_len=1576_path=[1:0-1575]_[-1,_1,_-2]	1	p2	(TG)5	10	194	203					Maximal number of bases interrupting 2 SSRs in a compound microsatellite: 100
TRINITY_DN4619_c0_g1_i1_len=453_path=[408:0-333_719:334-334_820:335-356_719:357-357_720:358-452]_[-1,_408,_719,_820,_719,_720,_-2]	1	p1	(T)8	8	433	440
TRINITY_DN4620_c0_g1_i1_len=491_path=[1:0-146_935:147-164_142:165-490]_[-1,_1,_935,_142,_-2]	1	c	(TGT)4(TGC)4	24	406	429
TRINITY_DN4620_c0_g2_i1_len=490_path=[1:0-146_125:147-163_142:164-489]_[-1,_1,_125,_142,_-2]	1	c	(TGT)4(TGC)4	24	405	428
TRINITY_DN4632_c0_g1_i1_len=337_path=[1:0-220_199:221-242_221:243-336]_[-1,_1,_199,_221,_-2]	1	p1	(A)9	9	329	337					RESULTS OF MICROSATELLITE SEARCH
TRINITY_DN4632_c0_g2_i1_len=338_path=[1:0-220_652:221-243_221:244-337]_[-1,_1,_652,_221,_-2]	1	p1	(A)9	9	330	338					================================
TRINITY_DN4634_c0_g1_i1_len=746_path=[724:0-418_1497:419-442_1144:443-443_1145:444-745]_[-1,_724,_1497,_1144,_1145,_-2]	1	p1	(T)8	8	574	581
TRINITY_DN4635_c0_g1_i1_len=1611_path=[1:0-861_840:862-881_860:882-1610]_[-1,_1,_840,_860,_-2]	1	p2	(CT)5	10	167	176					Total number of sequences examined	98664
TRINITY_DN4635_c0_g2_i1_len=1698_path=[1:0-861_3284:862-968_860:969-1697]_[-1,_1,_3284,_860,_-2]	1	p2	(CT)5	10	167	176					Total size of examined sequences (bp)	995824
TRINITY_DN4649_c0_g1_i1_len=917_path=[895:0-530_1837:531-554_1427:555-916]_[-1,_895,_1837,_1427,_-2]	1	p2	(AC)5	10	105	114					Total number of identified SSRs	23475
TRINITY_DN4651_c0_g1_i1_len=715_path=[693:0-502_1409:503-526_1197:527-714]_[-1,_693,_1409,_1197,_-2]	1	p1	(A)9	9	383	391					Number of SSR containing sequences	27321
TRINITY_DN4654_c0_g1_i1_len=846_path=[725:0-845]_[-1,_725,_-2]	1	p4	(GATT)3	12	406	417					Number of sequences containing more than 1 SSR	6128
TRINITY_DN4663_c0_g1_i1_len=1134_path=[1112:0-1133]_[-1,_1112,_-2]	1	c*	(A)19(ACA)5*	33	1067	1099
TRINITY_DN4665_c0_g2_i1_len=1855_path=[3089:0-591_282:592-1854]_[-1,_3089,_282,_-2]	1	p1	(A)11	11	61	71
TRINITY_DN4666_c0_g1_i1_len=778_path=[1:0-214_1559:215-238_217:239-777]_[-1,_1,_1559,_217,_-2]	1	p1	(T)8	8	483	490					Distribution to different repeat type classes
TRINITY_DN4668_c0_g1_i1_len=780_path=[761:0-562_1521:563-596_1338:597-597_1579:598-621_1363:622-779]_[-1,_761,_1521,_1338,_1579,_1363,_-2]	1	p1	(T)17	17	131	147					---------------------------------------------
TRINITY_DN4668_c0_g1_i1_len=780_path=[761:0-562_1521:563-596_1338:597-597_1579:598-621_1363:622-779]_[-1,_761,_1521,_1338,_1579,_1363,_-2]	2	p1	(T)14	14	679	692
TRINITY_DN4668_c0_g2_i1_len=783_path=[761:0-562_1301:563-599_1338:600-600_1579:601-624_1363:625-782]_[-1,_761,_1301,_1338,_1579,_1363,_-2]	1	p1	(T)17	17	131	147					Unit size	Number of SSRs
TRINITY_DN4668_c0_g2_i1_len=783_path=[761:0-562_1301:563-599_1338:600-600_1579:601-624_1363:625-782]_[-1,_761,_1301,_1338,_1579,_1363,_-2]	2	p1	(T)14	14	682	695					1	12613
TRINITY_DN4679_c0_g1_i1_len=1140_path=[1:0-281_260:282-1139]_[-1,_1,_260,_-2]	1	p1	(T)11	11	746	756					3	4402
TRINITY_DN4683_c0_g1_i1_len=1347_path=[1325:0-1170_2673:1171-1194_2497:1195-1346]_[-1,_1325,_2673,_2497,_-2]	1	p3	(GCA)4	12	49	60					2	3027
TRINITY_DN4607_c0_g1_i1_len=1501_path=[1:0-325_3029:326-349_328:350-1264_3030:1265-1288_1267:1289-1500]_[-1,_1,_3029,_328,_3030,_1267,_-2]	1	p6	(GGCCCA)3	18	946	963					6	1356
TRINITY_DN4607_c0_g1_i1_len=1501_path=[1:0-325_3029:326-349_328:350-1264_3030:1265-1288_1267:1289-1500]_[-1,_1,_3029,_328,_3030,_1267,_-2]	2	p1	(T)24	24	1428	1451					4	1139
TRINITY_DN4608_c0_g1_i1_len=1039_path=[1:0-290_2057:291-314_293:315-1038]_[-1,_1,_2057,_293,_-2]	1	p1	(A)14	14	17	30					5	938
TRINITY_DN4608_c0_g1_i1_len=1039_path=[1:0-290_2057:291-314_293:315-1038]_[-1,_1,_2057,_293,_-2]	2	p3	(CAT)5	15	410	424
TRINITY_DN4608_c0_g1_i1_len=1039_path=[1:0-290_2057:291-314_293:315-1038]_[-1,_1,_2057,_293,_-2]	3	p1	(A)8	8	919	926
TRINITY_DN4611_c0_g1_i1_len=1181_path=[2722:0-72_176:73-73_177:74-716_2829:717-740_844:741-1180]_[-1,_2722,_176,_177,_2829,_844,_-2]	1	p3	(GAC)7	21	50	70
TRINITY_DN4611_c0_g1_i1_len=1181_path=[2722:0-72_176:73-73_177:74-716_2829:717-740_844:741-1180]_[-1,_2722,_176,_177,_2829,_844,_-2]	2	c	(CT)5agaactaggtctgcccgaaggtaaataatattaattaaaccatgatttcattttcagattaaactatgatttcattttcag(AT)5	101	253	353
TRINITY_DN4611_c0_g2_i1_len=256_path=[1:0-197_176:198-198_2772:199-255]_[-1,_1,_176,_2772,_-2]	1	c	(ACG)7aagaaagcaaagcaagaatcgattataaatccaccattattgtatggt(TCGA)3	81	176	256
TRINITY_DN4612_c0_g1_i1_len=624_path=[1:0-135_114:136-623]_[-1,_1,_114,_-2]	1	c	(ACCTC)3acttcaacttttcaattcctcatcattggatttgtgatatgtgcactgttctccaccataatgtgaaggcaaaaatgtccatgtc(T)8	108	363	470
TRINITY_DN4612_c0_g2_i1_len=535_path=[1227:0-46_114:47-534]_[-1,_1227,_114,_-2]	1	c	(ACCTC)3acttcaacttttcaattcctcatcattggatttgtgatatgtgcactgttctccaccataatgtgaaggcaaaaatgtccatgtc(T)8	108	274	381
TRINITY_DN4623_c0_g1_i1_len=1123_path=[1:0-459_2395:460-483_462:484-629_2396:630-653_632:654-1122]_[-1,_1,_2395,_462,_2396,_632,_-2]	1	p1	(A)8	8	67	74
TRINITY_DN4624_c0_g1_i1_len=1688_path=[1666:0-334_1978:335-351_1995:352-1687]_[-1,_1666,_1978,_1995,_-2]	1	c	(TTCTT)3acaacagccaaggtccattcttgagcattggatttgcttttcacgtaaatttcaaatacctaaaatcattgattggaaaacgcagaaaggaagggga(G)9agacagagagatgtgttagacgtgccatgacggaattcctggaaagcaagttaagaaatccagcgtcatacatggcagtcaatcttttctaacttagggg(AAGA)3	233	1	233
TRINITY_DN4624_c0_g2_i1_len=1711_path=[1666:0-334_3371:335-374_1995:375-1710]_[-1,_1666,_3371,_1995,_-2]	1	c	(TTCTT)3acaacagccaaggtccattcttgagcattggatttgcttttcacgtaaatttcaaatacctaaaatcattgattggaaaacgcagaaaggaagggga(G)9agacagagagatgtgttagacgtgccatgacggaattcctggaaagcaagttaagaaatccagcgtcatacatggcagtcaatcttttctaacttagggg(AAGA)3	233	1	233
TRINITY_DN4627_c0_g1_i1_len=885_path=[1:0-593_1749:594-617_596:618-884]_[-1,_1,_1749,_596,_-2]	1	p1	(A)10	10	199	208
TRINITY_DN4630_c0_g1_i1_len=1405_path=[1:0-1404]_[-1,_1,_-2]	1	p2	(GA)5	10	856	865
TRINITY_DN4643_c0_g1_i1_len=678_path=[1:0-677]_[-1,_1,_-2]	1	c	(T)8(A)11	19	476	494
TRINITY_DN4646_c0_g1_i1_len=950_path=[1:0-949]_[-1,_1,_-2]	1	c	(GA)5tttgctttagagggtatttgtggttatggttatgggagaaagat(AGAA)3	66	547	612
TRINITY_DN4655_c0_g1_i1_len=1223_path=[1201:0-87_1266:88-112_1291:113-1222]_[-1,_1201,_1266,_1291,_-2]	1	p4	(CTGC)3	12	1094	1105
TRINITY_DN4655_c0_g2_i1_len=1220_path=[1201:0-87_2401:88-109_1291:110-1219]_[-1,_1201,_2401,_1291,_-2]	1	p4	(CTGC)3	12	1091	1102
TRINITY_DN4657_c0_g1_i1_len=701_path=[1:0-325_304:326-700]_[-1,_1,_304,_-2]	1	c	(T)9attttcaatgccctactctgtaactgcggttacttctatttactactcttattcaacaatgccattgccaccacttattaactt(A)8	101	601	701
TRINITY_DN4659_c0_g1_i1_len=392_path=[370:0-80_808:81-104_452:105-391]_[-1,_370,_808,_452,_-2]	1	p4	(AGAA)3	12	29	40
TRINITY_DN4659_c0_g1_i1_len=392_path=[370:0-80_808:81-104_452:105-391]_[-1,_370,_808,_452,_-2]	2	p6	(GTGCGA)3	18	154	171
TRINITY_DN4660_c1_g1_i1_len=676_path=[654:0-675]_[-1,_654,_-2]	1	p1	(A)8	8	519	526
TRINITY_DN4661_c0_g1_i1_len=790_path=[1:0-308_287:309-330_309:331-789]_[-1,_1,_287,_309,_-2]	1	p1	(T)9	9	142	150
TRINITY_DN4661_c0_g1_i1_len=790_path=[1:0-308_287:309-330_309:331-789]_[-1,_1,_287,_309,_-2]	2	p3	(CGG)6	18	736	753
TRINITY_DN4661_c0_g2_i1_len=842_path=[1:0-308_1609:309-382_309:383-841]_[-1,_1,_1609,_309,_-2]	1	p1	(T)9	9	142	150
TRINITY_DN4661_c0_g2_i1_len=842_path=[1:0-308_1609:309-382_309:383-841]_[-1,_1,_1609,_309,_-2]	2	p3	(CGG)6	18	788	805
TRINITY_DN4673_c0_g1_i1_len=1609_path=[1587:0-1292_3221:1293-1316_2881:1317-1608]_[-1,_1587,_3221,_2881,_-2]	1	p3	(ACC)4	12	51	62
TRINITY_DN4674_c0_g1_i1_len=627_path=[1:0-215_194:216-248_227:249-626]_[-1,_1,_194,_227,_-2]	1	p1	(A)8	8	305	312
TRINITY_DN4674_c0_g2_i1_len=627_path=[1:0-215_1242:216-248_227:249-626]_[-1,_1,_1242,_227,_-2]	1	p1	(A)8	8	305	312
TRINITY_DN4675_c0_g1_i1_len=1191_path=[1169:0-277_2361:278-301_1448:302-1190]_[-1,_1169,_2361,_1448,_-2]	1	c	(A)10ttaaaaatt(A)10c(A)10	40	27	66
TRINITY_DN4675_c0_g1_i1_len=1191_path=[1169:0-277_2361:278-301_1448:302-1190]_[-1,_1169,_2361,_1448,_-2]	2	p3	(TCT)5	15	321	335
TRINITY_DN4677_c0_g2_i1_len=466_path=[1:0-210_189:211-237_216:238-361_340:362-465]_[-1,_1,_189,_216,_340,_-2]	1	p1	(A)8	8	297	304
TRINITY_DN4678_c0_g1_i1_len=1137_path=[1115:0-1136]_[-1,_1115,_-2]	1	p4	(GAGC)3	12	1075	1086
TRINITY_DN4686_c0_g1_i1_len=526_path=[504:0-106_1031:107-130_612:131-525]_[-1,_504,_1031,_612,_-2]	1	p2	(AG)5	10	48	57
TRINITY_DN4688_c0_g1_i1_len=1240_path=[1:0-1239]_[-1,_1,_-2]	1	p1	(A)8	8	169	176
TRINITY_DN4689_c0_g1_i1_len=1150_path=[527:0-373_878:374-395_1053:396-1040_944:1041-1149]_[-1,_527,_878,_1053,_944,_-2]	1	p3	(ATT)4	12	299	310
TRINITY_DN4689_c0_g2_i1_len=545_path=[527:0-373_2343:374-395_904:396-435_944:436-544]_[-1,_527,_2343,_904,_944,_-2]	1	p3	(ATT)4	12	299	310
TRINITY_DN4689_c0_g3_i1_len=549_path=[527:0-373_878:374-395_900:396-399_904:400-439_944:440-548]_[-1,_527,_878,_900,_904,_944,_-2]	1	p3	(ATT)4	12	299	310
TRINITY_DN4690_c0_g1_i1_len=901_path=[879:0-353_1806:354-377_1234:378-378_1805:379-402_1259:403-900]_[-1,_879,_1806,_1234,_1805,_1259,_-2]	1	c	(AGAGA)3agatc(GAA)8	44	95	138
TRINITY_DN4693_c0_g1_i1_len=1146_path=[1124:0-152_2319:153-176_1278:177-778_2320:779-802_1904:803-1145]_[-1,_1124,_2319,_1278,_2320,_1904,_-2]	1	p3	(GGT)4	12	996	1007
TRINITY_DN4695_c0_g1_i1_len=1809_path=[1787:0-1808]_[-1,_1787,_-2]	1	p2	(AT)5	10	1738	1747
TRINITY_DN4696_c0_g1_i1_len=925_path=[1:0-652_631:653-674_653:675-924]_[-1,_1,_631,_653,_-2]	1	c	(TTTAT)3ttaatagcaaaaataaaaaaatttaaaaaagaaaaaactgaatcgcgttcgttgctgagttgtgagtcggaaagtgaatctaggagaagaagcgtag(CATTTT)3	130	2	131
TRINITY_DN4696_c0_g2_i1_len=938_path=[1:0-652_1840:653-687_653:688-937]_[-1,_1,_1840,_653,_-2]	1	c	(TTTAT)3ttaatagcaaaaataaaaaaatttaaaaaagaaaaaactgaatcgcgttcgttgctgagttgtgagtcggaaagtgaatctaggagaagaagcgtag(CATTTT)3	130	2	131
TRINITY_DN4697_c0_g1_i1_len=1309_path=[1287:0-857_2621:858-881_2146:882-1308]_[-1,_1287,_2621,_2146,_-2]	1	p1	(A)10	10	904	913
TRINITY_DN14_c0_g1_i1_len=449_path=[1:0-448]_[-1,_1,_-2]	1	c	(T)16cact(A)8ccaccagctcggtttcttgctcctttataacgtgccgttgag(GAA)5	85	11	95
TRINITY_DN14_c0_g1_i1_len=449_path=[1:0-448]_[-1,_1,_-2]	2	p3	(AGG)4	12	296	307
TRINITY_DN26_c0_g1_i1_len=598_path=[1:0-421_1175:422-445_424:446-597]_[-1,_1,_1175,_424,_-2]	1	p3	(GGC)5	15	34	48
TRINITY_DN26_c0_g1_i1_len=598_path=[1:0-421_1175:422-445_424:446-597]_[-1,_1,_1175,_424,_-2]	2	p1	(A)8	8	456	463
TRINITY_DN4_c0_g1_i1_len=294_path=[1:0-218_197:219-293]_[-1,_1,_197,_-2]	1	c	(GAT)4ggt(GAG)4	27	29	55
TRINITY_DN40_c0_g1_i1_len=804_path=[782:0-378_1587:379-402_1162:403-803]_[-1,_782,_1587,_1162,_-2]	1	c*	(TA)5(ATAC)3*	19	685	703
TRINITY_DN41_c0_g1_i1_len=410_path=[386:0-364_794:365-387_749:388-409]_[-1,_386,_794,_749,_-2]	1	p3	(TGG)5	15	314	328
TRINITY_DN41_c0_g2_i1_len=408_path=[386:0-364_728:365-385_749:386-407]_[-1,_386,_728,_749,_-2]	1	p3	(TGG)5	15	314	328
TRINITY_DN42_c0_g1_i1_len=362_path=[1:0-256_235:257-300_279:301-361]_[-1,_1,_235,_279,_-2]	1	p4	(CAAA)3	12	174	185
TRINITY_DN42_c0_g2_i1_len=362_path=[1:0-256_679:257-300_279:301-361]_[-1,_1,_679,_279,_-2]	1	p4	(CAAA)3	12	174	185
TRINITY_DN52_c0_g1_i1_len=312_path=[1:0-133_599:134-155_133:156-311]_[-1,_1,_599,_133,_-2]	1	p1	(T)8	8	25	32
TRINITY_DN52_c0_g2_i1_len=311_path=[1:0-133_112:134-154_133:155-310]_[-1,_1,_112,_133,_-2]	1	p1	(T)8	8	25	32
TRINITY_DN57_c0_g1_i1_len=1281_path=[1259:0-216_2541:217-240_1477:241-1280]_[-1,_1259,_2541,_1477,_-2]	1	p3	(GAT)4	12	544	555
TRINITY_DN57_c0_g1_i1_len=1281_path=[1259:0-216_2541:217-240_1477:241-1280]_[-1,_1259,_2541,_1477,_-2]	2	p1	(A)19	19	1263	1281
TRINITY_DN68_c0_g1_i1_len=416_path=[394:0-203_835:204-227_599:228-415]_[-1,_394,_835,_599,_-2]	1	p1	(T)10	10	380	389
TRINITY_DN69_c0_g1_i1_len=352_path=[330:0-217_525:218-351]_[-1,_330,_525,_-2]	1	p4	(CGAA)3	12	22	33
TRINITY_DN69_c0_g2_i1_len=307_path=[809:0-172_525:173-306]_[-1,_809,_525,_-2]	1	c	(CAC)5ccgcacgccacc(AGGA)5	47	90	136
TRINITY_DN71_c0_g1_i1_len=606_path=[585:0-332_1169:333-354_918:355-605]_[-1,_585,_1169,_918,_-2]	1	c	(T)10cctgtgttcttttcttatttttttc(TTCCTT)3tttctcttcc(T)8	71	132	202
TRINITY_DN71_c0_g2_i1_len=607_path=[585:0-332_895:333-355_918:356-606]_[-1,_585,_895,_918,_-2]	1	c	(T)10cctgtgttcttttcttatttttttc(TTCCTT)3tttctcttcc(T)8	71	132	202
TRINITY_DN82_c0_g1_i1_len=243_path=[1:0-119_98:120-126_105:127-143_122:144-144_123:145-186_165:187-242]_[-1,_1,_98,_105,_122,_123,_165,_-2]	1	p2	(CT)5	10	210	219
TRINITY_DN82_c0_g2_i1_len=243_path=[1:0-119_531:120-143_122:144-144_123:145-186_165:187-242]_[-1,_1,_531,_122,_123,_165,_-2]	1	p2	(CT)5	10	210	219
TRINITY_DN88_c0_g1_i1_len=245_path=[1:0-82_61:83-113_92:114-244]_[-1,_1,_61,_92,_-2]	1	c	(CTGGAG)4caggg(TCTGGT)3	47	62	108
TRINITY_DN88_c0_g2_i1_len=233_path=[1:0-82_464:83-101_92:102-232]_[-1,_1,_464,_92,_-2]	1	c	(CTGGAG)3(CTGGTT)3	36	62	97
TRINITY_DN16_c0_g1_i1_len=326_path=[1243:0-325]_[-1,_1243,_-2]	1	c	(CT)9cact(CA)8	38	21	58
TRINITY_DN19_c0_g1_i1_len=1380_path=[1:0-139_2739:140-163_142:164-1379]_[-1,_1,_2739,_142,_-2]	1	p6	(CTTGGC)3	18	1350	1367
TRINITY_DN21_c0_g1_i1_len=344_path=[322:0-163_667:164-187_487:188-343]_[-1,_322,_667,_487,_-2]	1	p2	(AG)6	12	253	264
TRINITY_DN22_c0_g1_i1_len=678_path=[1:0-370_1359:371-394_373:395-677]_[-1,_1,_1359,_373,_-2]	1	p1	(A)18	18	79	96
TRINITY_DN33_c0_g1_i1_len=246_path=[224:0-130_332:131-169_371:170-245]_[-1,_224,_332,_371,_-2]	1	p1	(A)11	11	69	79
TRINITY_DN33_c0_g2_i1_len=246_path=[224:0-130_447:131-169_371:170-245]_[-1,_224,_447,_371,_-2]	1	p1	(A)11	11	69	79
TRINITY_DN34_c0_g1_i1_len=378_path=[356:0-136_735:137-160_494:161-377]_[-1,_356,_735,_494,_-2]	1	c	(A)9ccctaaaaataattcatat(A)23	51	26	76
TRINITY_DN47_c0_g1_i1_len=957_path=[935:0-956]_[-1,_935,_-2]	1	p1	(T)14	14	58	71
TRINITY_DN47_c1_g1_i1_len=1141_path=[1119:0-1140]_[-1,_1119,_-2]	1	p1	(A)10	10	68	77
TRINITY_DN48_c0_g1_i1_len=463_path=[441:0-462]_[-1,_441,_-2]	1	c	(T)10catcttgtttgtgtcaacatcagctg(TGTA)3	48	257	304
TRINITY_DN50_c0_g2_i1_len=779_path=[757:0-313_1691:314-337_1072:338-498_1233:499-778]_[-1,_757,_1691,_1072,_1233,_-2]	1	p3	(TCT)4	12	49	60
TRINITY_DN51_c0_g1_i1_len=574_path=[1:0-573]_[-1,_1,_-2]	1	p1	(A)8	8	8	15
TRINITY_DN64_c0_g1_i1_len=1395_path=[1:0-1163_1142:1164-1394]_[-1,_1,_1142,_-2]	1	p1	(A)8	8	1237	1244
TRINITY_DN64_c0_g2_i1_len=272_path=[2763:0-40_1142:41-271]_[-1,_2763,_1142,_-2]	1	p1	(A)8	8	114	121
TRINITY_DN78_c0_g1_i1_len=316_path=[1:0-315]_[-1,_1,_-2]	1	p2	(AT)6	12	91	102
TRINITY_DN79_c0_g1_i1_len=443_path=[421:0-149_865:150-173_572:174-442]_[-1,_421,_865,_572,_-2]	1	c	(A)11g(A)10	22	75	96
TRINITY_DN80_c0_g1_i1_len=379_path=[357:0-78_737:79-102_437:103-378]_[-1,_357,_737,_437,_-2]	1	c	(T)8aacttcctaattggaggttacaattttatacattctattaaaggttttgtaattaataactctaatttgtgttcttttaagtacacaccagc(TCTT)3	112	91	202
TRINITY_DN97_c0_g1_i1_len=530_path=[1019:0-42_532:43-529]_[-1,_1019,_532,_-2]	1	p1	(T)8	8	363	370
TRINITY_DN97_c0_g2_i1_len=532_path=[510:0-44_532:45-531]_[-1,_510,_532,_-2]	1	p1	(T)8	8	365	372
TRINITY_DN103_c0_g1_i1_len=309_path=[1:0-308]_[-1,_1,_-2]	1	p1	(A)8	8	89	96
TRINITY_DN103_c0_g1_i1_len=309_path=[1:0-308]_[-1,_1,_-2]	2	p5	(TTATT)3	15	275	289
TRINITY_DN105_c0_g1_i1_len=445_path=[423:0-304_869:305-328_729:329-444]_[-1,_423,_869,_729,_-2]	1	c	(TCCTTC)3tccttttccttttcctc(TTCCTT)3(TTC)4	65	13	77
TRINITY_DN116_c0_g1_i1_len=974_path=[952:0-727_1657:728-754_1684:755-973]_[-1,_952,_1657,_1684,_-2]	1	p2	(TC)5	10	69	78
TRINITY_DN116_c0_g2_i1_len=974_path=[952:0-727_1930:728-754_1684:755-973]_[-1,_952,_1930,_1684,_-2]	1	p2	(TC)5	10	69	78
TRINITY_DN117_c0_g1_i1_len=473_path=[451:0-291_943:292-333_762:334-472]_[-1,_451,_943,_762,_-2]	1	p4	(AATT)3	12	20	31
TRINITY_DN117_c0_g2_i1_len=473_path=[451:0-291_720:292-333_762:334-472]_[-1,_451,_720,_762,_-2]	1	p4	(AATT)3	12	20	31
TRINITY_DN120_c0_g1_i1_len=648_path=[1:0-324_303:325-480_1347:481-504_483:505-647]_[-1,_1,_303,_1347,_483,_-2]	1	p3	(CTT)4	12	545	556
TRINITY_DN133_c0_g2_i1_len=1249_path=[1:0-486_2581:487-510_489:511-511_490:512-551_530:552-1248]_[-1,_1,_2581,_489,_490,_530,_-2]	1	p2	(AC)5	10	351	360
TRINITY_DN134_c0_g2_i1_len=279_path=[1:0-214_193:215-278]_[-1,_1,_193,_-2]	1	p2	(AG)6	12	125	136
TRINITY_DN136_c0_g1_i1_len=1261_path=[1:0-388_2501:389-412_391:413-1260]_[-1,_1,_2501,_391,_-2]	1	p2	(AC)5	10	959	968
TRINITY_DN137_c0_g1_i1_len=636_path=[1:0-199_1323:200-223_202:224-598_1324:599-622_601:623-635]_[-1,_1,_1323,_202,_1324,_601,_-2]	1	p1	(A)10	10	220	229
TRINITY_DN152_c0_g1_i1_len=1471_path=[1:0-38_3827:39-62_41:63-450_429:451-1447_1426:1448-1470]_[-1,_1,_3827,_41,_429,_1426,_-2]	1	c	(GAA)5gcagaaacctcacctcaccagggcgaatacatgcttccactagagacgagacaacaccactacattcataaaccacttcctttctc(T)10cattca(T)9	126	302	427
TRINITY_DN152_c0_g2_i1_len=424_path=[1848:0-423]_[-1,_1848,_-2]	1	p2	(CT)6	12	55	66
TRINITY_DN154_c0_g1_i1_len=2064_path=[1:0-1845_4107:1846-1869_1848:1870-2063]_[-1,_1,_4107,_1848,_-2]	1	c	(T)22aaggtgacaattttttta(G)8(T)12	60	1972	2031
TRINITY_DN154_c1_g1_i1_len=657_path=[635:0-656]_[-1,_635,_-2]	1	p1	(A)23	23	536	558
TRINITY_DN163_c0_g1_i1_len=1101_path=[1:0-473_452:474-638_617:639-680_659:681-1100]_[-1,_1,_452,_617,_659,_-2]	1	p1	(A)8	8	53	60
TRINITY_DN163_c0_g2_i1_len=498_path=[1:0-473_2313:474-497]_[-1,_1,_2313,_-2]	1	p1	(A)8	8	53	60
TRINITY_DN166_c0_g2_i1_len=529_path=[507:0-151_636:152-528]_[-1,_507,_636,_-2]	1	p4	(CCTT)3	12	55	66
TRINITY_DN168_c0_g1_i1_len=1613_path=[1:0-1118_1097:1119-1612]_[-1,_1,_1097,_-2]	1	p1	(A)8	8	1351	1358
TRINITY_DN168_c0_g2_i1_len=583_path=[3181:0-88_1097:89-582]_[-1,_3181,_1097,_-2]	1	p1	(A)8	8	321	328
TRINITY_DN169_c0_g1_i1_len=416_path=[1:0-315_811:316-339_318:340-415]_[-1,_1,_811,_318,_-2]	1	c	(T)8atttttgg(T)8	24	80	103
TRINITY_DN179_c0_g1_i1_len=2126_path=[1:0-133_4303:134-157_136:158-849_4304:850-873_852:874-2125]_[-1,_1,_4303,_136,_4304,_852,_-2]	1	c	(T)8atatatatttttttattttaattttctgccaattga(T)10	54	291	344
TRINITY_DN179_c0_g1_i1_len=2126_path=[1:0-133_4303:134-157_136:158-849_4304:850-873_852:874-2125]_[-1,_1,_4303,_136,_4304,_852,_-2]	2	p1	(T)8	8	543	550
TRINITY_DN179_c0_g1_i1_len=2126_path=[1:0-133_4303:134-157_136:158-849_4304:850-873_852:874-2125]_[-1,_1,_4303,_136,_4304,_852,_-2]	3	p1	(T)8	8	1728	1735
TRINITY_DN110_c0_g1_i1_len=665_path=[643:0-363_1333:364-387_1008:388-664]_[-1,_643,_1333,_1008,_-2]	1	p4	(CATC)3	12	464	475
TRINITY_DN113_c0_g1_i1_len=1198_path=[1176:0-215_1369:216-256_1410:257-1197]_[-1,_1176,_1369,_1410,_-2]	1	p1	(T)9	9	65	73
TRINITY_DN113_c0_g1_i1_len=1198_path=[1176:0-215_1369:216-256_1410:257-1197]_[-1,_1176,_1369,_1410,_-2]	2	c	(T)10ataaaatatatcttagagactcagacaactctaggagtgttggactgggaacatgtgtatgtggcaggtaacagat(TG)6	98	186	283
TRINITY_DN113_c0_g2_i1_len=1180_path=[1176:0-215_2374:216-238_1410:239-1179]_[-1,_1176,_2374,_1410,_-2]	1	p1	(T)9	9	65	73
TRINITY_DN113_c0_g2_i1_len=1180_path=[1176:0-215_2374:216-238_1410:239-1179]_[-1,_1176,_2374,_1410,_-2]	2	c	(T)10ataaaatatatcttagagactttggactgggaacatgtgtatgtggcaggtaacagat(TG)6	80	186	265
TRINITY_DN114_c0_g1_i1_len=1451_path=[1:0-652_631:653-673_652:674-1450]_[-1,_1,_631,_652,_-2]	1	p1	(T)8	8	1	8
TRINITY_DN114_c0_g1_i1_len=1451_path=[1:0-652_631:653-673_652:674-1450]_[-1,_1,_631,_652,_-2]	2	p1	(A)13	13	1381	1393
TRINITY_DN114_c0_g2_i1_len=1679_path=[1:0-652_3106:653-901_652:902-1678]_[-1,_1,_3106,_652,_-2]	1	p1	(T)8	8	1	8
TRINITY_DN114_c0_g2_i1_len=1679_path=[1:0-652_3106:653-901_652:902-1678]_[-1,_1,_3106,_652,_-2]	2	p1	(A)13	13	1609	1621
TRINITY_DN123_c0_g1_i1_len=1553_path=[1531:0-623_3109:624-647_2156:648-1552]_[-1,_1531,_3109,_2156,_-2]	1	c	(T)10gttggggtgatacttttgt(TA)5	39	1408	1446
TRINITY_DN128_c0_g1_i1_len=1371_path=[1:0-750_2841:751-771_822:772-1370]_[-1,_1,_2841,_822,_-2]	1	p2	(CT)11	22	1324	1345
TRINITY_DN128_c0_g2_i1_len=1443_path=[1:0-750_729:751-843_822:844-1442]_[-1,_1,_729,_822,_-2]	1	p2	(CT)11	22	1396	1417
TRINITY_DN142_c0_g1_i1_len=2511_path=[2489:0-793_5025:794-817_3284:818-2510]_[-1,_2489,_5025,_3284,_-2]	1	p1	(A)8	8	1	8
TRINITY_DN142_c0_g1_i1_len=2511_path=[2489:0-793_5025:794-817_3284:818-2510]_[-1,_2489,_5025,_3284,_-2]	2	p1	(T)10	10	2169	2178
TRINITY_DN145_c0_g1_i1_len=1102_path=[1080:0-1101]_[-1,_1080,_-2]	1	p3	(TAT)6	18	189	206
TRINITY_DN156_c0_g1_i1_len=1498_path=[1476:0-257_1711:258-282_1736:283-1497]_[-1,_1476,_1711,_1736,_-2]	1	p3	(GAA)4	12	153	164
TRINITY_DN156_c0_g1_i1_len=1498_path=[1476:0-257_1711:258-282_1736:283-1497]_[-1,_1476,_1711,_1736,_-2]	2	p6	(CCAAAC)3	18	276	293
TRINITY_DN158_c0_g1_i1_len=1896_path=[1:0-809_3795:810-833_812:834-1895]_[-1,_1,_3795,_812,_-2]	1	p1	(T)12	12	1754	1765
TRINITY_DN160_c0_g1_i1_len=4214_path=[1:0-2085_8431:2086-2109_2088:2110-4213]_[-1,_1,_8431,_2088,_-2]	1	c	(TGCG)5tgtgttcgtgctctgcaagtattctcaatttctcattcgttaatccaatcccaaatctctcacacacactctctctg(TA)8	113	110	222
TRINITY_DN160_c0_g1_i1_len=4214_path=[1:0-2085_8431:2086-2109_2088:2110-4213]_[-1,_1,_8431,_2088,_-2]	2	p3	(AGT)4	12	672	683
TRINITY_DN160_c0_g1_i1_len=4214_path=[1:0-2085_8431:2086-2109_2088:2110-4213]_[-1,_1,_8431,_2088,_-2]	3	p1	(A)8	8	1010	1017
TRINITY_DN160_c0_g1_i1_len=4214_path=[1:0-2085_8431:2086-2109_2088:2110-4213]_[-1,_1,_8431,_2088,_-2]	4	p3	(TCA)4	12	2254	2265
TRINITY_DN160_c0_g1_i1_len=4214_path=[1:0-2085_8431:2086-2109_2088:2110-4213]_[-1,_1,_8431,_2088,_-2]	5	p4	(TTTA)4	16	3803	3818
TRINITY_DN160_c0_g1_i1_len=4214_path=[1:0-2085_8431:2086-2109_2088:2110-4213]_[-1,_1,_8431,_2088,_-2]	6	p4	(TTAT)3	12	4122	4133
TRINITY_DN161_c0_g1_i1_len=512_path=[489:0-151_1014:152-188_654:189-511]_[-1,_489,_1014,_654,_-2]	1	c	(GTTGTA)3gcccccagcacaataaaaggtagtagtattataataatat(A)8g(A)9	76	92	167
TRINITY_DN161_c0_g2_i1_len=511_path=[489:0-151_618:152-187_654:188-510]_[-1,_489,_618,_654,_-2]	1	c	(GTTGTA)3gcccccagcacaataaaaggtagtagtattataataat(ATAA)3	68	92	159
TRINITY_DN170_c0_g1_i1_len=3820_path=[1:0-1939_7691:1940-1963_1942:1964-2716_2695:2717-3819]_[-1,_1,_7691,_1942,_2695,_-2]	1	p3	(TGG)5	15	1446	1460
TRINITY_DN170_c0_g1_i1_len=3820_path=[1:0-1939_7691:1940-1963_1942:1964-2716_2695:2717-3819]_[-1,_1,_7691,_1942,_2695,_-2]	2	p1	(T)16	16	3754	3769
TRINITY_DN171_c0_g1_i1_len=1517_path=[1:0-155_134:156-176_155:177-1516]_[-1,_1,_134,_155,_-2]	1	p3	(AGA)5	15	41	55
TRINITY_DN171_c0_g2_i1_len=1531_path=[1:0-155_3024:156-190_155:191-1530]_[-1,_1,_3024,_155,_-2]	1	p3	(AGA)5	15	41	55
TRINITY_DN172_c0_g1_i1_len=1512_path=[1:0-175_2981:176-190_170:191-1511]_[-1,_1,_2981,_170,_-2]	1	p1	(T)8	8	169	176
TRINITY_DN172_c0_g1_i1_len=1512_path=[1:0-175_2981:176-190_170:191-1511]_[-1,_1,_2981,_170,_-2]	2	p4	(AAGC)3	12	869	880
TRINITY_DN172_c0_g1_i1_len=1512_path=[1:0-175_2981:176-190_170:191-1511]_[-1,_1,_2981,_170,_-2]	3	p1	(T)11	11	1478	1488
TRINITY_DN172_c0_g2_i1_len=1513_path=[1:0-175_154:176-191_170:192-1512]_[-1,_1,_154,_170,_-2]	1	p1	(T)9	9	169	177
TRINITY_DN172_c0_g2_i1_len=1513_path=[1:0-175_154:176-191_170:192-1512]_[-1,_1,_154,_170,_-2]	2	p4	(AAGC)3	12	870	881
TRINITY_DN172_c0_g2_i1_len=1513_path=[1:0-175_154:176-191_170:192-1512]_[-1,_1,_154,_170,_-2]	3	p1	(T)11	11	1479	1489
TRINITY_DN173_c0_g1_i1_len=418_path=[400:0-105_483:106-195_823:196-219_597:220-327_483:328-417]_[-1,_400,_483,_823,_597,_483,_-2]	1	p3	(GAA)6	18	80	97
TRINITY_DN173_c0_g1_i1_len=418_path=[400:0-105_483:106-195_823:196-219_597:220-327_483:328-417]_[-1,_400,_483,_823,_597,_483,_-2]	2	p3	(AAG)5	15	306	320
TRINITY_DN174_c0_g1_i1_len=2207_path=[2185:0-2099_4393:2100-2123_4286:2124-2206]_[-1,_2185,_4393,_4286,_-2]	1	c	(T)10aattcagagactaagatgtcaaagccttccacattcagggaccaaagtgattgtttactagtaa(T)11	85	520	604
TRINITY_DN177_c0_g1_i1_len=206_path=[1:0-205]_[-1,_1,_-2]	1	p3	(CCA)5	15	62	76
TRINITY_DN177_c0_g1_i1_len=206_path=[1:0-205]_[-1,_1,_-2]	2	p3	(AAG)8	24	182	205
TRINITY_DN187_c0_g2_i1_len=948_path=[107:0-78_163:79-947]_[-1,_107,_163,_-2]	1	p1	(T)8	8	671	678
TRINITY_DN191_c0_g2_i1_len=480_path=[458:0-348_784:349-479]_[-1,_458,_784,_-2]	1	p1	(A)13	13	179	191
TRINITY_DN192_c0_g1_i1_len=706_path=[1091:0-681_2181:682-705]_[-1,_1091,_2181,_-2]	1	c	(GTC)8gcagacggagcccaagtcggagggcggcga(GGC)4	66	1	66
TRINITY_DN192_c0_g2_i1_len=740_path=[1091:0-681_1750:682-715_2277:716-739]_[-1,_1091,_1750,_2277,_-2]	1	c	(GTC)8gcagacggagcccaagtcggagggcggcga(GGC)4	66	1	66
TRINITY_DN192_c0_g3_i1_len=1113_path=[1091:0-681_1750:682-715_1784:716-764_1833:765-1112]_[-1,_1091,_1750,_1784,_1833,_-2]	1	c	(GTC)8gcagacggagcccaagtcggagggcggcga(GGC)4	66	1	66
TRINITY_DN193_c0_g1_i1_len=383_path=[1175:0-129_359:130-352_582:353-358_582:359-364_582:365-370_582:371-376_582:377-382]_[-1,_1175,_359,_582,_582,_582,_582,_582,_-2]	1	p6	(GAGCCT)8	48	331	378
TRINITY_DN193_c0_g1_i2_len=634_path=[1:0-380_359:381-603_582:604-609_582:610-615_582:616-621_582:622-627_582:628-633]_[-1,_1,_359,_582,_582,_582,_582,_582,_-2]	1	p1	(A)9	9	42	50
TRINITY_DN193_c0_g1_i2_len=634_path=[1:0-380_359:381-603_582:604-609_582:610-615_582:616-621_582:622-627_582:628-633]_[-1,_1,_359,_582,_582,_582,_582,_582,_-2]	2	p6	(GAGCCT)8	48	582	629
TRINITY_DN194_c0_g1_i1_len=650_path=[1:0-144_1255:145-171_150:172-649]_[-1,_1,_1255,_150,_-2]	1	p1	(T)8	8	41	48
TRINITY_DN194_c0_g2_i1_len=650_path=[1:0-144_123:145-171_150:172-649]_[-1,_1,_123,_150,_-2]	1	p1	(T)8	8	41	48
TRINITY_DN197_c0_g1_i1_len=438_path=[416:0-366_760:367-387_781:388-437]_[-1,_416,_760,_781,_-2]	1	p1	(T)12	12	87	98
TRINITY_DN197_c0_g2_i1_len=457_path=[416:0-366_831:367-406_781:407-456]_[-1,_416,_831,_781,_-2]	1	p1	(T)12	12	87	98
TRINITY_DN199_c0_g1_i1_len=332_path=[1:0-331]_[-1,_1,_-2]	1	p1	(T)8	8	248	255
TRINITY_DN1001_c0_g1_i1_len=805_path=[782:0-276_1036:277-318_1605:319-360_1119:361-804]_[-1,_782,_1036,_1605,_1119,_-2]	1	p1	(A)8	8	329	336
TRINITY_DN1001_c0_g2_i1_len=804_path=[782:0-276_1036:277-318_1078:319-324_1084:325-359_1119:360-803]_[-1,_782,_1036,_1078,_1084,_1119,_-2]	1	p1	(A)8	8	329	336
TRINITY_DN1001_c0_g3_i1_len=360_path=[782:0-276_1647:277-324_1084:325-359]_[-1,_782,_1647,_1084,_-2]	1	p1	(A)8	8	329	336
TRINITY_DN1004_c0_g1_i1_len=219_path=[1:0-218]_[-1,_1,_-2]	1	c	(C)11tccccgacccgccggtgcaactccggtgtccagtccaccttcaccttgcgcttgccgtgagagttcttgccggccgccgccgat(GAC)5	110	62	171
TRINITY_DN1006_c1_g1_i1_len=219_path=[1:0-218]_[-1,_1,_-2]	1	p1	(A)8	8	36	43
TRINITY_DN1016_c0_g1_i1_len=375_path=[1:0-374]_[-1,_1,_-2]	1	c	(A)10tt(A)9	21	220	240
TRINITY_DN1018_c0_g1_i1_len=532_path=[1:0-438_1043:439-462_441:463-531]_[-1,_1,_1043,_441,_-2]	1	p3	(GCG)4	12	24	35
TRINITY_DN1018_c0_g1_i1_len=532_path=[1:0-438_1043:439-462_441:463-531]_[-1,_1,_1043,_441,_-2]	2	p6	(TTTGTT)3	18	349	366
TRINITY_DN1019_c0_g1_i1_len=270_path=[475:0-66_35:67-67_36:68-157_126:158-269]_[-1,_475,_35,_36,_126,_-2]	1	p3	(GAG)4	12	13	24
TRINITY_DN1020_c0_g1_i1_len=733_path=[711:0-434_1123:435-732]_[-1,_711,_1123,_-2]	1	p2	(TA)7	14	22	35
TRINITY_DN1021_c0_g1_i1_len=973_path=[1:0-139_118:140-184_163:185-457_2033:458-589_568:590-972]_[-1,_1,_118,_163,_2033,_568,_-2]	1	p1	(A)10	10	792	801
TRINITY_DN1031_c0_g1_i1_len=1028_path=[1006:0-1027]_[-1,_1006,_-2]	1	p4	(ACAA)4	16	97	112
TRINITY_DN1033_c0_g1_i1_len=1686_path=[1664:0-1007_2649:1008-1222_3399:1223-1246_2888:1247-1685]_[-1,_1664,_2649,_3399,_2888,_-2]	1	p1	(T)8	8	1	8
TRINITY_DN1034_c0_g1_i1_len=447_path=[425:0-384_787:385-446]_[-1,_425,_787,_-2]	1	p1	(A)21	21	402	422
TRINITY_DN1037_c0_g1_i1_len=657_path=[635:0-326_1353:327-350_963:351-656]_[-1,_635,_1353,_963,_-2]	1	p5	(AACAC)3	15	35	49
TRINITY_DN1037_c0_g1_i1_len=657_path=[635:0-326_1353:327-350_963:351-656]_[-1,_635,_1353,_963,_-2]	2	p3	(AAG)4	12	386	397
TRINITY_DN1049_c0_g1_i1_len=1490_path=[1468:0-632_2078:633-633_2079:634-662_2108:663-1169_2615:1170-1266_3099:1267-1290_2736:1291-1489]_[-1,_1468,_2078,_2079,_2108,_2615,_3099,_2736,_-2]	1	p4	(GAAC)3	12	297	308
TRINITY_DN1051_c0_g1_i1_len=898_path=[876:0-467_1775:468-491_1345:492-897]_[-1,_876,_1775,_1345,_-2]	1	p3	(TGT)4	12	635	646
TRINITY_DN1053_c0_g1_i1_len=515_path=[1:0-64_1009:65-88_67:89-514]_[-1,_1,_1009,_67,_-2]	1	c	(T)8(A)8	16	493	508
TRINITY_DN1022_c0_g1_i1_len=1201_path=[1:0-359_2381:360-383_362:384-1200]_[-1,_1,_2381,_362,_-2]	1	p1	(A)10	10	82	91
TRINITY_DN1054_c0_g1_i1_len=321_path=[299:0-103_742:104-127_404:128-128_741:129-152_429:153-320]_[-1,_299,_742,_404,_741,_429,_-2]	1	p3	(GAT)7	21	64	84
TRINITY_DN1069_c0_g1_i1_len=724_path=[702:0-146_1451:147-170_850:171-723]_[-1,_702,_1451,_850,_-2]	1	p3	(GCC)4	12	1	12
TRINITY_DN1079_c0_g1_i1_len=314_path=[292:0-77_644:78-85_769:86-101_371:102-109_379:110-313]_[-1,_292,_644,_769,_371,_379,_-2]	1	p4	(GAGT)4	16	165	180
TRINITY_DN1079_c0_g2_i1_len=314_path=[292:0-77_347:78-101_371:102-109_379:110-313]_[-1,_292,_347,_371,_379,_-2]	1	p4	(GAGT)4	16	165	180
TRINITY_DN1079_c0_g3_i1_len=314_path=[292:0-77_644:78-85_652:86-109_379:110-313]_[-1,_292,_644,_652,_379,_-2]	1	p4	(GAGT)4	16	165	180
TRINITY_DN1082_c0_g1_i1_len=218_path=[1:0-113_339:114-217]_[-1,_1,_339,_-2]	1	p6	(CCCCAA)4	24	170	193
TRINITY_DN1083_c0_g1_i1_len=326_path=[1:0-200_631:201-224_203:225-325]_[-1,_1,_631,_203,_-2]	1	p1	(A)19	19	240	258
TRINITY_DN1084_c0_g1_i1_len=1278_path=[1:0-1277]_[-1,_1,_-2]	1	p1	(T)15	15	1215	1229
TRINITY_DN1008_c0_g1_i1_len=1835_path=[1:0-668_3673:669-692_671:693-1834]_[-1,_1,_3673,_671,_-2]	1	p5	(ATCTA)3	15	121	135
TRINITY_DN1013_c0_g1_i1_len=671_path=[1:0-102_1319:103-126_105:127-627_606:628-628_607:629-630_606:631-631_609:632-670]_[-1,_1,_1319,_105,_606,_607,_606,_609,_-2]	1	p1	(T)9	9	261	269
TRINITY_DN1013_c0_g1_i1_len=671_path=[1:0-102_1319:103-126_105:127-627_606:628-628_607:629-630_606:631-631_609:632-670]_[-1,_1,_1319,_105,_606,_607,_606,_609,_-2]	2	p3	(GAA)9	27	606	632
TRINITY_DN1013_c0_g1_i2_len=680_path=[1:0-102_1319:103-126_105:127-627_606:628-628_607:629-630_606:631-631_607:632-633_606:634-634_607:635-636_606:637-637_607:638-639_606:640-640_609:641-679]_[-1,_1,_1319,_105,_606,_607,_606,_607,_606,_607,_606,_607,_606,_609,_-2]	1	p1	(T)9	9	261	269
TRINITY_DN1013_c0_g1_i2_len=680_path=[1:0-102_1319:103-126_105:127-627_606:628-628_607:629-630_606:631-631_607:632-633_606:634-634_607:635-636_606:637-637_607:638-639_606:640-640_609:641-679]_[-1,_1,_1319,_105,_606,_607,_606,_607,_606,_607,_606,_607,_606,_609,_-2]	2	p3	(GAA)12	36	606	641
TRINITY_DN1013_c0_g1_i3_len=677_path=[1:0-102_1319:103-126_105:127-627_606:628-628_607:629-630_606:631-631_607:632-633_606:634-634_607:635-636_606:637-637_609:638-676]_[-1,_1,_1319,_105,_606,_607,_606,_607,_606,_607,_606,_609,_-2]	1	p1	(T)9	9	261	269
TRINITY_DN1013_c0_g1_i3_len=677_path=[1:0-102_1319:103-126_105:127-627_606:628-628_607:629-630_606:631-631_607:632-633_606:634-634_607:635-636_606:637-637_609:638-676]_[-1,_1,_1319,_105,_606,_607,_606,_607,_606,_607,_606,_609,_-2]	2	p3	(GAA)11	33	606	638
TRINITY_DN1023_c0_g1_i1_len=661_path=[1713:0-97_1150:98-660]_[-1,_1713,_1150,_-2]	1	c	(A)12g(A)10	23	529	551
TRINITY_DN1023_c0_g2_i1_len=879_path=[857:0-315_1150:316-878]_[-1,_857,_1150,_-2]	1	c	(AAT)5aacacattgcaaacaaaataaaatagag(A)8tttaaaagtgaaactttttatttttaattttattttccctgcatttaaataaactgagaaatggataattg(T)11	133	86	218
TRINITY_DN1023_c0_g2_i1_len=879_path=[857:0-315_1150:316-878]_[-1,_857,_1150,_-2]	2	c	(A)12g(A)10	23	747	769
TRINITY_DN1025_c0_g1_i1_len=706_path=[684:0-186_1415:187-210_872:211-705]_[-1,_684,_1415,_872,_-2]	1	p3	(TGG)5	15	294	308
TRINITY_DN1026_c0_g1_i1_len=1044_path=[1022:0-986_2091:987-1010_2010:1011-1043]_[-1,_1022,_2091,_2010,_-2]	1	p6	(TCTTCC)3	18	379	396
TRINITY_DN1041_c0_g1_i1_len=575_path=[553:0-92_1202:93-116_647:117-117_1201:118-141_672:142-574]_[-1,_553,_1202,_647,_1201,_672,_-2]	1	p1	(A)8	8	480	487
TRINITY_DN1044_c0_g1_i1_len=1364_path=[1342:0-224_2707:225-248_1568:249-1363]_[-1,_1342,_2707,_1568,_-2]	1	p1	(A)8	8	192	199
TRINITY_DN1044_c0_g1_i1_len=1364_path=[1342:0-224_2707:225-248_1568:249-1363]_[-1,_1342,_2707,_1568,_-2]	2	p3	(CAC)4	12	737	748
TRINITY_DN1046_c0_g1_i1_len=845_path=[823:0-349_1742:350-373_1174:374-578_1741:579-602_1403:603-844]_[-1,_823,_1742,_1174,_1741,_1403,_-2]	1	p1	(T)9	9	401	409
TRINITY_DN1056_c0_g1_i1_len=719_path=[1:0-224_1441:225-248_227:249-718]_[-1,_1,_1441,_227,_-2]	1	p2	(CT)6	12	65	76
TRINITY_DN1058_c0_g1_i1_len=1657_path=[1635:0-302_3317:303-326_1939:327-351_1964:352-1656]_[-1,_1635,_3317,_1939,_1964,_-2]	1	p6	(GCGGTG)3	18	1478	1495
TRINITY_DN1058_c0_g1_i1_len=1657_path=[1635:0-302_3317:303-326_1939:327-351_1964:352-1656]_[-1,_1635,_3317,_1939,_1964,_-2]	2	p1	(T)8	8	1643	1650
TRINITY_DN1059_c0_g1_i1_len=1022_path=[1000:0-1021]_[-1,_1000,_-2]	1	p3	(GGT)4	12	922	933
TRINITY_DN1061_c0_g1_i1_len=1258_path=[1236:0-956_2495:957-980_2194:981-1257]_[-1,_1236,_2495,_2194,_-2]	1	p3	(CGG)6	18	469	486
TRINITY_DN1061_c0_g1_i1_len=1258_path=[1236:0-956_2495:957-980_2194:981-1257]_[-1,_1236,_2495,_2194,_-2]	2	p1	(A)10	10	1237	1246
TRINITY_DN1071_c0_g1_i1_len=1140_path=[1118:0-243_2283:244-267_1363:268-1139]_[-1,_1118,_2283,_1363,_-2]	1	p1	(A)8	8	351	358
TRINITY_DN1072_c0_g1_i1_len=1097_path=[967:0-549_2061:550-677_1514:678-1096]_[-1,_967,_2061,_1514,_-2]	1	p1	(A)9	9	552	560
TRINITY_DN1074_c0_g1_i1_len=472_path=[447:0-405_917:406-429_854:430-439_864:440-440_864:441-441_864:442-442_864:443-443_865:444-471]_[-1,_447,_917,_854,_864,_864,_864,_864,_865,_-2]	1	c	(A)8ttcagttttgta(TTCTT)3	35	8	42
TRINITY_DN1074_c0_g1_i1_len=472_path=[447:0-405_917:406-429_854:430-439_864:440-440_864:441-441_864:442-442_864:443-443_865:444-471]_[-1,_447,_917,_854,_864,_864,_864,_864,_865,_-2]	2	p1	(T)27	27	418	444
TRINITY_DN1074_c0_g2_i1_len=469_path=[447:0-405_917:406-429_854:430-439_864:440-440_865:441-468]_[-1,_447,_917,_854,_864,_865,_-2]	1	c	(A)8ttcagttttgta(TTCTT)3	35	8	42
TRINITY_DN1074_c0_g2_i1_len=469_path=[447:0-405_917:406-429_854:430-439_864:440-440_865:441-468]_[-1,_447,_917,_854,_864,_865,_-2]	2	p1	(T)24	24	418	441
TRINITY_DN1074_c0_g3_i1_len=446_path=[447:0-405_917:406-429_854:430-439_864:440-440_864:441-441_864:442-442_864:443-443_864:444-444_864:445-445]_[-1,_447,_917,_854,_864,_864,_864,_864,_864,_864,_-2]	1	c	(A)8ttcagttttgta(TTCTT)3	35	8	42
TRINITY_DN1074_c0_g3_i1_len=446_path=[447:0-405_917:406-429_854:430-439_864:440-440_864:441-441_864:442-442_864:443-443_864:444-444_864:445-445]_[-1,_447,_917,_854,_864,_864,_864,_864,_864,_864,_-2]	2	p1	(T)29	29	418	446
TRINITY_DN1077_c0_g1_i1_len=902_path=[797:0-543_1742:544-561_1760:562-648_1340:649-649_1341:650-901]_[-1,_797,_1742,_1760,_1340,_1341,_-2]	1	p2	(CT)5	10	415	424
TRINITY_DN1077_c0_g2_i1_len=837_path=[797:0-543_1742:544-561_1847:562-584_1341:585-836]_[-1,_797,_1742,_1847,_1341,_-2]	1	p2	(CT)5	10	415	424
TRINITY_DN1077_c0_g3_i1_len=819_path=[797:0-543_1318:544-565_1340:566-566_1341:567-818]_[-1,_797,_1318,_1340,_1341,_-2]	1	p2	(CT)5	10	415	424
TRINITY_DN1078_c0_g1_i1_len=360_path=[338:0-154_470:155-161_477:162-178_494:179-359]_[-1,_338,_470,_477,_494,_-2]	1	p3	(GGA)7	21	96	116
TRINITY_DN1078_c0_g2_i1_len=360_path=[338:0-154_694:155-178_494:179-359]_[-1,_338,_694,_494,_-2]	1	p3	(GGA)7	21	96	116
TRINITY_DN1087_c0_g1_i1_len=1018_path=[1:0-87_1995:88-100_81:101-1017]_[-1,_1,_1995,_81,_-2]	1	p1	(A)10	10	79	88
TRINITY_DN1087_c0_g2_i1_len=1020_path=[1:0-87_66:88-102_81:103-1019]_[-1,_1,_66,_81,_-2]	1	p1	(A)12	12	79	90
TRINITY_DN1088_c0_g1_i1_len=474_path=[452:0-158_588:159-473]_[-1,_452,_588,_-2]	1	p5	(ACACC)3	15	60	74
TRINITY_DN1089_c0_g1_i1_len=1593_path=[1558:0-126_1662:127-127_1663:128-128_1662:129-129_1663:130-130_1662:131-131_1663:132-132_1662:133-133_1663:134-134_1662:135-135_1663:136-136_1662:137-137_1663:138-138_1662:139-139_1663:140-140_1662:141-141_1664:142-283_1806:284-811_2334:812-827_2350:828-1592]_[-1,_1558,_1662,_1663,_1662,_1663,_1662,_1663,_1662,_1663,_1662,_1663,_1662,_1663,_1662,_1663,_1662,…	1	p2	(CT)19	38	105	142
TRINITY_DN1089_c0_g1_i2_len=387_path=[1558:0-126_1662:127-127_1664:128-269_3115:270-386]_[-1,_1558,_1662,_1664,_3115,_-2]	1	p2	(CT)12	24	105	128
TRINITY_DN1089_c0_g1_i2_len=387_path=[1558:0-126_1662:127-127_1664:128-269_3115:270-386]_[-1,_1558,_1662,_1664,_3115,_-2]	2	p4	(TTTC)3	12	298	309
TRINITY_DN1089_c0_g1_i3_len=1579_path=[1558:0-126_1662:127-127_1664:128-269_1806:270-797_2334:798-813_2350:814-1578]_[-1,_1558,_1662,_1664,_1806,_2334,_2350,_-2]	1	p2	(CT)12	24	105	128
TRINITY_DN1090_c0_g2_i1_len=1671_path=[3095:0-372_1797:373-1670]_[-1,_3095,_1797,_-2]	1	c	(T)10ctgtatcaactttctgtc(A)8	36	133	168
TRINITY_DN1092_c0_g1_i1_len=220_path=[198:0-138_443:139-162_338:163-219]_[-1,_198,_443,_338,_-2]	1	p3	(AGA)5	15	64	78
TRINITY_DN1095_c0_g1_i1_len=1142_path=[1:0-890_2287:891-914_893:915-1141]_[-1,_1,_2287,_893,_-2]	1	p1	(A)14	14	10	23
TRINITY_DN10000_c0_g1_i1_len=788_path=[660:0-482_1319:483-587_1137:588-666_1529:667-702_1234:703-787]_[-1,_660,_1319,_1137,_1529,_1234,_-2]	1	p2	(AC)5	10	73	82
TRINITY_DN10000_c0_g2_i1_len=682_path=[660:0-482_1120:483-499_1137:500-578_1216:579-596_1234:597-681]_[-1,_660,_1120,_1137,_1216,_1234,_-2]	1	p2	(AC)5	10	73	82
TRINITY_DN10001_c0_g1_i1_len=743_path=[1:0-270_249:271-742]_[-1,_1,_249,_-2]	1	p2	(AT)5	10	70	79
TRINITY_DN10001_c0_g1_i1_len=743_path=[1:0-270_249:271-742]_[-1,_1,_249,_-2]	2	p3	(CTT)5	15	559	573
TRINITY_DN10002_c0_g1_i1_len=1700_path=[1:0-1267_3549:1268-1291_1270:1292-1579_1558:1580-1599_1578:1600-1603_1582:1604-1667_3550:1668-1691_1670:1692-1699]_[-1,_1,_3549,_1270,_1558,_1578,_1582,_3550,_1670,_-2]	1	p1	(A)8	8	207	214
TRINITY_DN10003_c0_g1_i1_len=1953_path=[1:0-794_3981:795-818_797:819-856_3983:857-880_859:881-1563_3982:1564-1587_1566:1588-1952]_[-1,_1,_3981,_797,_3983,_859,_3982,_1566,_-2]	1	p2	(AT)5	10	1935	1944
TRINITY_DN10006_c0_g1_i1_len=667_path=[2003:0-46_1311:47-65_1330:66-666]_[-1,_2003,_1311,_1330,_-2]	1	p1	(T)8	8	576	583
TRINITY_DN10006_c0_g2_i1_len=988_path=[966:0-362_1306:363-367_1311:368-386_1330:387-987]_[-1,_966,_1306,_1311,_1330,_-2]	1	p3	(CAC)4	12	232	243
TRINITY_DN10006_c0_g2_i1_len=988_path=[966:0-362_1306:363-367_1311:368-386_1330:387-987]_[-1,_966,_1306,_1311,_1330,_-2]	2	p1	(T)8	8	897	904
TRINITY_DN10006_c0_g3_i1_len=988_path=[966:0-362_1931:363-386_1330:387-987]_[-1,_966,_1931,_1330,_-2]	1	p3	(CAC)4	12	232	243
TRINITY_DN10006_c0_g3_i1_len=988_path=[966:0-362_1931:363-386_1330:387-987]_[-1,_966,_1931,_1330,_-2]	2	p1	(T)8	8	897	904
TRINITY_DN10016_c0_g1_i1_len=1339_path=[1:0-959_938:960-1338]_[-1,_1,_938,_-2]	1	p1	(A)9	9	905	913
TRINITY_DN10016_c0_g1_i1_len=1339_path=[1:0-959_938:960-1338]_[-1,_1,_938,_-2]	2	p2	(TA)6	12	1224	1235
TRINITY_DN10016_c0_g2_i1_len=1682_path=[3819:0-258_5018:259-373_4076:374-757_4460:758-1302_938:1303-1681]_[-1,_3819,_5018,_4076,_4460,_938,_-2]	1	p2	(TA)6	12	1567	1578
TRINITY_DN10016_c0_g2_i2_len=1588_path=[3819:0-258_4055:259-279_4076:280-663_4460:664-1208_938:1209-1587]_[-1,_3819,_4055,_4076,_4460,_938,_-2]	1	p2	(TA)6	12	1473	1484
TRINITY_DN10017_c0_g1_i1_len=2840_path=[2814:0-80_2872:81-81_2873:82-83_2872:84-84_2873:85-86_2872:87-87_2875:88-970_5895:971-994_3782:995-1179_3967:1180-1202_3990:1203-2047_4835:2048-2076_4864:2077-2839]_[-1,_2814,_2872,_2873,_2872,_2873,_2872,_2875,_5895,_3782,_3967,_3990,_4835,_4864,_-2]	1	p3	(TCT)10	30	59	88
TRINITY_DN10017_c0_g1_i1_len=2840_path=[2814:0-80_2872:81-81_2873:82-83_2872:84-84_2873:85-86_2872:87-87_2875:88-970_5895:971-994_3782:995-1179_3967:1180-1202_3990:1203-2047_4835:2048-2076_4864:2077-2839]_[-1,_2814,_2872,_2873,_2872,_2873,_2872,_2875,_5895,_3782,_3967,_3990,_4835,_4864,_-2]	2	p1	(A)11	11	2685	2695
TRINITY_DN10017_c0_g1_i2_len=2879_path=[2814:0-80_2872:81-81_2873:82-83_2872:84-84_2873:85-86_2872:87-87_2875:88-970_5895:971-994_3782:995-1179_5733:1180-1241_3990:1242-2086_4835:2087-2115_4864:2116-2878]_[-1,_2814,_2872,_2873,_2872,_2873,_2872,_2875,_5895,_3782,_5733,_3990,_4835,_4864,_-2]	1	p3	(TCT)10	30	59	88
TRINITY_DN10017_c0_g1_i2_len=2879_path=[2814:0-80_2872:81-81_2873:82-83_2872:84-84_2873:85-86_2872:87-87_2875:88-970_5895:971-994_3782:995-1179_5733:1180-1241_3990:1242-2086_4835:2087-2115_4864:2116-2878]_[-1,_2814,_2872,_2873,_2872,_2873,_2872,_2875,_5895,_3782,_5733,_3990,_4835,_4864,_-2]	2	p1	(A)11	11	2724	2734
TRINITY_DN10017_c0_g1_i3_len=2882_path=[2814:0-80_2872:81-81_2873:82-83_2872:84-84_2873:85-86_2872:87-87_2873:88-89_2872:90-90_2875:91-973_5895:974-997_3782:998-1182_5733:1183-1244_3990:1245-2089_4835:2090-2118_4864:2119-2881]_[-1,_2814,_2872,_2873,_2872,_2873,_2872,_2873,_2872,_2875,_5895,_3782,_5733,_3990,_4835,_4864,_-2]	1	p3	(TCT)11	33	59	91
TRINITY_DN10017_c0_g1_i3_len=2882_path=[2814:0-80_2872:81-81_2873:82-83_2872:84-84_2873:85-86_2872:87-87_2873:88-89_2872:90-90_2875:91-973_5895:974-997_3782:998-1182_5733:1183-1244_3990:1245-2089_4835:2090-2118_4864:2119-2881]_[-1,_2814,_2872,_2873,_2872,_2873,_2872,_2873,_2872,_2875,_5895,_3782,_5733,_3990,_4835,_4864,_-2]	2	p1	(A)11	11	2727	2737
TRINITY_DN10017_c0_g1_i4_len=2843_path=[2814:0-80_2872:81-81_2873:82-83_2872:84-84_2873:85-86_2872:87-87_2873:88-89_2872:90-90_2875:91-973_5895:974-997_3782:998-1182_3967:1183-1205_3990:1206-2050_4835:2051-2079_4864:2080-2842]_[-1,_2814,_2872,_2873,_2872,_2873,_2872,_2873,_2872,_2875,_5895,_3782,_3967,_3990,_4835,_4864,_-2]	1	p3	(TCT)11	33	59	91
TRINITY_DN10017_c0_g1_i4_len=2843_path=[2814:0-80_2872:81-81_2873:82-83_2872:84-84_2873:85-86_2872:87-87_2873:88-89_2872:90-90_2875:91-973_5895:974-997_3782:998-1182_3967:1183-1205_3990:1206-2050_4835:2051-2079_4864:2080-2842]_[-1,_2814,_2872,_2873,_2872,_2873,_2872,_2873,_2872,_2875,_5895,_3782,_3967,_3990,_4835,_4864,_-2]	2	p1	(A)11	11	2688	2698
TRINITY_DN10020_c0_g1_i1_len=684_path=[3921:0-52_1162:53-119_1229:120-137_1247:138-168_4079:169-192_1302:193-683]_[-1,_3921,_1162,_1229,_1247,_4079,_1302,_-2]	1	p1	(T)13	13	644	656
TRINITY_DN10020_c0_g1_i2_len=1815_path=[1:0-1183_1162:1184-1250_1229:1251-1268_1247:1269-1299_4079:1300-1323_1302:1324-1814]_[-1,_1,_1162,_1229,_1247,_4079,_1302,_-2]	1	c	(AACA)3gttgaatcccctcccgaagctcaacgacgccgttttaactttgcagcaagcaccgcgtgcactgtgcaaaccctagtt(TTC)4	102	166	267
TRINITY_DN10020_c0_g1_i2_len=1815_path=[1:0-1183_1162:1184-1250_1229:1251-1268_1247:1269-1299_4079:1300-1323_1302:1324-1814]_[-1,_1,_1162,_1229,_1247,_4079,_1302,_-2]	2	p3	(AAC)4	12	660	671
TRINITY_DN10020_c0_g1_i2_len=1815_path=[1:0-1183_1162:1184-1250_1229:1251-1268_1247:1269-1299_4079:1300-1323_1302:1324-1814]_[-1,_1,_1162,_1229,_1247,_4079,_1302,_-2]	3	p1	(T)13	13	1775	1787
TRINITY_DN10020_c0_g2_i1_len=1965_path=[1:0-1183_1162:1184-1250_3753:1251-1418_1247:1419-1449_4079:1450-1473_1302:1474-1964]_[-1,_1,_1162,_3753,_1247,_4079,_1302,_-2]	1	c	(AACA)3gttgaatcccctcccgaagctcaacgacgccgttttaactttgcagcaagcaccgcgtgcactgtgcaaaccctagtt(TTC)4	102	166	267
TRINITY_DN10020_c0_g2_i1_len=1965_path=[1:0-1183_1162:1184-1250_3753:1251-1418_1247:1419-1449_4079:1450-1473_1302:1474-1964]_[-1,_1,_1162,_3753,_1247,_4079,_1302,_-2]	2	p3	(AAC)4	12	660	671
TRINITY_DN10020_c0_g2_i1_len=1965_path=[1:0-1183_1162:1184-1250_3753:1251-1418_1247:1419-1449_4079:1450-1473_1302:1474-1964]_[-1,_1,_1162,_3753,_1247,_4079,_1302,_-2]	3	p1	(T)13	13	1925	1937
TRINITY_DN10031_c0_g1_i1_len=1743_path=[1721:0-796_3747:797-820_2519:821-1117_3746:1118-1141_2840:1142-1384_3083:1385-1408_3745:1409-1432_3131:1433-1742]_[-1,_1721,_3747,_2519,_3746,_2840,_3083,_3745,_3131,_-2]	1	p1	(T)8	8	1	8
TRINITY_DN10031_c0_g1_i1_len=1743_path=[1721:0-796_3747:797-820_2519:821-1117_3746:1118-1141_2840:1142-1384_3083:1385-1408_3745:1409-1432_3131:1433-1742]_[-1,_1721,_3747,_2519,_3746,_2840,_3083,_3745,_3131,_-2]	2	p3	(TCG)6	18	1606	1623
TRINITY_DN10031_c0_g2_i1_len=382_path=[3641:0-23_3083:24-47_3745:48-71_3131:72-381]_[-1,_3641,_3083,_3745,_3131,_-2]	1	p3	(TCG)6	18	245	262
TRINITY_DN10032_c0_g1_i1_len=572_path=[1091:0-139_659:140-164_684:165-279_799:280-571]_[-1,_1091,_659,_684,_799,_-2]	1	p1	(T)9	9	257	265
TRINITY_DN10032_c0_g1_i2_len=568_path=[546:0-94_1723:95-118_642:119-135_659:136-160_684:161-275_799:276-567]_[-1,_546,_1723,_642,_659,_684,_799,_-2]	1	p1	(T)9	9	253	261
TRINITY_DN10033_c0_g1_i1_len=1886_path=[1:0-789_768:790-932_911:933-934_913:935-1065_3989:1066-1089_1068:1090-1118_3990:1119-1142_1121:1143-1885]_[-1,_1,_768,_911,_913,_3989,_1068,_3990,_1121,_-2]	1	c	(T)9cagcttg(A)10	26	1669	1694
TRINITY_DN10033_c0_g1_i2_len=1763_path=[1:0-789_3797:790-811_913:812-942_3989:943-966_1068:967-995_3990:996-1019_1121:1020-1762]_[-1,_1,_3797,_913,_3989,_1068,_3990,_1121,_-2]	1	c	(T)9cagcttg(A)10	26	1546	1571
TRINITY_DN10035_c0_g1_i1_len=886_path=[1:0-118_2209:119-142_121:143-370_2069:371-393_406:394-779_792:780-784_797:785-803_816:804-831_844:832-885]_[-1,_1,_2209,_121,_2069,_406,_792,_797,_816,_844,_-2]	1	c	(T)11acccctagaacaaaccccattacatt(ACA)4	49	197	245
TRINITY_DN10035_c0_g1_i1_len=886_path=[1:0-118_2209:119-142_121:143-370_2069:371-393_406:394-779_792:780-784_797:785-803_816:804-831_844:832-885]_[-1,_1,_2209,_121,_2069,_406,_792,_797,_816,_844,_-2]	2	p6	(GCTTCT)3	18	606	623
TRINITY_DN10035_c0_g1_i2_len=920_path=[1:0-118_2209:119-142_121:143-370_349:371-427_406:428-813_792:814-818_797:819-837_816:838-865_844:866-919]_[-1,_1,_2209,_121,_349,_406,_792,_797,_816,_844,_-2]	1	c	(T)11acccctagaacaaaccccattacatt(ACA)4	49	197	245
TRINITY_DN10035_c0_g1_i2_len=920_path=[1:0-118_2209:119-142_121:143-370_349:371-427_406:428-813_792:814-818_797:819-837_816:838-865_844:866-919]_[-1,_1,_2209,_121,_349,_406,_792,_797,_816,_844,_-2]	2	p6	(GCTTCT)3	18	640	657
TRINITY_DN10035_c0_g1_i3_len=932_path=[1:0-118_2209:119-142_121:143-370_349:371-427_406:428-813_792:814-818_1795:819-931]_[-1,_1,_2209,_121,_349,_406,_792,_1795,_-2]	1	c	(T)11acccctagaacaaaccccattacatt(ACA)4	49	197	245
TRINITY_DN10035_c0_g1_i3_len=932_path=[1:0-118_2209:119-142_121:143-370_349:371-427_406:428-813_792:814-818_1795:819-931]_[-1,_1,_2209,_121,_349,_406,_792,_1795,_-2]	2	p6	(GCTTCT)3	18	640	657
TRINITY_DN10036_c0_g3_i1_len=1265_path=[2133:0-316_2427:317-472_2583:473-628_1584:629-629_1585:630-643_3676:644-753_1622:754-853_1722:854-1264]_[-1,_2133,_2427,_2583,_1584,_1585,_3676,_1622,_1722,_-2]	1	p2	(CT)5	10	193	202
TRINITY_DN10036_c0_g3_i2_len=1045_path=[2133:0-316_3976:317-339_2583:340-495_1584:496-496_1585:497-510_1599:511-533_1622:534-633_1722:634-1044]_[-1,_2133,_3976,_2583,_1584,_1585,_1599,_1622,_1722,_-2]	1	p2	(CT)5	10	193	202
TRINITY_DN10036_c0_g3_i3_len=1178_path=[2133:0-316_2427:317-472_2583:473-628_1584:629-629_1585:630-643_1599:644-666_1622:667-766_1722:767-1177]_[-1,_2133,_2427,_2583,_1584,_1585,_1599,_1622,_1722,_-2]	1	p2	(CT)5	10	193	202
TRINITY_DN10036_c0_g3_i4_len=1132_path=[2133:0-316_3976:317-339_2583:340-495_1584:496-496_1585:497-510_3676:511-620_1622:621-720_1722:721-1131]_[-1,_2133,_3976,_2583,_1584,_1585,_3676,_1622,_1722,_-2]	1	p2	(CT)5	10	193	202
TRINITY_DN10049_c0_g1_i1_len=1143_path=[1121:0-363_2337:364-387_1486:388-698_2338:699-722_1821:723-1142]_[-1,_1121,_2337,_1486,_2338,_1821,_-2]	1	c	(TTTTA)3tagtattggatttgttgaacatgtaattgatatgac(T)8	59	1046	1104
TRINITY_DN10050_c0_g1_i1_len=1171_path=[1:0-280_259:281-302_281:303-303_282:304-1170]_[-1,_1,_259,_281,_282,_-2]	1	p3	(CAG)4	12	918	929
TRINITY_DN10050_c0_g1_i1_len=1171_path=[1:0-280_259:281-302_281:303-303_282:304-1170]_[-1,_1,_259,_281,_282,_-2]	2	c	(CAA)4(CAG)6(CAA)8	54	1059	1112
TRINITY_DN10050_c0_g2_i1_len=1351_path=[1:0-280_2615:281-421_2756:422-461_2796:462-462_2973:463-482_281:483-483_282:484-1350]_[-1,_1,_2615,_2756,_2796,_2973,_281,_282,_-2]	1	p3	(CAG)4	12	1098	1109
TRINITY_DN10050_c0_g2_i1_len=1351_path=[1:0-280_2615:281-421_2756:422-461_2796:462-462_2973:463-482_281:483-483_282:484-1350]_[-1,_1,_2615,_2756,_2796,_2973,_281,_282,_-2]	2	c	(CAA)4(CAG)6(CAA)8	54	1239	1292
TRINITY_DN10050_c0_g2_i2_len=1467_path=[1:0-280_2615:281-421_2756:422-461_2796:462-462_2797:463-468_2803:469-598_281:599-599_282:600-1466]_[-1,_1,_2615,_2756,_2796,_2797,_2803,_281,_282,_-2]	1	p3	(CAG)4	12	1214	1225
TRINITY_DN10050_c0_g2_i2_len=1467_path=[1:0-280_2615:281-421_2756:422-461_2796:462-462_2797:463-468_2803:469-598_281:599-599_282:600-1466]_[-1,_1,_2615,_2756,_2796,_2797,_2803,_281,_282,_-2]	2	c	(CAA)4(CAG)6(CAA)8	54	1355	1408
TRINITY_DN10050_c0_g3_i1_len=958_path=[2756:0-62_2796:63-63_2797:64-69_3074:70-90_282:91-957]_[-1,_2756,_2796,_2797,_3074,_282,_-2]	1	p3	(CAG)4	12	705	716
TRINITY_DN10050_c0_g3_i1_len=958_path=[2756:0-62_2796:63-63_2797:64-69_3074:70-90_282:91-957]_[-1,_2756,_2796,_2797,_3074,_282,_-2]	2	c	(CAA)4(CAG)6(CAA)8	54	846	899
TRINITY_DN10050_c1_g1_i1_len=378_path=[356:0-377]_[-1,_356,_-2]	1	p1	(A)9	9	28	36
TRINITY_DN10050_c1_g1_i1_len=378_path=[356:0-377]_[-1,_356,_-2]	2	p5	(AAAAT)3	15	239	253
TRINITY_DN10051_c0_g1_i1_len=776_path=[1:0-307_286:308-674_653:675-693_672:694-695_674:696-775]_[-1,_1,_286,_653,_672,_674,_-2]	1	c	(TCC)4tcttcc(TCCTCT)3	36	45	80
TRINITY_DN10051_c0_g1_i2_len=1286_path=[1:0-307_286:308-674_2074:675-1205_674:1206-1285]_[-1,_1,_286,_2074,_674,_-2]	1	c	(TCC)4tcttcc(TCCTCT)3	36	45	80
TRINITY_DN10051_c0_g1_i2_len=1286_path=[1:0-307_286:308-674_2074:675-1205_674:1206-1285]_[-1,_1,_286,_2074,_674,_-2]	2	p2	(GA)5	10	784	793
TRINITY_DN10051_c0_g1_i2_len=1286_path=[1:0-307_286:308-674_2074:675-1205_674:1206-1285]_[-1,_1,_286,_2074,_674,_-2]	3	p1	(A)8	8	1120	1127
TRINITY_DN10051_c0_g2_i1_len=408_path=[1:0-307_1525:308-325_672:326-327_674:328-407]_[-1,_1,_1525,_672,_674,_-2]	1	c	(TCC)4tcttcc(TCCTCT)3	36	45	80
TRINITY_DN10052_c0_g1_i1_len=949_path=[1067:0-418_1463:419-423_1468:424-440_1485:441-458_313:459-633_173:634-652_192:653-730_270:731-738_278:739-755_295:756-773_313:774-948]_[-1,_1067,_1463,_1468,_1485,_313,_173,_192,_270,_278,_295,_313]	1	c	(AT)8tgagataaaatgagtgatat(TGAA)4	52	42	93
TRINITY_DN10052_c0_g1_i1_len=949_path=[1067:0-418_1463:419-423_1468:424-440_1485:441-458_313:459-633_173:634-652_192:653-730_270:731-738_278:739-755_295:756-773_313:774-948]_[-1,_1067,_1463,_1468,_1485,_313,_173,_192,_270,_278,_295,_313]	2	p1	(T)8	8	708	715
TRINITY_DN10052_c0_g1_i2_len=1486_path=[1067:0-418_2071:419-952_270:953-960_2660:961-977_1485:978-995_313:996-1170_173:1171-1189_192:1190-1267_270:1268-1275_278:1276-1292_295:1293-1310_313:1311-1485]_[-1,_1067,_2071,_270,_2660,_1485,_313,_173,_192,_270,_278,_295,_313]	1	c	(AT)8tgagataaaatgagtgatat(TGAA)4	52	42	93
TRINITY_DN10052_c0_g1_i2_len=1486_path=[1067:0-418_2071:419-952_270:953-960_2660:961-977_1485:978-995_313:996-1170_173:1171-1189_192:1190-1267_270:1268-1275_278:1276-1292_295:1293-1310_313:1311-1485]_[-1,_1067,_2071,_270,_2660,_1485,_313,_173,_192,_270,_278,_295,_313]	2	p4	(ATTT)3	12	514	525
TRINITY_DN10052_c0_g1_i2_len=1486_path=[1067:0-418_2071:419-952_270:953-960_2660:961-977_1485:978-995_313:996-1170_173:1171-1189_192:1190-1267_270:1268-1275_278:1276-1292_295:1293-1310_313:1311-1485]_[-1,_1067,_2071,_270,_2660,_1485,_313,_173,_192,_270,_278,_295,_313]	3	p1	(T)8	8	1245	1252
TRINITY_DN10022_c0_g1_i1_len=1623_path=[1:0-1294_3274:1295-1318_1297:1319-1622]_[-1,_1,_3274,_1297,_-2]	1	p6	(GAACAG)3	18	92	109
TRINITY_DN10038_c0_g1_i1_len=1395_path=[1373:0-165_2892:166-189_1540:190-851_2891:852-875_2226:876-961_2793:962-998_2349:999-1394]_[-1,_1373,_2892,_1540,_2891,_2226,_2793,_2349,_-2]	1	p1	(A)8	8	46	53
TRINITY_DN10054_c0_g2_i1_len=318_path=[1031:0-208_689:209-317]_[-1,_1031,_689,_-2]	1	p1	(A)10	10	135	144
TRINITY_DN10086_c0_g1_i1_len=649_path=[1:0-175_4937:176-199_178:200-409_4226:410-648]_[-1,_1,_4937,_178,_4226,_-2]	1	p1	(A)9	9	607	615
TRINITY_DN10086_c0_g1_i2_len=1012_path=[1:0-175_4937:176-199_178:200-409_388:410-804_4467:805-1011]_[-1,_1,_4937,_178,_388,_4467,_-2]	1	p1	(A)10	10	859	868
TRINITY_DN10065_c0_g2_i1_len=550_path=[1:0-458_1613:459-478_1564:479-481_472:482-549]_[-1,_1,_1613,_1564,_472,_-2]	1	p1	(T)9	9	12	20
TRINITY_DN10065_c0_g3_i1_len=625_path=[1:0-458_437:459-470_1567:471-493_1367:494-533_1544:534-553_1564:554-556_472:557-624]_[-1,_1,_437,_1567,_1367,_1544,_1564,_472,_-2]	1	p1	(T)9	9	12	20
TRINITY_DN10065_c0_g4_i1_len=562_path=[1:0-458_437:459-470_449:471-493_472:494-561]_[-1,_1,_437,_449,_472,_-2]	1	p1	(T)9	9	12	20
TRINITY_DN10068_c0_g1_i1_len=592_path=[1:0-116_95:117-157_136:158-220_2079:221-244_223:245-591]_[-1,_1,_95,_136,_2079,_223,_-2]	1	p4	(TATT)3	12	528	539
TRINITY_DN10069_c0_g1_i2_len=1187_path=[1:0-359_2383:360-383_362:384-453_2384:454-477_456:478-690_669:691-1008_987:1009-1097_987:1098-1186]_[-1,_1,_2383,_362,_2384,_456,_669,_987,_987,_-2]	1	p3	(ATG)4	12	589	600
TRINITY_DN10079_c0_g2_i1_len=1017_path=[1307:0-519_1804:520-717_2002:718-723_1014:724-922_2960:923-946_1237:947-1016]_[-1,_1307,_1804,_2002,_1014,_2960,_1237,_-2]	1	p3	(AAT)4	12	571	582
TRINITY_DN10079_c0_g2_i1_len=1017_path=[1307:0-519_1804:520-717_2002:718-723_1014:724-922_2960:923-946_1237:947-1016]_[-1,_1307,_1804,_2002,_1014,_2960,_1237,_-2]	2	p3	(TGC)6	18	762	779
TRINITY_DN10079_c0_g2_i2_len=834_path=[1307:0-519_2945:520-534_2002:535-540_1014:541-739_2960:740-763_1237:764-833]_[-1,_1307,_2945,_2002,_1014,_2960,_1237,_-2]	1	p3	(TGC)6	18	579	596
TRINITY_DN10079_c0_g2_i3_len=676_path=[654:0-280_912:281-300_932:301-382_1014:383-581_2960:582-605_1237:606-675]_[-1,_654,_912,_932,_1014,_2960,_1237,_-2]	1	p3	(TGC)6	18	421	438
TRINITY_DN10080_c0_g1_i1_len=768_path=[1:0-158_137:159-204_183:205-250_1607:251-274_253:275-767]_[-1,_1,_137,_183,_1607,_253,_-2]	1	p3	(GCC)7	21	553	573
TRINITY_DN10080_c0_g1_i1_len=768_path=[1:0-158_137:159-204_183:205-250_1607:251-274_253:275-767]_[-1,_1,_137,_183,_1607,_253,_-2]	2	p3	(CGG)5	15	704	718
TRINITY_DN10080_c0_g2_i1_len=768_path=[1:0-158_1491:159-204_183:205-250_1607:251-274_253:275-767]_[-1,_1,_1491,_183,_1607,_253,_-2]	1	p3	(GCC)7	21	553	573
TRINITY_DN10080_c0_g2_i1_len=768_path=[1:0-158_1491:159-204_183:205-250_1607:251-274_253:275-767]_[-1,_1,_1491,_183,_1607,_253,_-2]	2	p3	(CGG)5	15	704	718
TRINITY_DN10080_c1_g1_i1_len=662_path=[1:0-661]_[-1,_1,_-2]	1	p3	(GCG)7	21	4	24
TRINITY_DN10080_c1_g1_i1_len=662_path=[1:0-661]_[-1,_1,_-2]	2	c	(AATT)4cataggtgactatacccatagtagtttataaaccctaatgagatttta(ATT)4	76	295	370
TRINITY_DN10081_c0_g1_i1_len=3301_path=[1:0-416_395:417-436_415:437-2060_2039:2061-2077_2056:2078-2182_2161:2183-3300]_[-1,_1,_395,_415,_2039,_2056,_2161,_-2]	1	p3	(CGG)4	12	17	28
TRINITY_DN10081_c0_g1_i1_len=3301_path=[1:0-416_395:417-436_415:437-2060_2039:2061-2077_2056:2078-2182_2161:2183-3300]_[-1,_1,_395,_415,_2039,_2056,_2161,_-2]	2	p3	(TGC)4	12	1263	1274
TRINITY_DN10081_c0_g3_i1_len=1075_path=[7609:0-337_7924:338-1074]_[-1,_7609,_7924,_-2]	1	c	(TTTG)3tgctttctctcgacttggtgccttaaattgttcataacatgttgactgatatgaaatga(T)8	79	460	538
TRINITY_DN10083_c0_g1_i1_len=552_path=[530:0-551]_[-1,_530,_-2]	1	p1	(A)13	13	181	193
TRINITY_DN10085_c0_g1_i1_len=996_path=[1577:0-210_1765:211-253_1808:254-354_1909:355-795_3212:796-995]_[-1,_1577,_1765,_1808,_1909,_3212,_-2]	1	p1	(A)11	11	807	817
TRINITY_DN10085_c0_g1_i1_len=996_path=[1577:0-210_1765:211-253_1808:254-354_1909:355-795_3212:796-995]_[-1,_1577,_1765,_1808,_1909,_3212,_-2]	2	p1	(A)8	8	954	961
TRINITY_DN10085_c0_g1_i2_len=1599_path=[1577:0-210_1765:211-253_1808:254-354_1909:355-795_2350:796-1598]_[-1,_1577,_1765,_1808,_1909,_2350,_-2]	1	p2	(TA)5	10	1202	1211
TRINITY_DN10008_c0_g1_i1_len=1313_path=[1291:0-340_1609:341-478_1747:479-530_1799:531-1312]_[-1,_1291,_1609,_1747,_1799,_-2]	1	p3	(ATT)6	18	670	687
TRINITY_DN10008_c0_g1_i1_len=1313_path=[1291:0-340_1609:341-478_1747:479-530_1799:531-1312]_[-1,_1291,_1609,_1747,_1799,_-2]	2	p1	(T)11	11	842	852
TRINITY_DN10008_c0_g2_i1_len=1145_path=[1291:0-340_2603:341-341_2646:342-362_1799:363-1144]_[-1,_1291,_2603,_2646,_1799,_-2]	1	p3	(ATT)6	18	502	519
TRINITY_DN10008_c0_g2_i1_len=1145_path=[1291:0-340_2603:341-341_2646:342-362_1799:363-1144]_[-1,_1291,_2603,_2646,_1799,_-2]	2	p1	(T)11	11	674	684
TRINITY_DN10008_c0_g3_i1_len=1197_path=[1291:0-340_2603:341-341_2604:342-362_1747:363-414_1799:415-1196]_[-1,_1291,_2603,_2604,_1747,_1799,_-2]	1	p3	(ATT)6	18	554	571
TRINITY_DN10008_c0_g3_i1_len=1197_path=[1291:0-340_2603:341-341_2604:342-362_1747:363-414_1799:415-1196]_[-1,_1291,_2603,_2604,_1747,_1799,_-2]	2	p1	(T)11	11	726	736
TRINITY_DN10009_c0_g1_i1_len=535_path=[1:0-186_1617:187-210_189:211-274_253:275-396_1039:397-534]_[-1,_1,_1617,_189,_253,_1039,_-2]	1	p3	(TCC)5	15	311	325
TRINITY_DN10009_c0_g1_i2_len=542_path=[1:0-186_1617:187-210_189:211-274_253:275-396_375:397-541]_[-1,_1,_1617,_189,_253,_375,_-2]	1	p3	(TCC)5	15	311	325
TRINITY_DN10009_c0_g2_i1_len=402_path=[1:0-186_1617:187-210_189:211-274_1490:275-401]_[-1,_1,_1617,_189,_1490,_-2]	1	p3	(GAT)5	15	366	380
TRINITY_DN10013_c0_g1_i1_len=679_path=[1:0-117_1633:118-141_120:142-144_123:145-209_188:210-562_541:563-657_1526:658-678]_[-1,_1,_1633,_120,_123,_188,_541,_1526,_-2]	1	c	(A)8tttacataat(A)8tatcaaaaattacaataat(A)8	53	293	345
TRINITY_DN10013_c0_g1_i2_len=710_path=[1:0-117_1633:118-141_120:142-144_1439:145-210_188:211-563_541:564-658_636:659-683_661:684-709]_[-1,_1,_1633,_120,_1439,_188,_541,_636,_661,_-2]	1	c	(A)8tttacataat(A)8tatcaaaaattacaataat(A)8	53	294	346
TRINITY_DN10013_c0_g1_i3_len=609_path=[1:0-117_1633:118-141_120:142-144_1439:145-210_188:211-563_1614:564-582_661:583-608]_[-1,_1,_1633,_120,_1439,_188,_1614,_661,_-2]	1	c	(A)8tttacataat(A)8tatcaaaaattacaataat(A)8	53	294	346
TRINITY_DN10025_c0_g1_i1_len=1546_path=[1524:0-434_3857:435-458_1960:459-615_2117:616-635_2137:636-843_3858:844-867_2369:868-1545]_[-1,_1524,_3857,_1960,_2117,_2137,_3858,_2369,_-2]	1	p1	(A)10	10	1537	1546
TRINITY_DN10025_c0_g1_i2_len=1871_path=[1524:0-434_3857:435-458_1960:459-615_3488:616-960_2137:961-1168_3858:1169-1192_2369:1193-1870]_[-1,_1524,_3857,_1960,_3488,_2137,_3858,_2369,_-2]	1	p1	(A)10	10	1862	1871
TRINITY_DN10027_c0_g1_i1_len=1203_path=[1177:0-114_1269:115-115_1269:116-116_1269:117-117_1269:118-118_1269:119-119_1270:120-207_1358:208-208_2673:209-232_1383:233-686_1837:687-889_2040:890-890_2041:891-911_2062:912-1202]_[-1,_1177,_1269,_1269,_1269,_1269,_1269,_1270,_1358,_2673,_1383,_1837,_2040,_2041,_2062,_-2]	1	p1	(A)28	28	93	120
TRINITY_DN10027_c0_g1_i2_len=1204_path=[1177:0-114_1269:115-115_1269:116-116_1269:117-117_1269:118-118_1269:119-119_1269:120-120_1270:121-208_1358:209-209_2673:210-233_1383:234-687_1837:688-890_2040:891-891_2041:892-912_2062:913-1203]_[-1,_1177,_1269,_1269,_1269,_1269,_1269,_1269,_1270,_1358,_2673,_1383,_1837,_2040,_2041,_2062,_-2]	1	p1	(A)29	29	93	121
TRINITY_DN10027_c0_g1_i3_len=1205_path=[1177:0-114_1269:115-115_1269:116-116_1269:117-117_1269:118-118_1269:119-119_1269:120-120_1269:121-121_1270:122-209_1358:210-210_2673:211-234_1383:235-688_1837:689-891_2040:892-892_2041:893-913_2062:914-1204]_[-1,_1177,_1269,_1269,_1269,_1269,_1269,_1269,_1269,_1270,_1358,_2673,_1383,_1837,_2040,_2041,_2062,_-2]	1	p1	(A)30	30	93	122
TRINITY_DN10027_c0_g1_i4_len=1200_path=[1177:0-114_1269:115-115_1269:116-116_1270:117-204_1358:205-205_2673:206-229_1383:230-683_1837:684-886_2040:887-887_2041:888-908_2062:909-1199]_[-1,_1177,_1269,_1269,_1270,_1358,_2673,_1383,_1837,_2040,_2041,_2062,_-2]	1	p1	(A)25	25	93	117
TRINITY_DN10028_c0_g1_i1_len=1242_path=[1220:0-284_1482:285-301_2508:302-325_1523:326-326_1524:327-1241]_[-1,_1220,_1482,_2508,_1523,_1524,_-2]	1	c	(T)15gtgtgtggatattttgcatactaatggatagagtcatatacagc(T)8	67	462	528
TRINITY_DN10028_c0_g1_i1_len=1242_path=[1220:0-284_1482:285-301_2508:302-325_1523:326-326_1524:327-1241]_[-1,_1220,_1482,_2508,_1523,_1524,_-2]	2	c	(T)11cttttttggagg(T)8cttcttttttggagg(T)9	55	988	1042
TRINITY_DN10028_c0_g1_i1_len=1242_path=[1220:0-284_1482:285-301_2508:302-325_1523:326-326_1524:327-1241]_[-1,_1220,_1482,_2508,_1523,_1524,_-2]	3	p1	(A)8	8	1222	1229
TRINITY_DN10028_c0_g2_i1_len=1221_path=[1220:0-284_2487:285-305_1524:306-1220]_[-1,_1220,_2487,_1524,_-2]	1	c	(T)15gtgtgtggatattttgcatactaatggatagagtcatatacagc(T)8	67	441	507
TRINITY_DN10028_c0_g2_i1_len=1221_path=[1220:0-284_2487:285-305_1524:306-1220]_[-1,_1220,_2487,_1524,_-2]	2	c	(T)11cttttttggagg(T)8cttcttttttggagg(T)9	55	967	1021
TRINITY_DN10028_c0_g2_i1_len=1221_path=[1220:0-284_2487:285-305_1524:306-1220]_[-1,_1220,_2487,_1524,_-2]	3	p1	(A)8	8	1201	1208
TRINITY_DN10030_c0_g1_i1_len=1835_path=[1813:0-749_3698:750-773_2564:774-854_3697:855-878_2669:879-1834]_[-1,_1813,_3698,_2564,_3697,_2669,_-2]	1	p1	(T)16	16	45	60
TRINITY_DN10030_c0_g1_i1_len=1835_path=[1813:0-749_3698:750-773_2564:774-854_3697:855-878_2669:879-1834]_[-1,_1813,_3698,_2564,_3697,_2669,_-2]	2	p1	(T)10	10	1722	1731
TRINITY_DN10039_c0_g1_i1_len=1497_path=[1:0-795_3121:796-819_798:820-857_3122:858-881_860:882-999_978:1000-1496]_[-1,_1,_3121,_798,_3122,_860,_978,_-2]	1	p3	(GAA)4	12	537	548
TRINITY_DN10042_c0_g2_i1_len=1610_path=[5889:0-598_1646:599-1609]_[-1,_5889,_1646,_-2]	1	p4	(TTTA)5	20	71	90
TRINITY_DN10042_c0_g2_i1_len=1610_path=[5889:0-598_1646:599-1609]_[-1,_5889,_1646,_-2]	2	p1	(T)12	12	375	386
TRINITY_DN10043_c0_g1_i1_len=813_path=[791:0-242_1011:243-334_1103:335-450_2506:451-474_1243:475-493_2507:494-517_1286:518-812]_[-1,_791,_1011,_1103,_2506,_1243,_2507,_1286,_-2]	1	p3	(TCC)7	21	85	105
TRINITY_DN10043_c0_g1_i1_len=813_path=[791:0-242_1011:243-334_1103:335-450_2506:451-474_1243:475-493_2507:494-517_1286:518-812]_[-1,_791,_1011,_1103,_2506,_1243,_2507,_1286,_-2]	2	c	(GA)5ttgaaggaggcgactcgttccaataatgagggagttggaacga(GTTGGG)3	71	324	394
TRINITY_DN10043_c0_g1_i1_len=813_path=[791:0-242_1011:243-334_1103:335-450_2506:451-474_1243:475-493_2507:494-517_1286:518-812]_[-1,_791,_1011,_1103,_2506,_1243,_2507,_1286,_-2]	3	c	(CA)5tatatatacgtaaaaactataaacatta(ATAC)3	50	619	668
TRINITY_DN10043_c0_g1_i2_len=831_path=[791:0-242_1961:243-352_1103:353-468_2506:469-492_1243:493-511_2507:512-535_1286:536-830]_[-1,_791,_1961,_1103,_2506,_1243,_2507,_1286,_-2]	1	p3	(TCC)7	21	85	105
TRINITY_DN10043_c0_g1_i2_len=831_path=[791:0-242_1961:243-352_1103:353-468_2506:469-492_1243:493-511_2507:512-535_1286:536-830]_[-1,_791,_1961,_1103,_2506,_1243,_2507,_1286,_-2]	2	c	(GA)5ttgaaggaggcgactcgttccaataatgagggagttggaacga(GTTGGG)3	71	342	412
TRINITY_DN10043_c0_g1_i2_len=831_path=[791:0-242_1961:243-352_1103:353-468_2506:469-492_1243:493-511_2507:512-535_1286:536-830]_[-1,_791,_1961,_1103,_2506,_1243,_2507,_1286,_-2]	3	c	(CA)5tatatatacgtaaaaactataaacatta(ATAC)3	50	637	686
TRINITY_DN10044_c0_g1_i3_len=899_path=[794:0-136_1991:137-238_927:239-330_1019:331-332_1021:333-354_1043:355-430_1119:431-450_1139:451-898]_[-1,_794,_1991,_927,_1019,_1021,_1043,_1119,_1139,_-2]	1	p1	(A)9	9	182	190
TRINITY_DN10045_c0_g1_i1_len=753_path=[731:0-422_1695:423-446_1155:447-550_1259:551-568_1277:569-635_1344:636-659_1368:660-752]_[-1,_731,_1695,_1155,_1259,_1277,_1344,_1368,_-2]	1	p1	(A)10	10	289	298
TRINITY_DN10055_c0_g1_i1_len=856_path=[2508:0-677_5971:678-855]_[-1,_2508,_5971,_-2]	1	p1	(T)11	11	744	754
TRINITY_DN10055_c0_g2_i1_len=2964_path=[2508:0-677_3163:678-924_6149:925-948_3434:949-1563_5015:1564-2017_4069:2018-2963]_[-1,_2508,_3163,_6149,_3434,_5015,_4069,_-2]	1	p3	(TGG)4	12	1505	1516
TRINITY_DN10055_c0_g2_i2_len=2530_path=[2508:0-677_3163:678-924_6149:925-948_3434:949-1563_4049:1564-1583_4069:1584-2529]_[-1,_2508,_3163,_6149,_3434,_4049,_4069,_-2]	1	p3	(TGG)4	12	1505	1516
TRINITY_DN10056_c0_g1_i1_len=1561_path=[1:0-497_3444:498-512_3937:513-533_497:534-1458_4076:1459-1482_1446:1483-1560]_[-1,_1,_3444,_3937,_497,_4076,_1446,_-2]	1	p3	(AGA)4	12	287	298
TRINITY_DN10056_c0_g1_i1_len=1561_path=[1:0-497_3444:498-512_3937:513-533_497:534-1458_4076:1459-1482_1446:1483-1560]_[-1,_1,_3444,_3937,_497,_4076,_1446,_-2]	2	p1	(A)10	10	1079	1088
TRINITY_DN10056_c0_g1_i1_len=1561_path=[1:0-497_3444:498-512_3937:513-533_497:534-1458_4076:1459-1482_1446:1483-1560]_[-1,_1,_3444,_3937,_497,_4076,_1446,_-2]	3	p1	(T)8	8	1227	1234
TRINITY_DN10056_c0_g1_i2_len=1925_path=[1:0-497_3444:498-512_3459:513-514_4075:515-538_3485:539-894_494:895-897_497:898-1822_4076:1823-1846_1446:1847-1924]_[-1,_1,_3444,_3459,_4075,_3485,_494,_497,_4076,_1446,_-2]	1	p3	(AGA)4	12	287	298
TRINITY_DN10056_c0_g1_i2_len=1925_path=[1:0-497_3444:498-512_3459:513-514_4075:515-538_3485:539-894_494:895-897_497:898-1822_4076:1823-1846_1446:1847-1924]_[-1,_1,_3444,_3459,_4075,_3485,_494,_497,_4076,_1446,_-2]	2	p1	(A)10	10	1443	1452
TRINITY_DN10056_c0_g1_i2_len=1925_path=[1:0-497_3444:498-512_3459:513-514_4075:515-538_3485:539-894_494:895-897_497:898-1822_4076:1823-1846_1446:1847-1924]_[-1,_1,_3444,_3459,_4075,_3485,_494,_497,_4076,_1446,_-2]	3	p1	(T)8	8	1591	1598
TRINITY_DN10056_c0_g1_i3_len=1546_path=[1:0-497_476:498-515_494:516-518_497:519-1443_4076:1444-1467_1446:1468-1545]_[-1,_1,_476,_494,_497,_4076,_1446,_-2]	1	p3	(AGA)4	12	287	298
TRINITY_DN10056_c0_g1_i3_len=1546_path=[1:0-497_476:498-515_494:516-518_497:519-1443_4076:1444-1467_1446:1468-1545]_[-1,_1,_476,_494,_497,_4076,_1446,_-2]	2	p1	(A)10	10	1064	1073
TRINITY_DN10056_c0_g1_i3_len=1546_path=[1:0-497_476:498-515_494:516-518_497:519-1443_4076:1444-1467_1446:1468-1545]_[-1,_1,_476,_494,_497,_4076,_1446,_-2]	3	p1	(T)8	8	1212	1219
TRINITY_DN10060_c0_g1_i1_len=1051_path=[1029:0-1008_2015:1009-1050]_[-1,_1029,_2015,_-2]	1	p3	(GTT)6	18	611	628
TRINITY_DN10062_c0_g1_i1_len=599_path=[1:0-190_169:191-208_187:209-598]_[-1,_1,_169,_187,_-2]	1	c	(CCTCCG)3cctcgaccgctacctccccgacacctccgaatccaccttagattccaaacccaa(CCGCAC)3	90	153	242
TRINITY_DN10062_c0_g1_i1_len=599_path=[1:0-190_169:191-208_187:209-598]_[-1,_1,_169,_187,_-2]	2	p1	(T)9	9	482	490
TRINITY_DN10073_c0_g1_i1_len=321_path=[1:0-52_31:53-83_62:84-84_528:85-86_62:87-87_63:88-88_64:89-145_121:146-153_1965:154-177_153:178-186_1966:187-210_186:211-320]_[-1,_1,_31,_62,_528,_62,_63,_64,_121,_1965,_153,_1966,_186,_-2]	1	c	(TAT)4ctagtac(TAT)9	46	43	88
TRINITY_DN10073_c0_g2_i1_len=565_path=[62:0-23_528:24-25_62:26-26_528:27-28_62:29-29_528:30-31_62:32-32_528:33-34_62:35-35_528:36-37_62:38-38_528:39-40_62:41-41_1055:42-62_1076:63-325_1052:326-328_62:329-329_528:330-331_62:332-332_528:333-334_529:335-337_532:338-564]_[-1,_62,_528,_62,_528,_62,_528,_62,_528,_62,_528,_62,_528,_62,_1055,_1076,_1052,_62,_528,_62,_528,_529,_532,_-2]	1	p3	(TAT)14	42	1	42
TRINITY_DN10073_c0_g2_i1_len=565_path=[62:0-23_528:24-25_62:26-26_528:27-28_62:29-29_528:30-31_62:32-32_528:33-34_62:35-35_528:36-37_62:38-38_528:39-40_62:41-41_1055:42-62_1076:63-325_1052:326-328_62:329-329_528:330-331_62:332-332_528:333-334_529:335-337_532:338-564]_[-1,_62,_528,_62,_528,_62,_528,_62,_528,_62,_528,_62,_528,_62,_1055,_1076,_1052,_62,_528,_62,_528,_529,_532,_-2]	2	c	(GAA)4atcaattacaataccccttttgtctcagtactgcaatatgtctgcagaagccataatagggtgattgagatagcccatgttgaagggattgaagaagg(TAT)9	137	197	333
TRINITY_DN10073_c0_g2_i2_len=553_path=[62:0-23_63:24-24_1939:25-50_1076:51-313_1052:314-316_62:317-317_528:318-319_62:320-320_528:321-322_529:323-325_532:326-552]_[-1,_62,_63,_1939,_1076,_1052,_62,_528,_62,_528,_529,_532,_-2]	1	p3	(TAT)8	24	1	24
TRINITY_DN10073_c0_g2_i2_len=553_path=[62:0-23_63:24-24_1939:25-50_1076:51-313_1052:314-316_62:317-317_528:318-319_62:320-320_528:321-322_529:323-325_532:326-552]_[-1,_62,_63,_1939,_1076,_1052,_62,_528,_62,_528,_529,_532,_-2]	2	c	(GAA)4atcaattacaataccccttttgtctcagtactgcaatatgtctgcagaagccataatagggtgattgagatagcccatgttgaagggattgaagaagg(TAT)9	137	185	321
TRINITY_DN10074_c0_g1_i1_len=2298_path=[2276:0-553_2807:554-554_4626:555-578_2832:579-2159_4625:2160-2183_4437:2184-2297]_[-1,_2276,_2807,_4626,_2832,_4625,_4437,_-2]	1	p1	(A)12	12	100	111
TRINITY_DN10076_c0_g1_i1_len=2406_path=[2384:0-1097_4887:1098-1121_3483:1122-1337_4888:1338-1361_3723:1362-1829_4889:1830-1853_4215:1854-2405]_[-1,_2384,_4887,_3483,_4888,_3723,_4889,_4215,_-2]	1	p1	(T)8	8	43	50
TRINITY_DN10076_c0_g1_i1_len=2406_path=[2384:0-1097_4887:1098-1121_3483:1122-1337_4888:1338-1361_3723:1362-1829_4889:1830-1853_4215:1854-2405]_[-1,_2384,_4887,_3483,_4888,_3723,_4889,_4215,_-2]	2	p4	(AGCA)3	12	1025	1036
TRINITY_DN10089_c0_g1_i1_len=980_path=[958:0-220_1156:221-239_1175:240-244_1180:245-264_2216:265-288_1224:289-630_2215:631-654_1590:655-688_1624:689-979]_[-1,_958,_1156,_1175,_1180,_2216,_1224,_2215,_1590,_1624,_-2]	1	p1	(A)11	11	814	824
TRINITY_DN10089_c0_g2_i1_len=380_path=[2125:0-88_1624:89-379]_[-1,_2125,_1624,_-2]	1	p1	(T)9	9	46	54
TRINITY_DN10089_c0_g2_i1_len=380_path=[2125:0-88_1624:89-379]_[-1,_2125,_1624,_-2]	2	p1	(A)11	11	214	224
TRINITY_DN10090_c0_g1_i1_len=264_path=[869:0-164_1785:165-263]_[-1,_869,_1785,_-2]	1	c	(GAA)6(AGA)5	33	24	56
TRINITY_DN10090_c0_g2_i1_len=891_path=[869:0-164_1011:165-472_2159:473-496_1343:497-890]_[-1,_869,_1011,_2159,_1343,_-2]	1	c	(GAA)6(AGA)5	33	24	56
TRINITY_DN10090_c1_g1_i1_len=326_path=[1:0-325]_[-1,_1,_-2]	1	p1	(A)19	19	21	39
TRINITY_DN10091_c0_g2_i1_len=1499_path=[1477:0-297_1752:298-438_1893:439-441_3421:442-498_1953:499-512_1967:513-888_2343:889-1498]_[-1,_1477,_1752,_1893,_3421,_1953,_1967,_2343,_-2]	1	p2	(AG)8	16	105	120
TRINITY_DN10091_c0_g2_i1_len=1499_path=[1477:0-297_1752:298-438_1893:439-441_3421:442-498_1953:499-512_1967:513-888_2343:889-1498]_[-1,_1477,_1752,_1893,_3421,_1953,_1967,_2343,_-2]	2	p1	(T)8	8	1466	1473
TRINITY_DN10091_c0_g3_i1_len=657_path=[3853:0-46_2343:47-656]_[-1,_3853,_2343,_-2]	1	p1	(T)8	8	624	631
TRINITY_DN10092_c0_g1_i1_len=976_path=[954:0-163_1095:164-261_2243:262-285_1217:286-886_1818:887-975]_[-1,_954,_1095,_2243,_1217,_1818,_-2]	1	p3	(CGC)4	12	776	787
TRINITY_DN10094_c0_g1_i1_len=982_path=[1:0-292_2159:293-316_295:317-550_2160:551-574_553:575-731_2161:732-755_734:756-981]_[-1,_1,_2159,_295,_2160,_553,_2161,_734,_-2]	1	c	(AAG)4agagaaaggaagaaaaagaaacgaatcatgtctgcgtgcgg(TGTT)3	65	892	956
TRINITY_DN10095_c1_g1_i1_len=618_path=[1:0-142_1323:143-166_145:167-617]_[-1,_1,_1323,_145,_-2]	1	c	(TAAT)3cggcgtgctctctggcgtcgtcggtattgtttattgtttggctagagttcgc(CGG)5	79	291	369
TRINITY_DN10096_c0_g1_i1_len=1656_path=[1:0-1621_4959:1622-1655]_[-1,_1,_4959,_-2]	1	c	(T)11(A)10	21	1627	1647
TRINITY_DN10096_c1_g1_i1_len=272_path=[250:0-271]_[-1,_250,_-2]	1	c	(T)11(A)11	22	84	105
TRINITY_DN10103_c0_g1_i1_len=754_path=[1:0-256_1547:257-280_259:281-322_301:323-339_318:340-753]_[-1,_1,_1547,_259,_301,_318,_-2]	1	p1	(A)8	8	747	754
TRINITY_DN10103_c0_g2_i1_len=755_path=[1:0-256_1547:257-280_259:281-322_1463:323-340_318:341-754]_[-1,_1,_1547,_259,_1463,_318,_-2]	1	p1	(A)8	8	748	755
TRINITY_DN10106_c0_g1_i2_len=643_path=[1:0-130_109:131-131_110:132-149_128:150-155_134:156-204_183:205-313_292:314-360_339:361-642]_[-1,_1,_109,_110,_128,_134,_183,_292,_339,_-2]	1	p2	(AC)7	14	4	17
TRINITY_DN10106_c0_g1_i2_len=643_path=[1:0-130_109:131-131_110:132-149_128:150-155_134:156-204_183:205-313_292:314-360_339:361-642]_[-1,_1,_109,_110,_128,_134,_183,_292,_339,_-2]	2	c	(AT)5aggtagcttctacaatggttgtgttttaggccacctcatatatatagtgtatataattag(TA)6	82	383	464
TRINITY_DN10115_c0_g1_i1_len=1379_path=[1357:0-789_2839:790-813_2148:814-918_2837:919-942_2277:943-984_2838:985-1008_2343:1009-1378]_[-1,_1357,_2839,_2148,_2837,_2277,_2838,_2343,_-2]	1	p1	(T)16	16	1283	1298
TRINITY_DN10116_c0_g1_i1_len=600_path=[578:0-141_1283:142-165_721:166-174_730:175-203_759:204-385_1284:386-409_965:410-599]_[-1,_578,_1283,_721,_730,_759,_1284,_965,_-2]	1	p1	(A)9	9	96	104
TRINITY_DN10117_c0_g1_i1_len=666_path=[1:0-285_1386:286-309_288:310-508_1385:509-532_511:533-665]_[-1,_1,_1386,_288,_1385,_511,_-2]	1	p3	(AGA)5	15	585	599
TRINITY_DN10120_c0_g1_i1_len=1137_path=[1:0-119_98:120-234_2329:235-254_283:255-1136]_[-1,_1,_98,_2329,_283,_-2]	1	p3	(AGA)4	12	604	615
TRINITY_DN10120_c0_g2_i1_len=1090_path=[98:0-137_213:138-207_283:208-1089]_[-1,_98,_213,_283,_-2]	1	p1	(T)8	8	167	174
TRINITY_DN10120_c0_g2_i1_len=1090_path=[98:0-137_213:138-207_283:208-1089]_[-1,_98,_213,_283,_-2]	2	p3	(AGA)4	12	557	568
TRINITY_DN10121_c0_g1_i1_len=1263_path=[1143:0-354_2333:355-467_1490:468-830_2446:831-854_1877:855-1262]_[-1,_1143,_2333,_1490,_2446,_1877,_-2]	1	p1	(A)17	17	367	383
TRINITY_DN10132_c0_g1_i1_len=513_path=[1:0-125_1102:126-149_128:150-188_1101:189-212_191:213-230_1103:231-254_233:255-512]_[-1,_1,_1102,_128,_1101,_191,_1103,_233,_-2]	1	p2	(AG)12	24	478	501
TRINITY_DN10133_c0_g1_i1_len=836_path=[814:0-438_1963:439-462_1254:463-571_1363:572-835]_[-1,_814,_1963,_1254,_1363,_-2]	1	p2	(AT)9	18	89	106
TRINITY_DN10134_c0_g1_i1_len=771_path=[749:0-159_2473:160-183_910:184-291_1018:292-558_2474:559-582_1309:583-630_1357:631-770]_[-1,_749,_2473,_910,_1018,_2474,_1309,_1357,_-2]	1	p3	(TTC)4	12	543	554
TRINITY_DN10134_c0_g1_i2_len=982_path=[749:0-159_2473:160-183_910:184-291_1018:292-558_2474:559-582_1309:583-630_1611:631-981]_[-1,_749,_2473,_910,_1018,_2474,_1309,_1611,_-2]	1	p3	(TTC)4	12	543	554
TRINITY_DN10134_c0_g1_i2_len=982_path=[749:0-159_2473:160-183_910:184-291_1018:292-558_2474:559-582_1309:583-630_1611:631-981]_[-1,_749,_2473,_910,_1018,_2474,_1309,_1611,_-2]	2	p6	(AAAAGA)3	18	856	873
TRINITY_DN10137_c0_g1_i1_len=814_path=[2867:0-112_219:113-113_220:114-311_1849:312-605_2660:606-722_834:723-813]_[-1,_2867,_219,_220,_1849,_2660,_834,_-2]	1	p1	(T)9	9	699	707
TRINITY_DN10137_c0_g1_i2_len=942_path=[1:0-122_101:123-240_219:241-241_220:242-439_1849:440-733_2660:734-850_834:851-941]_[-1,_1,_101,_219,_220,_1849,_2660,_834,_-2]	1	p1	(T)9	9	827	835
TRINITY_DN10137_c0_g1_i3_len=846_path=[1:0-122_2520:123-145_220:146-343_1849:344-637_2660:638-754_834:755-845]_[-1,_1,_2520,_220,_1849,_2660,_834,_-2]	1	p1	(T)9	9	731	739
TRINITY_DN10137_c0_g1_i4_len=819_path=[2867:0-112_219:113-113_220:114-311_418:312-643_750:644-727_834:728-818]_[-1,_2867,_219,_220,_418,_750,_834,_-2]	1	p5	(TTTTA)3	15	306	320
TRINITY_DN10137_c0_g1_i5_len=851_path=[1:0-122_2520:123-145_220:146-343_418:344-675_750:676-759_834:760-850]_[-1,_1,_2520,_220,_418,_750,_834,_-2]	1	p5	(TTTTA)3	15	338	352
TRINITY_DN10137_c0_g1_i6_len=947_path=[1:0-122_101:123-240_219:241-241_220:242-439_418:440-771_750:772-855_834:856-946]_[-1,_1,_101,_219,_220,_418,_750,_834,_-2]	1	p5	(TTTTA)3	15	434	448
TRINITY_DN10147_c0_g2_i1_len=1045_path=[1023:0-196_1197:197-213_1214:214-392_1393:393-675_1676:676-1044]_[-1,_1023,_1197,_1214,_1393,_1676,_-2]	1	p1	(A)14	14	245	258
TRINITY_DN10149_c0_g3_i1_len=753_path=[2344:0-145_339:146-187_1873:188-361_402:362-386_1473:387-542_449:543-603_510:604-752]_[-1,_2344,_339,_1873,_402,_1473,_449,_510,_-2]	1	c*	(A)9(AAAT)3*	18	27	44
TRINITY_DN10149_c0_g3_i1_len=753_path=[2344:0-145_339:146-187_1873:188-361_402:362-386_1473:387-542_449:543-603_510:604-752]_[-1,_2344,_339,_1873,_402,_1473,_449,_510,_-2]	2	p5	(AATTA)3	15	415	429
TRINITY_DN10149_c0_g3_i2_len=815_path=[1:0-360_339:361-402_381:403-423_402:424-448_1473:449-604_449:605-665_510:666-814]_[-1,_1,_339,_381,_402,_1473,_449,_510,_-2]	1	p5	(AATTA)3	15	477	491
TRINITY_DN10150_c0_g2_i1_len=798_path=[776:0-36_790:37-55_809:56-164_918:165-533_1287:534-586_1340:587-797]_[-1,_776,_790,_809,_918,_1287,_1340,_-2]	1	c	(A)8tggaatgaggggaatttaggg(T)8	37	697	733
TRINITY_DN10150_c0_g2_i2_len=1134_path=[2135:0-116_2229:117-157_2270:158-158_2271:159-500_918:501-869_1287:870-922_1340:923-1133]_[-1,_2135,_2229,_2270,_2271,_918,_1287,_1340,_-2]	1	c	(A)8tggaatgaggggaatttaggg(T)8	37	1033	1069
TRINITY_DN10152_c0_g1_i1_len=783_path=[962:0-326_1266:327-327_1945:328-349_1490:350-460_2061:461-484_1625:485-782]_[-1,_962,_1266,_1945,_1490,_2061,_1625,_-2]	1	p1	(A)8	8	65	72
TRINITY_DN10152_c0_g1_i2_len=984_path=[962:0-326_1266:327-327_1267:328-412_1352:413-550_1490:551-661_2061:662-685_1625:686-983]_[-1,_962,_1266,_1267,_1352,_1490,_2061,_1625,_-2]	1	p1	(A)8	8	65	72
TRINITY_DN10152_c0_g1_i3_len=921_path=[962:0-326_1967:327-349_1352:350-487_1490:488-598_2061:599-622_1625:623-920]_[-1,_962,_1967,_1352,_1490,_2061,_1625,_-2]	1	p1	(A)8	8	65	72
TRINITY_DN10153_c0_g1_i1_len=523_path=[1:0-176_1121:177-200_179:201-212_191:213-236_215:237-522]_[-1,_1,_1121,_179,_191,_215,_-2]	1	p4	(ATTT)3	12	456	467
TRINITY_DN10153_c0_g2_i1_len=345_path=[179:0-34_1097:35-58_215:59-344]_[-1,_179,_1097,_215,_-2]	1	p4	(ATTT)3	12	278	289
TRINITY_DN10153_c0_g3_i1_len=523_path=[1:0-176_1121:177-200_179:201-212_1049:213-236_215:237-522]_[-1,_1,_1121,_179,_1049,_215,_-2]	1	p4	(ATTT)3	12	456	467
TRINITY_DN10122_c0_g1_i1_len=980_path=[958:0-181_1117:182-196_1132:197-756_2121:757-780_1716:781-817_1753:818-979]_[-1,_958,_1117,_1132,_2121,_1716,_1753,_-2]	1	p1	(T)8	8	175	182
TRINITY_DN10138_c0_g2_i1_len=1844_path=[2038:0-63_2079:64-64_2080:65-107_2123:108-185_4167:186-209_2225:210-1219_3235:1220-1239_3255:1240-1676_3692:1677-1843]_[-1,_2038,_2079,_2080,_2123,_4167,_2225,_3235,_3255,_3692,_-2]	1	p3	(ATT)4	12	1809	1820
TRINITY_DN10163_c0_g1_i1_len=1421_path=[1:0-419_2797:420-433_2811:434-434_2812:435-443_422:444-453_432:454-468_447:469-477_456:478-492_471:493-550_3079:551-574_553:575-1420]_[-1,_1,_2797,_2811,_2812,_422,_432,_447,_456,_471,_3079,_553,_-2]	1	p3	(GAA)4	12	208	219
TRINITY_DN10163_c0_g2_i1_len=1421_path=[1:0-419_2797:420-433_2811:434-434_2812:435-443_422:444-453_432:454-468_2917:469-492_471:493-550_3079:551-574_553:575-1420]_[-1,_1,_2797,_2811,_2812,_422,_432,_2917,_471,_3079,_553,_-2]	1	p3	(GAA)4	12	208	219
TRINITY_DN10163_c0_g3_i1_len=1421_path=[1:0-419_398:420-443_422:444-453_2869:454-477_456:478-492_471:493-550_3079:551-574_553:575-1420]_[-1,_1,_398,_422,_2869,_456,_471,_3079,_553,_-2]	1	p3	(GAA)4	12	208	219
TRINITY_DN10164_c0_g1_i1_len=2606_path=[1:0-591_5161:592-638_614:639-1478_5381:1479-1502_1478:1503-2380_5382:2381-2404_2380:2405-2432_2408:2433-2605]_[-1,_1,_5161,_614,_5381,_1478,_5382,_2380,_2408,_-2]	1	c*	(TA)5(ATAG)3*	19	2266	2284
TRINITY_DN10168_c0_g1_i1_len=2184_path=[2210:0-500_4467:501-520_2756:521-1163_4487:1164-1187_3423:1188-2183]_[-1,_2210,_4467,_2756,_4487,_3423,_-2]	1	p2	(GA)5	10	2010	2019
TRINITY_DN10168_c0_g1_i2_len=2232_path=[2210:0-500_2688:501-568_2756:569-1211_4487:1212-1235_3423:1236-2231]_[-1,_2210,_2688,_2756,_4487,_3423,_-2]	1	p2	(GA)5	10	2058	2067
TRINITY_DN10180_c0_g1_i1_len=622_path=[600:0-474_1052:475-621]_[-1,_600,_1052,_-2]	1	c*	(A)10(AAAAAG)3*	23	60	82
TRINITY_DN10180_c0_g1_i1_len=622_path=[600:0-474_1052:475-621]_[-1,_600,_1052,_-2]	2	p3	(CGC)4	12	262	273
TRINITY_DN10180_c1_g1_i1_len=441_path=[2483:0-24_1971:25-25_2509:26-49_1996:50-440]_[-1,_2483,_1971,_2509,_1996,_-2]	1	p6	(GATTGT)3	18	5	22
TRINITY_DN10180_c1_g2_i1_len=1216_path=[1194:0-621_2510:622-645_1817:646-799_1971:800-800_2509:801-824_1996:825-1215]_[-1,_1194,_2510,_1817,_1971,_2509,_1996,_-2]	1	p1	(T)10	10	74	83
TRINITY_DN10180_c1_g2_i1_len=1216_path=[1194:0-621_2510:622-645_1817:646-799_1971:800-800_2509:801-824_1996:825-1215]_[-1,_1194,_2510,_1817,_1971,_2509,_1996,_-2]	2	p6	(GATTGT)3	18	780	797
TRINITY_DN10182_c0_g1_i1_len=1692_path=[1:0-303_3496:304-327_306:328-1084_1063:1085-1225_3497:1226-1249_1228:1250-1691]_[-1,_1,_3496,_306,_1063,_3497,_1228,_-2]	1	p1	(A)8	8	1601	1608
TRINITY_DN10184_c0_g1_i1_len=813_path=[791:0-313_1082:314-345_1114:346-606_1375:607-623_1392:624-812]_[-1,_791,_1082,_1114,_1375,_1392,_-2]	1	p2	(AT)5	10	600	609
TRINITY_DN10184_c0_g1_i1_len=813_path=[791:0-313_1082:314-345_1114:346-606_1375:607-623_1392:624-812]_[-1,_791,_1082,_1114,_1375,_1392,_-2]	2	p1	(A)8	8	806	813
TRINITY_DN10108_c0_g1_i1_len=1486_path=[1464:0-110_3097:111-134_1576:135-165_3095:166-189_1631:190-630_3098:631-654_2096:655-1101_3096:1102-1125_2567:1126-1485]_[-1,_1464,_3097,_1576,_3095,_1631,_3098,_2096,_3096,_2567,_-2]	1	c	(GA)7gg(GA)7	30	1384	1413
TRINITY_DN10109_c0_g1_i1_len=924_path=[902:0-410_2120:411-434_1314:435-549_1429:550-738_2119:739-762_1642:763-923]_[-1,_902,_2120,_1314,_1429,_2119,_1642,_-2]	1	p3	(CCG)4	12	351	362
TRINITY_DN10111_c1_g1_i1_len=903_path=[1:0-902]_[-1,_1,_-2]	1	p6	(CCACGC)4	24	147	170
TRINITY_DN10111_c1_g1_i1_len=903_path=[1:0-902]_[-1,_1,_-2]	2	c	(AGG)4a(GTTAGG)3	31	443	473
TRINITY_DN10111_c1_g1_i1_len=903_path=[1:0-902]_[-1,_1,_-2]	3	p5	(ATATC)3	15	845	859
TRINITY_DN10113_c0_g1_i1_len=745_path=[2898:0-55_2086:56-744]_[-1,_2898,_2086,_-2]	1	p1	(T)9	9	671	679
TRINITY_DN10113_c0_g2_i1_len=1410_path=[1388:0-273_2954:274-297_1663:298-298_1664:299-324_1690:325-720_2086:721-1409]_[-1,_1388,_2954,_1663,_1664,_1690,_2086,_-2]	1	p1	(T)9	9	1336	1344
TRINITY_DN10124_c0_g1_i1_len=684_path=[662:0-616_1256:617-683]_[-1,_662,_1256,_-2]	1	p3	(AGA)4	12	602	613
TRINITY_DN10127_c0_g1_i1_len=641_path=[1:0-124_103:125-147_126:148-370_1327:371-394_373:395-640]_[-1,_1,_103,_126,_1327,_373,_-2]	1	p5	(GAAGT)4	20	76	95
TRINITY_DN10130_c0_g1_i1_len=1180_path=[1158:0-166_2563:167-190_1326:191-682_2564:683-706_1842:707-1179]_[-1,_1158,_2563,_1326,_2564,_1842,_-2]	1	p4	(GCAT)3	12	397	408
TRINITY_DN10130_c0_g1_i1_len=1180_path=[1158:0-166_2563:167-190_1326:191-682_2564:683-706_1842:707-1179]_[-1,_1158,_2563,_1326,_2564,_1842,_-2]	2	p6	(AGAGGG)3	18	981	998
TRINITY_DN10140_c0_g1_i1_len=1936_path=[1914:0-1241_3900:1242-1265_3157:1266-1742_3899:1743-1766_3658:1767-1935]_[-1,_1914,_3900,_3157,_3899,_3658,_-2]	1	p1	(A)8	8	932	939
TRINITY_DN10140_c0_g1_i1_len=1936_path=[1914:0-1241_3900:1242-1265_3157:1266-1742_3899:1743-1766_3658:1767-1935]_[-1,_1914,_3900,_3157,_3899,_3658,_-2]	2	p1	(T)8	8	1656	1663
TRINITY_DN10143_c0_g1_i1_len=321_path=[299:0-207_645:208-231_508:232-256_533:257-320]_[-1,_299,_645,_508,_533,_-2]	1	c	(A)12caaaaaac(A)8	28	237	264
TRINITY_DN10143_c1_g1_i1_len=1759_path=[1737:0-432_3593:433-456_2171:457-634_3594:635-658_2373:659-1716_3431:1717-1717_3432:1718-1758]_[-1,_1737,_3593,_2171,_3594,_2373,_3431,_3432,_-2]	1	c	(CT)9tcctctttttcttctcttcttgattgctccaatgctctttatttaagctcccacactttgcactactaaaacag(A)8	100	9	108
TRINITY_DN10143_c1_g1_i1_len=1759_path=[1737:0-432_3593:433-456_2171:457-634_3594:635-658_2373:659-1716_3431:1717-1717_3432:1718-1758]_[-1,_1737,_3593,_2171,_3594,_2373,_3431,_3432,_-2]	2	p4	(TGTT)5	20	245	264
TRINITY_DN10143_c1_g1_i1_len=1759_path=[1737:0-432_3593:433-456_2171:457-634_3594:635-658_2373:659-1716_3431:1717-1717_3432:1718-1758]_[-1,_1737,_3593,_2171,_3594,_2373,_3431,_3432,_-2]	3	p1	(T)24	24	1695	1718
TRINITY_DN10144_c0_g1_i1_len=1103_path=[1081:0-239_2328:240-263_1322:264-668_2329:669-692_1751:693-752_2327:753-776_1835:777-1102]_[-1,_1081,_2328,_1322,_2329,_1751,_2327,_1835,_-2]	1	p4	(AATT)3	12	1035	1046
TRINITY_DN10145_c0_g1_i1_len=752_path=[1:0-171_150:172-201_180:202-457_1553:458-481_460:482-662_1554:663-686_665:687-716_695:717-723_695:724-730_695:731-737_695:738-744_695:745-751]_[-1,_1,_150,_180,_1553,_460,_1554,_665,_695,_695,_695,_695,_695,_-2]	1	p3	(AAG)5	15	177	191
TRINITY_DN10145_c0_g1_i1_len=752_path=[1:0-171_150:172-201_180:202-457_1553:458-481_460:482-662_1554:663-686_665:687-716_695:717-723_695:724-730_695:731-737_695:738-744_695:745-751]_[-1,_1,_150,_180,_1553,_460,_1554,_665,_695,_695,_695,_695,_695,_-2]	2	c	(TGA)4tggagaatcaagattattaacatcatc(ATGGTT)4	63	537	599
TRINITY_DN10155_c0_g1_i1_len=984_path=[1:0-252_231:253-748_727:749-782_761:783-812_791:813-983]_[-1,_1,_231,_727,_761,_791,_-2]	1	p2	(AC)7	14	916	929
TRINITY_DN10160_c0_g1_i1_len=1831_path=[1809:0-288_3737:289-312_2099:313-409_3738:410-433_2220:434-1224_3739:1225-1248_3035:1249-1830]_[-1,_1809,_3737,_2099,_3738,_2220,_3739,_3035,_-2]	1	p3	(TGA)4	12	1412	1423
TRINITY_DN10160_c0_g1_i1_len=1831_path=[1809:0-288_3737:289-312_2099:313-409_3738:410-433_2220:434-1224_3739:1225-1248_3035:1249-1830]_[-1,_1809,_3737,_2099,_3738,_2220,_3739,_3035,_-2]	2	p4	(AAGG)4	16	1806	1821
TRINITY_DN10174_c0_g1_i1_len=926_path=[1:0-201_2023:202-225_204:226-378_2024:379-402_381:403-925]_[-1,_1,_2023,_204,_2024,_381,_-2]	1	p6	(CAATTG)3	18	278	295
TRINITY_DN10175_c0_g1_i2_len=2094_path=[927:0-231_1853:232-258_1880:259-259_1881:260-1394_1154:1395-1396_1156:1397-1824_4317:1825-1848_1608:1849-2093]_[-1,_927,_1853,_1880,_1881,_1154,_1156,_4317,_1608,_-2]	1	p1	(A)10	10	943	952
TRINITY_DN10176_c0_g1_i2_len=1696_path=[1:0-195_3485:196-219_198:220-468_3486:469-492_471:493-803_2767:804-1425_803:1426-1695]_[-1,_1,_3485,_198,_3486,_471,_2767,_803,_-2]	1	p1	(T)12	12	977	988
TRINITY_DN10177_c0_g1_i1_len=497_path=[1151:0-74_107:75-86_119:87-103_136:104-130_867:131-362_184:363-496]_[-1,_1151,_107,_119,_136,_867,_184,_-2]	1	p1	(A)8	8	287	294
TRINITY_DN10177_c0_g1_i2_len=551_path=[1:0-128_107:129-140_119:141-157_136:158-184_867:185-416_184:417-550]_[-1,_1,_107,_119,_136,_867,_184,_-2]	1	p1	(A)8	8	341	348
TRINITY_DN10178_c0_g1_i1_len=2618_path=[2596:0-959_3533:960-2518_5444:2519-2542_5116:2543-2617]_[-1,_2596,_3533,_5444,_5116,_-2]	1	p1	(T)11	11	231	241
TRINITY_DN10178_c0_g1_i1_len=2618_path=[2596:0-959_3533:960-2518_5444:2519-2542_5116:2543-2617]_[-1,_2596,_3533,_5444,_5116,_-2]	2	p3	(TTC)4	12	737	748
TRINITY_DN10178_c0_g1_i1_len=2618_path=[2596:0-959_3533:960-2518_5444:2519-2542_5116:2543-2617]_[-1,_2596,_3533,_5444,_5116,_-2]	3	p5	(CTTCT)4	20	1706	1725
TRINITY_DN10178_c0_g1_i1_len=2618_path=[2596:0-959_3533:960-2518_5444:2519-2542_5116:2543-2617]_[-1,_2596,_3533,_5444,_5116,_-2]	4	p2	(AT)5	10	2505	2514
TRINITY_DN10178_c0_g1_i2_len=1886_path=[5239:0-227_3533:228-1786_5444:1787-1810_5116:1811-1885]_[-1,_5239,_3533,_5444,_5116,_-2]	1	p5	(CTTCT)4	20	974	993
TRINITY_DN10178_c0_g1_i2_len=1886_path=[5239:0-227_3533:228-1786_5444:1787-1810_5116:1811-1885]_[-1,_5239,_3533,_5444,_5116,_-2]	2	p2	(AT)5	10	1773	1782
TRINITY_DN10187_c0_g1_i1_len=962_path=[940:0-414_1332:415-782_1951:783-806_1724:807-961]_[-1,_940,_1332,_1951,_1724,_-2]	1	p4	(TGAG)3	12	105	116
TRINITY_DN10187_c0_g1_i1_len=962_path=[940:0-414_1332:415-782_1951:783-806_1724:807-961]_[-1,_940,_1332,_1951,_1724,_-2]	2	p3	(CTT)4	12	394	405
TRINITY_DN10189_c0_g1_i1_len=1755_path=[1733:0-178_3610:179-202_1913:203-963_2674:964-1414_3609:1415-1438_3149:1439-1754]_[-1,_1733,_3610,_1913,_2674,_3609,_3149,_-2]	1	p1	(T)9	9	1	9
TRINITY_DN10189_c0_g1_i1_len=1755_path=[1733:0-178_3610:179-202_1913:203-963_2674:964-1414_3609:1415-1438_3149:1439-1754]_[-1,_1733,_3610,_1913,_2674,_3609,_3149,_-2]	2	p6	(CTTCCT)3	18	117	134
TRINITY_DN10190_c0_g1_i1_len=512_path=[1:0-195_174:196-511]_[-1,_1,_174,_-2]	1	c	(ATC)4caccgcatctctc(TGAT)3	37	52	88
TRINITY_DN10191_c0_g1_i1_len=617_path=[507:0-223_1359:224-247_732:248-250_1114:251-353_754:354-465_866:466-610_2:611-612_2:613-614_2:615-616]_[-1,_507,_1359,_732,_1114,_754,_866,_2,_2,_2,_-2]	1	p2	(AT)14	28	589	616
TRINITY_DN10191_c0_g1_i3_len=533_path=[507:0-223_1359:224-247_732:248-250_735:251-269_754:270-381_866:382-526_2:527-528_2:529-530_2:531-532]_[-1,_507,_1359,_732,_735,_754,_866,_2,_2,_2,_-2]	1	p2	(AT)14	28	505	532
TRINITY_DN10193_c0_g1_i1_len=1310_path=[2727:0-110_3642:111-134_2839:135-237_3438:238-272_2979:273-323_3030:324-324_3643:325-348_3055:349-609_1351:610-610_1352:611-1309]_[-1,_2727,_3642,_2839,_3438,_2979,_3030,_3643,_3055,_1351,_1352,_-2]	1	c	(TA)9tctatggagagtgagagt(GA)5	46	111	156
TRINITY_DN10193_c0_g1_i1_len=1310_path=[2727:0-110_3642:111-134_2839:135-237_3438:238-272_2979:273-323_3030:324-324_3643:325-348_3055:349-609_1351:610-610_1352:611-1309]_[-1,_2727,_3642,_2839,_3438,_2979,_3030,_3643,_3055,_1351,_1352,_-2]	2	p3	(TCG)4	12	734	745
TRINITY_DN10193_c0_g1_i2_len=698_path=[2727:0-110_3642:111-134_2839:135-237_3438:238-272_2979:273-323_3030:324-324_3643:325-348_3055:349-609_1351:610-610_3316:611-697]_[-1,_2727,_3642,_2839,_3438,_2979,_3030,_3643,_3055,_1351,_3316,_-2]	1	c	(TA)9tctatggagagtgagagt(GA)5	46	111	156
TRINITY_DN10193_c0_g2_i1_len=1048_path=[1026:0-212_3641:213-236_1240:237-347_1351:348-348_1352:349-1047]_[-1,_1026,_3641,_1240,_1351,_1352,_-2]	1	p3	(TCG)4	12	472	483
TRINITY_DN10194_c0_g2_i1_len=1164_path=[1143:0-396_1517:397-402_1523:403-436_3087:437-460_1581:461-962_2411:963-1001_2123:1002-1163]_[-1,_1143,_1517,_1523,_3087,_1581,_2411,_2123,_-2]	1	p1	(T)8	8	1064	1071
TRINITY_DN10197_c0_g1_i1_len=718_path=[1152:0-463_2303:464-717]_[-1,_1152,_2303,_-2]	1	p1	(T)8	8	1	8
TRINITY_DN10197_c0_g1_i1_len=718_path=[1152:0-463_2303:464-717]_[-1,_1152,_2303,_-2]	2	p1	(A)8	8	684	691
TRINITY_DN10197_c0_g2_i1_len=1174_path=[1152:0-463_1593:464-1173]_[-1,_1152,_1593,_-2]	1	p1	(T)8	8	1	8
TRINITY_DN10198_c0_g1_i1_len=1096_path=[1:0-763_2331:764-787_766:788-811_2332:812-835_814:836-1095]_[-1,_1,_2331,_766,_2332,_814,_-2]	1	p2	(CA)5	10	992	1001
TRINITY_DN10199_c0_g1_i1_len=313_path=[291:0-110_379:111-189_720:190-213_482:214-256_525:257-312]_[-1,_291,_379,_720,_482,_525,_-2]	1	p1	(G)9	9	1	9
TRINITY_DN10202_c0_g1_i1_len=1302_path=[1:0-149_128:150-162_141:163-756_735:757-777_756:778-965_944:966-1301]_[-1,_1,_128,_141,_735,_756,_944,_-2]	1	p1	(T)10	10	141	150
TRINITY_DN10202_c0_g1_i2_len=1596_path=[1:0-149_128:150-162_141:163-756_2559:757-1071_756:1072-1259_944:1260-1595]_[-1,_1,_128,_141,_2559,_756,_944,_-2]	1	p1	(T)10	10	141	150
TRINITY_DN10202_c0_g1_i2_len=1596_path=[1:0-149_128:150-162_141:163-756_2559:757-1071_756:1072-1259_944:1260-1595]_[-1,_1,_128,_141,_2559,_756,_944,_-2]	2	c	(AAAT)3gagaaaagtgtctgttgaa(T)8	39	858	896
TRINITY_DN10202_c0_g1_i3_len=1060_path=[1:0-149_128:150-162_141:163-756_735:757-777_756:778-965_3189:966-1059]_[-1,_1,_128,_141,_735,_756,_3189,_-2]	1	p1	(T)10	10	141	150
TRINITY_DN10216_c0_g1_i1_len=1224_path=[2619:0-55_1203:56-307_2709:308-331_1479:332-757_2710:758-781_1929:782-1223]_[-1,_2619,_1203,_2709,_1479,_2710,_1929,_-2]	1	p1	(T)8	8	865	872
TRINITY_DN10216_c0_g1_i1_len=1224_path=[2619:0-55_1203:56-307_2709:308-331_1479:332-757_2710:758-781_1929:782-1223]_[-1,_2619,_1203,_2709,_1479,_2710,_1929,_-2]	2	p2	(GA)5	10	1200	1209
TRINITY_DN10217_c0_g1_i1_len=1275_path=[1253:0-780_2625:781-804_2035:805-1045_2276:1046-1067_2529:1068-1069_2531:1070-1091_2322:1092-1274]_[-1,_1253,_2625,_2035,_2276,_2529,_2531,_2322,_-2]	1	p2	(GA)5	10	125	134
TRINITY_DN10217_c0_g1_i1_len=1275_path=[1253:0-780_2625:781-804_2035:805-1045_2276:1046-1067_2529:1068-1069_2531:1070-1091_2322:1092-1274]_[-1,_1253,_2625,_2035,_2276,_2529,_2531,_2322,_-2]	2	p6	(CCAAGC)4	24	1199	1222
TRINITY_DN10218_c0_g1_i1_len=624_path=[602:0-175_755:176-199_779:200-392_972:393-437_1017:438-623]_[-1,_602,_755,_779,_972,_1017,_-2]	1	p4	(GGAA)3	12	89	100
TRINITY_DN10219_c0_g1_i1_len=587_path=[565:0-91_634:92-169_712:170-345_888:346-404_947:405-405_1305:406-429_972:430-586]_[-1,_565,_634,_712,_888,_947,_1305,_972,_-2]	1	p2	(AG)5	10	51	60
TRINITY_DN10219_c0_g1_i2_len=548_path=[565:0-91_634:92-169_712:170-345_1261:346-365_947:366-366_1305:367-390_972:391-547]_[-1,_565,_634,_712,_1261,_947,_1305,_972,_-2]	1	p2	(AG)5	10	51	60
TRINITY_DN10219_c0_g1_i3_len=575_path=[565:0-91_1129:92-157_712:158-333_888:334-392_947:393-393_1305:394-417_972:418-574]_[-1,_565,_1129,_712,_888,_947,_1305,_972,_-2]	1	p2	(AG)5	10	51	60
TRINITY_DN10232_c0_g1_i1_len=1799_path=[1:0-274_253:275-315_294:316-614_3728:615-638_617:639-897_876:898-921_900:922-1075_3727:1076-1099_1078:1100-1798]_[-1,_1,_253,_294,_3728,_617,_876,_900,_3727,_1078,_-2]	1	c	(AG)7tagtacattggaagactcagtgagttcactgtttctctgactttgatgcatgaaggtggaagacggtgaaaact(A)9tt(A)8	107	40	146
TRINITY_DN10232_c0_g1_i2_len=1780_path=[1:0-274_3671:275-296_294:297-595_3728:596-619_617:620-878_876:879-902_900:903-1056_3727:1057-1080_1078:1081-1779]_[-1,_1,_3671,_294,_3728,_617,_876,_900,_3727,_1078,_-2]	1	c	(AG)7tagtacattggaagactcagtgagttcactgtttctctgactttgatgcatgaaggtggaagacggtgaaaact(A)9tt(A)8	107	40	146
TRINITY_DN10232_c0_g1_i3_len=963_path=[1:0-274_253:275-315_294:316-614_3728:615-638_617:639-897_876:898-921_3710:922-938_876:939-962]_[-1,_1,_253,_294,_3728,_617,_876,_3710,_876,_-2]	1	c	(AG)7tagtacattggaagactcagtgagttcactgtttctctgactttgatgcatgaaggtggaagacggtgaaaact(A)9tt(A)8	107	40	146
TRINITY_DN10248_c0_g1_i1_len=1953_path=[1:0-359_4585:360-383_362:384-1105_1084:1106-1557_1536:1558-1560_1539:1561-1570_1536:1571-1573_3476:1574-1952]_[-1,_1,_4585,_362,_1084,_1536,_1539,_1536,_3476,_-2]	1	p1	(A)11	11	116	126
TRINITY_DN10248_c0_g1_i1_len=1953_path=[1:0-359_4585:360-383_362:384-1105_1084:1106-1557_1536:1558-1560_1539:1561-1570_1536:1571-1573_3476:1574-1952]_[-1,_1,_4585,_362,_1084,_1536,_1539,_1536,_3476,_-2]	2	p1	(A)21	21	1903	1923
TRINITY_DN10248_c0_g1_i2_len=1223_path=[3855:0-375_1084:376-827_1536:828-830_1539:831-840_1536:841-843_3476:844-1222]_[-1,_3855,_1084,_1536,_1539,_1536,_3476,_-2]	1	p1	(A)21	21	1173	1193
TRINITY_DN10251_c0_g1_i1_len=335_path=[313:0-231_789:232-255_546:256-277_568:278-334]_[-1,_313,_789,_546,_568,_-2]	1	p3	(CCG)6	18	282	299
TRINITY_DN10252_c0_g1_i1_len=1425_path=[1403:0-288_1669:289-1105_2486:1106-1123_2504:1124-1170_3389:1171-1194_2575:1195-1424]_[-1,_1403,_1669,_2486,_2504,_3389,_2575,_-2]	1	p3	(GTG)4	12	1164	1175
TRINITY_DN10253_c0_g1_i1_len=1113_path=[1:0-784_763:785-785_764:786-809_788:810-880_859:881-980_2125:981-1004_983:1005-1012_859:1013-1112]_[-1,_1,_763,_764,_788,_859,_2125,_983,_859,_-2]	1	p3	(GAG)5	15	455	469
TRINITY_DN10253_c0_g1_i1_len=1113_path=[1:0-784_763:785-785_764:786-809_788:810-880_859:881-980_2125:981-1004_983:1005-1012_859:1013-1112]_[-1,_1,_763,_764,_788,_859,_2125,_983,_859,_-2]	2	p3	(TGA)4	12	802	813
TRINITY_DN10222_c0_g1_i1_len=845_path=[792:0-242_1012:243-264_1034:265-575_1670:576-662_1364:663-728_1912:729-844]_[-1,_792,_1012,_1034,_1670,_1364,_1912,_-2]	1	p5	(CTCAA)3	15	35	49
TRINITY_DN10222_c0_g1_i2_len=814_path=[792:0-242_1012:243-264_1034:265-575_1345:576-594_1364:595-660_1430:661-813]_[-1,_792,_1012,_1034,_1345,_1364,_1430,_-2]	1	p5	(CTCAA)3	15	35	49
TRINITY_DN10222_c0_g1_i3_len=882_path=[792:0-242_1012:243-264_1034:265-575_1670:576-662_1364:663-728_1430:729-881]_[-1,_792,_1012,_1034,_1670,_1364,_1430,_-2]	1	p5	(CTCAA)3	15	35	49
TRINITY_DN10254_c0_g1_i1_len=908_path=[1427:0-408_928:409-411_931:412-907]_[-1,_1427,_928,_931,_-2]	1	p4	(TGGC)3	12	686	697
TRINITY_DN10270_c0_g1_i1_len=788_path=[766:0-244_1675:245-268_1012:269-472_1216:473-477_1221:478-501_1245:502-787]_[-1,_766,_1675,_1012,_1216,_1221,_1245,_-2]	1	p1	(T)15	15	596	610
TRINITY_DN10263_c0_g1_i1_len=1939_path=[1:0-326_305:327-340_319:341-1221_1200:1222-1238_1217:1239-1938]_[-1,_1,_305,_319,_1200,_1217,_-2]	1	p1	(A)11	11	318	328
TRINITY_DN10267_c0_g1_i1_len=1073_path=[1:0-1072]_[-1,_1,_-2]	1	p3	(GGT)5	15	175	189
TRINITY_DN10267_c0_g1_i1_len=1073_path=[1:0-1072]_[-1,_1,_-2]	2	p1	(T)12	12	879	890
TRINITY_DN10267_c1_g1_i1_len=312_path=[290:0-311]_[-1,_290,_-2]	1	p5	(TTTTC)3	15	230	244
TRINITY_DN10268_c0_g1_i1_len=1226_path=[1128:0-347_2561:348-371_1477:372-621_2331:622-717_1747:718-942_1972:943-1105_2135:1106-1225]_[-1,_1128,_2561,_1477,_2331,_1747,_1972,_2135,_-2]	1	p4	(TTTA)3	12	988	999
TRINITY_DN10268_c0_g1_i3_len=1150_path=[1128:0-347_2561:348-371_1477:372-621_1727:622-641_1747:642-866_1972:867-1029_2135:1030-1149]_[-1,_1128,_2561,_1477,_1727,_1747,_1972,_2135,_-2]	1	p4	(TTTA)3	12	912	923
TRINITY_DN10281_c0_g1_i1_len=301_path=[279:0-194_451:195-195_452:196-212_469:213-300]_[-1,_279,_451,_452,_469,_-2]	1	p1	(T)9	9	275	283
TRINITY_DN10281_c0_g2_i1_len=309_path=[279:0-194_451:195-195_616:196-220_469:221-308]_[-1,_279,_451,_616,_469,_-2]	1	p1	(T)9	9	283	291
TRINITY_DN10284_c0_g1_i1_len=1635_path=[1613:0-58_1649:59-73_1664:74-900_3519:901-924_2515:925-1547_3520:1548-1571_3162:1572-1634]_[-1,_1613,_1649,_1664,_3519,_2515,_3520,_3162,_-2]	1	p1	(G)8	8	52	59
TRINITY_DN10285_c0_g1_i1_len=620_path=[479:0-85_2163:86-184_562:185-235_1993:236-370_635:371-371_636:372-406_671:407-619]_[-1,_479,_2163,_562,_1993,_635,_636,_671,_-2]	1	p1	(A)8	8	610	617
TRINITY_DN10285_c0_g1_i2_len=1019_path=[1:0-476_2409:477-500_479:501-563_542:564-583_562:584-634_1993:635-769_635:770-770_636:771-805_671:806-1018]_[-1,_1,_2409,_479,_542,_562,_1993,_635,_636,_671,_-2]	1	p1	(A)8	8	1009	1016
TRINITY_DN10285_c0_g1_i3_len=906_path=[1:0-476_2409:477-500_479:501-563_542:564-583_562:584-634_613:635-656_635:657-657_636:658-692_671:693-905]_[-1,_1,_2409,_479,_542,_562,_613,_635,_636,_671,_-2]	1	p1	(A)8	8	896	903
TRINITY_DN10207_c0_g2_i1_len=845_path=[823:0-290_1091:291-338_1139:339-544_1851:545-568_1369:569-569_1370:570-660_1461:661-844]_[-1,_823,_1091,_1139,_1851,_1369,_1370,_1461,_-2]	1	p1	(T)8	8	1	8
TRINITY_DN10210_c0_g1_i1_len=834_path=[2557:0-246_668:247-276_3131:277-300_722:301-833]_[-1,_2557,_668,_3131,_722,_-2]	1	p3	(GAA)5	15	783	797
TRINITY_DN10210_c0_g2_i1_len=1277_path=[1:0-689_668:690-719_3131:720-743_722:744-1276]_[-1,_1,_668,_3131,_722,_-2]	1	p3	(GAA)5	15	1226	1240
TRINITY_DN10213_c0_g1_i2_len=1637_path=[1166:0-138_3335:139-162_1306:163-725_2331:726-1114_3123:1115-1196_1891:1197-1636]_[-1,_1166,_3335,_1306,_2331,_3123,_1891,_-2]	1	p2	(AT)5	10	1161	1170
TRINITY_DN10223_c0_g1_i1_len=1645_path=[1623:0-956_2557:957-971_2572:972-1024_2625:1025-1149_2750:1150-1509_3110:1510-1510_3111:1511-1540_3141:1541-1644]_[-1,_1623,_2557,_2572,_2625,_2750,_3110,_3111,_3141,_-2]	1	p1	(A)15	15	188	202
TRINITY_DN10223_c0_g1_i3_len=1660_path=[1623:0-956_2557:957-971_2572:972-1024_2625:1025-1149_3756:1150-1320_3927:1321-1524_3110:1525-1525_4131:1526-1555_3141:1556-1659]_[-1,_1623,_2557,_2572,_2625,_3756,_3927,_3110,_4131,_3141,_-2]	1	p1	(A)15	15	188	202
TRINITY_DN10226_c0_g1_i1_len=991_path=[970:0-658_1606:659-672_1620:673-710_1966:711-737_1686:738-990]_[-1,_970,_1606,_1620,_1966,_1686,_-2]	1	p1	(T)9	9	651	659
TRINITY_DN10226_c0_g2_i1_len=712_path=[970:0-658_1993:659-673_1620:674-711]_[-1,_970,_1993,_1620,_-2]	1	p1	(T)10	10	651	660
TRINITY_DN10226_c0_g3_i1_len=992_path=[970:0-658_1606:659-672_1620:673-710_1658:711-738_1686:739-991]_[-1,_970,_1606,_1620,_1658,_1686,_-2]	1	p1	(T)9	9	651	659
TRINITY_DN10229_c0_g1_i1_len=1315_path=[1:0-108_2657:109-132_111:133-1020_2658:1021-1044_1023:1045-1314]_[-1,_1,_2657,_111,_2658,_1023,_-2]	1	p2	(TC)5	10	164	173
TRINITY_DN10229_c0_g1_i1_len=1315_path=[1:0-108_2657:109-132_111:133-1020_2658:1021-1044_1023:1045-1314]_[-1,_1,_2657,_111,_2658,_1023,_-2]	2	p1	(T)8	8	799	806
TRINITY_DN10230_c0_g1_i1_len=1087_path=[1:0-276_2291:277-300_279:301-534_2292:535-558_537:559-604_583:605-1086]_[-1,_1,_2291,_279,_2292,_537,_583,_-2]	1	p2	(CT)6	12	538	549
TRINITY_DN10241_c0_g1_i1_len=2143_path=[1:0-755_734:756-821_4589:822-845_824:846-1566_1545:1567-1591_4587:1592-1615_1594:1616-1676_4588:1677-1700_1679:1701-2142]_[-1,_1,_734,_4589,_824,_1545,_4587,_1594,_4588,_1679,_-2]	1	p6	(TGGCAG)3	18	1336	1353
TRINITY_DN10242_c0_g1_i1_len=1063_path=[1:0-494_473:495-616_1817:617-767_614:768-947_794:948-1062]_[-1,_1,_473,_1817,_614,_794,_-2]	1	p1	(A)9	9	643	651
TRINITY_DN10243_c0_g1_i1_len=837_path=[815:0-306_1826:307-330_1123:331-596_1389:597-634_1427:635-682_1825:683-706_1499:707-836]_[-1,_815,_1826,_1123,_1389,_1427,_1825,_1499,_-2]	1	p1	(T)12	12	601	612
TRINITY_DN10246_c0_g1_i1_len=605_path=[725:0-77_1386:78-101_804:102-250_371:251-262_1385:263-286_407:287-433_1387:434-457_578:458-604]_[-1,_725,_1386,_804,_371,_1385,_407,_1387,_578,_-2]	1	c	(T)8ccatcacc(A)15	31	213	243
TRINITY_DN10246_c0_g1_i1_len=605_path=[725:0-77_1386:78-101_804:102-250_371:251-262_1385:263-286_407:287-433_1387:434-457_578:458-604]_[-1,_725,_1386,_804,_371,_1385,_407,_1387,_578,_-2]	2	c	(CAC)5(CAT)6	33	525	557
TRINITY_DN10255_c0_g1_i1_len=1126_path=[1102:0-25_1102:26-28_1104:29-316_1392:317-325_1401:326-340_1416:341-643_2548:644-667_1743:668-944_2549:945-968_2044:969-1125]_[-1,_1102,_1102,_1104,_1392,_1401,_1416,_2548,_1743,_2549,_2044,_-2]	1	p3	(CCT)9	27	1	27
TRINITY_DN10257_c0_g1_i2_len=1046_path=[1576:0-557_3553:558-956_2131:957-1045]_[-1,_1576,_3553,_2131]	1	p5	(TTTTA)3	15	872	886
TRINITY_DN10258_c0_g1_i1_len=424_path=[365:0-283_225:284-289_231:290-423]_[-1,_365,_225,_231,_-2]	1	p3	(CTT)4	12	131	142
TRINITY_DN10259_c0_g1_i1_len=1515_path=[1493:0-454_3202:455-478_1949:479-993_2464:994-994_3201:995-1018_2489:1019-1514]_[-1,_1493,_3202,_1949,_2464,_3201,_2489,_-2]	1	p4	(GGTT)3	12	904	915
TRINITY_DN10272_c0_g2_i1_len=1288_path=[1266:0-101_2592:102-125_1369:126-552_1796:553-1103_2347:1104-1287]_[-1,_1266,_2592,_1369,_1796,_2347,_-2]	1	p4	(AAGA)4	16	21	36
TRINITY_DN10275_c0_g1_i2_len=1058_path=[1153:0-463_2582:464-487_1618:488-965_2353:966-1057]_[-1,_1153,_2582,_1618,_2353,_-2]	1	p3	(CAG)4	12	979	990
TRINITY_DN10289_c0_g3_i1_len=241_path=[1905:0-152_4203:153-240]_[-1,_1905,_4203,_-2]	1	c	(T)17ggatgatttattgagttttgttaagggttttgtgtttggtg(T)9	67	168	234
TRINITY_DN10290_c0_g1_i1_len=1625_path=[1603:0-577_3432:578-601_2182:602-922_2503:923-923_3433:924-947_2528:948-958_2539:959-978_2559:979-979_2560:980-1513_3094:1514-1624]_[-1,_1603,_3432,_2182,_2503,_3433,_2528,_2539,_2559,_2560,_3094,_-2]	1	p4	(AGAA)3	12	1497	1508
TRINITY_DN10291_c0_g1_i2_len=698_path=[1:0-105_1147:106-119_1195:120-238_1314:239-243_120:244-575_1581:576-599_476:600-697]_[-1,_1,_1147,_1195,_1314,_120,_1581,_476,_-2]	1	p1	(A)8	8	205	212
TRINITY_DN10292_c0_g1_i1_len=469_path=[1:0-362_2993:363-468]_[-1,_1,_2993,_-2]	1	p4	(TCTT)3	12	370	381
TRINITY_DN10294_c0_g1_i1_len=901_path=[1:0-156_2013:157-180_159:181-406_385:407-681_2014:682-705_684:706-900]_[-1,_1,_2013,_159,_385,_2014,_684,_-2]	1	p1	(T)9	9	113	121
TRINITY_DN10296_c0_g2_i2_len=1383_path=[1:0-355_334:356-370_2943:371-394_373:395-753_2355:754-1161_753:1162-1382]_[-1,_1,_334,_2943,_373,_2355,_753,_-2]	1	p1	(A)8	8	896	903
TRINITY_DN10299_c0_g1_i1_len=1290_path=[1:0-93_3056:94-117_96:118-684_663:685-818_3057:819-842_821:843-1289]_[-1,_1,_3056,_96,_663,_3057,_821,_-2]	1	p2	(TC)8	16	56	71
TRINITY_DN10299_c0_g1_i1_len=1290_path=[1:0-93_3056:94-117_96:118-684_663:685-818_3057:819-842_821:843-1289]_[-1,_1,_3056,_96,_663,_3057,_821,_-2]	2	p1	(A)12	12	1279	1290
TRINITY_DN10299_c0_g1_i2_len=1110_path=[1:0-93_3056:94-117_96:118-684_2631:685-1109]_[-1,_1,_3056,_96,_2631,_-2]	1	p2	(TC)8	16	56	71
TRINITY_DN10301_c0_g1_i1_len=1753_path=[1731:0-158_3686:159-182_1891:183-252_3687:253-276_1985:277-376_3685:377-400_2109:401-770_3689:771-794_2503:795-1490_3688:1491-1514_3223:1515-1752]_[-1,_1731,_3686,_1891,_3687,_1985,_3685,_2109,_3689,_2503,_3688,_3223,_-2]	1	p1	(T)8	8	4	11
TRINITY_DN10301_c0_g1_i1_len=1753_path=[1731:0-158_3686:159-182_1891:183-252_3687:253-276_1985:277-376_3685:377-400_2109:401-770_3689:771-794_2503:795-1490_3688:1491-1514_3223:1515-1752]_[-1,_1731,_3686,_1891,_3687,_1985,_3685,_2109,_3689,_2503,_3688,_3223,_-2]	2	p3	(AAG)4	12	476	487
TRINITY_DN10302_c0_g1_i1_len=1677_path=[1:0-333_312:334-872_851:873-873_852:874-1304_1283:1305-1307_5780:1308-1362_1341:1363-1364_3779:1365-1426_1394:1427-1428_1396:1429-1676]_[-1,_1,_312,_851,_852,_1283,_5780,_1341,_3779,_1394,_1396,_-2]	1	p1	(A)8	8	459	466
TRINITY_DN10302_c0_g2_i1_len=1607_path=[1:0-333_3903:334-826_851:827-827_4396:828-1245_1283:1246-1248_1286:1249-1303_1341:1304-1305_1343:1306-1356_1394:1357-1358_1891:1359-1606]_[-1,_1,_3903,_851,_4396,_1283,_1286,_1341,_1343,_1394,_1891,_-2]	1	p1	(A)14	14	456	469
TRINITY_DN10302_c0_g2_i1_len=1607_path=[1:0-333_3903:334-826_851:827-827_4396:828-1245_1283:1246-1248_1286:1249-1303_1341:1304-1305_1343:1306-1356_1394:1357-1358_1891:1359-1606]_[-1,_1,_3903,_851,_4396,_1283,_1286,_1341,_1343,_1394,_1891,_-2]	2	p1	(A)8	8	868	875
TRINITY_DN10302_c0_g2_i1_len=1607_path=[1:0-333_3903:334-826_851:827-827_4396:828-1245_1283:1246-1248_1286:1249-1303_1341:1304-1305_1343:1306-1356_1394:1357-1358_1891:1359-1606]_[-1,_1,_3903,_851,_4396,_1283,_1286,_1341,_1343,_1394,_1891,_-2]	3	p1	(T)8	8	1275	1282
TRINITY_DN10303_c0_g1_i1_len=1121_path=[1099:0-201_2221:202-225_1302:226-1120]_[-1,_1099,_2221,_1302,_-2]	1	p1	(T)8	8	293	300
TRINITY_DN10303_c0_g1_i1_len=1121_path=[1099:0-201_2221:202-225_1302:226-1120]_[-1,_1099,_2221,_1302,_-2]	2	p3	(TGT)4	12	806	817
TRINITY_DN10305_c0_g1_i1_len=1885_path=[1:0-602_3869:603-626_605:627-1652_3871:1653-1676_1655:1677-1725_3870:1726-1749_1728:1750-1884]_[-1,_1,_3869,_605,_3871,_1655,_3870,_1728,_-2]	1	c	(T)12cc(T)13	27	62	88
TRINITY_DN10305_c0_g1_i1_len=1885_path=[1:0-602_3869:603-626_605:627-1652_3871:1653-1676_1655:1677-1725_3870:1726-1749_1728:1750-1884]_[-1,_1,_3869,_605,_3871,_1655,_3870,_1728,_-2]	2	p2	(GT)5	10	1256	1265
TRINITY_DN10306_c0_g1_i1_len=1567_path=[1:0-269_3329:270-293_272:294-451_3332:452-475_454:476-674_3331:675-698_677:699-1168_3330:1169-1192_1171:1193-1193_1172:1194-1566]_[-1,_1,_3329,_272,_3332,_454,_3331,_677,_3330,_1171,_1172,_-2]	1	p1	(A)8	8	144	151
TRINITY_DN10306_c0_g1_i1_len=1567_path=[1:0-269_3329:270-293_272:294-451_3332:452-475_454:476-674_3331:675-698_677:699-1168_3330:1169-1192_1171:1193-1193_1172:1194-1566]_[-1,_1,_3329,_272,_3332,_454,_3331,_677,_3330,_1171,_1172,_-2]	2	c	(GTT)4(GGT)4	24	601	624
TRINITY_DN10306_c0_g1_i1_len=1567_path=[1:0-269_3329:270-293_272:294-451_3332:452-475_454:476-674_3331:675-698_677:699-1168_3330:1169-1192_1171:1193-1193_1172:1194-1566]_[-1,_1,_3329,_272,_3332,_454,_3331,_677,_3330,_1171,_1172,_-2]	3	p3	(CTT)4	12	945	956
TRINITY_DN10315_c0_g1_i1_len=758_path=[741:0-207_1577:208-231_950:232-293_1578:294-317_1036:318-731_1450:732-732_1450:733-733_1450:734-734_1450:735-735_1450:736-736_1450:737-737_1450:738-738_1450:739-739_1450:740-740_1450:741-741_1450:742-742_1450:743-743_1450:744-744_1450:745-745_1450:746-746_1450:747-747_1450:748-748_1450:749-749_1450:750-750_1450:751-751_1450:752-752_1450:753-753_1450:754-754_…	1	c	(A)8gt(A)15	25	44	68
TRINITY_DN10315_c0_g1_i1_len=758_path=[741:0-207_1577:208-231_950:232-293_1578:294-317_1036:318-731_1450:732-732_1450:733-733_1450:734-734_1450:735-735_1450:736-736_1450:737-737_1450:738-738_1450:739-739_1450:740-740_1450:741-741_1450:742-742_1450:743-743_1450:744-744_1450:745-745_1450:746-746_1450:747-747_1450:748-748_1450:749-749_1450:750-750_1450:751-751_1450:752-752_1450:753-753_1450:754-754_…	2	c	(C)10t(C)10t(C)49	71	688	758
TRINITY_DN10315_c0_g1_i2_len=782_path=[741:0-207_1577:208-231_950:232-293_1578:294-317_1036:318-731_1450:732-732_1450:733-733_1450:734-734_1450:735-735_1450:736-736_1451:737-766_1450:767-767_1450:768-768_1450:769-769_1450:770-770_1450:771-771_1450:772-772_1450:773-773_1450:774-774_1450:775-775_1450:776-776_1450:777-777_1450:778-778_1450:779-779_1450:780-780_1450:781-781]_[-1,_741,_1577,_950,_1578…	1	c	(A)8gt(A)15	25	44	68
TRINITY_DN10315_c0_g1_i2_len=782_path=[741:0-207_1577:208-231_950:232-293_1578:294-317_1036:318-731_1450:732-732_1450:733-733_1450:734-734_1450:735-735_1450:736-736_1451:737-766_1450:767-767_1450:768-768_1450:769-769_1450:770-770_1450:771-771_1450:772-772_1450:773-773_1450:774-774_1450:775-775_1450:776-776_1450:777-777_1450:778-778_1450:779-779_1450:780-780_1450:781-781]_[-1,_741,_1577,_950,_1578…	2	c	(C)10t(C)10t(C)28tcccaca(C)38	95	688	782
TRINITY_DN10315_c1_g1_i1_len=274_path=[1:0-273]_[-1,_1,_-2]	1	c	(T)12actttttttcttttttcttttttgataa(T)8	48	81	128
TRINITY_DN10315_c1_g1_i1_len=274_path=[1:0-273]_[-1,_1,_-2]	2	p1	(A)9	9	266	274
TRINITY_DN10316_c0_g1_i1_len=1049_path=[1027:0-409_1414:410-780_1785:781-1048]_[-1,_1027,_1414,_1785,_-2]	1	p3	(CCG)4	12	789	800
TRINITY_DN10316_c0_g2_i1_len=316_path=[2078:0-47_1785:48-315]_[-1,_2078,_1785,_-2]	1	p3	(CCG)4	12	56	67
TRINITY_DN10317_c0_g1_i1_len=579_path=[558:0-258_1115:259-264_1163:265-284_821:285-578]_[-1,_558,_1115,_1163,_821,_-2]	1	p2	(GA)5	10	387	396
TRINITY_DN10317_c0_g2_i1_len=580_path=[558:0-258_794:259-282_818:283-285_821:286-579]_[-1,_558,_794,_818,_821,_-2]	1	p2	(GA)5	10	388	397
TRINITY_DN10317_c0_g3_i1_len=580_path=[558:0-258_1115:259-264_1121:265-282_818:283-285_821:286-579]_[-1,_558,_1115,_1121,_818,_821,_-2]	1	p2	(GA)5	10	388	397
TRINITY_DN10318_c0_g1_i1_len=1028_path=[1006:0-428_2132:429-452_1436:453-599_2131:600-623_1607:624-1027]_[-1,_1006,_2132,_1436,_2131,_1607,_-2]	1	p2	(TA)5	10	257	266
TRINITY_DN10318_c0_g1_i1_len=1028_path=[1006:0-428_2132:429-452_1436:453-599_2131:600-623_1607:624-1027]_[-1,_1006,_2132,_1436,_2131,_1607,_-2]	2	p1	(T)8	8	878	885
TRINITY_DN10319_c0_g1_i1_len=667_path=[1:0-535_1378:536-559_538:560-576_555:577-594_1379:595-618_597:619-619_598:620-666]_[-1,_1,_1378,_538,_555,_1379,_597,_598,_-2]	1	p1	(T)8	8	633	640
TRINITY_DN10320_c0_g1_i1_len=1277_path=[1:0-58_37:59-108_2629:109-132_111:133-1101_2630:1102-1125_1104:1126-1276]_[-1,_1,_37,_2629,_111,_2630,_1104,_-2]	1	p1	(A)9	9	768	776
TRINITY_DN10331_c0_g1_i1_len=1078_path=[1:0-256_2207:257-280_259:281-782_2208:783-806_785:807-1077]_[-1,_1,_2207,_259,_2208,_785,_-2]	1	p2	(TC)5	10	391	400
TRINITY_DN10332_c0_g2_i1_len=710_path=[688:0-185_851:186-494_1160:495-503_1169:504-518_1184:519-563_1229:564-709]_[-1,_688,_851,_1160,_1169,_1184,_1229,_-2]	1	p3	(AAT)4	12	265	276
TRINITY_DN10332_c0_g2_i1_len=710_path=[688:0-185_851:186-494_1160:495-503_1169:504-518_1184:519-563_1229:564-709]_[-1,_688,_851,_1160,_1169,_1184,_1229,_-2]	2	c*	(CA)6(A)8*	19	389	407
TRINITY_DN10335_c0_g1_i1_len=487_path=[1:0-272_929:273-285_942:286-309_288:310-367_1129:368-391_370:392-486]_[-1,_1,_929,_942,_288,_1129,_370,_-2]	1	p3	(CCT)6	18	203	220
TRINITY_DN10335_c0_g2_i1_len=487_path=[1:0-272_929:273-285_1063:286-296_275:297-309_288:310-367_1129:368-391_370:392-486]_[-1,_1,_929,_1063,_275,_288,_1129,_370,_-2]	1	p3	(CCT)6	18	203	220
TRINITY_DN10335_c0_g3_i1_len=487_path=[1:0-272_251:273-296_275:297-309_288:310-367_1129:368-391_370:392-486]_[-1,_1,_251,_275,_288,_1129,_370,_-2]	1	p3	(CCT)6	18	203	220
TRINITY_DN10337_c0_g1_i1_len=1062_path=[1040:0-51_2207:52-75_1093:76-669_2208:670-693_1711:694-885_1903:886-1061]_[-1,_1040,_2207,_1093,_2208,_1711,_1903,_-2]	1	p1	(A)8	8	974	981
TRINITY_DN10348_c0_g1_i1_len=791_path=[1:0-130_109:131-131_1615:132-155_134:156-314_1614:315-338_317:339-790]_[-1,_1,_109,_1615,_134,_1614,_317,_-2]	1	p3	(GAT)4	12	377	388
TRINITY_DN10349_c0_g2_i1_len=1448_path=[511:0-160_3109:161-184_673:185-189_1971:190-693_2475:694-694_3108:695-718_2500:719-1125_699:1126-1447]_[-1,_511,_3109,_673,_1971,_2475,_3108,_2500,_699,_-2]	1	p2	(TC)5	10	230	239
TRINITY_DN10349_c0_g2_i1_len=1448_path=[511:0-160_3109:161-184_673:185-189_1971:190-693_2475:694-694_3108:695-718_2500:719-1125_699:1126-1447]_[-1,_511,_3109,_673,_1971,_2475,_3108,_2500,_699,_-2]	2	p1	(T)8	8	777	784
TRINITY_DN10350_c0_g1_i1_len=685_path=[1:0-83_1582:84-112_91:113-116_1373:117-158_161:159-190_1611:191-214_217:215-256_1612:257-280_283:281-684]_[-1,_1,_1582,_91,_1373,_161,_1611,_217,_1612,_283,_-2]	1	p3	(GGC)6	18	649	666
TRINITY_DN10350_c0_g1_i2_len=709_path=[1:0-83_62:84-112_91:113-116_95:117-182_161:183-214_1611:215-238_217:239-280_1612:281-304_283:305-708]_[-1,_1,_62,_91,_95,_161,_1611,_217,_1612,_283,_-2]	1	p3	(GGC)6	18	673	690
TRINITY_DN10350_c1_g1_i1_len=313_path=[1:0-312]_[-1,_1,_-2]	1	p3	(GGC)6	18	2	19
TRINITY_DN10350_c1_g1_i1_len=313_path=[1:0-312]_[-1,_1,_-2]	2	p4	(TAAA)3	12	262	273
TRINITY_DN10338_c0_g1_i1_len=771_path=[1:0-261_240:262-262_241:263-282_261:283-285_264:286-562_1691:563-586_565:587-770]_[-1,_1,_240,_241,_261,_264,_1691,_565,_-2]	1	c	(A)11t(A)10	22	675	696
TRINITY_DN10354_c0_g1_i1_len=837_path=[815:0-56_849:57-58_851:59-163_956:164-171_964:172-780_1573:781-836]_[-1,_815,_849,_851,_956,_964,_1573,_-2]	1	p1	(T)9	9	773	781
TRINITY_DN10354_c0_g1_i2_len=752_path=[815:0-56_849:57-58_1649:59-78_956:79-86_964:87-695_1573:696-751]_[-1,_815,_849,_1649,_956,_964,_1573,_-2]	1	p1	(T)9	9	688	696
TRINITY_DN10354_c0_g1_i3_len=800_path=[815:0-56_849:57-58_1649:59-78_956:79-86_964:87-695_1711:696-799]_[-1,_815,_849,_1649,_956,_964,_1711,_-2]	1	p1	(T)10	10	688	697
TRINITY_DN10354_c0_g1_i4_len=885_path=[815:0-56_849:57-58_851:59-163_956:164-171_964:172-780_1711:781-884]_[-1,_815,_849,_851,_956,_964,_1711,_-2]	1	p1	(T)10	10	773	782
TRINITY_DN10370_c0_g1_i1_len=712_path=[545:0-124_1089:125-292_670:293-468_1473:469-492_870:493-711]_[-1,_545,_1089,_670,_1473,_870,_-2]	1	c	(TCT)5t(TTC)7	37	139	175
TRINITY_DN10386_c0_g1_i2_len=2639_path=[2617:0-394_2989:395-1065_5811:1066-1089_3684:1090-2638]_[-1,_2617,_2989,_5811,_3684,_-2]	1	c	(T)15ccatgtaaaagaaacactcagtgggtactctattcttgctcccttcattgtcttccaactattcatttatacctttttcttttgacaatttagggg(A)8	119	64	182
TRINITY_DN10363_c0_g1_i2_len=1724_path=[1:0-928_3409:929-1050_926:1051-1264_1140:1265-1562_1438:1563-1723]_[-1,_1,_3409,_926,_1140,_1438,_-2]	1	p3	(GAA)4	12	1627	1638
TRINITY_DN10363_c0_g1_i3_len=552_path=[3723:0-92_1140:93-390_1438:391-551]_[-1,_3723,_1140,_1438,_-2]	1	p3	(GAA)4	12	455	466
TRINITY_DN10363_c0_g1_i4_len=1621_path=[1:0-928_907:929-947_926:948-1161_1140:1162-1459_1438:1460-1620]_[-1,_1,_907,_926,_1140,_1438,_-2]	1	p3	(GAA)4	12	1524	1535
TRINITY_DN10366_c0_g1_i1_len=771_path=[1:0-104_1813:105-770]_[-1,_1,_1813,_-2]	1	c	(ATA)4tcaaaattgatgtaactggagtgaagttt(TTAA)3	53	322	374
TRINITY_DN10366_c0_g2_i1_len=572_path=[1:0-104_83:105-124_103:125-284_2647:285-308_287:309-571]_[-1,_1,_83,_103,_2647,_287,_-2]	1	c	(CAC)4tattgttagctcttcctggtgcagccacagcagaaattgctgtggccgcatctccagag(CCT)4gttcccaacactgctgagtcccccagcataggactctattctctctcttta(T)10ctggggtctctctatgactatctac(CT)5	179	294	472
TRINITY_DN10366_c0_g2_i2_len=554_path=[2563:0-106_103:107-266_2647:267-290_287:291-553]_[-1,_2563,_103,_2647,_287,_-2]	1	c	(A)15caacctc(A)15	37	36	72
TRINITY_DN10366_c0_g2_i2_len=554_path=[2563:0-106_103:107-266_2647:267-290_287:291-553]_[-1,_2563,_103,_2647,_287,_-2]	2	c	(CAC)4tattgttagctcttcctggtgcagccacagcagaaattgctgtggccgcatctccagag(CCT)4gttcccaacactgctgagtcccccagcataggactctattctctctcttta(T)10ctggggtctctctatgactatctac(CT)5	179	276	454
TRINITY_DN10368_c0_g2_i1_len=1210_path=[1765:0-448_4290:449-1209]_[-1,_1765,_4290,_-2]	1	p1	(T)8	8	1137	1144
TRINITY_DN10369_c0_g1_i1_len=1414_path=[1:0-47_2879:48-71_50:72-669_2880:670-693_672:694-1413]_[-1,_1,_2879,_50,_2880,_672,_-2]	1	c	(TGA)7tgttgatggtc(GTG)4	44	1346	1389
TRINITY_DN10369_c1_g1_i1_len=221_path=[1:0-220]_[-1,_1,_-2]	1	p3	(GAT)6	18	48	65
TRINITY_DN10382_c0_g1_i2_len=1001_path=[951:0-403_1332:404-798_1727:799-799_2266:800-1000]_[-1,_951,_1332,_1727,_2266,_-2]	1	p1	(T)8	8	92	99
TRINITY_DN10382_c0_g1_i2_len=1001_path=[951:0-403_1332:404-798_1727:799-799_2266:800-1000]_[-1,_951,_1332,_1727,_2266,_-2]	2	p1	(A)8	8	335	342
TRINITY_DN10382_c0_g1_i3_len=997_path=[951:0-403_1332:404-798_1727:799-799_1728:800-821_1750:822-969_2695:970-996]_[-1,_951,_1332,_1727,_1728,_1750,_2695,_-2]	1	p1	(T)8	8	92	99
TRINITY_DN10382_c0_g1_i3_len=997_path=[951:0-403_1332:404-798_1727:799-799_1728:800-821_1750:822-969_2695:970-996]_[-1,_951,_1332,_1727,_1728,_1750,_2695,_-2]	2	p1	(A)8	8	335	342
TRINITY_DN10382_c0_g2_i1_len=518_path=[951:0-403_2581:404-517]_[-1,_951,_2581,_-2]	1	p1	(T)8	8	92	99
TRINITY_DN10382_c0_g2_i1_len=518_path=[951:0-403_2581:404-517]_[-1,_951,_2581,_-2]	2	p1	(A)8	8	335	342
TRINITY_DN10385_c0_g1_i1_len=1245_path=[1:0-457_2623:458-481_460:482-972_2624:973-996_975:997-1099_2625:1100-1123_1102:1124-1124_1103:1125-1151_1130:1152-1244]_[-1,_1,_2623,_460,_2624,_975,_2625,_1102,_1103,_1130,_-2]	1	p4	(AATA)3	12	1031	1042
TRINITY_DN10307_c1_g1_i1_len=259_path=[1:0-258]_[-1,_1,_-2]	1	p1	(A)16	16	110	125
TRINITY_DN10308_c0_g1_i1_len=509_path=[3335:0-50_855:51-274_1079:275-508]_[-1,_3335,_855,_1079,_-2]	1	p1	(T)17	17	445	461
TRINITY_DN10308_c0_g1_i2_len=1432_path=[1:0-220_3363:221-244_223:245-876_855:877-1100_2956:1101-1431]_[-1,_1,_3363,_223,_855,_2956,_-2]	1	p1	(A)8	8	1424	1431
TRINITY_DN10308_c0_g1_i3_len=1335_path=[1:0-220_3363:221-244_223:245-876_855:877-1100_1079:1101-1334]_[-1,_1,_3363,_223,_855,_1079,_-2]	1	p1	(T)17	17	1271	1287
TRINITY_DN10311_c0_g1_i1_len=697_path=[1:0-166_1481:167-190_169:191-244_1482:245-268_247:269-600_1393:601-632_609:633-696]_[-1,_1,_1481,_169,_1482,_247,_1393,_609,_-2]	1	p1	(T)10	10	609	618
TRINITY_DN10312_c0_g1_i1_len=699_path=[666:0-251_1691:252-275_919:276-308_1541:309-347_991:348-348_1692:349-372_1016:373-403_1331:404-508_1141:509-698]_[-1,_666,_1691,_919,_1541,_991,_1692,_1016,_1331,_1141,_-2]	1	p1	(T)10	10	436	445
TRINITY_DN10313_c0_g1_i1_len=573_path=[505:0-99_1825:100-423_602:424-572]_[-1,_505,_1825,_602,_-2]	1	c	(CA)5cc(CT)5	22	167	188
TRINITY_DN10313_c0_g1_i1_len=573_path=[505:0-99_1825:100-423_602:424-572]_[-1,_505,_1825,_602,_-2]	2	p4	(CTTT)4	16	382	397
TRINITY_DN10313_c0_g2_i1_len=623_path=[1:0-323_2491:324-347_326:348-526_2395:527-622]_[-1,_1,_2491,_326,_2395,_-2]	1	p1	(A)10	10	609	618
TRINITY_DN10314_c0_g2_i1_len=926_path=[904:0-457_1925:458-481_1363:482-678_1560:679-925]_[-1,_904,_1925,_1363,_1560,_-2]	1	p1	(A)10	10	124	133
TRINITY_DN10324_c0_g1_i1_len=607_path=[585:0-293_856:294-330_893:331-429_992:430-464_1027:465-480_1043:481-526_1089:527-527_1090:528-606]_[-1,_585,_856,_893,_992,_1027,_1043,_1089,_1090,_-2]	1	p3	(GTA)5	15	494	508
TRINITY_DN10325_c1_g1_i1_len=271_path=[1:0-270]_[-1,_1,_-2]	1	p2	(GT)5	10	177	186
TRINITY_DN10326_c0_g1_i1_len=1856_path=[1834:0-226_3802:227-250_2062:251-251_2063:252-276_2088:277-1382_3801:1383-1406_3218:1407-1855]_[-1,_1834,_3802,_2062,_2063,_2088,_3801,_3218,_-2]	1	p1	(A)9	9	58	66
TRINITY_DN10326_c0_g1_i1_len=1856_path=[1834:0-226_3802:227-250_2062:251-251_2063:252-276_2088:277-1382_3801:1383-1406_3218:1407-1855]_[-1,_1834,_3802,_2062,_2063,_2088,_3801,_3218,_-2]	2	p1	(A)9	9	208	216
TRINITY_DN10327_c0_g2_i1_len=906_path=[323:0-211_645:212-366_2285:367-390_824:391-478_2286:479-502_936:503-684_1118:685-685_2287:686-709_1143:710-793_533:794-905]_[-1,_323,_645,_2285,_824,_2286,_936,_1118,_2287,_1143,_533,_-2]	1	p1	(T)9	9	527	535
TRINITY_DN10328_c0_g1_i1_len=1612_path=[1:0-263_242:264-304_283:305-305_3439:306-329_308:330-401_3437:402-425_404:426-708_3438:709-732_711:733-1468_1447:1469-1496_1475:1497-1611]_[-1,_1,_242,_283,_3439,_308,_3437,_404,_3438,_711,_1447,_1475,_-2]	1	c	(TG)5agggattgggctcatagcaaatagctagctcagagggagagtagctcaggtacccaaaagcagatttctctgtcggaaaacaacgcccaacccct(CTCTCA)3	123	1470	1592
TRINITY_DN10342_c0_g1_i3_len=745_path=[2802:0-321_449:322-459_587:460-744]_[-1,_2802,_449,_587,_-2]	1	p1	(A)8	8	45	52
TRINITY_DN10343_c0_g1_i1_len=858_path=[1:0-329_308:330-352_331:353-456_435:457-507_486:508-594_2081:595-618_597:619-857]_[-1,_1,_308,_331,_435,_486,_2081,_597,_-2]	1	p2	(GA)7	14	108	121
TRINITY_DN10343_c0_g1_i1_len=858_path=[1:0-329_308:330-352_331:353-456_435:457-507_486:508-594_2081:595-618_597:619-857]_[-1,_1,_308,_331,_435,_486,_2081,_597,_-2]	2	p3	(GGT)4	12	622	633
TRINITY_DN10343_c0_g1_i2_len=976_path=[1:0-329_1812:330-470_331:471-574_435:575-625_486:626-712_2081:713-736_597:737-975]_[-1,_1,_1812,_331,_435,_486,_2081,_597,_-2]	1	p2	(GA)7	14	108	121
TRINITY_DN10343_c0_g1_i2_len=976_path=[1:0-329_1812:330-470_331:471-574_435:575-625_486:626-712_2081:713-736_597:737-975]_[-1,_1,_1812,_331,_435,_486,_2081,_597,_-2]	2	p3	(GGT)4	12	740	751
TRINITY_DN10343_c0_g1_i3_len=584_path=[1:0-329_308:330-352_331:353-456_2041:457-496_486:497-583]_[-1,_1,_308,_331,_2041,_486,_-2]	1	p2	(GA)7	14	108	121
TRINITY_DN10346_c0_g1_i1_len=240_path=[434:0-23_435:24-38_450:39-71_354:72-80_251:81-88_259:89-104_275:105-112_282:113-125_294:126-128_297:129-131_483:132-152_450:153-185_354:186-194_251:195-202_259:203-218_275:219-226_227:227-239]_[-1,_434,_435,_450,_354,_251,_259,_275,_282,_294,_297,_483,_450,_354,_251,_259,_275,_227,_-2]	1	c	(TGG)5agatgggtacttgtagggtggaggaggagatgggtacttgtatggtgggggaggtggagatgggtacttgtatggtggaggaggagatgggtatttgta(TGG)5	129	64	192
TRINITY_DN10346_c0_g2_i1_len=224_path=[450:0-55_354:56-64_251:65-72_259:73-88_275:89-96_227:97-109_423:110-120_434:121-121_435:122-136_450:137-169_354:170-178_251:179-186_259:187-202_275:203-210_282:211-223]_[-1,_450,_354,_251,_259,_275,_227,_423,_434,_435,_450,_354,_251,_259,_275,_282,_-2]	1	c	(TGG)5agatgggtacttgtagggtggaggaggagatgggtgcttgtatggtgggggtggtggagatgggtacttgtatggtggaggaggagatgggtatttgta(TGG)5	129	48	176
TRINITY_DN10346_c0_g3_i1_len=205_path=[183:0-33_194:34-34_251:35-42_259:43-58_275:59-66_227:67-79_240:80-90_194:91-91_251:92-99_259:100-115_275:116-123_282:124-136_183:137-147_194:148-148_251:149-156_259:157-172_275:173-180_282:181-193_183:194-204]_[-1,_183,_194,_251,_259,_275,_227,_240,_194,_251,_259,_275,_282,_183,_194,_251,_259,_275,_282,_183,_-2]	1	c	(TGG)5agatgggtacttgtagggtggaggaggagatgggtgcttgta(TGG)5agatgggtacttgtagggtggaggaggagatgggtacttgta(TGG)5agatgggtacttgtagggtggaggaggagatgggtacttgta(TGG)5	186	18	203
TRINITY_DN10346_c0_g3_i2_len=207_path=[183:0-33_194:34-34_251:35-42_259:43-58_275:59-66_227:67-79_240:80-90_194:91-91_251:92-99_259:100-115_275:116-123_282:124-136_183:137-147_194:148-148_251:149-156_259:157-172_858:173-187_318:188-206]_[-1,_183,_194,_251,_259,_275,_227,_240,_194,_251,_259,_275,_282,_183,_194,_251,_259,_858,_318,_-2]	1	c	(TGG)5agatgggtacttgtagggtggaggaggagatgggtgcttgta(TGG)5agatgggtacttgtagggtggaggaggagatgggtacttgta(TGG)5	129	18	146
TRINITY_DN10346_c0_g3_i3_len=239_path=[435:0-37_450:38-70_354:71-79_251:80-87_259:88-103_275:104-111_282:112-124_294:125-127_811:128-135_434:136-136_435:137-151_450:152-184_354:185-193_251:194-201_259:202-217_275:218-225_282:226-238]_[-1,_435,_450,_354,_251,_259,_275,_282,_294,_811,_434,_435,_450,_354,_251,_259,_275,_282,_-2]	1	c	(TGG)5agatgggtacttgtagggtggaggaggagatgggtacttgtatggtgggggtggtggagatgggtacttgtatggtggaggaggagatgggtatttgta(TGG)5	129	63	191
TRINITY_DN10346_c0_g3_i4_len=260_path=[300:0-40_318:41-59_525:60-186_259:187-202_275:203-210_282:211-223_183:224-234_194:235-235_251:236-243_259:244-259]_[300,_318,_525,_259,_275,_282,_183,_194,_251,_259,_-2]	1	c	(TGG)4agatgggtacttgtagggtggaggaggagatgggtacttgta(TGG)5	69	165	233
TRINITY_DN10356_c0_g1_i1_len=1090_path=[1:0-156_135:157-169_148:170-366_345:367-426_405:427-704_683:705-709_2517:710-733_712:734-1089]_[-1,_1,_135,_148,_345,_405,_683,_2517,_712,_-2]	1	p1	(T)12	12	147	158
TRINITY_DN10357_c1_g1_i1_len=342_path=[1:0-341]_[-1,_1,_-2]	1	p3	(CAG)4	12	291	302
TRINITY_DN10362_c0_g1_i1_len=930_path=[1:0-118_97:119-141_120:142-283_262:284-398_377:399-419_398:420-929]_[-1,_1,_97,_120,_262,_377,_398,_-2]	1	c	(GA)6gtttatattggttgttgagagaagagaagcagtaacatactaacattcattggatggacatgttgtattgtagcc(TTCT)3	99	823	921
TRINITY_DN10362_c0_g1_i2_len=1080_path=[2817:0-152_262:153-267_2117:268-569_398:570-1079]_[-1,_2817,_262,_2117,_398,_-2]	1	c	(GA)6gtttatattggttgttgagagaagagaagcagtaacatactaacattcattggatggacatgttgtattgtagcc(TTCT)3	99	973	1071
TRINITY_DN10362_c0_g1_i3_len=1041_path=[1:0-118_2419:119-252_120:253-394_262:395-509_377:510-530_398:531-1040]_[-1,_1,_2419,_120,_262,_377,_398,_-2]	1	c	(GA)6gtttatattggttgttgagagaagagaagcagtaacatactaacattcattggatggacatgttgtattgtagcc(TTCT)3	99	934	1032
TRINITY_DN10371_c0_g1_i1_len=1111_path=[118:0-39_2371:40-169_156:170-800_2877:801-824_811:825-1110]_[-1,_118,_2371,_156,_2877,_811,_-2]	1	c	(TGG)4tga(TGGTCG)3	33	300	332
TRINITY_DN10371_c0_g1_i1_len=1111_path=[118:0-39_2371:40-169_156:170-800_2877:801-824_811:825-1110]_[-1,_118,_2371,_156,_2877,_811,_-2]	2	c	(AG)5gtgggtttggtcgaggcaggggaaggggcaggggcagagggcggggggtaggaagggggggattca(G)10	86	1003	1088
TRINITY_DN10371_c0_g1_i2_len=1020_path=[2689:0-39_117:40-40_118:41-57_135:58-78_156:79-709_2877:710-733_811:734-1019]_[-1,_2689,_117,_118,_135,_156,_2877,_811,_-2]	1	c	(TGG)4tga(TGGTCG)3	33	209	241
TRINITY_DN10371_c0_g1_i2_len=1020_path=[2689:0-39_117:40-40_118:41-57_135:58-78_156:79-709_2877:710-733_811:734-1019]_[-1,_2689,_117,_118,_135,_156,_2877,_811,_-2]	2	c	(AG)5gtgggtttggtcgaggcaggggaaggggcaggggcagagggcggggggtaggaagggggggattca(G)10	86	912	997
TRINITY_DN10371_c0_g2_i1_len=311_path=[1:0-138_117:139-139_2706:140-310]_[-1,_1,_117,_2706,_-2]	1	p2	(TC)5	10	72	81
TRINITY_DN10372_c0_g1_i1_len=1657_path=[1635:0-577_3452:578-601_2214:602-602_3453:603-626_2239:627-1348_3454:1349-1372_2985:1373-1523_3136:1524-1656]_[-1,_1635,_3452,_2214,_3453,_2239,_3454,_2985,_3136,_-2]	1	p4	(TGCA)3	12	1582	1593
TRINITY_DN10375_c0_g1_i1_len=748_path=[722:0-291_1570:292-315_1015:316-372_1571:373-396_1096:397-644_1443:645-669_1365:670-747]_[-1,_722,_1570,_1015,_1571,_1096,_1443,_1365,_-2]	1	p2	(AT)5	10	95	104
TRINITY_DN10376_c0_g1_i1_len=1912_path=[1890:0-288_3971:289-312_2180:313-983_3972:984-1007_2875:1008-1089_3974:1090-1113_2981:1114-1589_3973:1590-1613_3481:1614-1911]_[-1,_1890,_3971,_2180,_3972,_2875,_3974,_2981,_3973,_3481,_-2]	1	p1	(A)9	9	179	187
TRINITY_DN10376_c0_g1_i1_len=1912_path=[1890:0-288_3971:289-312_2180:313-983_3972:984-1007_2875:1008-1089_3974:1090-1113_2981:1114-1589_3973:1590-1613_3481:1614-1911]_[-1,_1890,_3971,_2180,_3972,_2875,_3974,_2981,_3973,_3481,_-2]	2	p4	(GAAA)3	12	1831	1842
TRINITY_DN10377_c0_g1_i1_len=1283_path=[1298:0-659_2595:660-1282]_[-1,_1298,_2595,_-2]	1	p4	(CTTT)5	20	725	744
TRINITY_DN10377_c0_g1_i1_len=1283_path=[1298:0-659_2595:660-1282]_[-1,_1298,_2595,_-2]	2	p1	(T)12	12	1250	1261
TRINITY_DN10377_c0_g4_i1_len=995_path=[1298:0-659_1935:660-839_2115:840-856_2132:857-990_2266:991-994]_[-1,_1298,_1935,_2115,_2132,_2266,_-2]	1	p1	(A)8	8	911	918
TRINITY_DN10388_c0_g1_i1_len=1757_path=[1735:0-488_3542:489-512_2225:513-516_3541:517-540_2253:541-1756]_[-1,_1735,_3542,_2225,_3541,_2253,_-2]	1	p1	(A)8	8	205	212
TRINITY_DN10389_c0_g1_i1_len=718_path=[696:0-101_775:102-116_790:117-168_1488:169-192_866:193-425_1487:426-449_1123:450-717]_[-1,_696,_775,_790,_1488,_866,_1487,_1123,_-2]	1	p3	(TGT)4	12	92	103
TRINITY_DN10391_c0_g1_i1_len=452_path=[552:0-338_1125:339-362_892:363-451]_[-1,_552,_1125,_892,_-2]	1	p3	(ATT)4	12	236	247
TRINITY_DN10395_c0_g1_i1_len=2022_path=[2000:0-1501_4095:1502-1525_3503:1526-1654_4096:1655-1678_3656:1679-2021]_[-1,_2000,_4095,_3503,_4096,_3656,_-2]	1	c	(TA)5c(AATACA)3	29	124	152
TRINITY_DN10396_c0_g1_i1_len=668_path=[646:0-85_709:86-86_710:87-117_741:118-138_1567:139-162_786:163-163_787:164-265_889:266-302_926:303-345_1568:346-369_993:370-667]_[-1,_646,_709,_710,_741,_1567,_786,_787,_889,_926,_1568,_993,_-2]	1	p1	(A)15	15	74	88
TRINITY_DN10399_c0_g2_i1_len=1038_path=[1016:0-514_1508:515-526_2705:527-550_1544:551-818_1812:819-1037]_[-1,_1016,_1508,_2705,_1544,_1812,_-2]	1	p2	(GA)5	10	601	610
TRINITY_DN10400_c0_g1_i1_len=1032_path=[1010:0-423_1411:424-490_2321:491-514_1502:515-775_2322:776-799_1787:800-1031]_[-1,_1010,_1411,_2321,_1502,_2322,_1787,_-2]	1	p2	(TC)7	14	194	207
TRINITY_DN10403_c0_g1_i1_len=1006_path=[1:0-741_1991:742-765_744:766-1005]_[-1,_1,_1991,_744,_-2]	1	p1	(T)9	9	969	977
TRINITY_DN10404_c0_g2_i1_len=477_path=[455:0-210_643:211-232_957:233-256_689:257-283_1019:284-307_740:308-476]_[-1,_455,_643,_957,_689,_1019,_740,_-2]	1	p6	(TTGGTC)3	18	203	220
TRINITY_DN10404_c0_g3_i1_len=477_path=[455:0-210_643:211-232_665:233-236_669:237-256_689:257-283_1019:284-307_740:308-476]_[-1,_455,_643,_665,_669,_689,_1019,_740,_-2]	1	p6	(TTGGTC)3	18	203	220
TRINITY_DN10405_c0_g1_i1_len=1118_path=[1:0-287_2311:288-311_290:312-331_2312:332-355_334:356-466_2313:467-490_469:491-1117]_[-1,_1,_2311,_290,_2312,_334,_2313,_469,_-2]	1	c	(AAACC)3ctgcaactcaaaatctcaac(AGA)5	50	203	252
TRINITY_DN10406_c0_g1_i1_len=1907_path=[1885:0-1338_4237:1339-1362_3225:1363-1659_4235:1660-1683_3546:1684-1717_4236:1718-1741_3604:1742-1906]_[-1,_1885,_4237,_3225,_4235,_3546,_4236,_3604,_-2]	1	p3	(GAT)4	12	879	890
TRINITY_DN10417_c0_g1_i1_len=264_path=[2460:0-180_2178:181-181_2179:182-263]_[-1,_2460,_2178,_2179,_-2]	1	p6	(GAGAAA)4	24	161	184
TRINITY_DN10417_c0_g2_i1_len=1112_path=[1131:0-480_2737:481-504_1613:505-565_1674:566-581_1690:582-1069_2178:1070-1070_2618:1071-1111]_[-1,_1131,_2737,_1613,_1674,_1690,_2178,_2618,_-2]	1	p1	(A)9	9	559	567
TRINITY_DN10417_c0_g2_i1_len=1112_path=[1131:0-480_2737:481-504_1613:505-565_1674:566-581_1690:582-1069_2178:1070-1070_2618:1071-1111]_[-1,_1131,_2737,_1613,_1674,_1690,_2178,_2618,_-2]	2	c	(TGA)5gcatgaggaaaaggttggtg(GAT)5	50	847	896
TRINITY_DN10417_c0_g2_i1_len=1112_path=[1131:0-480_2737:481-504_1613:505-565_1674:566-581_1690:582-1069_2178:1070-1070_2618:1071-1111]_[-1,_1131,_2737,_1613,_1674,_1690,_2178,_2618,_-2]	3	p6	(GAGAAA)3	18	1050	1067
TRINITY_DN10420_c0_g2_i1_len=945_path=[923:0-781_1682:782-798_1699:799-944]_[-1,_923,_1682,_1699,_-2]	1	p3	(TTC)4	12	774	785
TRINITY_DN10431_c0_g1_i1_len=776_path=[1385:0-615_2785:616-775]_[-1,_1385,_2785,_-2]	1	p1	(C)8	8	377	384
TRINITY_DN10431_c0_g2_i1_len=1407_path=[1385:0-615_1978:616-693_3145:694-717_2080:718-1406]_[-1,_1385,_1978,_3145,_2080,_-2]	1	p1	(C)8	8	377	384
TRINITY_DN10433_c0_g1_i1_len=926_path=[904:0-189_1071:190-284_1166:285-307_1189:308-634_3063:635-658_1540:659-925]_[-1,_904,_1071,_1166,_1189,_3063,_1540,_-2]	1	p1	(T)11	11	7	17
TRINITY_DN10433_c0_g1_i2_len=1360_path=[904:0-189_1071:190-284_1807:285-741_1189:742-1068_3063:1069-1092_1540:1093-1359]_[-1,_904,_1071,_1807,_1189,_3063,_1540,_-2]	1	p1	(T)11	11	7	17
TRINITY_DN10433_c0_g2_i1_len=280_path=[904:0-189_2925:190-279]_[-1,_904,_2925,_-2]	1	p1	(T)11	11	7	17
TRINITY_DN10434_c0_g1_i1_len=397_path=[2314:0-210_2978:211-234_2526:235-283_2575:284-284_2752:285-300_2595:301-396]_[-1,_2314,_2978,_2526,_2575,_2752,_2595,_-2]	1	c	(G)8tgggggt(G)11tgggtgtttaggtcgagggcgggaccggcgttgtt(G)11	72	73	144
TRINITY_DN10434_c0_g2_i1_len=991_path=[1:0-348_2977:349-372_351:373-373_352:374-397_376:398-437_2979:438-461_440:462-893_2980:894-917_896:918-990]_[-1,_1,_2977,_351,_352,_376,_2979,_440,_2980,_896,_-2]	1	p1	(G)10	10	931	940
TRINITY_DN10434_c0_g3_i1_len=400_path=[2314:0-210_2978:211-234_2526:235-283_2575:284-284_2576:285-303_2595:304-399]_[-1,_2314,_2978,_2526,_2575,_2576,_2595,_-2]	1	c	(G)8tgggggt(G)11tgggtgtttaggtcgagggcgggaccggcgttgtt(G)11	72	73	144
TRINITY_DN10435_c0_g1_i1_len=1989_path=[1:0-689_4041:690-713_692:714-871_4042:872-895_874:896-1652_1631:1653-1669_1648:1670-1988]_[-1,_1,_4041,_692,_4042,_874,_1631,_1648,_-2]	1	p2	(AT)5	10	1516	1525
TRINITY_DN10435_c0_g1_i1_len=1989_path=[1:0-689_4041:690-713_692:714-871_4042:872-895_874:896-1652_1631:1653-1669_1648:1670-1988]_[-1,_1,_4041,_692,_4042,_874,_1631,_1648,_-2]	2	p2	(TG)8	16	1798	1813
TRINITY_DN10436_c0_g2_i1_len=690_path=[3548:0-223_1136:224-689]_[-1,_3548,_1136,_-2]	1	c	(T)10atttttctttttc(T)9	32	20	51
TRINITY_DN10449_c0_g1_i1_len=2254_path=[1:0-157_4651:158-181_160:182-205_184:206-251_230:252-1871_4652:1872-1895_1874:1896-2253]_[-1,_1,_4651,_160,_184,_230,_4652,_1874,_-2]	1	p1	(A)11	11	1913	1923
TRINITY_DN10451_c0_g1_i1_len=444_path=[422:0-145_939:146-169_569:170-199_940:200-223_623:224-443]_[-1,_422,_939,_569,_940,_623,_-2]	1	c	(A)10gcaaagaaaaaccctcagagacccgtttcaaat(CA)5	53	77	129
TRINITY_DN10452_c0_g1_i1_len=2044_path=[1:0-333_312:334-418_397:419-438_417:439-442_421:443-492_4559:493-516_495:517-1106_1085:1107-2043]_[-1,_1,_312,_397,_417,_421,_4559,_495,_1085,_-2]	1	p3	(CAC)4	12	938	949
TRINITY_DN10453_c0_g1_i1_len=879_path=[809:0-275_1062:276-276_1063:277-444_1062:445-445_1231:446-449_1235:450-450_1236:451-452_1617:453-878]_[-1,_809,_1062,_1063,_1062,_1231,_1235,_1236,_1617,_-2]	1	p1	(T)8	8	801	808
TRINITY_DN10422_c0_g1_i1_len=1498_path=[1:0-152_3154:153-176_155:177-351_330:352-363_3155:364-387_366:388-1497]_[-1,_1,_3154,_155,_330,_3155,_366,_-2]	1	p4	(AATA)4	16	25	40
TRINITY_DN10422_c0_g1_i2_len=459_path=[1:0-152_3154:153-176_155:177-351_3047:352-458]_[-1,_1,_3154,_155,_3047,_-2]	1	p4	(AATA)4	16	25	40
TRINITY_DN10438_c0_g1_i1_len=688_path=[666:0-246_1697:247-270_914:271-300_944:301-447_1091:448-478_1122:479-489_1133:490-490_1134:491-502_1146:503-536_1180:537-687]_[-1,_666,_1697,_914,_944,_1091,_1122,_1133,_1134,_1146,_1180,_-2]	1	c	(TTCT)5ttcccaacacaacctccctttcccg(TA)6	57	628	684
TRINITY_DN10454_c0_g1_i1_len=932_path=[910:0-148_1952:149-172_1060:173-367_1255:368-387_1275:388-776_1951:777-800_1688:801-931]_[-1,_910,_1952,_1060,_1255,_1275,_1951,_1688,_-2]	1	p3	(CTT)6	18	23	40
TRINITY_DN10470_c0_g1_i1_len=638_path=[616:0-240_1561:241-264_858:265-345_1562:346-369_963:370-637]_[-1,_616,_1561,_858,_1562,_963,_-2]	1	c	(T)9a(T)8	18	603	620
TRINITY_DN10463_c0_g1_i1_len=768_path=[1:0-660_2395:661-684_663:685-743_2371:744-767]_[-1,_1,_2395,_663,_2371,_-2]	1	c	(A)10taaaacaaaatctttctaactcacaacagcatcatctccatggcttgatgaagaatcatcatttgactcagcagaagcaggt(TGATCA)3	110	91	200
TRINITY_DN10463_c0_g2_i1_len=1079_path=[1:0-660_2395:661-684_663:685-743_722:744-782_2396:783-806_785:807-1078]_[-1,_1,_2395,_663,_722,_2396,_785,_-2]	1	c	(A)10taaaacaaaatctttctaactcacaacagcatcatctccatggcttgatgaagaatcatcatttgactcagcagaagcaggt(TGATCA)3	110	91	200
TRINITY_DN10464_c0_g1_i1_len=1943_path=[1921:0-919_2818:920-936_2835:937-1208_4076:1209-1232_3131:1233-1478_3377:1479-1500_3399:1501-1812_4075:1813-1836_3735:1837-1942]_[-1,_1921,_2818,_2835,_4076,_3131,_3377,_3399,_4075,_3735,_-2]	1	c	(CCAA)3(AACC)3	24	142	165
TRINITY_DN10464_c0_g1_i1_len=1943_path=[1921:0-919_2818:920-936_2835:937-1208_4076:1209-1232_3131:1233-1478_3377:1479-1500_3399:1501-1812_4075:1813-1836_3735:1837-1942]_[-1,_1921,_2818,_2835,_4076,_3131,_3377,_3399,_4075,_3735,_-2]	2	p3	(TGC)4	12	1312	1323
TRINITY_DN10464_c0_g1_i2_len=1957_path=[1921:0-919_2818:920-936_2835:937-1208_4076:1209-1232_3131:1233-1478_3937:1479-1514_3399:1515-1826_4075:1827-1850_3735:1851-1956]_[-1,_1921,_2818,_2835,_4076,_3131,_3937,_3399,_4075,_3735,_-2]	1	c	(CCAA)3(AACC)3	24	142	165
TRINITY_DN10464_c0_g1_i2_len=1957_path=[1921:0-919_2818:920-936_2835:937-1208_4076:1209-1232_3131:1233-1478_3937:1479-1514_3399:1515-1826_4075:1827-1850_3735:1851-1956]_[-1,_1921,_2818,_2835,_4076,_3131,_3937,_3399,_4075,_3735,_-2]	2	p3	(TGC)4	12	1312	1323
TRINITY_DN10466_c0_g1_i1_len=654_path=[632:0-389_999:390-653]_[-1,_632,_999,_-2]	1	p3	(TCC)4	12	160	171
TRINITY_DN10466_c0_g2_i1_len=470_path=[1263:0-205_999:206-469]_[-1,_1263,_999,_-2]	1	p1	(T)8	8	56	63
TRINITY_DN10479_c0_g1_i1_len=1600_path=[1555:0-203_1736:204-455_4567:456-479_2012:480-1071_2604:1072-1417_2950:1418-1438_2971:1439-1479_3012:1480-1509_3012:1510-1539_3012:1540-1569_3012:1570-1599]_[-1,_1555,_1736,_4567,_2012,_2604,_2950,_2971,_3012,_3012,_3012,_3012,_-2]	1	p1	(T)11	11	1441	1451
TRINITY_DN10479_c0_g1_i2_len=1941_path=[3671:0-544_1736:545-796_4567:797-820_2012:821-1412_2604:1413-1758_2950:1759-1779_2971:1780-1820_3012:1821-1850_3012:1851-1880_3012:1881-1910_3012:1911-1940]_[-1,_3671,_1736,_4567,_2012,_2604,_2950,_2971,_3012,_3012,_3012,_3012,_-2]	1	p1	(T)11	11	1782	1792
TRINITY_DN10480_c0_g1_i1_len=758_path=[1:0-122_1643:123-146_125:147-415_1645:416-439_418:440-457_1644:458-481_460:482-757]_[-1,_1,_1643,_125,_1645,_418,_1644,_460,_-2]	1	p3	(CAC)4	12	155	166
TRINITY_DN10482_c0_g1_i1_len=609_path=[1:0-379_3388:380-608]_[-1,_1,_3388,_-2]	1	c	(A)8t(A)9	18	584	601
TRINITY_DN10482_c0_g2_i1_len=1578_path=[1:0-379_358:380-1213_3617:1214-1237_1216:1238-1577]_[-1,_1,_358,_3617,_1216,_-2]	1	c	(TAAA)3tgaaagtaccatcatctgtgaactgtgg(A)22tttaacaataaaccacggtgagaaaggaagatatatagagttaaacgt(A)8tggttt(A)11	135	1438	1572
TRINITY_DN10482_c1_g1_i1_len=206_path=[1:0-165_144:166-166_144:167-167_144:168-168_144:169-169_144:170-170_144:171-171_144:172-172_144:173-173_145:174-205]_[-1,_1,_144,_144,_144,_144,_144,_144,_144,_144,_145,_-2]	1	p1	(T)31	31	144	174
TRINITY_DN10484_c0_g1_i1_len=2244_path=[2222:0-855_6834:856-879_3079:880-1496_3696:1497-1520_3720:1521-1598_6833:1599-1622_3822:1623-2243]_[-1,_2222,_6834,_3079,_3696,_3720,_6833,_3822,_-2]	1	p1	(T)8	8	1	8
TRINITY_DN10484_c0_g1_i1_len=2244_path=[2222:0-855_6834:856-879_3079:880-1496_3696:1497-1520_3720:1521-1598_6833:1599-1622_3822:1623-2243]_[-1,_2222,_6834,_3079,_3696,_3720,_6833,_3822,_-2]	2	p1	(T)8	8	1787	1794
TRINITY_DN10484_c0_g1_i1_len=2244_path=[2222:0-855_6834:856-879_3079:880-1496_3696:1497-1520_3720:1521-1598_6833:1599-1622_3822:1623-2243]_[-1,_2222,_6834,_3079,_3696,_3720,_6833,_3822,_-2]	3	p1	(T)8	8	2066	2073
TRINITY_DN10484_c0_g2_i1_len=1219_path=[4539:0-1072_3696:1073-1096_6687:1097-1218]_[-1,_4539,_3696,_6687,_-2]	1	p3	(GTT)5	15	932	946
TRINITY_DN10485_c0_g1_i1_len=1533_path=[1511:0-442_3306:443-466_1955:467-1030_3305:1031-1054_2543:1055-1532]_[-1,_1511,_3306,_1955,_3305,_2543,_-2]	1	p2	(AG)5	10	67	76
TRINITY_DN10407_c0_g1_i2_len=1034_path=[1:0-198_2385:199-222_201:223-856_1983:857-1033]_[-1,_1,_2385,_201,_1983,_-2]	1	p3	(CCG)4	12	927	938
TRINITY_DN10408_c0_g1_i1_len=506_path=[484:0-197_1063:198-221_683:222-269_1064:270-293_755:294-505]_[-1,_484,_1063,_683,_1064,_755,_-2]	1	p5	(GAACA)3	15	321	335
TRINITY_DN10410_c0_g1_i1_len=809_path=[787:0-104_1782:105-128_893:129-169_934:170-196_961:197-464_1229:465-748_1513:749-808]_[-1,_787,_1782,_893,_934,_961,_1229,_1513,_-2]	1	p1	(A)11	11	493	503
TRINITY_DN10410_c0_g1_i1_len=809_path=[787:0-104_1782:105-128_893:129-169_934:170-196_961:197-464_1229:465-748_1513:749-808]_[-1,_787,_1782,_893,_934,_961,_1229,_1513,_-2]	2	p4	(AATT)3	12	679	690
TRINITY_DN10412_c0_g1_i1_len=525_path=[503:0-157_1353:158-181_662:182-318_1352:319-342_823:343-343_824:344-383_864:384-452_1351:453-476_957:477-477_1354:478-501_982:502-524]_[-1,_503,_1353,_662,_1352,_823,_824,_864,_1351,_957,_1354,_982,_-2]	1	p5	(GAGAA)3	15	435	449
TRINITY_DN10413_c0_g1_i1_len=704_path=[5593:0-676_6247:677-703]_[-1,_5593,_6247,_-2]	1	p6	(AGAAGG)4	24	49	72
TRINITY_DN10414_c0_g1_i1_len=1099_path=[1032:0-339_2183:340-363_1373:364-446_2184:447-470_1480:471-1008_2018:1009-1053_2018:1054-1098]_[-1,_1032,_2183,_1373,_2184,_1480,_2018,_2018,_-2]	1	p4	(GATT)3	12	458	469
TRINITY_DN10424_c0_g1_i1_len=1184_path=[1162:0-62_2851:63-86_1226:87-161_2852:162-185_1325:186-575_1715:576-1183]_[-1,_1162,_2851,_1226,_2852,_1325,_1715,_-2]	1	p1	(T)8	8	1176	1183
TRINITY_DN10424_c0_g1_i2_len=1061_path=[2811:0-62_1325:63-452_1715:453-1060]_[-1,_2811,_1325,_1715,_-2]	1	p1	(T)8	8	1053	1060
TRINITY_DN10429_c0_g1_i1_len=1672_path=[1:0-95_74:96-311_3455:312-335_314:336-1298_1277:1299-1315_1294:1316-1317_3456:1318-1341_1320:1342-1671]_[-1,_1,_74,_3455,_314,_1277,_1294,_3456,_1320,_-2]	1	p1	(T)9	9	1538	1546
TRINITY_DN10440_c0_g2_i1_len=627_path=[3388:0-167_2940:168-168_2941:169-188_566:189-626]_[-1,_3388,_2940,_2941,_566,_-2]	1	p1	(A)8	8	617	624
TRINITY_DN10440_c0_g4_i1_len=974_path=[2425:0-247_278:248-269_2216:270-385_2332:386-478_509:479-511_542:512-535_566:536-973]_[-1,_2425,_278,_2216,_2332,_509,_542,_566,_-2]	1	p5	(TCTTG)3	15	9	23
TRINITY_DN10440_c0_g4_i1_len=974_path=[2425:0-247_278:248-269_2216:270-385_2332:386-478_509:479-511_542:512-535_566:536-973]_[-1,_2425,_278,_2216,_2332,_509,_542,_566,_-2]	2	p1	(A)8	8	964	971
TRINITY_DN10440_c0_g4_i2_len=719_path=[2961:0-130_2332:131-223_509:224-256_542:257-280_566:281-718]_[-1,_2961,_2332,_509,_542,_566,_-2]	1	p1	(A)8	8	709	716
TRINITY_DN10441_c0_g1_i1_len=1698_path=[1676:0-280_3497:281-304_1958:305-663_3496:664-687_2341:688-1423_3495:1424-1447_3101:1448-1697]_[-1,_1676,_3497,_1958,_3496,_2341,_3495,_3101,_-2]	1	p4	(TTAG)3	12	118	129
TRINITY_DN10442_c0_g1_i2_len=1461_path=[1:0-240_219:241-643_3287:644-667_646:668-1460]_[-1,_1,_219,_3287,_646,_-2]	1	p4	(CATA)3	12	45	56
TRINITY_DN10444_c0_g1_i1_len=1610_path=[1:0-221_200:222-237_216:238-601_3388:602-625_604:626-667_3389:668-691_670:692-1444_3390:1445-1468_1447:1469-1609]_[-1,_1,_200,_216,_3388,_604,_3389,_670,_3390,_1447,_-2]	1	p3	(CAA)4	12	145	156
TRINITY_DN10444_c0_g1_i1_len=1610_path=[1:0-221_200:222-237_216:238-601_3388:602-625_604:626-667_3389:668-691_670:692-1444_3390:1445-1468_1447:1469-1609]_[-1,_1,_200,_216,_3388,_604,_3389,_670,_3390,_1447,_-2]	2	p4	(TCCT)3	12	568	579
TRINITY_DN10444_c0_g1_i1_len=1610_path=[1:0-221_200:222-237_216:238-601_3388:602-625_604:626-667_3389:668-691_670:692-1444_3390:1445-1468_1447:1469-1609]_[-1,_1,_200,_216,_3388,_604,_3389,_670,_3390,_1447,_-2]	3	p3	(GAA)7	21	1534	1554
TRINITY_DN10455_c0_g1_i1_len=472_path=[1903:0-103_2529:104-139_2007:140-471]_[-1,_1903,_2529,_2007,_-2]	1	p3	(TGT)8	24	371	394
TRINITY_DN10455_c0_g2_i1_len=1192_path=[1170:0-278_2614:279-302_1450:303-731_2613:732-755_1903:756-836_1984:837-859_2007:860-1191]_[-1,_1170,_2614,_1450,_2613,_1903,_1984,_2007,_-2]	1	p3	(TGT)8	24	1091	1114
TRINITY_DN10457_c0_g1_i1_len=1609_path=[1:0-389_3651:390-413_392:414-513_3653:514-537_516:538-541_3652:542-565_544:566-1027_1006:1028-1028_3654:1029-1052_1031:1053-1608]_[-1,_1,_3651,_392,_3653,_516,_3652,_544,_1006,_3654,_1031,_-2]	1	p2	(TC)5	10	304	313
TRINITY_DN10457_c0_g2_i1_len=203_path=[3400:0-177_1006:178-178_3654:179-202]_[-1,_3400,_1006,_3654,_-2]	1	c	(G)9tgggggcgggggcggagggccgacgggcg(CGC)4	50	1	50
TRINITY_DN10458_c0_g1_i1_len=702_path=[680:0-104_1799:105-128_786:129-497_1155:498-526_1184:527-556_1214:557-701]_[-1,_680,_1799,_786,_1155,_1184,_1214,_-2]	1	p3	(GAA)4	12	83	94
TRINITY_DN10458_c0_g1_i1_len=702_path=[680:0-104_1799:105-128_786:129-497_1155:498-526_1184:527-556_1214:557-701]_[-1,_680,_1799,_786,_1155,_1184,_1214,_-2]	2	c*	(GAT)4(GATGAC)4*	33	650	682
TRINITY_DN10458_c0_g2_i1_len=342_path=[1359:0-196_1214:197-341]_[-1,_1359,_1214,_-2]	1	c*	(GAT)4(GATGAC)4*	33	290	322
TRINITY_DN10459_c1_g1_i1_len=341_path=[1:0-340]_[-1,_1,_-2]	1	p4	(TTTA)3	12	234	245
TRINITY_DN10460_c0_g1_i1_len=998_path=[1:0-569_548:570-700_679:701-997]_[-1,_1,_548,_679,_-2]	1	p3	(AAT)4	12	342	353
TRINITY_DN10462_c0_g1_i1_len=327_path=[508:0-263_1302:264-287_773:288-288_1087:289-326]_[-1,_508,_1302,_773,_1087,_-2]	1	p1	(A)9	9	160	168
TRINITY_DN10462_c0_g2_i1_len=530_path=[508:0-263_1302:264-287_773:288-288_774:289-391_1301:392-415_901:416-493_979:494-529]_[-1,_508,_1302,_773,_774,_1301,_901,_979,_-2]	1	p1	(A)9	9	160	168
TRINITY_DN10462_c0_g2_i1_len=530_path=[508:0-263_1302:264-287_773:288-288_774:289-391_1301:392-415_901:416-493_979:494-529]_[-1,_508,_1302,_773,_774,_1301,_901,_979,_-2]	2	p3	(GGC)4	12	368	379
TRINITY_DN10462_c0_g2_i2_len=551_path=[508:0-263_1302:264-287_773:288-288_774:289-391_1301:392-415_901:416-493_1244:494-550]_[-1,_508,_1302,_773,_774,_1301,_901,_1244,_-2]	1	p1	(A)9	9	160	168
TRINITY_DN10462_c0_g2_i2_len=551_path=[508:0-263_1302:264-287_773:288-288_774:289-391_1301:392-415_901:416-493_1244:494-550]_[-1,_508,_1302,_773,_774,_1301,_901,_1244,_-2]	2	p3	(GGC)4	12	368	379
TRINITY_DN10475_c0_g1_i1_len=1700_path=[1:0-332_311:333-364_3523:365-388_367:389-407_386:408-1699]_[-1,_1,_311,_3523,_367,_386,_-2]	1	p1	(T)9	9	1657	1665
TRINITY_DN10477_c0_g1_i1_len=607_path=[585:0-606]_[-1,_585,_-2]	1	p1	(A)8	8	192	199
TRINITY_DN10488_c0_g1_i1_len=514_path=[566:0-267_320:268-513]_[-1,_566,_320,_-2]	1	p2	(AT)8	16	250	265
TRINITY_DN10488_c0_g2_i1_len=588_path=[1:0-170_149:171-341_320:342-587]_[-1,_1,_149,_320,_-2]	1	p4	(GATC)4	16	34	49
TRINITY_DN10488_c0_g2_i1_len=588_path=[1:0-170_149:171-341_320:342-587]_[-1,_1,_149,_320,_-2]	2	p2	(AT)8	16	324	339
TRINITY_DN10488_c0_g2_i2_len=1279_path=[1969:0-582_2529:583-606_3398:607-630_2577:631-631_2578:632-734_2681:735-735_2682:736-861_149:862-1032_320:1033-1278]_[-1,_1969,_2529,_3398,_2577,_2578,_2681,_2682,_149,_320,_-2]	1	p1	(T)8	8	169	176
TRINITY_DN10488_c0_g2_i2_len=1279_path=[1969:0-582_2529:583-606_3398:607-630_2577:631-631_2578:632-734_2681:735-735_2682:736-861_149:862-1032_320:1033-1278]_[-1,_1969,_2529,_3398,_2577,_2578,_2681,_2682,_149,_320,_-2]	2	p2	(CT)5	10	718	727
TRINITY_DN10488_c0_g2_i2_len=1279_path=[1969:0-582_2529:583-606_3398:607-630_2577:631-631_2578:632-734_2681:735-735_2682:736-861_149:862-1032_320:1033-1278]_[-1,_1969,_2529,_3398,_2577,_2578,_2681,_2682,_149,_320,_-2]	3	p2	(AT)8	16	1015	1030
TRINITY_DN10488_c0_g2_i3_len=804_path=[2895:0-109_2529:110-133_3398:134-157_2577:158-158_3214:159-259_2681:260-260_2682:261-386_149:387-557_320:558-803]_[-1,_2895,_2529,_3398,_2577,_3214,_2681,_2682,_149,_320,_-2]	1	p2	(CT)5	10	243	252
TRINITY_DN10488_c0_g2_i3_len=804_path=[2895:0-109_2529:110-133_3398:134-157_2577:158-158_3214:159-259_2681:260-260_2682:261-386_149:387-557_320:558-803]_[-1,_2895,_2529,_3398,_2577,_3214,_2681,_2682,_149,_320,_-2]	2	p2	(AT)8	16	540	555
TRINITY_DN10489_c0_g1_i1_len=2447_path=[2282:0-316_4563:317-478_2595:479-1662_4971:1663-1686_3803:1687-2057_4174:2058-2074_4191:2075-2446]_[-1,_2282,_4563,_2595,_4971,_3803,_4174,_4191,_-2]	1	p2	(GA)9	18	14	31
TRINITY_DN10489_c0_g1_i1_len=2447_path=[2282:0-316_4563:317-478_2595:479-1662_4971:1663-1686_3803:1687-2057_4174:2058-2074_4191:2075-2446]_[-1,_2282,_4563,_2595,_4971,_3803,_4174,_4191,_-2]	2	p5	(CTCTT)3	15	175	189
TRINITY_DN10489_c0_g1_i1_len=2447_path=[2282:0-316_4563:317-478_2595:479-1662_4971:1663-1686_3803:1687-2057_4174:2058-2074_4191:2075-2446]_[-1,_2282,_4563,_2595,_4971,_3803,_4174,_4191,_-2]	3	p1	(A)8	8	523	530
TRINITY_DN10489_c0_g1_i1_len=2447_path=[2282:0-316_4563:317-478_2595:479-1662_4971:1663-1686_3803:1687-2057_4174:2058-2074_4191:2075-2446]_[-1,_2282,_4563,_2595,_4971,_3803,_4174,_4191,_-2]	4	p1	(T)10	10	2391	2400
TRINITY_DN10489_c0_g1_i2_len=2304_path=[2282:0-316_2576:317-335_2595:336-1519_4971:1520-1543_3803:1544-1914_4174:1915-1931_4191:1932-2303]_[-1,_2282,_2576,_2595,_4971,_3803,_4174,_4191,_-2]	1	p2	(GA)9	18	14	31
TRINITY_DN10489_c0_g1_i2_len=2304_path=[2282:0-316_2576:317-335_2595:336-1519_4971:1520-1543_3803:1544-1914_4174:1915-1931_4191:1932-2303]_[-1,_2282,_2576,_2595,_4971,_3803,_4174,_4191,_-2]	2	p5	(CTCTT)3	15	175	189
TRINITY_DN10489_c0_g1_i2_len=2304_path=[2282:0-316_2576:317-335_2595:336-1519_4971:1520-1543_3803:1544-1914_4174:1915-1931_4191:1932-2303]_[-1,_2282,_2576,_2595,_4971,_3803,_4174,_4191,_-2]	3	p1	(A)8	8	380	387
TRINITY_DN10489_c0_g1_i2_len=2304_path=[2282:0-316_2576:317-335_2595:336-1519_4971:1520-1543_3803:1544-1914_4174:1915-1931_4191:1932-2303]_[-1,_2282,_2576,_2595,_4971,_3803,_4174,_4191,_-2]	4	p1	(T)10	10	2248	2257
TRINITY_DN10490_c0_g1_i1_len=1104_path=[1:0-901_2211:902-925_904:926-1103]_[-1,_1,_2211,_904,_-2]	1	p1	(A)8	8	1097	1104
TRINITY_DN10490_c0_g2_i1_len=1104_path=[1:0-901_880:902-907_886:908-925_904:926-1103]_[-1,_1,_880,_886,_904,_-2]	1	p1	(A)8	8	1097	1104
TRINITY_DN10492_c0_g1_i1_len=2795_path=[1:0-141_5724:142-165_144:166-772_5723:773-796_775:797-1260_5725:1261-1284_1263:1285-2794]_[-1,_1,_5724,_144,_5723,_775,_5725,_1263,_-2]	1	p3	(TGA)4	12	981	992
TRINITY_DN10492_c0_g1_i1_len=2795_path=[1:0-141_5724:142-165_144:166-772_5723:773-796_775:797-1260_5725:1261-1284_1263:1285-2794]_[-1,_1,_5724,_144,_5723,_775,_5725,_1263,_-2]	2	p2	(AG)7	14	2727	2740
TRINITY_DN10494_c0_g1_i1_len=1229_path=[1:0-403_2655:404-427_406:428-565_2656:566-589_568:590-859_2657:860-883_862:884-1228]_[-1,_1,_2655,_406,_2656,_568,_2657,_862,_-2]	1	p6	(GCAACA)4	24	54	77
TRINITY_DN10496_c0_g1_i1_len=322_path=[3250:0-83_1099:84-86_1102:87-153_1169:154-154_1170:155-321]_[-1,_3250,_1099,_1102,_1169,_1170,_-2]	1	p4	(ATGT)3	12	104	115
TRINITY_DN10496_c0_g1_i1_len=322_path=[3250:0-83_1099:84-86_1102:87-153_1169:154-154_1170:155-321]_[-1,_3250,_1099,_1102,_1169,_1170,_-2]	2	p1	(A)8	8	292	299
TRINITY_DN10496_c0_g2_i1_len=1178_path=[1:0-371_3168:372-392_538:393-953_1099:954-956_2673:957-1009_1169:1010-1010_1170:1011-1177]_[-1,_1,_3168,_538,_1099,_2673,_1169,_1170,_-2]	1	p2	(TA)5	10	43	52
TRINITY_DN10496_c0_g2_i1_len=1178_path=[1:0-371_3168:372-392_538:393-953_1099:954-956_2673:957-1009_1169:1010-1010_1170:1011-1177]_[-1,_1,_3168,_538,_1099,_2673,_1169,_1170,_-2]	2	p1	(A)8	8	1148	1155
TRINITY_DN10496_c0_g2_i2_len=1345_path=[1:0-371_350:372-559_538:560-1120_1099:1121-1123_2673:1124-1176_1169:1177-1177_1170:1178-1344]_[-1,_1,_350,_538,_1099,_2673,_1169,_1170,_-2]	1	p2	(TA)5	10	43	52
TRINITY_DN10496_c0_g2_i2_len=1345_path=[1:0-371_350:372-559_538:560-1120_1099:1121-1123_2673:1124-1176_1169:1177-1177_1170:1178-1344]_[-1,_1,_350,_538,_1099,_2673,_1169,_1170,_-2]	2	p1	(A)8	8	1315	1322
TRINITY_DN10496_c0_g3_i1_len=261_path=[2673:0-75_1169:76-76_2726:77-260]_[-1,_2673,_1169,_2726,_-2]	1	p3	(GAT)4	12	191	202
TRINITY_DN10497_c0_g1_i1_len=987_path=[1:0-608_587:609-872_3699:873-986]_[-1,_1,_587,_3699,_-2]	1	p1	(T)9	9	117	125
TRINITY_DN10497_c0_g1_i2_len=1597_path=[1:0-608_587:609-872_851:873-1596]_[-1,_1,_587,_851,_-2]	1	p1	(T)9	9	117	125
TRINITY_DN10497_c0_g1_i2_len=1597_path=[1:0-608_587:609-872_851:873-1596]_[-1,_1,_587,_851,_-2]	2	p4	(AAGG)3	12	1226	1237
TRINITY_DN10497_c0_g2_i1_len=827_path=[1:0-608_3367:609-826]_[-1,_1,_3367,_-2]	1	p1	(T)9	9	117	125
TRINITY_DN10498_c0_g1_i1_len=1126_path=[1281:0-1000_2259:1001-1002_2622:1003-1026_2285:1027-1056_2609:1057-1069_2259:1070-1071_2622:1072-1095_2285:1096-1125]_[-1,_1281,_2259,_2622,_2285,_2609,_2259,_2622,_2285,_-2]	1	c	(T)8ctttttc(T)8	23	9	31
TRINITY_DN10498_c0_g2_i1_len=1303_path=[1281:0-1000_2259:1001-1002_2622:1003-1026_2285:1027-1056_2315:1057-1302]_[-1,_1281,_2259,_2622,_2285,_2315,_-2]	1	c	(T)8ctttttc(T)8	23	9	31
TRINITY_DN10498_c1_g1_i1_len=231_path=[209:0-230]_[-1,_209,_-2]	1	p1	(T)8	8	219	226
TRINITY_DN10500_c0_g1_i1_len=896_path=[1807:0-139_2700:140-692_1944:693-895]_[-1,_1807,_2700,_1944,_-2]	1	p3	(AAT)7	21	246	266
TRINITY_DN10500_c0_g1_i1_len=896_path=[1807:0-139_2700:140-692_1944:693-895]_[-1,_1807,_2700,_1944,_-2]	2	c	(A)9ttatctttattttttcagcaaattc(A)11	45	542	586
TRINITY_DN10500_c0_g2_i1_len=1096_path=[1074:0-755_1807:756-872_1924:873-892_1944:893-1095]_[-1,_1074,_1807,_1924,_1944,_-2]	1	p1	(A)20	20	14	33
TRINITY_DN10501_c0_g1_i1_len=1424_path=[1:0-160_3177:161-184_163:185-806_3178:807-830_809:831-914_3179:915-938_917:939-981_3180:982-1005_984:1006-1006_3181:1007-1030_1009:1031-1221_1200:1222-1264_1243:1265-1265_3182:1266-1289_1268:1290-1423]_[-1,_1,_3177,_163,_3178,_809,_3179,_917,_3180,_984,_3181,_1009,_1200,_1243,_3182,_1268,_-2]	1	p1	(T)8	8	1	8
TRINITY_DN10501_c0_g1_i1_len=1424_path=[1:0-160_3177:161-184_163:185-806_3178:807-830_809:831-914_3179:915-938_917:939-981_3180:982-1005_984:1006-1006_3181:1007-1030_1009:1031-1221_1200:1222-1264_1243:1265-1265_3182:1266-1289_1268:1290-1423]_[-1,_1,_3177,_163,_3178,_809,_3179,_917,_3180,_984,_3181,_1009,_1200,_1243,_3182,_1268,_-2]	2	p1	(A)16	16	310	325
TRINITY_DN10502_c0_g1_i1_len=3591_path=[3569:0-1364_7185:1365-1388_4935:1389-3590]_[-1,_3569,_7185,_4935,_-2]	1	p6	(TGGTGT)4	24	760	783
TRINITY_DN10502_c0_g1_i1_len=3591_path=[3569:0-1364_7185:1365-1388_4935:1389-3590]_[-1,_3569,_7185,_4935,_-2]	2	p4	(GTTA)3	12	1099	1110
TRINITY_DN10502_c0_g1_i1_len=3591_path=[3569:0-1364_7185:1365-1388_4935:1389-3590]_[-1,_3569,_7185,_4935,_-2]	3	c	(T)9catgatggtaacttattcggttgattattagtatcttaaatttttgttctatacattaatcttg(A)12	85	2530	2614
TRINITY_DN10503_c0_g1_i1_len=873_path=[1:0-681_1799:682-705_684:706-725_704:726-743_722:744-872]_[-1,_1,_1799,_684,_704,_722,_-2]	1	p5	(AGAAA)3	15	770	784
TRINITY_DN10503_c0_g2_i1_len=880_path=[1:0-681_1799:682-705_684:706-725_1774:726-750_722:751-879]_[-1,_1,_1799,_684,_1774,_722,_-2]	1	p5	(AGAAA)3	15	777	791
TRINITY_DN10504_c0_g1_i1_len=1020_path=[1:0-263_242:264-286_265:287-533_512:534-555_534:556-671_2421:672-695_674:696-1019]_[-1,_1,_242,_265,_512,_534,_2421,_674,_-2]	1	p1	(A)9	9	8	16
TRINITY_DN10504_c0_g1_i1_len=1020_path=[1:0-263_242:264-286_265:287-533_512:534-555_534:556-671_2421:672-695_674:696-1019]_[-1,_1,_242,_265,_512,_534,_2421,_674,_-2]	2	c	(TGC)4aaccaatgttgtttgtcgcg(T)8	40	394	433
TRINITY_DN10504_c0_g1_i1_len=1020_path=[1:0-263_242:264-286_265:287-533_512:534-555_534:556-671_2421:672-695_674:696-1019]_[-1,_1,_242,_265,_512,_534,_2421,_674,_-2]	3	p6	(TATCAA)3	18	974	991
TRINITY_DN10504_c0_g1_i2_len=1102_path=[1:0-263_2100:264-368_265:369-615_512:616-637_534:638-753_2421:754-777_674:778-1101]_[-1,_1,_2100,_265,_512,_534,_2421,_674,_-2]	1	p1	(A)9	9	8	16
TRINITY_DN10504_c0_g1_i2_len=1102_path=[1:0-263_2100:264-368_265:369-615_512:616-637_534:638-753_2421:754-777_674:778-1101]_[-1,_1,_2100,_265,_512,_534,_2421,_674,_-2]	2	c	(TGC)4aaccaatgttgtttgtcgcg(T)8	40	476	515
TRINITY_DN10504_c0_g1_i2_len=1102_path=[1:0-263_2100:264-368_265:369-615_512:616-637_534:638-753_2421:754-777_674:778-1101]_[-1,_1,_2100,_265,_512,_534,_2421,_674,_-2]	3	p6	(TATCAA)3	18	1056	1073
TRINITY_DN10504_c0_g1_i3_len=1166_path=[1:0-263_242:264-286_265:287-533_2253:534-701_534:702-817_2421:818-841_674:842-1165]_[-1,_1,_242,_265,_2253,_534,_2421,_674,_-2]	1	p1	(A)9	9	8	16
TRINITY_DN10504_c0_g1_i3_len=1166_path=[1:0-263_242:264-286_265:287-533_2253:534-701_534:702-817_2421:818-841_674:842-1165]_[-1,_1,_242,_265,_2253,_534,_2421,_674,_-2]	2	c	(TGC)4aaccaatgttgtttgtcgcg(T)8	40	394	433
TRINITY_DN10504_c0_g1_i3_len=1166_path=[1:0-263_242:264-286_265:287-533_2253:534-701_534:702-817_2421:818-841_674:842-1165]_[-1,_1,_242,_265,_2253,_534,_2421,_674,_-2]	3	p1	(A)12	12	549	560
TRINITY_DN10504_c0_g1_i3_len=1166_path=[1:0-263_242:264-286_265:287-533_2253:534-701_534:702-817_2421:818-841_674:842-1165]_[-1,_1,_242,_265,_2253,_534,_2421,_674,_-2]	4	p6	(TATCAA)3	18	1120	1137
TRINITY_DN10505_c0_g1_i1_len=990_path=[968:0-229_2055:230-253_1199:254-453_2056:454-477_1423:478-519_2057:520-543_1489:544-989]_[-1,_968,_2055,_1199,_2056,_1423,_2057,_1489,_-2]	1	p3	(TCA)4	12	236	247
TRINITY_DN10505_c0_g1_i1_len=990_path=[968:0-229_2055:230-253_1199:254-453_2056:454-477_1423:478-519_2057:520-543_1489:544-989]_[-1,_968,_2055,_1199,_2056,_1423,_2057,_1489,_-2]	2	p3	(GGA)4	12	500	511
TRINITY_DN10506_c0_g1_i1_len=1320_path=[889:0-625_1492:626-628_2257:629-649_2278:650-1060_1518:1061-1084_2713:1085-1108_1566:1109-1319]_[-1,_889,_1492,_2257,_2278,_1518,_2713,_1566,_-2]	1	p2	(TG)6	12	727	738
TRINITY_DN10506_c0_g1_i1_len=1320_path=[889:0-625_1492:626-628_2257:629-649_2278:650-1060_1518:1061-1084_2713:1085-1108_1566:1109-1319]_[-1,_889,_1492,_2257,_2278,_1518,_2713,_1566,_-2]	2	p2	(GA)6	12	1242	1253
TRINITY_DN10506_c0_g2_i1_len=911_path=[889:0-625_1492:626-628_1495:629-651_1518:652-675_2713:676-699_1566:700-910]_[-1,_889,_1492,_1495,_1518,_2713,_1566,_-2]	1	p2	(GA)6	12	833	844
TRINITY_DN10515_c0_g1_i1_len=711_path=[1:0-383_1623:384-407_386:408-427_406:428-526_1624:527-550_529:551-710]_[-1,_1,_1623,_386,_406,_1624,_529,_-2]	1	p5	(ATATA)3	15	157	171
TRINITY_DN10517_c0_g1_i1_len=1715_path=[1:0-778_3565:779-802_781:803-1022_3566:1023-1046_1025:1047-1398_1377:1399-1714]_[-1,_1,_3565,_781,_3566,_1025,_1377,_-2]	1	p3	(TAA)5	15	94	108
TRINITY_DN10517_c0_g1_i1_len=1715_path=[1:0-778_3565:779-802_781:803-1022_3566:1023-1046_1025:1047-1398_1377:1399-1714]_[-1,_1,_3565,_781,_3566,_1025,_1377,_-2]	2	c	(CTGATA)4accccatctctactctacaactagaatcatctcattctaattt(TC)8	83	605	687
TRINITY_DN10517_c0_g1_i1_len=1715_path=[1:0-778_3565:779-802_781:803-1022_3566:1023-1046_1025:1047-1398_1377:1399-1714]_[-1,_1,_3565,_781,_3566,_1025,_1377,_-2]	3	p1	(A)8	8	1388	1395
TRINITY_DN10518_c0_g1_i1_len=1018_path=[996:0-402_1376:403-448_1422:449-480_1454:481-720_2205:721-744_1718:745-1017]_[-1,_996,_1376,_1422,_1454,_2205,_1718,_-2]	1	p1	(T)12	12	74	85
TRINITY_DN10518_c0_g1_i1_len=1018_path=[996:0-402_1376:403-448_1422:449-480_1454:481-720_2205:721-744_1718:745-1017]_[-1,_996,_1376,_1422,_1454,_2205,_1718,_-2]	2	c	(TCTA)3ctaccacaatacaaaagtctacagcttggtcgtgctcgtg(CT)5	62	599	660
TRINITY_DN10518_c0_g1_i1_len=1018_path=[996:0-402_1376:403-448_1422:449-480_1454:481-720_2205:721-744_1718:745-1017]_[-1,_996,_1376,_1422,_1454,_2205,_1718,_-2]	3	p4	(ATAA)4	16	888	903
TRINITY_DN10518_c0_g2_i1_len=512_path=[996:0-402_1376:403-448_2164:449-465_1376:466-511]_[-1,_996,_1376,_2164,_1376,_-2]	1	p1	(T)12	12	74	85
TRINITY_DN10519_c0_g1_i1_len=926_path=[1:0-531_510:532-635_614:636-671_1888:672-690_678:691-925]_[-1,_1,_510,_614,_1888,_678,_-2]	1	c*	(AAT)6(TAAT)5*	34	46	79
TRINITY_DN10519_c0_g1_i1_len=926_path=[1:0-531_510:532-635_614:636-671_1888:672-690_678:691-925]_[-1,_1,_510,_614,_1888,_678,_-2]	2	p6	(TCTGCT)3	18	322	339
TRINITY_DN10519_c0_g1_i1_len=926_path=[1:0-531_510:532-635_614:636-671_1888:672-690_678:691-925]_[-1,_1,_510,_614,_1888,_678,_-2]	3	p6	(TGTTTC)3	18	591	608
TRINITY_DN10519_c0_g2_i1_len=853_path=[1:0-531_1847:532-553_614:554-589_650:590-617_678:618-852]_[-1,_1,_1847,_614,_650,_678,_-2]	1	c*	(AAT)6(TAAT)5*	34	46	79
TRINITY_DN10519_c0_g2_i1_len=853_path=[1:0-531_1847:532-553_614:554-589_650:590-617_678:618-852]_[-1,_1,_1847,_614,_650,_678,_-2]	2	p6	(TCTGCT)3	18	322	339
TRINITY_DN10521_c0_g2_i1_len=970_path=[1:0-358_1678:359-360_1680:361-655_377:656-703_2045:704-727_449:728-969]_[-1,_1,_1678,_1680,_377,_2045,_449,_-2]	1	c	(AGTT)3tgttatggaattccc(T)11	38	585	622
TRINITY_DN10531_c0_g1_i1_len=1912_path=[1:0-519_498:520-1490_3859:1491-1514_1493:1515-1911]_[-1,_1,_498,_3859,_1493,_-2]	1	p3	(CAA)6	18	270	287
TRINITY_DN10532_c0_g2_i1_len=2097_path=[1:0-85_64:86-296_275:297-1472_4271:1473-1496_1475:1497-1604_1583:1605-1605_4272:1606-1629_1608:1630-2096]_[-1,_1,_64,_275,_4271,_1475,_1583,_4272,_1608,_-2]	1	p1	(A)8	8	1266	1273
TRINITY_DN10532_c0_g2_i2_len=1908_path=[1:0-85_4171:86-107_275:108-1283_4271:1284-1307_1475:1308-1415_1583:1416-1416_4272:1417-1440_1608:1441-1907]_[-1,_1,_4171,_275,_4271,_1475,_1583,_4272,_1608,_-2]	1	p1	(A)8	8	1077	1084
TRINITY_DN10533_c1_g1_i1_len=991_path=[1:0-373_352:374-577_556:578-990]_[-1,_1,_352,_556,_-2]	1	c	(AG)7ggggagagg(GA)11	45	24	68
TRINITY_DN10534_c0_g2_i1_len=558_path=[1:0-357_336:358-455_1444:456-479_458:480-557]_[-1,_1,_336,_1444,_458,_-2]	1	p1	(A)17	17	526	542
TRINITY_DN10536_c0_g1_i1_len=1015_path=[993:0-300_2299:301-324_1295:325-325_2301:326-349_1320:350-513_1484:514-514_2300:515-538_1509:539-1014]_[-1,_993,_2299,_1295,_2301,_1320,_1484,_2300,_1509,_-2]	1	c	(T)9ggtttgta(T)8accctgattactgatttgtgggg(T)8	56	603	658
TRINITY_DN10536_c0_g1_i1_len=1015_path=[993:0-300_2299:301-324_1295:325-325_2301:326-349_1320:350-513_1484:514-514_2300:515-538_1509:539-1014]_[-1,_993,_2299,_1295,_2301,_1320,_1484,_2300,_1509,_-2]	2	p1	(T)10	10	872	881
TRINITY_DN10536_c0_g2_i1_len=561_path=[2046:0-59_1484:60-60_2300:61-84_1509:85-560]_[-1,_2046,_1484,_2300,_1509,_-2]	1	c	(T)9ggtttgta(T)8accctgattactgatttgtgggg(T)8	56	149	204
TRINITY_DN10536_c0_g2_i1_len=561_path=[2046:0-59_1484:60-60_2300:61-84_1509:85-560]_[-1,_2046,_1484,_2300,_1509,_-2]	2	p1	(T)10	10	418	427
TRINITY_DN10537_c0_g1_i1_len=663_path=[1:0-392_371:393-662]_[-1,_1,_371,_-2]	1	p3	(CTC)4	12	269	280
TRINITY_DN10547_c0_g1_i1_len=1119_path=[1:0-201_2337:202-225_204:226-278_2339:279-302_281:303-767_2338:768-791_770:792-1118]_[-1,_1,_2337,_204,_2339,_281,_2338,_770,_-2]	1	p1	(A)12	12	61	72
TRINITY_DN10548_c0_g1_i1_len=714_path=[1:0-303_1479:304-327_306:328-713]_[-1,_1,_1479,_306,_-2]	1	p6	(TGGGCT)4	24	62	85
TRINITY_DN10550_c0_g2_i1_len=522_path=[2201:0-126_1295:127-239_2345:240-521]_[-1,_2201,_1295,_2345,_-2]	1	p1	(T)16	16	267	282
TRINITY_DN10551_c0_g1_i1_len=709_path=[687:0-285_950:286-469_1134:470-480_1145:481-504_1169:505-505_1170:506-708]_[-1,_687,_950,_1134,_1145,_1169,_1170,_-2]	1	p2	(GA)5	10	149	158
TRINITY_DN10552_c0_g1_i1_len=1045_path=[1:0-75_54:76-105_84:106-258_2175:259-282_261:283-1044]_[-1,_1,_54,_84,_2175,_261,_-2]	1	p2	(TC)10	20	63	82
TRINITY_DN10552_c0_g1_i1_len=1045_path=[1:0-75_54:76-105_84:106-258_2175:259-282_261:283-1044]_[-1,_1,_54,_84,_2175,_261,_-2]	2	p1	(A)9	9	1037	1045
TRINITY_DN10554_c0_g1_i1_len=1771_path=[1749:0-1109_2836:1110-1499_4651:1500-1523_3250:1524-1770]_[-1,_1749,_2836,_4651,_3250,_-2]	1	p1	(T)11	11	1688	1698
TRINITY_DN10554_c0_g1_i2_len=1226_path=[3497:0-564_2836:565-954_4651:955-978_3250:979-1225]_[-1,_3497,_2836,_4651,_3250,_-2]	1	p1	(T)15	15	2	16
TRINITY_DN10554_c0_g1_i2_len=1226_path=[3497:0-564_2836:565-954_4651:955-978_3250:979-1225]_[-1,_3497,_2836,_4651,_3250,_-2]	2	p1	(T)11	11	1143	1153
TRINITY_DN10570_c0_g1_i1_len=522_path=[500:0-267_745:268-287_765:288-293_771:294-379_857:380-521]_[-1,_500,_745,_765,_771,_857,_-2]	1	p3	(TCT)6	18	14	31
TRINITY_DN10570_c0_g1_i1_len=522_path=[500:0-267_745:268-287_765:288-293_771:294-379_857:380-521]_[-1,_500,_745,_765,_771,_857,_-2]	2	c	(TTC)5ttgagggttggattagggtcctcaacctggggctcttcgtaagattcctctgttttcttctttctcttt(TTC)4	96	232	327
TRINITY_DN10570_c0_g2_i1_len=455_path=[500:0-267_1019:268-268_1039:269-362_765:363-368_771:369-454]_[-1,_500,_1019,_1039,_765,_771,_-2]	1	p3	(TCT)6	18	14	31
TRINITY_DN10570_c0_g2_i1_len=455_path=[500:0-267_1019:268-268_1039:269-362_765:363-368_771:369-454]_[-1,_500,_1019,_1039,_765,_771,_-2]	2	p3	(TTC)5	15	232	246
TRINITY_DN10570_c0_g2_i1_len=455_path=[500:0-267_1019:268-268_1039:269-362_765:363-368_771:369-454]_[-1,_500,_1019,_1039,_765,_771,_-2]	3	p3	(TTC)4	12	391	402
TRINITY_DN10570_c0_g3_i1_len=374_path=[500:0-267_1019:268-268_1020:269-287_771:288-373]_[-1,_500,_1019,_1020,_771,_-2]	1	p3	(TCT)6	18	14	31
TRINITY_DN10570_c0_g3_i1_len=374_path=[500:0-267_1019:268-268_1020:269-287_771:288-373]_[-1,_500,_1019,_1020,_771,_-2]	2	c	(TTC)5ttgagggttggattagggtcctggggctcttcgtaagattcctctgttttcttctttctcttt(TTC)4	90	232	321
TRINITY_DN10565_c0_g1_i1_len=1456_path=[1434:0-398_2987:399-422_1834:423-835_2988:836-859_2271:860-936_2989:937-960_2372:961-1455]_[-1,_1434,_2987,_1834,_2988,_2271,_2989,_2372,_-2]	1	p3	(CAC)4	12	467	478
TRINITY_DN10566_c0_g1_i1_len=2588_path=[2590:0-65_2633:66-101_2669:102-1398_3966:1399-1766_5336:1767-1790_4358:1791-2367_4935:2368-2368_5335:2369-2392_4960:2393-2587]_[-1,_2590,_2633,_2669,_3966,_5336,_4358,_4935,_5335,_4960,_-2]	1	p1	(A)8	8	2082	2089
TRINITY_DN10567_c0_g1_i1_len=546_path=[1:0-221_1523:222-245_224:246-318_297:319-339_318:340-454_1524:455-478_457:479-545]_[-1,_1,_1523,_224,_297,_318,_1524,_457,_-2]	1	c	(A)10ttaat(A)15	30	49	78
TRINITY_DN10567_c0_g1_i1_len=546_path=[1:0-221_1523:222-245_224:246-318_297:319-339_318:340-454_1524:455-478_457:479-545]_[-1,_1,_1523,_224,_297,_318,_1524,_457,_-2]	2	p2	(GA)6	12	231	242
TRINITY_DN10567_c0_g1_i2_len=696_path=[1:0-221_1523:222-245_224:246-318_1047:319-346_1075:347-366_1095:367-489_318:490-604_1524:605-628_457:629-695]_[-1,_1,_1523,_224,_1047,_1075,_1095,_318,_1524,_457,_-2]	1	c	(A)10ttaat(A)15	30	49	78
TRINITY_DN10567_c0_g1_i2_len=696_path=[1:0-221_1523:222-245_224:246-318_1047:319-346_1075:347-366_1095:367-489_318:490-604_1524:605-628_457:629-695]_[-1,_1,_1523,_224,_1047,_1075,_1095,_318,_1524,_457,_-2]	2	p2	(GA)6	12	231	242
TRINITY_DN10569_c0_g1_i1_len=1165_path=[1143:0-434_2483:435-458_1579:459-596_2484:597-620_1741:621-635_2485:636-659_1780:660-1164]_[-1,_1143,_2483,_1579,_2484,_1741,_2485,_1780,_-2]	1	p4	(ATTT)3	12	769	780
TRINITY_DN10579_c0_g2_i1_len=430_path=[1:0-284_263:285-429]_[-1,_1,_263,_-2]	1	p1	(T)9	9	104	112
TRINITY_DN10579_c0_g3_i1_len=782_path=[1:0-284_815:285-490_1021:491-621_1152:622-781]_[-1,_1,_815,_1021,_1152,_-2]	1	p1	(T)9	9	104	112
TRINITY_DN10579_c0_g3_i1_len=782_path=[1:0-284_815:285-490_1021:491-621_1152:622-781]_[-1,_1,_815,_1021,_1152,_-2]	2	p1	(A)10	10	339	348
TRINITY_DN10583_c0_g1_i1_len=637_path=[769:0-329_1076:330-350_1537:351-636]_[-1,_769,_1076,_1537,_-2]	1	c	(A)8tcaaatgaactgatttgaatttgaaatcgaaccgcacagtttt(A)8tcataaccactttg(A)8	81	492	572
TRINITY_DN10584_c0_g1_i1_len=301_path=[1:0-300]_[-1,_1,_-2]	1	p2	(TC)9	18	221	238
TRINITY_DN10584_c1_g1_i1_len=685_path=[1:0-97_76:98-98_77:99-99_76:100-100_77:101-101_76:102-102_77:103-103_76:104-104_77:105-105_76:106-106_78:107-283_255:284-391_363:392-414_386:415-565_1657:566-589_561:590-684]_[-1,_1,_76,_77,_76,_77,_76,_77,_76,_77,_76,_78,_255,_363,_386,_1657,_561,_-2]	1	p2	(CT)16	32	76	107
TRINITY_DN10584_c1_g1_i1_len=685_path=[1:0-97_76:98-98_77:99-99_76:100-100_77:101-101_76:102-102_77:103-103_76:104-104_77:105-105_76:106-106_78:107-283_255:284-391_363:392-414_386:415-565_1657:566-589_561:590-684]_[-1,_1,_76,_77,_76,_77,_76,_77,_76,_77,_76,_78,_255,_363,_386,_1657,_561,_-2]	2	p3	(CAA)8	24	603	626
TRINITY_DN10584_c1_g1_i2_len=639_path=[1419:0-82_255:83-190_1479:191-368_386:369-519_1657:520-543_561:544-638]_[-1,_1419,_255,_1479,_386,_1657,_561,_-2]	1	c	(T)8aaatttaattgcatcacttctgctccattttatacataacattaacatatacctttttttcatcttcctaaaaatctttc(T)8	96	241	336
TRINITY_DN10584_c1_g1_i2_len=639_path=[1419:0-82_255:83-190_1479:191-368_386:369-519_1657:520-543_561:544-638]_[-1,_1419,_255,_1479,_386,_1657,_561,_-2]	2	p3	(CAA)8	24	557	580
TRINITY_DN10584_c1_g1_i3_len=715_path=[1:0-97_76:98-98_77:99-99_76:100-100_77:101-101_76:102-102_77:103-103_76:104-104_77:105-105_76:106-106_77:107-107_76:108-108_77:109-109_76:110-110_77:111-111_76:112-112_77:113-113_76:114-114_77:115-115_76:116-116_77:117-117_76:118-118_77:119-119_76:120-120_77:121-121_76:122-122_77:123-123_76:124-124_77:125-125_76:126-126_77:127-127_76:128-128_77:129-129_76:13…	1	p2	(CT)31	62	76	137
TRINITY_DN10584_c1_g1_i3_len=715_path=[1:0-97_76:98-98_77:99-99_76:100-100_77:101-101_76:102-102_77:103-103_76:104-104_77:105-105_76:106-106_77:107-107_76:108-108_77:109-109_76:110-110_77:111-111_76:112-112_77:113-113_76:114-114_77:115-115_76:116-116_77:117-117_76:118-118_77:119-119_76:120-120_77:121-121_76:122-122_77:123-123_76:124-124_77:125-125_76:126-126_77:127-127_76:128-128_77:129-129_76:13…	2	p3	(CAA)8	24	633	656
TRINITY_DN10507_c0_g1_i1_len=1456_path=[1:0-220_199:221-525_3059:526-549_528:550-1455]_[-1,_1,_199,_3059,_528,_-2]	1	p3	(TGA)6	18	1347	1364
TRINITY_DN10510_c0_g1_i1_len=326_path=[1:0-198_1275:199-325]_[-1,_1,_1275,_-2]	1	p1	(A)8	8	12	19
TRINITY_DN10510_c0_g2_i1_len=660_path=[1:0-198_177:199-219_198:220-351_330:352-465_444:466-659]_[-1,_1,_177,_198,_330,_444,_-2]	1	p1	(A)8	8	12	19
TRINITY_DN10510_c0_g2_i1_len=660_path=[1:0-198_177:199-219_198:220-351_330:352-465_444:466-659]_[-1,_1,_177,_198,_330,_444,_-2]	2	p1	(T)10	10	396	405
TRINITY_DN10510_c0_g2_i2_len=624_path=[1734:0-183_198:184-315_330:316-429_444:430-623]_[-1,_1734,_198,_330,_444,_-2]	1	p1	(T)10	10	360	369
TRINITY_DN10510_c0_g2_i4_len=568_path=[1:0-198_177:199-219_198:220-351_1551:352-373_444:374-567]_[-1,_1,_177,_198,_1551,_444,_-2]	1	p1	(A)8	8	12	19
TRINITY_DN10513_c0_g1_i1_len=319_path=[495:0-294_1061:295-318]_[-1,_495,_1061,_-2]	1	c	(TAA)4tataataat(ATA)4	33	88	120
TRINITY_DN10513_c0_g2_i1_len=517_path=[495:0-294_767:295-331_1085:332-355_828:356-516]_[-1,_495,_767,_1085,_828,_-2]	1	c	(TAA)4tataataat(ATA)4	33	88	120
TRINITY_DN10513_c0_g2_i1_len=517_path=[495:0-294_767:295-331_1085:332-355_828:356-516]_[-1,_495,_767,_1085,_828,_-2]	2	c	(TCTTTG)4ccattgagcttctttttcttttcttctcttc(TCTT)3	67	434	500
TRINITY_DN10514_c0_g1_i1_len=1599_path=[1:0-457_436:458-508_487:509-869_3303:870-893_872:894-1598]_[-1,_1,_436,_487,_3303,_872,_-2]	1	p2	(CG)5	10	221	230
TRINITY_DN10514_c0_g1_i1_len=1599_path=[1:0-457_436:458-508_487:509-869_3303:870-893_872:894-1598]_[-1,_1,_436,_487,_3303,_872,_-2]	2	p1	(T)14	14	1464	1477
TRINITY_DN10523_c0_g1_i1_len=1985_path=[1963:0-339_4062:340-343_4066:344-386_2327:387-1233_4181:1234-1257_3198:1258-1320_3261:1321-1365_3306:1366-1984]_[-1,_1963,_4062,_4066,_2327,_4181,_3198,_3261,_3306,_-2]	1	p5	(GAAAG)3	15	57	71
TRINITY_DN10524_c0_g1_i1_len=753_path=[5247:0-94_4413:95-383_4702:384-423_4742:424-752]_[-1,_5247,_4413,_4702,_4742,_-2]	1	c	(T)10atttgaaatggggattgatcacggaagaaatctctctcatatacttcgatgaattctaggtgatatttcaactttactatgccttgcaacgttgtgtag(T)11cttctattattagggctattcttctctc(T)11c(T)8	168	530	697
TRINITY_DN10524_c0_g1_i2_len=2558_path=[2536:0-1474_5319:1475-1498_4012:1499-1533_5320:1534-1557_4071:1558-1899_4413:1900-2188_4702:2189-2228_4742:2229-2557]_[-1,_2536,_5319,_4012,_5320,_4071,_4413,_4702,_4742,_-2]	1	c	(T)10atttgaaatggggattgatcacggaagaaatctctctcatatacttcgatgaattctaggtgatatttcaactttactatgccttgcaacgttgtgtag(T)11cttctattattagggctattcttctctc(T)11c(T)8	168	2335	2502
TRINITY_DN10526_c0_g1_i1_len=2015_path=[1993:0-542_2513:543-543_4167:544-567_2538:568-1376_4166:1377-1400_3371:1401-1856_3827:1857-1889_3860:1890-2014]_[-1,_1993,_2513,_4167,_2538,_4166,_3371,_3827,_3860,_-2]	1	p1	(T)8	8	1938	1945
TRINITY_DN10527_c0_g1_i1_len=1818_path=[1796:0-690_3756:691-714_2488:715-881_3758:882-905_2679:906-1287_3757:1288-1311_3085:1312-1414_3188:1415-1817]_[-1,_1796,_3756,_2488,_3758,_2679,_3757,_3085,_3188,_-2]	1	c	(T)11c(T)12	24	1762	1785
TRINITY_DN10527_c0_g2_i1_len=447_path=[3735:0-43_3188:44-446]_[-1,_3735,_3188,_-2]	1	c	(T)11c(T)12	24	391	414
TRINITY_DN10527_c1_g1_i1_len=293_path=[1:0-292]_[-1,_1,_-2]	1	p1	(T)9	9	114	122
TRINITY_DN10529_c0_g1_i1_len=574_path=[1:0-338_317:339-463_442:464-573]_[-1,_1,_317,_442,_-2]	1	p3	(GAC)5	15	187	201
TRINITY_DN10529_c0_g1_i1_len=574_path=[1:0-338_317:339-463_442:464-573]_[-1,_1,_317,_442,_-2]	2	p6	(TGCTGG)4	24	489	512
TRINITY_DN10530_c0_g2_i1_len=1228_path=[1:0-461_2604:462-485_464:486-643_2603:644-667_646:668-736_715:737-1227]_[-1,_1,_2604,_464,_2603,_646,_715,_-2]	1	c	(CAT)8gacaaggaacaacatgttgaagatcatgatcttgttaaggttaataataacaaccttatcatgactagtgctgt(CAC)4	110	161	270
TRINITY_DN10540_c0_g2_i1_len=902_path=[1002:0-145_1125:146-146_2095:147-167_1269:168-222_1324:223-459_2116:460-483_1585:484-901]_[-1,_1002,_1125,_2095,_1269,_1324,_2116,_1585,_-2]	1	p4	(TTGA)3	12	337	348
TRINITY_DN10540_c0_g2_i2_len=847_path=[1002:0-145_2003:146-167_1324:168-404_2116:405-428_1585:429-846]_[-1,_1002,_2003,_1324,_2116,_1585,_-2]	1	p4	(TTGA)3	12	282	293
TRINITY_DN10541_c0_g1_i1_len=1394_path=[1:0-442_2887:443-466_445:467-537_2889:538-561_540:562-1111_2888:1112-1135_1114:1136-1393]_[-1,_1,_2887,_445,_2889,_540,_2888,_1114,_-2]	1	p3	(TGC)4	12	1041	1052
TRINITY_DN10545_c0_g1_i1_len=1598_path=[1:0-1295_3175:1296-1319_1298:1320-1597]_[-1,_1,_3175,_1298,_-2]	1	p1	(T)15	15	1572	1586
TRINITY_DN10546_c0_g1_i1_len=465_path=[443:0-464]_[-1,_443,_-2]	1	c	(T)12actttttttcttttttcttttttgataa(T)8	48	381	428
TRINITY_DN10555_c0_g1_i1_len=2077_path=[2055:0-966_2999:967-1373_4618:1374-1397_3430:1398-1472_4617:1473-1496_3529:1497-2011_4044:2012-2012_4045:2013-2076]_[-1,_2055,_2999,_4618,_3430,_4617,_3529,_4044,_4045,_-2]	1	p1	(T)24	24	1990	2013
TRINITY_DN10555_c0_g1_i2_len=1330_path=[4399:0-216_2999:217-623_4618:624-647_3430:648-722_4617:723-746_3529:747-1261_4044:1262-1262_4044:1263-1263_4044:1264-1264_4044:1265-1265_4045:1266-1329]_[-1,_4399,_2999,_4618,_3430,_4617,_3529,_4044,_4044,_4044,_4044,_4045,_-2]	1	p1	(T)27	27	1240	1266
TRINITY_DN10555_c0_g1_i3_len=1327_path=[4399:0-216_2999:217-623_4618:624-647_3430:648-722_4617:723-746_3529:747-1261_4044:1262-1262_4045:1263-1326]_[-1,_4399,_2999,_4618,_3430,_4617,_3529,_4044,_4045,_-2]	1	p1	(T)24	24	1240	1263
TRINITY_DN10555_c0_g1_i4_len=1332_path=[4399:0-216_2999:217-623_4618:624-647_3430:648-722_4617:723-746_3529:747-1261_4044:1262-1262_4044:1263-1263_4044:1264-1264_4044:1265-1265_4044:1266-1266_4044:1267-1267_4045:1268-1331]_[-1,_4399,_2999,_4618,_3430,_4617,_3529,_4044,_4044,_4044,_4044,_4044,_4044,_4045,_-2]	1	p1	(T)29	29	1240	1268
TRINITY_DN10555_c0_g1_i5_len=2080_path=[2055:0-966_2999:967-1373_4618:1374-1397_3430:1398-1472_4617:1473-1496_3529:1497-2011_4044:2012-2012_4044:2013-2013_4044:2014-2014_4044:2015-2015_4045:2016-2079]_[-1,_2055,_2999,_4618,_3430,_4617,_3529,_4044,_4044,_4044,_4044,_4045,_-2]	1	p1	(T)27	27	1990	2016
TRINITY_DN10555_c0_g1_i6_len=2082_path=[2055:0-966_2999:967-1373_4618:1374-1397_3430:1398-1472_4617:1473-1496_3529:1497-2011_4044:2012-2012_4044:2013-2013_4044:2014-2014_4044:2015-2015_4044:2016-2016_4044:2017-2017_4045:2018-2081]_[-1,_2055,_2999,_4618,_3430,_4617,_3529,_4044,_4044,_4044,_4044,_4044,_4044,_4045,_-2]	1	p1	(T)29	29	1990	2018
TRINITY_DN10558_c0_g1_i1_len=4720_path=[4619:0-155_4752:156-197_4794:198-3796_8393:3797-4199_9336:4200-4298_8816:4299-4719]_[-1,_4619,_4752,_4794,_8393,_9336,_8816,_-2]	1	p6	(CTCCCT)3	18	68	85
TRINITY_DN10558_c0_g1_i1_len=4720_path=[4619:0-155_4752:156-197_4794:198-3796_8393:3797-4199_9336:4200-4298_8816:4299-4719]_[-1,_4619,_4752,_4794,_8393,_9336,_8816,_-2]	2	p1	(T)19	19	4544	4562
TRINITY_DN10558_c0_g1_i2_len=4641_path=[4619:0-155_4752:156-197_4794:198-3796_8393:3797-4199_8796:4200-4219_8816:4220-4640]_[-1,_4619,_4752,_4794,_8393,_8796,_8816,_-2]	1	p6	(CTCCCT)3	18	68	85
TRINITY_DN10558_c0_g1_i2_len=4641_path=[4619:0-155_4752:156-197_4794:198-3796_8393:3797-4199_8796:4200-4219_8816:4220-4640]_[-1,_4619,_4752,_4794,_8393,_8796,_8816,_-2]	2	p1	(T)19	19	4465	4483
TRINITY_DN10559_c0_g1_i1_len=464_path=[1073:0-300_2356:301-463]_[-1,_1073,_2356,_-2]	1	p5	(TGTAA)3	15	336	350
TRINITY_DN10561_c0_g1_i1_len=776_path=[1:0-327_1817:328-351_330:352-444_1818:445-468_447:469-585_1819:586-609_588:610-775]_[-1,_1,_1817,_330,_1818,_447,_1819,_588,_-2]	1	c	(T)8aagtccaaaaagggaaatatgcaactccttcaattccattttccaaagacaaattccattatggaaactggggaggggg(A)10	97	1	97
TRINITY_DN10562_c0_g1_i1_len=1539_path=[1:0-375_354:376-412_391:413-415_394:416-773_752:774-776_755:777-1538]_[-1,_1,_354,_391,_394,_752,_755,_-2]	1	p2	(CA)5	10	1173	1182
TRINITY_DN10562_c0_g1_i1_len=1539_path=[1:0-375_354:376-412_391:413-415_394:416-773_752:774-776_755:777-1538]_[-1,_1,_354,_391,_394,_752,_755,_-2]	2	c*	(ATTTT)3(T)8*	19	1500	1518
TRINITY_DN10562_c0_g2_i1_len=1158_path=[1:0-375_3090:376-392_752:393-395_755:396-1157]_[-1,_1,_3090,_752,_755,_-2]	1	p2	(CA)5	10	792	801
TRINITY_DN10562_c0_g2_i1_len=1158_path=[1:0-375_3090:376-392_752:393-395_755:396-1157]_[-1,_1,_3090,_752,_755,_-2]	2	c*	(ATTTT)3(T)8*	19	1119	1137
TRINITY_DN10562_c0_g3_i1_len=1195_path=[1:0-375_354:376-412_3053:413-432_755:433-1194]_[-1,_1,_354,_3053,_755,_-2]	1	p2	(CA)5	10	829	838
TRINITY_DN10562_c0_g3_i1_len=1195_path=[1:0-375_354:376-412_3053:413-432_755:433-1194]_[-1,_1,_354,_3053,_755,_-2]	2	c*	(ATTTT)3(T)8*	19	1156	1174
TRINITY_DN10571_c0_g1_i1_len=1064_path=[1:0-47_26:48-61_40:62-92_2209:93-116_95:117-180_2210:181-204_183:205-1063]_[-1,_1,_26,_40,_2209,_95,_2210,_183,_-2]	1	p1	(T)9	9	40	48
TRINITY_DN10573_c0_g1_i1_len=1461_path=[1392:0-160_2783:161-227_1550:228-669_2965:670-693_2016:694-1460]_[-1,_1392,_2783,_1550,_2965,_2016,_-2]	1	p3	(TTC)4	12	1439	1450
TRINITY_DN10573_c0_g1_i2_len=1414_path=[1392:0-160_1530:161-180_1550:181-622_2965:623-646_2016:647-1413]_[-1,_1392,_1530,_1550,_2965,_2016,_-2]	1	p3	(TTC)4	12	1392	1403
TRINITY_DN10574_c0_g1_i1_len=1877_path=[1855:0-1680_3513:1681-1693_3526:1694-1704_3537:1705-1707_3540:1708-1836_3877:1837-1860_3693:1861-1876]_[-1,_1855,_3513,_3526,_3537,_3540,_3877,_3693,_-2]	1	c	(AG)6aa(AG)6	26	108	133
TRINITY_DN10574_c0_g1_i1_len=1877_path=[1855:0-1680_3513:1681-1693_3526:1694-1704_3537:1705-1707_3540:1708-1836_3877:1837-1860_3693:1861-1876]_[-1,_1855,_3513,_3526,_3537,_3540,_3877,_3693,_-2]	2	p1	(T)9	9	1686	1694
TRINITY_DN10575_c0_g1_i2_len=795_path=[1:0-136_1963:137-160_139:161-373_352:374-443_422:444-528_1964:529-552_531:553-600_1965:601-624_603:625-734_713:735-794]_[-1,_1,_1963,_139,_352,_422,_1964,_531,_1965,_603,_713,_-2]	1	p5	(AAAGA)3	15	599	613
TRINITY_DN10575_c0_g1_i3_len=561_path=[1662:0-139_352:140-209_422:210-294_1964:295-318_531:319-366_1965:367-390_603:391-500_713:501-560]_[-1,_1662,_352,_422,_1964,_531,_1965,_603,_713,_-2]	1	p5	(AAAGA)3	15	365	379
TRINITY_DN10578_c0_g2_i1_len=473_path=[1:0-245_224:246-260_239:261-271_3002:272-295_274:296-472]_[-1,_1,_224,_239,_3002,_274,_-2]	1	p3	(GAA)4	12	182	193
TRINITY_DN10578_c0_g2_i1_len=473_path=[1:0-245_224:246-260_239:261-271_3002:272-295_274:296-472]_[-1,_1,_224,_239,_3002,_274,_-2]	2	p1	(T)8	8	385	392
TRINITY_DN10587_c0_g1_i1_len=2833_path=[4931:0-428_2527:429-2286_5816:2287-2310_4409:2311-2679_5815:2680-2703_4802:2704-2832]_[-1,_4931,_2527,_5816,_4409,_5815,_4802,_-2]	1	p3	(AGA)5	15	832	846
TRINITY_DN10587_c0_g1_i1_len=2833_path=[4931:0-428_2527:429-2286_5816:2287-2310_4409:2311-2679_5815:2680-2703_4802:2704-2832]_[-1,_4931,_2527,_5816,_4409,_5815,_4802,_-2]	2	p1	(T)16	16	2643	2658
TRINITY_DN10587_c0_g1_i1_len=2833_path=[4931:0-428_2527:429-2286_5816:2287-2310_4409:2311-2679_5815:2680-2703_4802:2704-2832]_[-1,_4931,_2527,_5816,_4409,_5815,_4802,_-2]	3	p1	(T)10	10	2802	2811
TRINITY_DN10588_c0_g1_i1_len=773_path=[4456:0-139_3028:140-216_3105:217-237_3126:238-772]_[-1,_4456,_3028,_3105,_3126,_-2]	1	p2	(AG)5	10	366	375
TRINITY_DN10588_c0_g2_i1_len=1853_path=[1831:0-668_2477:669-1174_2983:1175-1219_3028:1220-1296_3105:1297-1317_3126:1318-1852]_[-1,_1831,_2477,_2983,_3028,_3105,_3126,_-2]	1	p3	(CAA)4	12	68	79
TRINITY_DN10588_c0_g2_i1_len=1853_path=[1831:0-668_2477:669-1174_2983:1175-1219_3028:1220-1296_3105:1297-1317_3126:1318-1852]_[-1,_1831,_2477,_2983,_3028,_3105,_3126,_-2]	2	c	(CAACTG)3catggtttgcagtcacaacagcagcgtggcaattttagttgtaaagataacccttcacagcagcaa(CAG)4	96	543	638
TRINITY_DN10588_c0_g2_i1_len=1853_path=[1831:0-668_2477:669-1174_2983:1175-1219_3028:1220-1296_3105:1297-1317_3126:1318-1852]_[-1,_1831,_2477,_2983,_3028,_3105,_3126,_-2]	3	p2	(AG)5	10	1446	1455
TRINITY_DN10588_c0_g2_i2_len=2198_path=[1831:0-668_2477:669-1174_2983:1175-1219_3028:1220-1296_3705:1297-1662_3126:1663-2197]_[-1,_1831,_2477,_2983,_3028,_3705,_3126,_-2]	1	p3	(CAA)4	12	68	79
TRINITY_DN10588_c0_g2_i2_len=2198_path=[1831:0-668_2477:669-1174_2983:1175-1219_3028:1220-1296_3705:1297-1662_3126:1663-2197]_[-1,_1831,_2477,_2983,_3028,_3705,_3126,_-2]	2	c	(CAACTG)3catggtttgcagtcacaacagcagcgtggcaattttagttgtaaagataacccttcacagcagcaa(CAG)4	96	543	638
TRINITY_DN10588_c0_g2_i2_len=2198_path=[1831:0-668_2477:669-1174_2983:1175-1219_3028:1220-1296_3705:1297-1662_3126:1663-2197]_[-1,_1831,_2477,_2983,_3028,_3705,_3126,_-2]	3	p2	(AG)5	10	1791	1800
TRINITY_DN10588_c0_g2_i3_len=1369_path=[1831:0-668_3661:669-690_2983:691-735_3028:736-812_3105:813-833_3126:834-1368]_[-1,_1831,_3661,_2983,_3028,_3105,_3126,_-2]	1	p3	(CAA)4	12	68	79
TRINITY_DN10588_c0_g2_i3_len=1369_path=[1831:0-668_3661:669-690_2983:691-735_3028:736-812_3105:813-833_3126:834-1368]_[-1,_1831,_3661,_2983,_3028,_3105,_3126,_-2]	2	c	(CAACTG)3catggtttgcagtcacaacagcagcgtggcaattttagttgtaaagataacccttcacagcagcaa(CAG)4	96	543	638
TRINITY_DN10588_c0_g2_i3_len=1369_path=[1831:0-668_3661:669-690_2983:691-735_3028:736-812_3105:813-833_3126:834-1368]_[-1,_1831,_3661,_2983,_3028,_3105,_3126,_-2]	3	p2	(AG)5	10	962	971
TRINITY_DN10588_c0_g2_i4_len=1714_path=[1831:0-668_3661:669-690_2983:691-735_3028:736-812_3705:813-1178_3126:1179-1713]_[-1,_1831,_3661,_2983,_3028,_3705,_3126,_-2]	1	p3	(CAA)4	12	68	79
TRINITY_DN10588_c0_g2_i4_len=1714_path=[1831:0-668_3661:669-690_2983:691-735_3028:736-812_3705:813-1178_3126:1179-1713]_[-1,_1831,_3661,_2983,_3028,_3705,_3126,_-2]	2	c	(CAACTG)3catggtttgcagtcacaacagcagcgtggcaattttagttgtaaagataacccttcacagcagcaa(CAG)4	96	543	638
TRINITY_DN10588_c0_g2_i4_len=1714_path=[1831:0-668_3661:669-690_2983:691-735_3028:736-812_3705:813-1178_3126:1179-1713]_[-1,_1831,_3661,_2983,_3028,_3705,_3126,_-2]	3	p2	(AG)5	10	1307	1316
TRINITY_DN10589_c1_g1_i1_len=329_path=[1:0-328]_[-1,_1,_-2]	1	p1	(T)9	9	261	269
TRINITY_DN10591_c0_g1_i1_len=859_path=[883:0-546_3177:547-567_1877:568-569_1476:570-858]_[-1,_883,_3177,_1877,_1476,_-2]	1	p1	(T)8	8	1	8
TRINITY_DN10591_c0_g1_i1_len=859_path=[883:0-546_3177:547-567_1877:568-569_1476:570-858]_[-1,_883,_3177,_1877,_1476,_-2]	2	p1	(A)10	10	346	355
TRINITY_DN10591_c0_g4_i1_len=905_path=[883:0-546_1407:547-595_1456:596-613_1474:614-615_1476:616-904]_[-1,_883,_1407,_1456,_1474,_1476,_-2]	1	p1	(T)8	8	1	8
TRINITY_DN10591_c0_g4_i1_len=905_path=[883:0-546_1407:547-595_1456:596-613_1474:614-615_1476:616-904]_[-1,_883,_1407,_1456,_1474,_1476,_-2]	2	p1	(A)10	10	346	355
TRINITY_DN10591_c0_g5_i1_len=976_path=[883:0-546_1407:547-595_1788:596-614_1807:615-684_1877:685-686_1476:687-975]_[-1,_883,_1407,_1788,_1807,_1877,_1476,_-2]	1	p1	(T)8	8	1	8
TRINITY_DN10591_c0_g5_i1_len=976_path=[883:0-546_1407:547-595_1788:596-614_1807:615-684_1877:685-686_1476:687-975]_[-1,_883,_1407,_1788,_1807,_1877,_1476,_-2]	2	p1	(A)10	10	346	355
TRINITY_DN10592_c0_g1_i1_len=2434_path=[2412:0-1042_3432:1043-1697_5245:1698-1721_4111:1722-2310_5246:2311-2334_4724:2335-2335_4725:2336-2391_4781:2392-2433]_[-1,_2412,_3432,_5245,_4111,_5246,_4724,_4725,_4781,_-2]	1	p3	(TGA)5	15	1699	1713
TRINITY_DN10593_c0_g3_i1_len=866_path=[3402:0-373_176:374-388_2574:389-865]_[-1,_3402,_176,_2574,_-2]	1	c	(TA)9aat(ATTTG)3	36	787	822
TRINITY_DN10595_c0_g1_i1_len=1807_path=[1489:0-596_2977:597-1806]_[-1,_1489,_2977,_-2]	1	p1	(A)11	11	1121	1131
TRINITY_DN10595_c0_g1_i1_len=1807_path=[1489:0-596_2977:597-1806]_[-1,_1489,_2977,_-2]	2	p1	(A)10	10	1727	1736
TRINITY_DN10595_c0_g2_i1_len=1511_path=[1489:0-596_2063:597-1039_2506:1040-1510]_[-1,_1489,_2063,_2506,_-2]	1	p3	(TTG)5	15	635	649
TRINITY_DN10595_c0_g2_i1_len=1511_path=[1489:0-596_2063:597-1039_2506:1040-1510]_[-1,_1489,_2063,_2506,_-2]	2	c	(TCG)5gcgtcggcgtcagca(TCG)5tggtggtgggg(GGC)5(GGA)4	83	947	1029
TRINITY_DN10596_c0_g1_i1_len=783_path=[1:0-235_214:236-236_1630:237-260_239:261-339_1629:340-363_342:364-399_1631:400-423_402:424-704_683:705-743_683:744-782]_[-1,_1,_214,_1630,_239,_1629,_342,_1631,_402,_683,_683,_-2]	1	p3	(CAC)4	12	217	228
TRINITY_DN10599_c0_g1_i1_len=1366_path=[1344:0-286_2783:287-310_1632:311-552_2784:553-576_1898:577-1365]_[-1,_1344,_2783,_1632,_2784,_1898,_-2]	1	p3	(GAA)6	18	1059	1076
TRINITY_DN10603_c0_g1_i1_len=721_path=[651:0-277_905:278-412_1040:413-413_1041:414-580_1208:581-621_1249:622-645_1339:646-679_1208:680-720]_[-1,_651,_905,_1040,_1041,_1208,_1249,_1339,_1208,_-2]	1	c	(G)8tgagggtggtggaggagatttgtagtagtaaggtggtgggggaggagacttatagtagtaaggagttggtga(TGG)4agatttgtagtagtaaggagtgggggat(GGA)4	132	28	159
TRINITY_DN10603_c0_g1_i1_len=721_path=[651:0-277_905:278-412_1040:413-413_1041:414-580_1208:581-621_1249:622-645_1339:646-679_1208:680-720]_[-1,_651,_905,_1040,_1041,_1208,_1249,_1339,_1208,_-2]	2	p3	(AGG)5	15	450	464
TRINITY_DN10603_c0_g2_i1_len=533_path=[651:0-277_651:278-532]_[-1,_651,_651,_-2]	1	c	(G)8tgagggtggtggaggagatttgtagtagtaaggtggtgggggaggagacttatagtagtaaggagttggtga(TGG)4agatttgtagtagtaaggagtgggggat(GGA)4	132	28	159
TRINITY_DN10603_c0_g2_i1_len=533_path=[651:0-277_651:278-532]_[-1,_651,_651,_-2]	2	c	(G)8tgagggtggtggaggagatttgtagtagtaaggtggtgggggaggagacttatagtagtaaggagttggtga(TGG)4agatttgtagtagtaaggagtgggggat(GGA)4	132	283	414
TRINITY_DN10603_c1_g1_i1_len=203_path=[181:0-202]_[-1,_181,_-2]	1	p1	(G)11	11	153	163
TRINITY_DN10605_c0_g1_i1_len=1915_path=[4649:0-46_457:47-1914]_[-1,_4649,_457,_-2]	1	p1	(T)8	8	1684	1691
TRINITY_DN10605_c0_g2_i1_len=2347_path=[1:0-478_457:479-2346]_[-1,_1,_457,_-2]	1	p2	(CT)8	16	26	41
TRINITY_DN10605_c0_g2_i1_len=2347_path=[1:0-478_457:479-2346]_[-1,_1,_457,_-2]	2	p5	(TGGTT)3	15	421	435
TRINITY_DN10605_c0_g2_i1_len=2347_path=[1:0-478_457:479-2346]_[-1,_1,_457,_-2]	3	p1	(T)8	8	2116	2123
TRINITY_DN10616_c0_g1_i3_len=1598_path=[1:0-595_2791:596-816_597:817-987_2679:988-1099_786:1100-1263_950:1264-1597]_[-1,_1,_2791,_597,_2679,_786,_950,_-2]	1	p1	(T)9	9	620	628
TRINITY_DN10616_c0_g1_i4_len=1504_path=[1:0-595_2791:596-816_597:817-987_768:988-1005_786:1006-1169_950:1170-1503]_[-1,_1,_2791,_597,_768,_786,_950,_-2]	1	p1	(T)9	9	620	628
TRINITY_DN10618_c0_g1_i1_len=631_path=[537:0-338_1073:339-362_1097:363-375_881:376-385_1229:386-467_910:468-630]_[-1,_537,_1073,_1097,_881,_1229,_910,_-2]	1	p1	(T)8	8	409	416
TRINITY_DN10618_c0_g1_i1_len=631_path=[537:0-338_1073:339-362_1097:363-375_881:376-385_1229:386-467_910:468-630]_[-1,_537,_1073,_1097,_881,_1229,_910,_-2]	2	c	(TGGGCC)3tggg(TGGCT)3	37	576	612
TRINITY_DN10618_c0_g2_i1_len=622_path=[537:0-338_853:339-366_881:367-376_1229:377-458_910:459-621]_[-1,_537,_853,_881,_1229,_910,_-2]	1	p1	(T)8	8	400	407
TRINITY_DN10618_c0_g2_i1_len=622_path=[537:0-338_853:339-366_881:367-376_1229:377-458_910:459-621]_[-1,_537,_853,_881,_1229,_910,_-2]	2	c	(TGGGCC)3tggg(TGGCT)3	37	567	603
TRINITY_DN10618_c0_g3_i1_len=568_path=[537:0-338_1073:339-362_1097:363-375_881:376-385_891:386-404_910:405-567]_[-1,_537,_1073,_1097,_881,_891,_910,_-2]	1	c	(TGGGCC)3tggg(TGGCT)3	37	513	549
TRINITY_DN10618_c0_g4_i1_len=559_path=[537:0-338_853:339-366_881:367-376_891:377-395_910:396-558]_[-1,_537,_853,_881,_891,_910,_-2]	1	c	(TGGGCC)3tggg(TGGCT)3	37	504	540
TRINITY_DN10619_c0_g1_i1_len=1898_path=[1:0-253_4347:254-277_256:278-286_265:287-401_380:402-1897]_[-1,_1,_4347,_256,_265,_380,_-2]	1	p2	(TA)5	10	1543	1552
TRINITY_DN10619_c0_g2_i1_len=1669_path=[4197:0-172_380:173-1668]_[-1,_4197,_380,_-2]	1	p2	(TA)5	10	1314	1323
TRINITY_DN10621_c0_g1_i1_len=2526_path=[1:0-972_5215:973-996_975:997-2149_5216:2150-2173_2152:2174-2525]_[-1,_1,_5215,_975,_5216,_2152,_-2]	1	p1	(A)9	9	401	409
TRINITY_DN10621_c0_g1_i1_len=2526_path=[1:0-972_5215:973-996_975:997-2149_5216:2150-2173_2152:2174-2525]_[-1,_1,_5215,_975,_5216,_2152,_-2]	2	c	(AATAAC)3tcaaaacaaaagcaaggttgttttggaagattgtttt(GTTTG)3	70	2287	2356
TRINITY_DN10631_c0_g1_i1_len=2106_path=[1:0-487_466:488-489_468:490-602_581:603-614_593:615-1805_1784:1806-1858_1837:1859-2090_2069:2091-2093_2069:2094-2096_2069:2097-2099_2069:2100-2102_2069:2103-2105]_[-1,_1,_466,_468,_581,_593,_1784,_1837,_2069,_2069,_2069,_2069,_2069,_-2]	1	p1	(A)8	8	127	134
TRINITY_DN10631_c0_g1_i1_len=2106_path=[1:0-487_466:488-489_468:490-602_581:603-614_593:615-1805_1784:1806-1858_1837:1859-2090_2069:2091-2093_2069:2094-2096_2069:2097-2099_2069:2100-2102_2069:2103-2105]_[-1,_1,_466,_468,_581,_593,_1784,_1837,_2069,_2069,_2069,_2069,_2069,_-2]	2	p3	(CTT)12	36	2069	2104
TRINITY_DN10631_c0_g1_i2_len=2012_path=[1:0-487_466:488-489_4143:490-508_581:509-520_593:521-1711_1784:1712-1764_1837:1765-1996_2069:1997-1999_2069:2000-2002_2069:2003-2005_2069:2006-2008_2069:2009-2011]_[-1,_1,_466,_4143,_581,_593,_1784,_1837,_2069,_2069,_2069,_2069,_2069,_-2]	1	p1	(A)8	8	127	134
TRINITY_DN10631_c0_g1_i2_len=2012_path=[1:0-487_466:488-489_4143:490-508_581:509-520_593:521-1711_1784:1712-1764_1837:1765-1996_2069:1997-1999_2069:2000-2002_2069:2003-2005_2069:2006-2008_2069:2009-2011]_[-1,_1,_466,_4143,_581,_593,_1784,_1837,_2069,_2069,_2069,_2069,_2069,_-2]	2	p3	(CTT)12	36	1975	2010
TRINITY_DN10631_c0_g1_i3_len=2000_path=[1:0-487_4272:488-508_593:509-1699_1784:1700-1752_1837:1753-1984_2069:1985-1987_2069:1988-1990_2069:1991-1993_2069:1994-1996_2069:1997-1999]_[-1,_1,_4272,_593,_1784,_1837,_2069,_2069,_2069,_2069,_2069,_-2]	1	p1	(A)8	8	127	134
TRINITY_DN10631_c0_g1_i3_len=2000_path=[1:0-487_4272:488-508_593:509-1699_1784:1700-1752_1837:1753-1984_2069:1985-1987_2069:1988-1990_2069:1991-1993_2069:1994-1996_2069:1997-1999]_[-1,_1,_4272,_593,_1784,_1837,_2069,_2069,_2069,_2069,_2069,_-2]	2	p3	(CTT)12	36	1963	1998
TRINITY_DN10635_c0_g1_i1_len=534_path=[1:0-301_4073:302-325_304:326-485_464:486-486_465:487-488_464:489-489_465:490-491_464:492-492_465:493-494_464:495-495_465:496-497_464:498-498_465:499-500_464:501-501_465:502-503_464:504-504_465:505-506_464:507-507_465:508-509_464:510-510_465:511-512_464:513-513_465:514-515_464:516-516_465:517-518_464:519-519_465:520-521_464:522-522_465:523-524_464:525-525_465…	1	c	(A)24ctgattccatctctgaacacgaacaatggcatgaaaacccccgaatatcttactccaacacaacttcatcgtgacttcaaata(T)10c(A)8	126	87	212
TRINITY_DN10635_c0_g1_i1_len=534_path=[1:0-301_4073:302-325_304:326-485_464:486-486_465:487-488_464:489-489_465:490-491_464:492-492_465:493-494_464:495-495_465:496-497_464:498-498_465:499-500_464:501-501_465:502-503_464:504-504_465:505-506_464:507-507_465:508-509_464:510-510_465:511-512_464:513-513_465:514-515_464:516-516_465:517-518_464:519-519_465:520-521_464:522-522_465:523-524_464:525-525_465…	2	p3	(TCT)23	69	464	532
TRINITY_DN10635_c0_g1_i2_len=1863_path=[1:0-301_4073:302-325_304:326-485_464:486-486_467:487-530_511:531-739_720:740-1862]_[-1,_1,_4073,_304,_464,_467,_511,_720,_-2]	1	c	(A)24ctgattccatctctgaacacgaacaatggcatgaaaacccccgaatatcttactccaacacaacttcatcgtgacttcaaata(T)10c(A)8	126	87	212
TRINITY_DN10635_c0_g1_i2_len=1863_path=[1:0-301_4073:302-325_304:326-485_464:486-486_467:487-530_511:531-739_720:740-1862]_[-1,_1,_4073,_304,_464,_467,_511,_720,_-2]	2	c	(TCT)8ctcccccaatatcaaccatgggcaatgtcaatgggagagacgacgtcaacggtactccatcgccatcagggaccgaagg(AGA)5	118	464	581
TRINITY_DN10635_c0_g1_i2_len=1863_path=[1:0-301_4073:302-325_304:326-485_464:486-486_467:487-530_511:531-739_720:740-1862]_[-1,_1,_4073,_304,_464,_467,_511,_720,_-2]	3	p4	(AAAG)3	12	1625	1636
TRINITY_DN10635_c0_g2_i1_len=1203_path=[3944:0-79_720:80-1202]_[-1,_3944,_720,_-2]	1	p4	(AAAG)3	12	965	976
TRINITY_DN10635_c1_g1_i1_len=369_path=[1:0-368]_[-1,_1,_-2]	1	p1	(T)21	21	88	108
TRINITY_DN10635_c1_g1_i1_len=369_path=[1:0-368]_[-1,_1,_-2]	2	p3	(GGT)4	12	241	252
TRINITY_DN10636_c0_g1_i1_len=2043_path=[2062:0-151_4240:152-173_2254:174-517_4405:518-541_2622:542-1082_3163:1083-1130_3211:1131-2042]_[-1,_2062,_4240,_2254,_4405,_2622,_3163,_3211,_-2]	1	c	(ATTTT)3tc(A)8	25	2019	2043
TRINITY_DN10636_c0_g1_i2_len=2084_path=[2062:0-151_2191:152-214_2254:215-558_4405:559-582_2622:583-1123_3163:1124-1171_3211:1172-2083]_[-1,_2062,_2191,_2254,_4405,_2622,_3163,_3211,_-2]	1	c	(ATTTT)3tc(A)8	25	2060	2084
TRINITY_DN10637_c0_g1_i1_len=770_path=[748:0-430_1156:431-431_1157:432-454_1180:455-769]_[-1,_748,_1156,_1157,_1180,_-2]	1	c	(C)9acccccttttcaattgcaa(C)8aggccccccaaaccgcggccgccccctcatcccca(C)16accgccacgatcctcccctccacccccgacgccgccaccca(CT)6cccccccggcatgc(CCG)4accactggttcgtgcccgcgcggtacaccatcgtcgtcgcac(CCT)4	220	43	262
TRINITY_DN10637_c0_g2_i1_len=770_path=[748:0-430_1519:431-454_1180:455-769]_[-1,_748,_1519,_1180,_-2]	1	c	(C)9acccccttttcaattgcaa(C)8aggccccccaaaccgcggccgccccctcatcccca(C)16accgccacgatcctcccctccacccccgacgccgccaccca(CT)6cccccccggcatgc(CCG)4accactggttcgtgcccgcgcggtacaccatcgtcgtcgcac(CCT)4	220	43	262
TRINITY_DN10647_c0_g1_i1_len=1215_path=[1:0-187_166:188-188_2909:189-212_191:213-677_656:678-694_673:695-723_702:724-740_719:741-1019_998:1020-1040_1019:1041-1214]_[-1,_1,_166,_2909,_191,_656,_673,_702,_719,_998,_1019,_-2]	1	p1	(A)8	8	18	25
TRINITY_DN10647_c0_g1_i2_len=1297_path=[1:0-187_166:188-188_2909:189-212_191:213-677_656:678-694_673:695-723_702:724-740_719:741-1019_2385:1020-1122_1019:1123-1296]_[-1,_1,_166,_2909,_191,_656,_673,_702,_719,_2385,_1019,_-2]	1	p1	(A)8	8	18	25
TRINITY_DN10651_c0_g1_i1_len=945_path=[1:0-706_1961:707-730_709:731-812_1962:813-836_815:837-857_836:858-876_855:877-944]_[-1,_1,_1961,_709,_1962,_815,_836,_855,_-2]	1	p6	(CAATGG)3	18	89	106
TRINITY_DN10654_c0_g1_i1_len=792_path=[1:0-158_137:159-180_159:181-363_342:364-364_343:365-387_366:388-388_367:389-791]_[-1,_1,_137,_159,_342,_343,_366,_367,_-2]	1	p1	(T)8	8	257	264
TRINITY_DN10654_c0_g1_i1_len=792_path=[1:0-158_137:159-180_159:181-363_342:364-364_343:365-387_366:388-388_367:389-791]_[-1,_1,_137,_159,_342,_343,_366,_367,_-2]	2	p1	(A)8	8	461	468
TRINITY_DN10654_c0_g1_i2_len=947_path=[1:0-158_1764:159-335_159:336-518_342:519-519_1563:520-543_367:544-946]_[-1,_1,_1764,_159,_342,_1563,_367,_-2]	1	p1	(T)8	8	412	419
TRINITY_DN10654_c0_g1_i2_len=947_path=[1:0-158_1764:159-335_159:336-518_342:519-519_1563:520-543_367:544-946]_[-1,_1,_1764,_159,_342,_1563,_367,_-2]	2	p1	(A)8	8	616	623
TRINITY_DN10670_c0_g1_i1_len=1243_path=[1:0-401_2581:402-425_404:426-656_635:657-688_667:689-1165_2582:1166-1189_1168:1190-1242]_[-1,_1,_2581,_404,_635,_667,_2582,_1168,_-2]	1	p6	(GAGAAA)4	24	37	60
TRINITY_DN10670_c0_g1_i1_len=1243_path=[1:0-401_2581:402-425_404:426-656_635:657-688_667:689-1165_2582:1166-1189_1168:1190-1242]_[-1,_1,_2581,_404,_635,_667,_2582,_1168,_-2]	2	p1	(T)17	17	1193	1209
TRINITY_DN10686_c0_g2_i1_len=639_path=[1:0-204_1689:205-228_207:229-253_232:254-257_236:258-281_260:282-638]_[-1,_1,_1689,_207,_232,_236,_260,_-2]	1	p1	(T)9	9	455	463
TRINITY_DN10686_c0_g4_i1_len=639_path=[1:0-204_1689:205-228_207:229-253_232:254-257_1305:258-277_1325:278-281_260:282-638]_[-1,_1,_1689,_207,_232,_1305,_1325,_260,_-2]	1	p1	(T)9	9	455	463
TRINITY_DN10663_c0_g1_i1_len=1146_path=[1:0-487_466:488-1145]_[-1,_1,_466,_-2]	1	p1	(A)11	11	14	24
TRINITY_DN10663_c0_g1_i1_len=1146_path=[1:0-487_466:488-1145]_[-1,_1,_466,_-2]	2	p3	(AAT)6	18	702	719
TRINITY_DN10663_c0_g1_i1_len=1146_path=[1:0-487_466:488-1145]_[-1,_1,_466,_-2]	3	p1	(A)10	10	903	912
TRINITY_DN10663_c0_g2_i1_len=704_path=[2270:0-45_466:46-703]_[-1,_2270,_466,_-2]	1	p3	(AAT)6	18	260	277
TRINITY_DN10663_c0_g2_i1_len=704_path=[2270:0-45_466:46-703]_[-1,_2270,_466,_-2]	2	p1	(A)10	10	461	470
TRINITY_DN10663_c1_g1_i1_len=359_path=[1:0-122_1571:123-267_122:268-358]_[-1,_1,_1571,_122,_-2]	1	c	(CT)7atctctctcctcctcgatcccaaatccgctagggttagggttccattgccttttcgtctttcgttttcgacttttatctgcttctctttcttc(TAAT)3	119	76	194
TRINITY_DN10663_c1_g1_i1_len=359_path=[1:0-122_1571:123-267_122:268-358]_[-1,_1,_1571,_122,_-2]	2	p1	(T)9	9	306	314
TRINITY_DN10663_c1_g2_i1_len=333_path=[1:0-122_101:123-143_122:144-234_213:235-332]_[-1,_1,_101,_122,_213,_-2]	1	c	(CT)7atctctctcctcctcgatcccaaatccgctagggattcttattcgatgcgatcctgagctcgtagatcggcctgaagcttccgtttcgagga(T)9	115	76	190
TRINITY_DN10663_c1_g3_i1_len=572_path=[1072:0-239_1981:240-263_1313:264-473_213:474-571]_[-1,_1072,_1981,_1313,_213,_-2]	1	p1	(T)13	13	10	22
TRINITY_DN10665_c0_g2_i1_len=950_path=[928:0-162_1068:163-354_1260:355-949]_[-1,_928,_1068,_1260,_-2]	1	p1	(A)9	9	239	247
TRINITY_DN10666_c0_g1_i1_len=1517_path=[1495:0-429_1902:430-448_1921:449-630_2103:631-649_2122:650-1119_3735:1120-1143_2616:1144-1144_3736:1145-1168_2641:1169-1516]_[-1,_1495,_1902,_1921,_2103,_2122,_3735,_2616,_3736,_2641,_-2]	1	c	(T)9gttctttctgctggattcagtgatcatcatcacagtatttttcattgtcaa(T)10	70	1129	1198
TRINITY_DN10666_c0_g1_i1_len=1517_path=[1495:0-429_1902:430-448_1921:449-630_2103:631-649_2122:650-1119_3735:1120-1143_2616:1144-1144_3736:1145-1168_2641:1169-1516]_[-1,_1495,_1902,_1921,_2103,_2122,_3735,_2616,_3736,_2641,_-2]	2	p1	(T)8	8	1491	1498
TRINITY_DN10666_c0_g1_i2_len=1602_path=[1495:0-429_2989:430-533_1921:534-715_2103:716-734_2122:735-1204_3735:1205-1228_2616:1229-1229_3736:1230-1253_2641:1254-1601]_[-1,_1495,_2989,_1921,_2103,_2122,_3735,_2616,_3736,_2641,_-2]	1	p1	(T)8	8	485	492
TRINITY_DN10666_c0_g1_i2_len=1602_path=[1495:0-429_2989:430-533_1921:534-715_2103:716-734_2122:735-1204_3735:1205-1228_2616:1229-1229_3736:1230-1253_2641:1254-1601]_[-1,_1495,_2989,_1921,_2103,_2122,_3735,_2616,_3736,_2641,_-2]	2	c	(T)9gttctttctgctggattcagtgatcatcatcacagtatttttcattgtcaa(T)10	70	1214	1283
TRINITY_DN10666_c0_g1_i2_len=1602_path=[1495:0-429_2989:430-533_1921:534-715_2103:716-734_2122:735-1204_3735:1205-1228_2616:1229-1229_3736:1230-1253_2641:1254-1601]_[-1,_1495,_2989,_1921,_2103,_2122,_3735,_2616,_3736,_2641,_-2]	3	p1	(T)8	8	1576	1583
TRINITY_DN10666_c0_g1_i3_len=1710_path=[1495:0-429_1902:430-448_1921:449-630_3514:631-842_2122:843-1312_3735:1313-1336_2616:1337-1337_3736:1338-1361_2641:1362-1709]_[-1,_1495,_1902,_1921,_3514,_2122,_3735,_2616,_3736,_2641,_-2]	1	c	(T)9gttctttctgctggattcagtgatcatcatcacagtatttttcattgtcaa(T)10	70	1322	1391
TRINITY_DN10666_c0_g1_i3_len=1710_path=[1495:0-429_1902:430-448_1921:449-630_3514:631-842_2122:843-1312_3735:1313-1336_2616:1337-1337_3736:1338-1361_2641:1362-1709]_[-1,_1495,_1902,_1921,_3514,_2122,_3735,_2616,_3736,_2641,_-2]	2	p1	(T)8	8	1684	1691
TRINITY_DN10666_c0_g1_i4_len=1795_path=[1495:0-429_2989:430-533_1921:534-715_3514:716-927_2122:928-1397_3735:1398-1421_2616:1422-1422_3736:1423-1446_2641:1447-1794]_[-1,_1495,_2989,_1921,_3514,_2122,_3735,_2616,_3736,_2641,_-2]	1	p1	(T)8	8	485	492
TRINITY_DN10666_c0_g1_i4_len=1795_path=[1495:0-429_2989:430-533_1921:534-715_3514:716-927_2122:928-1397_3735:1398-1421_2616:1422-1422_3736:1423-1446_2641:1447-1794]_[-1,_1495,_2989,_1921,_3514,_2122,_3735,_2616,_3736,_2641,_-2]	2	c	(T)9gttctttctgctggattcagtgatcatcatcacagtatttttcattgtcaa(T)10	70	1407	1476
TRINITY_DN10666_c0_g1_i4_len=1795_path=[1495:0-429_2989:430-533_1921:534-715_3514:716-927_2122:928-1397_3735:1398-1421_2616:1422-1422_3736:1423-1446_2641:1447-1794]_[-1,_1495,_2989,_1921,_3514,_2122,_3735,_2616,_3736,_2641,_-2]	3	p1	(T)8	8	1769	1776
TRINITY_DN10667_c0_g1_i1_len=218_path=[1:0-106_461:107-130_109:131-155_134:156-177_156:178-217]_[-1,_1,_461,_109,_134,_156,_-2]	1	p1	(T)10	10	158	167
TRINITY_DN10667_c0_g2_i1_len=218_path=[1:0-106_85:107-130_109:131-155_134:156-177_156:178-217]_[-1,_1,_85,_109,_134,_156,_-2]	1	p1	(T)10	10	158	167
TRINITY_DN10667_c0_g3_i1_len=304_path=[1:0-106_461:107-130_109:131-155_700:156-164_832:165-197_733:198-252_788:253-263_156:264-303]_[-1,_1,_461,_109,_700,_832,_733,_788,_156,_-2]	1	c	(ATGA)3gaagacaagagaagaaaaagtacca(T)10	47	207	253
TRINITY_DN10667_c0_g4_i1_len=295_path=[1:0-106_85:107-130_109:131-155_700:156-164_709:165-188_733:189-243_788:244-254_156:255-294]_[-1,_1,_85,_109,_700,_709,_733,_788,_156,_-2]	1	c	(ATGA)3gaagacaagagaagaaaaagtacca(T)10	47	198	244
TRINITY_DN10679_c0_g1_i1_len=2413_path=[2391:0-2043_4805:2044-2067_4436:2068-2412]_[-1,_2391,_4805,_4436,_-2]	1	p1	(A)8	8	403	410
TRINITY_DN10679_c1_g1_i1_len=3696_path=[3674:0-1451_7371:1452-1475_5127:1476-3695]_[-1,_3674,_7371,_5127,_-2]	1	p1	(T)8	8	1	8
TRINITY_DN10679_c1_g1_i1_len=3696_path=[3674:0-1451_7371:1452-1475_5127:1476-3695]_[-1,_3674,_7371,_5127,_-2]	2	p4	(AATA)3	12	154	165
TRINITY_DN10680_c0_g1_i1_len=1804_path=[1933:0-1481_1547:1482-1803]_[-1,_1933,_1547,_-2]	1	p3	(TTA)4	12	329	340
TRINITY_DN10680_c0_g2_i1_len=967_path=[935:0-612_1869:613-644_1547:645-966]_[-1,_935,_1869,_1547,_-2]	1	c	(A)10ttcaatcgataatcgccatgaatcccaaaatcctcattctcttcgctcttcttctgaatttcgtgtccaattcgttccaa(AACCCT)3	108	104	211
TRINITY_DN10680_c0_g3_i1_len=957_path=[935:0-612_1525:613-634_1547:635-956]_[-1,_935,_1525,_1547,_-2]	1	c	(A)10ttcaatcgataatcgccatgaatcccaaaatcctcattctcttcgctcttcttctgaatttcgtgtccaattcgttccaa(AACCCT)3	108	104	211
TRINITY_DN10682_c0_g1_i1_len=759_path=[1:0-141_1926:142-165_144:166-446_1927:447-470_449:471-553_532:554-619_598:620-620_599:621-758]_[-1,_1,_1926,_144,_1927,_449,_532,_598,_599,_-2]	1	p2	(TA)5	10	40	49
TRINITY_DN10682_c0_g1_i1_len=759_path=[1:0-141_1926:142-165_144:166-446_1927:447-470_449:471-553_532:554-619_598:620-620_599:621-758]_[-1,_1,_1926,_144,_1927,_449,_532,_598,_599,_-2]	2	p1	(A)13	13	722	734
TRINITY_DN10682_c0_g1_i2_len=719_path=[1:0-141_1926:142-165_144:166-446_1927:447-470_449:471-553_1685:554-620_598:621-621_1752:622-718]_[-1,_1,_1926,_144,_1927,_449,_1685,_598,_1752,_-2]	1	p2	(TA)5	10	40	49
TRINITY_DN10683_c0_g1_i1_len=1395_path=[1:0-158_2793:159-182_161:183-1394]_[-1,_1,_2793,_161,_-2]	1	p1	(T)8	8	1354	1361
TRINITY_DN10608_c0_g1_i1_len=2039_path=[1:0-1015_994:1016-1037_1016:1038-1679_1658:1680-1736_5254:1737-1760_1739:1761-1851_5253:1852-1875_1854:1876-1876_1855:1877-2038]_[-1,_1,_994,_1016,_1658,_5254,_1739,_5253,_1854,_1855,_-2]	1	p1	(T)14	14	171	184
TRINITY_DN10608_c0_g1_i1_len=2039_path=[1:0-1015_994:1016-1037_1016:1038-1679_1658:1680-1736_5254:1737-1760_1739:1761-1851_5253:1852-1875_1854:1876-1876_1855:1877-2038]_[-1,_1,_994,_1016,_1658,_5254,_1739,_5253,_1854,_1855,_-2]	2	p6	(CATGAT)3	18	1905	1922
TRINITY_DN10608_c0_g1_i2_len=2082_path=[1:0-1015_4033:1016-1017_5069:1018-1037_4484:1038-1080_1016:1081-1722_1658:1723-1779_5254:1780-1803_1739:1804-1894_5253:1895-1918_1854:1919-1919_1855:1920-2081]_[-1,_1,_4033,_5069,_4484,_1016,_1658,_5254,_1739,_5253,_1854,_1855,_-2]	1	p1	(T)14	14	171	184
TRINITY_DN10608_c0_g1_i2_len=2082_path=[1:0-1015_4033:1016-1017_5069:1018-1037_4484:1038-1080_1016:1081-1722_1658:1723-1779_5254:1780-1803_1739:1804-1894_5253:1895-1918_1854:1919-1919_1855:1920-2081]_[-1,_1,_4033,_5069,_4484,_1016,_1658,_5254,_1739,_5253,_1854,_1855,_-2]	2	p6	(CATGAT)3	18	1948	1965
TRINITY_DN10608_c0_g1_i3_len=2511_path=[1:0-1015_4033:1016-1017_4035:1018-1466_4484:1467-1509_1016:1510-2151_1658:2152-2208_5254:2209-2232_1739:2233-2323_5253:2324-2347_1854:2348-2348_1855:2349-2510]_[-1,_1,_4033,_4035,_4484,_1016,_1658,_5254,_1739,_5253,_1854,_1855,_-2]	1	p1	(T)14	14	171	184
TRINITY_DN10608_c0_g1_i3_len=2511_path=[1:0-1015_4033:1016-1017_4035:1018-1466_4484:1467-1509_1016:1510-2151_1658:2152-2208_5254:2209-2232_1739:2233-2323_5253:2324-2347_1854:2348-2348_1855:2349-2510]_[-1,_1,_4033,_4035,_4484,_1016,_1658,_5254,_1739,_5253,_1854,_1855,_-2]	2	p1	(T)11	11	1086	1096
TRINITY_DN10608_c0_g1_i3_len=2511_path=[1:0-1015_4033:1016-1017_4035:1018-1466_4484:1467-1509_1016:1510-2151_1658:2152-2208_5254:2209-2232_1739:2233-2323_5253:2324-2347_1854:2348-2348_1855:2349-2510]_[-1,_1,_4033,_4035,_4484,_1016,_1658,_5254,_1739,_5253,_1854,_1855,_-2]	3	p6	(CATGAT)3	18	2377	2394
TRINITY_DN10610_c0_g1_i1_len=955_path=[1:0-87_66:88-101_80:102-577_2634:578-592_570:593-954]_[-1,_1,_66,_80,_2634,_570,_-2]	1	p1	(A)10	10	570	579
TRINITY_DN10610_c0_g2_i1_len=475_path=[2709:0-82_66:83-96_2241:97-474]_[-1,_2709,_66,_2241,_-2]	1	p3	(CAG)6	18	316	333
TRINITY_DN10612_c0_g1_i1_len=1265_path=[1243:0-218_2678:219-242_1463:243-512_2677:513-536_1757:537-671_2680:672-695_1916:696-696_2679:697-720_1941:721-1264]_[-1,_1243,_2678,_1463,_2677,_1757,_2680,_1916,_2679,_1941,_-2]	1	p1	(A)9	9	152	160
TRINITY_DN10613_c0_g1_i1_len=1535_path=[1513:0-142_3221:143-166_1657:167-340_3222:341-364_1855:365-383_3223:384-407_1898:408-1534]_[-1,_1513,_3221,_1657,_3222,_1855,_3223,_1898,_-2]	1	c	(GCT)4(CCT)6	30	40	69
TRINITY_DN10613_c0_g1_i1_len=1535_path=[1513:0-142_3221:143-166_1657:167-340_3222:341-364_1855:365-383_3223:384-407_1898:408-1534]_[-1,_1513,_3221,_1657,_3222,_1855,_3223,_1898,_-2]	2	p4	(ATTG)3	12	507	518
TRINITY_DN10613_c0_g1_i1_len=1535_path=[1513:0-142_3221:143-166_1657:167-340_3222:341-364_1855:365-383_3223:384-407_1898:408-1534]_[-1,_1513,_3221,_1657,_3222,_1855,_3223,_1898,_-2]	3	p1	(A)8	8	1371	1378
TRINITY_DN10614_c0_g1_i1_len=484_path=[1324:0-113_125:114-146_158:147-173_185:174-194_206:195-298_310:299-316_328:317-483]_[-1,_1324,_125,_158,_185,_206,_310,_328,_-2]	1	p1	(T)9	9	68	76
TRINITY_DN10614_c0_g1_i1_len=484_path=[1324:0-113_125:114-146_158:147-173_185:174-194_206:195-298_310:299-316_328:317-483]_[-1,_1324,_125,_158,_185,_206,_310,_328,_-2]	2	p1	(A)8	8	398	405
TRINITY_DN10614_c0_g2_i1_len=399_path=[1:0-111_90:112-146_125:147-179_988:180-206_185:207-227_1218:228-237_1228:238-266_1257:267-333_310:334-351_1564:352-398]_[-1,_1,_90,_125,_988,_185,_1218,_1228,_1257,_310,_1564,_-2]	1	c	(T)13(A)12	25	88	112
TRINITY_DN10623_c0_g2_i1_len=1873_path=[1851:0-991_2820:992-1224_4029:1225-1248_3077:1249-1618_4030:1619-1642_3471:1643-1734_4031:1735-1758_3587:1759-1872]_[-1,_1851,_2820,_4029,_3077,_4030,_3471,_4031,_3587,_-2]	1	p2	(TC)6	12	1734	1745
TRINITY_DN10625_c0_g1_i1_len=980_path=[958:0-357_1293:358-404_1340:405-572_1508:573-600_1536:601-631_1567:632-652_1588:653-715_1651:716-731_1667:732-979]_[-1,_958,_1293,_1340,_1508,_1536,_1567,_1588,_1651,_1667,_-2]	1	p1	(G)9	9	709	717
TRINITY_DN10628_c0_g1_i1_len=1237_path=[1215:0-449_2599:450-473_1666:474-982_2597:983-1006_2199:1007-1087_2598:1088-1111_2304:1112-1236]_[-1,_1215,_2599,_1666,_2597,_2199,_2598,_2304,_-2]	1	c	(A)10g(A)9	20	176	195
TRINITY_DN10630_c0_g1_i1_len=1438_path=[1416:0-762_2156:763-763_3022:764-787_2181:788-796_3021:797-820_2214:821-1145_2539:1146-1437]_[-1,_1416,_2156,_3022,_2181,_3021,_2214,_2539,_-2]	1	p2	(CT)6	12	74	85
TRINITY_DN10641_c0_g1_i1_len=1425_path=[1403:0-829_2899:830-853_2234:854-1273_2654:1274-1319_2700:1320-1424]_[-1,_1403,_2899,_2234,_2654,_2700,_-2]	1	p1	(T)12	12	77	88
TRINITY_DN10641_c0_g1_i1_len=1425_path=[1403:0-829_2899:830-853_2234:854-1273_2654:1274-1319_2700:1320-1424]_[-1,_1403,_2899,_2234,_2654,_2700,_-2]	2	p1	(T)8	8	1249	1256
TRINITY_DN10643_c0_g1_i1_len=1290_path=[1:0-163_142:164-188_167:189-393_372:394-410_389:411-915_894:916-936_915:937-1289]_[-1,_1,_142,_167,_372,_389,_894,_915,_-2]	1	p2	(AG)8	16	37	52
TRINITY_DN10643_c0_g1_i2_len=1428_path=[1:0-163_142:164-188_167:189-393_372:394-410_389:411-915_2573:916-1074_915:1075-1427]_[-1,_1,_142,_167,_372,_389,_2573,_915,_-2]	1	p2	(AG)8	16	37	52
TRINITY_DN10645_c0_g1_i1_len=1102_path=[1:0-584_2576:585-608_587:609-631_1723:632-701_1793:702-762_1854:763-763_2578:764-787_1879:788-835_1927:836-862_1954:863-890_627:891-1037_2577:1038-1061_798:1062-1101]_[-1,_1,_2576,_587,_1723,_1793,_1854,_2578,_1879,_1927,_1954,_627,_2577,_798,_-2]	1	p1	(A)10	10	14	23
TRINITY_DN10645_c0_g1_i1_len=1102_path=[1:0-584_2576:585-608_587:609-631_1723:632-701_1793:702-762_1854:763-763_2578:764-787_1879:788-835_1927:836-862_1954:863-890_627:891-1037_2577:1038-1061_798:1062-1101]_[-1,_1,_2576,_587,_1723,_1793,_1854,_2578,_1879,_1927,_1954,_627,_2577,_798,_-2]	2	p1	(T)11	11	1070	1080
TRINITY_DN10645_c0_g1_i2_len=860_path=[1:0-584_2576:585-608_587:609-631_610:632-648_627:649-795_2577:796-819_798:820-859]_[-1,_1,_2576,_587,_610,_627,_2577,_798,_-2]	1	p1	(A)10	10	14	23
TRINITY_DN10645_c0_g1_i2_len=860_path=[1:0-584_2576:585-608_587:609-631_610:632-648_627:649-795_2577:796-819_798:820-859]_[-1,_1,_2576,_587,_610,_627,_2577,_798,_-2]	2	p1	(T)11	11	828	838
TRINITY_DN10646_c0_g1_i1_len=491_path=[1611:0-388_3419:389-490]_[-1,_1611,_3419,_-2]	1	p3	(GAT)8	24	55	78
TRINITY_DN10646_c0_g1_i1_len=491_path=[1611:0-388_3419:389-490]_[-1,_1611,_3419,_-2]	2	p1	(A)8	8	289	296
TRINITY_DN10646_c0_g2_i1_len=1633_path=[1611:0-388_1977:389-638_2227:639-654_2243:655-991_3538:992-1015_2604:1016-1632]_[-1,_1611,_1977,_2227,_2243,_3538,_2604,_-2]	1	p3	(GAT)8	24	55	78
TRINITY_DN10646_c0_g2_i1_len=1633_path=[1611:0-388_1977:389-638_2227:639-654_2243:655-991_3538:992-1015_2604:1016-1632]_[-1,_1611,_1977,_2227,_2243,_3538,_2604,_-2]	2	p1	(A)8	8	289	296
TRINITY_DN10655_c0_g1_i1_len=872_path=[850:0-283_1891:284-307_1135:308-578_1892:579-602_1430:603-703_1531:704-871]_[-1,_850,_1891,_1135,_1892,_1430,_1531,_-2]	1	p1	(A)8	8	360	367
TRINITY_DN10656_c0_g2_i1_len=1031_path=[2743:0-120_275:121-127_282:128-177_2842:178-201_356:202-202_357:203-1030]_[-1,_2743,_275,_282,_2842,_356,_357,_-2]	1	p6	(TTCACA)3	18	7	24
TRINITY_DN10657_c0_g3_i1_len=2527_path=[2505:0-263_5992:264-287_2770:288-1573_5991:1574-1597_4080:1598-1980_4463:1981-2526]_[-1,_2505,_5992,_2770,_5991,_4080,_4463,_-2]	1	p1	(T)8	8	1046	1053
TRINITY_DN10658_c0_g1_i1_len=456_path=[1:0-325_304:326-348_327:349-412_391:413-455]_[-1,_1,_304,_327,_391,_-2]	1	p1	(A)9	9	132	140
TRINITY_DN10658_c0_g2_i1_len=263_path=[2073:0-36_757:37-262]_[-1,_2073,_757,_-2]	1	c	(T)10aata(T)8	22	162	183
TRINITY_DN10658_c0_g3_i1_len=986_path=[1:0-325_1965:326-349_327:350-413_2036:414-436_434:437-759_757:760-985]_[-1,_1,_1965,_327,_2036,_434,_757,_-2]	1	p1	(A)9	9	132	140
TRINITY_DN10658_c0_g3_i1_len=986_path=[1:0-325_1965:326-349_327:350-413_2036:414-436_434:437-759_757:760-985]_[-1,_1,_1965,_327,_2036,_434,_757,_-2]	2	c	(T)10aata(T)8	22	885	906
TRINITY_DN10658_c0_g3_i2_len=703_path=[1965:0-46_327:47-110_391:111-153_434:154-476_757:477-702]_[-1,_1965,_327,_391,_434,_757,_-2]	1	c	(T)10aata(T)8	22	602	623
TRINITY_DN10659_c0_g1_i2_len=858_path=[2262:0-351_1239:352-570_2639:571-594_1482:595-857]_[-1,_2262,_1239,_2639,_1482,_-2]	1	p1	(T)9	9	123	131
TRINITY_DN10660_c0_g1_i1_len=1261_path=[1:0-188_167:189-189_2707:190-213_192:214-350_329:351-464_2708:465-488_467:489-509_488:510-533_512:534-1260]_[-1,_1,_167,_2707,_192,_329,_2708,_467,_488,_512,_-2]	1	p1	(A)10	10	426	435
TRINITY_DN10661_c0_g1_i1_len=2229_path=[1:0-177_156:178-202_181:203-991_4707:992-1015_994:1016-1338_1317:1339-2228]_[-1,_1,_156,_181,_4707,_994,_1317,_-2]	1	c	(GGTTCA)3ctctcacactcactctcacatttcaccc(TA)5	56	71	126
TRINITY_DN10661_c0_g1_i1_len=2229_path=[1:0-177_156:178-202_181:203-991_4707:992-1015_994:1016-1338_1317:1339-2228]_[-1,_1,_156,_181,_4707,_994,_1317,_-2]	2	p3	(GAG)5	15	949	963
TRINITY_DN10661_c0_g1_i1_len=2229_path=[1:0-177_156:178-202_181:203-991_4707:992-1015_994:1016-1338_1317:1339-2228]_[-1,_1,_156,_181,_4707,_994,_1317,_-2]	3	p2	(AG)5	10	2099	2108
TRINITY_DN10671_c0_g3_i1_len=351_path=[1:0-208_1525:209-350]_[-1,_1,_1525,_-2]	1	p1	(T)17	17	266	282
TRINITY_DN10673_c0_g1_i1_len=812_path=[1:0-470_1657:471-494_473:495-552_531:553-566_545:567-811]_[-1,_1,_1657,_473,_531,_545,_-2]	1	c*	(AATAT)3(AT)7*	25	241	265
TRINITY_DN10673_c0_g1_i1_len=812_path=[1:0-470_1657:471-494_473:495-552_531:553-566_545:567-811]_[-1,_1,_1657,_473,_531,_545,_-2]	2	p1	(T)9	9	545	553
TRINITY_DN10673_c0_g1_i1_len=812_path=[1:0-470_1657:471-494_473:495-552_531:553-566_545:567-811]_[-1,_1,_1657,_473,_531,_545,_-2]	3	p2	(AT)7	14	690	703
TRINITY_DN10673_c0_g2_i1_len=813_path=[1:0-470_1657:471-494_473:495-552_1642:553-567_545:568-812]_[-1,_1,_1657,_473,_1642,_545,_-2]	1	c*	(AATAT)3(AT)7*	25	241	265
TRINITY_DN10673_c0_g2_i1_len=813_path=[1:0-470_1657:471-494_473:495-552_1642:553-567_545:568-812]_[-1,_1,_1657,_473,_1642,_545,_-2]	2	p1	(T)10	10	545	554
TRINITY_DN10673_c0_g2_i1_len=813_path=[1:0-470_1657:471-494_473:495-552_1642:553-567_545:568-812]_[-1,_1,_1657,_473,_1642,_545,_-2]	3	p2	(AT)7	14	691	704
TRINITY_DN10674_c0_g1_i1_len=1807_path=[1912:0-1626_3921:1627-1650_3539:1651-1806]_[-1,_1912,_3921,_3539,_-2]	1	p2	(CT)6	12	199	210
TRINITY_DN10674_c0_g1_i1_len=1807_path=[1912:0-1626_3921:1627-1650_3539:1651-1806]_[-1,_1912,_3921,_3539,_-2]	2	p2	(CT)5	10	319	328
TRINITY_DN10675_c0_g1_i1_len=902_path=[880:0-82_940:83-130_988:131-275_2307:276-299_1157:300-392_1250:393-460_1318:461-901]_[-1,_880,_940,_988,_2307,_1157,_1250,_1318,_-2]	1	p1	(A)9	9	395	403
TRINITY_DN10675_c0_g1_i2_len=901_path=[2023:0-81_940:82-129_988:130-274_2307:275-298_1157:299-391_1250:392-459_1318:460-900]_[-1,_2023,_940,_988,_2307,_1157,_1250,_1318,_-2]	1	p1	(A)9	9	394	402
TRINITY_DN10676_c0_g1_i1_len=633_path=[1:0-255_1317:256-279_258:280-494_1318:495-518_497:519-632]_[-1,_1,_1317,_258,_1318,_497,_-2]	1	p5	(AAAAT)3	15	11	25
TRINITY_DN10688_c0_g1_i1_len=1114_path=[1:0-405_2303:406-429_408:430-507_2304:508-531_510:532-831_2305:832-855_834:856-1113]_[-1,_1,_2303,_408,_2304,_510,_2305,_834,_-2]	1	p1	(T)8	8	1	8
TRINITY_DN10690_c0_g2_i2_len=1333_path=[614:0-123_715:124-437_1227:438-920_3187:921-944_1734:945-1154_1049:1155-1332]_[-1,_614,_715,_1227,_3187,_1734,_1049,_-2]	1	p1	(T)8	8	738	745
TRINITY_DN10690_c0_g2_i2_len=1333_path=[614:0-123_715:124-437_1227:438-920_3187:921-944_1734:945-1154_1049:1155-1332]_[-1,_614,_715,_1227,_3187,_1734,_1049,_-2]	2	p1	(A)10	10	1112	1121
TRINITY_DN10691_c0_g1_i1_len=1285_path=[1:0-1284]_[-1,_1,_-2]	1	p3	(AAT)4	12	1228	1239
TRINITY_DN10692_c0_g1_i1_len=1923_path=[861:0-182_1721:183-804_4285:805-828_2367:829-942_4286:943-966_2505:967-1126_1043:1127-1228_3875:1229-1368_1167:1369-1374_1173:1375-1922]_[-1,_861,_1721,_4285,_2367,_4286,_2505,_1043,_3875,_1167,_1173,_-2]	1	p1	(A)8	8	413	420
TRINITY_DN10693_c1_g1_i1_len=605_path=[583:0-604]_[-1,_583,_-2]	1	p1	(A)9	9	60	68
TRINITY_DN10694_c0_g1_i1_len=2212_path=[2190:0-1407_4524:1408-1431_3599:1432-1730_4525:1731-1754_3922:1755-2007_4523:2008-2031_4199:2032-2211]_[-1,_2190,_4524,_3599,_4525,_3922,_4523,_4199,_-2]	1	p3	(TTA)5	15	1153	1167
TRINITY_DN10694_c0_g1_i1_len=2212_path=[2190:0-1407_4524:1408-1431_3599:1432-1730_4525:1731-1754_3922:1755-2007_4523:2008-2031_4199:2032-2211]_[-1,_2190,_4524,_3599,_4525,_3922,_4523,_4199,_-2]	2	p2	(AG)9	18	2075	2092
TRINITY_DN10695_c0_g1_i1_len=1244_path=[1:0-370_2799:371-394_373:395-676_2729:677-698_786:699-793_2617:794-883_904:884-1243]_[-1,_1,_2799,_373,_2729,_786,_2617,_904,_-2]	1	p1	(A)10	10	308	317
TRINITY_DN10695_c0_g1_i1_len=1244_path=[1:0-370_2799:371-394_373:395-676_2729:677-698_786:699-793_2617:794-883_904:884-1243]_[-1,_1,_2799,_373,_2729,_786,_2617,_904,_-2]	2	p1	(T)9	9	451	459
TRINITY_DN10695_c0_g1_i2_len=1353_path=[1:0-370_2799:371-394_373:395-676_655:677-807_786:808-902_2617:903-992_904:993-1352]_[-1,_1,_2799,_373,_655,_786,_2617,_904,_-2]	1	p1	(A)10	10	308	317
TRINITY_DN10695_c0_g1_i2_len=1353_path=[1:0-370_2799:371-394_373:395-676_655:677-807_786:808-902_2617:903-992_904:993-1352]_[-1,_1,_2799,_373,_655,_786,_2617,_904,_-2]	2	p1	(T)9	9	451	459
TRINITY_DN10695_c0_g1_i3_len=1286_path=[1:0-370_2799:371-394_373:395-676_655:677-807_786:808-902_881:903-925_904:926-1285]_[-1,_1,_2799,_373,_655,_786,_881,_904,_-2]	1	p1	(A)10	10	308	317
TRINITY_DN10695_c0_g1_i3_len=1286_path=[1:0-370_2799:371-394_373:395-676_655:677-807_786:808-902_881:903-925_904:926-1285]_[-1,_1,_2799,_373,_655,_786,_881,_904,_-2]	2	p1	(T)9	9	451	459
TRINITY_DN10695_c0_g1_i4_len=1177_path=[1:0-370_2799:371-394_373:395-676_2729:677-698_786:699-793_881:794-816_904:817-1176]_[-1,_1,_2799,_373,_2729,_786,_881,_904,_-2]	1	p1	(A)10	10	308	317
TRINITY_DN10695_c0_g1_i4_len=1177_path=[1:0-370_2799:371-394_373:395-676_2729:677-698_786:699-793_881:794-816_904:817-1176]_[-1,_1,_2799,_373,_2729,_786,_881,_904,_-2]	2	p1	(T)9	9	451	459
TRINITY_DN10698_c0_g2_i1_len=1094_path=[1072:0-427_1477:428-430_2143:431-532_1582:533-1093]_[-1,_1072,_1477,_2143,_1582,_-2]	1	p1	(G)11	11	60	70
TRINITY_DN10700_c0_g1_i1_len=2118_path=[2096:0-1164_4340:1165-1188_3262:1189-1452_3526:1453-1476_3550:1477-1496_3570:1497-2117]_[-1,_2096,_4340,_3262,_3526,_3550,_3570,_-2]	1	p1	(T)9	9	1	9
TRINITY_DN10700_c0_g1_i1_len=2118_path=[2096:0-1164_4340:1165-1188_3262:1189-1452_3526:1453-1476_3550:1477-1496_3570:1497-2117]_[-1,_2096,_4340,_3262,_3526,_3550,_3570,_-2]	2	p1	(A)8	8	298	305
TRINITY_DN10700_c0_g1_i2_len=2148_path=[2096:0-1164_4340:1165-1188_3262:1189-1452_4215:1453-1473_4287:1474-1526_3570:1527-2147]_[-1,_2096,_4340,_3262,_4215,_4287,_3570,_-2]	1	p1	(T)9	9	1	9
TRINITY_DN10700_c0_g1_i2_len=2148_path=[2096:0-1164_4340:1165-1188_3262:1189-1452_4215:1453-1473_4287:1474-1526_3570:1527-2147]_[-1,_2096,_4340,_3262,_4215,_4287,_3570,_-2]	2	p1	(A)8	8	298	305
TRINITY_DN10702_c0_g3_i1_len=559_path=[372:0-94_444:95-108_839:109-293_478:294-347_1439:348-371_556:372-374_559:375-558]_[-1,_372,_444,_839,_478,_1439,_556,_559,_-2]	1	p1	(T)9	9	141	149
TRINITY_DN10702_c0_g4_i1_len=322_path=[1324:0-137_559:138-321]_[-1,_1324,_559,_-2]	1	p1	(T)8	8	50	57
TRINITY_DN10703_c0_g2_i2_len=961_path=[4841:0-122_4941:123-123_4941:124-124_4941:125-125_4942:126-202_710:203-479_987:480-501_1009:502-960]_[-1,_4841,_4941,_4941,_4941,_4942,_710,_987,_1009,_-2]	1	p1	(A)26	26	101	126
TRINITY_DN10704_c0_g1_i1_len=799_path=[777:0-285_1040:286-342_1097:343-798]_[-1,_777,_1040,_1097,_-2]	1	c	(TTG)8ttattgttgtggttgttggcctcgatttcttcga(TGT)5	73	74	146
TRINITY_DN10704_c1_g1_i1_len=853_path=[824:0-61_863:62-62_864:63-64_863:65-65_864:66-67_863:68-68_864:69-70_863:71-71_866:72-852]_[-1,_824,_863,_864,_863,_864,_863,_864,_863,_866,_-2]	1	p3	(TTA)11	33	40	72
TRINITY_DN10704_c1_g1_i1_len=853_path=[824:0-61_863:62-62_864:63-64_863:65-65_864:66-67_863:68-68_864:69-70_863:71-71_866:72-852]_[-1,_824,_863,_864,_863,_864,_863,_864,_863,_866,_-2]	2	p3	(GTT)7	21	767	787
TRINITY_DN10704_c1_g2_i1_len=850_path=[824:0-61_863:62-62_864:63-64_863:65-65_864:66-67_863:68-68_866:69-849]_[-1,_824,_863,_864,_863,_864,_863,_866,_-2]	1	p3	(TTA)10	30	40	69
TRINITY_DN10704_c1_g2_i1_len=850_path=[824:0-61_863:62-62_864:63-64_863:65-65_864:66-67_863:68-68_866:69-849]_[-1,_824,_863,_864,_863,_864,_863,_866,_-2]	2	p3	(GTT)7	21	764	784
TRINITY_DN10705_c0_g1_i1_len=212_path=[1636:0-96_1320:97-149_1373:150-171_1395:172-177_1401:178-195_1419:196-211]_[-1,_1636,_1320,_1373,_1395,_1401,_1419,_-2]	1	c	(TCCTTG)3ttggctgtcgtggttttcccagccacaagccccttccctccctttcccgccatc(GACACA)3	90	93	182
TRINITY_DN10705_c0_g2_i1_len=212_path=[1636:0-96_1320:97-149_1373:150-171_1435:172-195_1419:196-211]_[-1,_1636,_1320,_1373,_1435,_1419,_-2]	1	p6	(TCCTTG)3	18	93	110
TRINITY_DN10705_c0_g3_i1_len=740_path=[718:0-624_1320:625-677_1373:678-699_1395:700-705_1401:706-723_1419:724-739]_[-1,_718,_1320,_1373,_1395,_1401,_1419,_-2]	1	c	(TCCTTG)3ttggctgtcgtggttttcccagccacaagccccttccctccctttcccgccatc(GACACA)3	90	621	710
TRINITY_DN10705_c0_g4_i1_len=740_path=[718:0-624_1320:625-677_1373:678-699_1435:700-723_1419:724-739]_[-1,_718,_1320,_1373,_1435,_1419,_-2]	1	p6	(TCCTTG)3	18	621	638
TRINITY_DN10706_c0_g1_i1_len=517_path=[3412:0-86_2863:87-191_3779:192-215_2992:216-516]_[-1,_3412,_2863,_3779,_2992,_-2]	1	c	(G)23a(G)13	37	1	37
TRINITY_DN10706_c0_g1_i1_len=517_path=[3412:0-86_2863:87-191_3779:192-215_2992:216-516]_[-1,_3412,_2863,_3779,_2992,_-2]	2	p2	(AG)11	22	425	446
TRINITY_DN10706_c0_g1_i2_len=1406_path=[3606:0-147_2035:148-975_2863:976-1080_3779:1081-1104_2992:1105-1405]_[-1,_3606,_2035,_2863,_3779,_2992,_-2]	1	p2	(CA)5	10	278	287
TRINITY_DN10706_c0_g1_i2_len=1406_path=[3606:0-147_2035:148-975_2863:976-1080_3779:1081-1104_2992:1105-1405]_[-1,_3606,_2035,_2863,_3779,_2992,_-2]	2	p2	(AG)11	22	1314	1335
TRINITY_DN10706_c0_g1_i3_len=1669_path=[1647:0-410_2035:411-1238_2863:1239-1343_3779:1344-1367_2992:1368-1668]_[-1,_1647,_2035,_2863,_3779,_2992,_-2]	1	p2	(CA)5	10	541	550
TRINITY_DN10706_c0_g1_i3_len=1669_path=[1647:0-410_2035:411-1238_2863:1239-1343_3779:1344-1367_2992:1368-1668]_[-1,_1647,_2035,_2863,_3779,_2992,_-2]	2	p2	(AG)11	22	1577	1598
TRINITY_DN10717_c0_g2_i2_len=1743_path=[2047:0-241_2266:242-1190_1447:1191-1459_4508:1460-1483_1740:1484-1742]_[-1,_2047,_2266,_1447,_4508,_1740,_-2]	1	p1	(T)8	8	948	955
TRINITY_DN10718_c0_g1_i1_len=981_path=[2217:0-74_177:75-980]_[-1,_2217,_177,_-2]	1	p1	(A)8	8	974	981
TRINITY_DN10718_c0_g2_i1_len=1105_path=[1:0-120_2293:121-144_123:145-198_177:199-1104]_[-1,_1,_2293,_123,_177,_-2]	1	p1	(A)8	8	1098	1105
TRINITY_DN10719_c0_g1_i1_len=1363_path=[1:0-425_5273:426-449_428:450-693_672:694-698_5149:699-726_705:727-1362]_[-1,_1,_5273,_428,_672,_5149,_705,_-2]	1	p3	(GAT)5	15	222	236
TRINITY_DN10720_c0_g1_i1_len=788_path=[766:0-374_1118:375-406_1688:407-430_1174:431-787]_[-1,_766,_1118,_1688,_1174,_-2]	1	p1	(T)8	8	138	145
TRINITY_DN10720_c0_g2_i1_len=484_path=[766:0-374_1579:375-483]_[-1,_766,_1579,_-2]	1	p1	(T)8	8	138	145
TRINITY_DN10720_c0_g2_i1_len=484_path=[766:0-374_1579:375-483]_[-1,_766,_1579,_-2]	2	p1	(A)9	9	468	476
TRINITY_DN10721_c0_g1_i1_len=1450_path=[1:0-1318_1297:1319-1409_1388:1410-1449]_[-1,_1,_1297,_1388,_-2]	1	p3	(CCT)4	12	251	262
TRINITY_DN10721_c0_g1_i1_len=1450_path=[1:0-1318_1297:1319-1409_1388:1410-1449]_[-1,_1,_1297,_1388,_-2]	2	p1	(C)23	23	1428	1450
TRINITY_DN10721_c0_g2_i1_len=1827_path=[1:0-1318_1297:1319-1409_3404:1410-1826]_[-1,_1,_1297,_3404,_-2]	1	p3	(CCT)4	12	251	262
TRINITY_DN10734_c0_g1_i1_len=2702_path=[2680:0-978_5431:979-1002_3660:1003-1591_5432:1592-1615_4273:1616-2701]_[-1,_2680,_5431,_3660,_5432,_4273,_-2]	1	c	(GAA)4gatgatg(AAC)7	40	33	72
TRINITY_DN10736_c0_g1_i1_len=1737_path=[1:0-462_3525:463-486_465:487-974_3526:975-998_977:999-1736]_[-1,_1,_3525,_465,_3526,_977,_-2]	1	p6	(TCCCAT)3	18	49	66
TRINITY_DN10736_c0_g1_i1_len=1737_path=[1:0-462_3525:463-486_465:487-974_3526:975-998_977:999-1736]_[-1,_1,_3525,_465,_3526,_977,_-2]	2	c	(GGA)4ggcggcggt(GGA)4	33	1017	1049
TRINITY_DN10736_c0_g1_i1_len=1737_path=[1:0-462_3525:463-486_465:487-974_3526:975-998_977:999-1736]_[-1,_1,_3525,_465,_3526,_977,_-2]	3	p5	(CTTAG)4	20	1518	1537
TRINITY_DN10737_c0_g1_i1_len=1355_path=[1:0-220_2965:221-244_223:245-389_368:390-411_390:412-935_914:936-1354]_[-1,_1,_2965,_223,_368,_390,_914,_-2]	1	p2	(TC)5	10	206	215
TRINITY_DN10737_c0_g1_i1_len=1355_path=[1:0-220_2965:221-244_223:245-389_368:390-411_390:412-935_914:936-1354]_[-1,_1,_2965,_223,_368,_390,_914,_-2]	2	p1	(A)8	8	780	787
TRINITY_DN10737_c0_g1_i2_len=1066_path=[2665:0-100_368:101-122_390:123-646_914:647-1065]_[-1,_2665,_368,_390,_914,_-2]	1	p4	(TTTC)6	24	56	79
TRINITY_DN10737_c0_g1_i2_len=1066_path=[2665:0-100_368:101-122_390:123-646_914:647-1065]_[-1,_2665,_368,_390,_914,_-2]	2	p1	(A)8	8	491	498
TRINITY_DN10747_c0_g1_i1_len=2760_path=[1770:0-927_3853:928-1443_4369:1444-1447_4373:1448-1467_4393:1468-1471_4397:1472-1702_4628:1703-1914_2694:1915-2118_2898:2119-2121_6134:2122-2145_2925:2146-2199_6135:2200-2223_3003:2224-2589_6136:2590-2613_3393:2614-2759]_[-1,_1770,_3853,_4369,_4373,_4393,_4397,_4628,_2694,_2898,_6134,_2925,_6135,_3003,_6136,_3393,_-2]	1	p2	(AG)5	10	92	101
TRINITY_DN10747_c0_g1_i1_len=2760_path=[1770:0-927_3853:928-1443_4369:1444-1447_4373:1448-1467_4393:1468-1471_4397:1472-1702_4628:1703-1914_2694:1915-2118_2898:2119-2121_6134:2122-2145_2925:2146-2199_6135:2200-2223_3003:2224-2589_6136:2590-2613_3393:2614-2759]_[-1,_1770,_3853,_4369,_4373,_4393,_4397,_4628,_2694,_2898,_6134,_2925,_6135,_3003,_6136,_3393,_-2]	2	p1	(T)8	8	1392	1399
TRINITY_DN10747_c0_g1_i1_len=2760_path=[1770:0-927_3853:928-1443_4369:1444-1447_4373:1448-1467_4393:1468-1471_4397:1472-1702_4628:1703-1914_2694:1915-2118_2898:2119-2121_6134:2122-2145_2925:2146-2199_6135:2200-2223_3003:2224-2589_6136:2590-2613_3393:2614-2759]_[-1,_1770,_3853,_4369,_4373,_4393,_4397,_4628,_2694,_2898,_6134,_2925,_6135,_3003,_6136,_3393,_-2]	3	p1	(T)8	8	2441	2448
TRINITY_DN10747_c0_g1_i2_len=1792_path=[1770:0-927_2675:928-946_2694:947-1150_2898:1151-1153_6134:1154-1177_2925:1178-1231_6135:1232-1255_3003:1256-1621_6136:1622-1645_3393:1646-1791]_[-1,_1770,_2675,_2694,_2898,_6134,_2925,_6135,_3003,_6136,_3393,_-2]	1	p2	(AG)5	10	92	101
TRINITY_DN10747_c0_g1_i2_len=1792_path=[1770:0-927_2675:928-946_2694:947-1150_2898:1151-1153_6134:1154-1177_2925:1178-1231_6135:1232-1255_3003:1256-1621_6136:1622-1645_3393:1646-1791]_[-1,_1770,_2675,_2694,_2898,_6134,_2925,_6135,_3003,_6136,_3393,_-2]	2	p1	(T)8	8	1473	1480
TRINITY_DN10748_c0_g1_i1_len=386_path=[1:0-379_358:380-380_359:381-385]_[-1,_1,_358,_359,_-2]	1	p3	(CTG)4	12	267	278
TRINITY_DN10748_c0_g3_i1_len=382_path=[1:0-379_2215:380-381]_[-1,_1,_2215,_-2]	1	p3	(CTG)4	12	267	278
TRINITY_DN10750_c0_g1_i1_len=2409_path=[1:0-367_346:368-811_790:812-916_5073:917-940_919:941-2408]_[-1,_1,_346,_790,_5073,_919,_-2]	1	c	(AT)6tttgtacagtagtttgcatcctactttaggtatgtttca(T)10attatttgta(ATTG)3gggtgttgtgtgctagta(T)8	109	2199	2307
TRINITY_DN10750_c0_g1_i2_len=1723_path=[4821:0-125_790:126-230_5073:231-254_919:255-1722]_[-1,_4821,_790,_5073,_919,_-2]	1	c	(AT)6tttgtacagtagtttgcatcctactttaggtatgtttca(T)10attatttgta(ATTG)3gggtgttgtgtgctagta(T)8	109	1513	1621
TRINITY_DN10751_c0_g1_i1_len=751_path=[2381:0-750]_[-1,_2381,_-2]	1	p3	(GAA)5	15	728	742
TRINITY_DN10751_c1_g1_i1_len=2056_path=[2034:0-2055]_[-1,_2034,_-2]	1	c	(GAA)6gaggaagaaaaagaaagg(GA)5gggatcagctttcccttttgacccttttgattgatactttcaggaagtctttgattggttgcagcaccaccacgcccggtgactta(TCT)6	150	64	213
TRINITY_DN10752_c0_g1_i1_len=1721_path=[1:0-1457_3541:1458-1481_1460:1482-1508_3542:1509-1532_1511:1533-1609_3543:1610-1633_1612:1634-1720]_[-1,_1,_3541,_1460,_3542,_1511,_3543,_1612,_-2]	1	p1	(A)13	13	56	68
TRINITY_DN10753_c0_g1_i1_len=1882_path=[1860:0-249_4785:250-273_2111:274-614_2452:615-852_2690:853-1315_3153:1316-1881]_[-1,_1860,_4785,_2111,_2452,_2690,_3153,_-2]	1	p4	(TTTA)3	12	1819	1830
TRINITY_DN10722_c0_g1_i1_len=1337_path=[1:0-500_479:501-521_500:522-1032_2773:1033-1056_1035:1057-1336]_[-1,_1,_479,_500,_2773,_1035,_-2]	1	c	(TGG)4aagcatagcat(ATAGC)3	38	67	104
TRINITY_DN10722_c0_g1_i2_len=1412_path=[1:0-500_2677:501-596_500:597-1107_2773:1108-1131_1035:1132-1411]_[-1,_1,_2677,_500,_2773,_1035,_-2]	1	c	(TGG)4aagcatagcat(ATAGC)3	38	67	104
TRINITY_DN10754_c0_g1_i2_len=2250_path=[2228:0-270_4905:271-294_2500:295-1036_3242:1037-1632_3838:1633-1996_4202:1997-2249]_[-1,_2228,_4905,_2500,_3242,_3838,_4202,_-2]	1	p3	(ACG)4	12	298	309
TRINITY_DN10770_c0_g1_i1_len=2705_path=[1:0-247_226:248-248_227:249-343_5536:344-367_346:368-463_442:464-1204_5538:1205-1228_1207:1229-1992_5537:1993-2016_1995:2017-2704]_[-1,_1,_226,_227,_5536,_346,_442,_5538,_1207,_5537,_1995,_-2]	1	p1	(A)24	24	226	249
TRINITY_DN10770_c0_g1_i2_len=2708_path=[1:0-247_226:248-248_226:249-249_226:250-250_226:251-251_227:252-346_5536:347-370_346:371-466_442:467-1207_5538:1208-1231_1207:1232-1995_5537:1996-2019_1995:2020-2707]_[-1,_1,_226,_226,_226,_226,_227,_5536,_346,_442,_5538,_1207,_5537,_1995,_-2]	1	p1	(A)27	27	226	252
TRINITY_DN10786_c0_g1_i1_len=4766_path=[1:0-277_256:278-280_259:281-355_334:356-2967_9809:2968-2991_2970:2992-4018_3997:4019-4019_9810:4020-4043_4022:4044-4765]_[-1,_1,_256,_259,_334,_9809,_2970,_3997,_9810,_4022,_-2]	1	p3	(TCA)6	18	3275	3292
TRINITY_DN10786_c0_g1_i2_len=4709_path=[1:0-277_256:278-280_9653:281-298_334:299-2910_9809:2911-2934_2970:2935-3961_3997:3962-3962_9810:3963-3986_4022:3987-4708]_[-1,_1,_256,_9653,_334,_9809,_2970,_3997,_9810,_4022,_-2]	1	p3	(TCA)6	18	3218	3235
TRINITY_DN10763_c0_g1_i1_len=1306_path=[1:0-148_127:149-172_151:173-201_180:202-814_2247:815-993_812:994-1305]_[-1,_1,_127,_151,_180,_2247,_812,_-2]	1	c	(AAACA)3aaaagggtctaa(T)10	37	152	188
TRINITY_DN10763_c0_g1_i1_len=1306_path=[1:0-148_127:149-172_151:173-201_180:202-814_2247:815-993_812:994-1305]_[-1,_1,_127,_151,_180,_2247,_812,_-2]	2	p5	(TTTTA)3	15	1093	1107
TRINITY_DN10763_c0_g1_i2_len=1146_path=[1:0-148_127:149-172_151:173-201_180:202-814_793:815-833_812:834-1145]_[-1,_1,_127,_151,_180,_793,_812,_-2]	1	c	(AAACA)3aaaagggtctaa(T)10	37	152	188
TRINITY_DN10763_c0_g1_i2_len=1146_path=[1:0-148_127:149-172_151:173-201_180:202-814_793:815-833_812:834-1145]_[-1,_1,_127,_151,_180,_793,_812,_-2]	2	p5	(TTTTA)3	15	933	947
TRINITY_DN10764_c0_g1_i1_len=1424_path=[1:0-122_101:123-140_119:141-878_857:879-1423]_[-1,_1,_101,_119,_857,_-2]	1	p1	(A)9	9	20	28
TRINITY_DN10764_c0_g1_i1_len=1424_path=[1:0-122_101:123-140_119:141-878_857:879-1423]_[-1,_1,_101,_119,_857,_-2]	2	p1	(A)8	8	386	393
TRINITY_DN10765_c0_g2_i1_len=672_path=[650:0-365_993:366-439_1067:440-464_2123:465-488_1116:489-530_1158:531-671]_[-1,_650,_993,_1067,_2123,_1116,_1158,_-2]	1	p2	(AT)5	10	245	254
TRINITY_DN10765_c0_g3_i1_len=528_path=[650:0-365_2102:366-386_1158:387-527]_[-1,_650,_2102,_1158,_-2]	1	p2	(AT)5	10	245	254
TRINITY_DN10766_c0_g1_i1_len=686_path=[664:0-299_1507:300-323_965:324-485_1127:486-499_1141:500-509_1151:510-523_1165:524-685]_[-1,_664,_1507,_965,_1127,_1141,_1151,_1165,_-2]	1	c	(CGC)4(CCT)4	24	658	681
TRINITY_DN10768_c0_g1_i1_len=944_path=[1:0-140_119:141-162_141:163-242_221:243-383_362:384-943]_[-1,_1,_119,_141,_221,_362,_-2]	1	p3	(TGA)4	12	788	799
TRINITY_DN10768_c0_g1_i2_len=1004_path=[2209:0-302_221:303-443_362:444-1003]_[-1,_2209,_221,_362,_-2]	1	p3	(TGA)4	12	848	859
TRINITY_DN10768_c0_g1_i3_len=1105_path=[1:0-140_2026:141-323_141:324-403_221:404-544_362:545-1104]_[-1,_1,_2026,_141,_221,_362,_-2]	1	p3	(TGA)4	12	949	960
TRINITY_DN10769_c0_g1_i1_len=792_path=[770:0-516_1611:517-540_1288:541-574_1612:575-598_1346:599-791]_[-1,_770,_1611,_1288,_1612,_1346,_-2]	1	p4	(TAAA)3	12	535	546
TRINITY_DN10769_c0_g1_i1_len=792_path=[770:0-516_1611:517-540_1288:541-574_1612:575-598_1346:599-791]_[-1,_770,_1611,_1288,_1612,_1346,_-2]	2	p1	(A)9	9	737	745
TRINITY_DN10780_c0_g1_i1_len=618_path=[1:0-130_109:131-149_128:150-392_1691:393-416_395:417-457_436:458-473_1692:474-497_476:498-617]_[-1,_1,_109,_128,_1691,_395,_436,_1692,_476,_-2]	1	c	(T)13cgaatttg(T)10	31	392	422
TRINITY_DN10780_c0_g1_i2_len=706_path=[1:0-130_1286:131-237_128:238-480_1691:481-504_395:505-545_436:546-561_1692:562-585_476:586-705]_[-1,_1,_1286,_128,_1691,_395,_436,_1692,_476,_-2]	1	c	(T)13cgaatttg(T)10	31	480	510
TRINITY_DN10780_c0_g2_i1_len=207_path=[1667:0-46_436:47-62_1692:63-86_476:87-206]_[-1,_1667,_436,_1692,_476,_-2]	1	p1	(T)10	10	2	11
TRINITY_DN10781_c0_g1_i1_len=1432_path=[1:0-191_170:192-214_193:215-331_310:332-351_330:352-493_3275:494-588_493:589-1431]_[-1,_1,_170,_193,_310,_330,_3275,_493,_-2]	1	p1	(A)10	10	98	107
TRINITY_DN10781_c0_g1_i2_len=1358_path=[1:0-191_170:192-214_193:215-331_310:332-351_330:352-493_472:494-514_493:515-1357]_[-1,_1,_170,_193,_310,_330,_472,_493,_-2]	1	p1	(A)10	10	98	107
TRINITY_DN10781_c0_g1_i3_len=1615_path=[1:0-191_170:192-214_193:215-331_2998:332-608_330:609-750_472:751-771_493:772-1614]_[-1,_1,_170,_193,_2998,_330,_472,_493,_-2]	1	p1	(A)10	10	98	107
TRINITY_DN10782_c0_g1_i1_len=2151_path=[2129:0-334_4593:335-358_2465:359-743_2850:744-762_2869:763-1098_4594:1099-1122_3229:1123-2150]_[-1,_2129,_4593,_2465,_2850,_2869,_4594,_3229,_-2]	1	p1	(A)12	12	86	97
TRINITY_DN10782_c0_g1_i1_len=2151_path=[2129:0-334_4593:335-358_2465:359-743_2850:744-762_2869:763-1098_4594:1099-1122_3229:1123-2150]_[-1,_2129,_4593,_2465,_2850,_2869,_4594,_3229,_-2]	2	p1	(A)8	8	278	285
TRINITY_DN10782_c0_g1_i1_len=2151_path=[2129:0-334_4593:335-358_2465:359-743_2850:744-762_2869:763-1098_4594:1099-1122_3229:1123-2150]_[-1,_2129,_4593,_2465,_2850,_2869,_4594,_3229,_-2]	3	c	(AG)7tggtagtcgctgttgtt(GA)5	41	1773	1813
TRINITY_DN10782_c0_g1_i2_len=2252_path=[2129:0-334_4593:335-358_2465:359-743_4425:744-863_2869:864-1199_4594:1200-1223_3229:1224-2251]_[-1,_2129,_4593,_2465,_4425,_2869,_4594,_3229,_-2]	1	p1	(A)12	12	86	97
TRINITY_DN10782_c0_g1_i2_len=2252_path=[2129:0-334_4593:335-358_2465:359-743_4425:744-863_2869:864-1199_4594:1200-1223_3229:1224-2251]_[-1,_2129,_4593,_2465,_4425,_2869,_4594,_3229,_-2]	2	p1	(A)8	8	278	285
TRINITY_DN10782_c0_g1_i2_len=2252_path=[2129:0-334_4593:335-358_2465:359-743_4425:744-863_2869:864-1199_4594:1200-1223_3229:1224-2251]_[-1,_2129,_4593,_2465,_4425,_2869,_4594,_3229,_-2]	3	c	(AG)7tggtagtcgctgttgtt(GA)5	41	1874	1914
TRINITY_DN10783_c0_g1_i1_len=1042_path=[1020:0-507_1505:508-532_2181:533-556_1554:557-598_1596:599-1041]_[-1,_1020,_1505,_2181,_1554,_1596,_-2]	1	c	(ATTA)3gcaatagatatgattaagcaagtggatacatagt(TA)10tcttacacttgaagagcagac(A)10tgtggatccaatgaagggggtggcatatctagtagtagtatggttggtgacgtaccatgtgaggtgaaggattggaagaaggt(TGA)5	195	56	250
TRINITY_DN10783_c0_g1_i1_len=1042_path=[1020:0-507_1505:508-532_2181:533-556_1554:557-598_1596:599-1041]_[-1,_1020,_1505,_2181,_1554,_1596,_-2]	2	c	(TCG)4tttccttcgcctcgtaa(TCC)8ttctccttctccttgttcaggttcccatggaagg(GTT)4	99	942	1040
TRINITY_DN10783_c0_g2_i1_len=532_path=[1020:0-507_2039:508-531]_[-1,_1020,_2039,_-2]	1	c	(ATTA)3gcaatagatatgattaagcaagtggatacatagt(TA)10tcttacacttgaagagcagac(A)10tgtggatccaatgaagggggtggcatatctagtagtagtatggttggtgacgtaccatgtgaggtgaaggattggaagaaggt(TGA)5	195	56	250
TRINITY_DN10783_c0_g3_i1_len=512_path=[2135:0-68_1596:69-511]_[-1,_2135,_1596,_-2]	1	p1	(G)8	8	1	8
TRINITY_DN10783_c0_g3_i1_len=512_path=[2135:0-68_1596:69-511]_[-1,_2135,_1596,_-2]	2	c	(TCG)4tttccttcgcctcgtaa(TCC)8ttctccttctccttgttcaggttcccatggaagg(GTT)4	99	412	510
TRINITY_DN10783_c1_g1_i1_len=236_path=[1:0-235]_[-1,_1,_-2]	1	p2	(TA)11	22	116	137
TRINITY_DN10709_c0_g1_i2_len=434_path=[1644:0-101_1185:102-343_1723:344-367_1451:368-433]_[-1,_1644,_1185,_1723,_1451,_-2]	1	p1	(A)8	8	16	23
TRINITY_DN10723_c0_g1_i1_len=1648_path=[1655:0-23_1655:24-24_1655:25-25_1655:26-26_1655:27-27_1655:28-28_1655:29-29_1655:30-30_1656:31-1259_2885:1260-1283_2909:1284-1647]_[-1,_1655,_1655,_1655,_1655,_1655,_1655,_1655,_1655,_1656,_2885,_2909,_-2]	1	p1	(A)31	31	1	31
TRINITY_DN10723_c0_g1_i1_len=1648_path=[1655:0-23_1655:24-24_1655:25-25_1655:26-26_1655:27-27_1655:28-28_1655:29-29_1655:30-30_1656:31-1259_2885:1260-1283_2909:1284-1647]_[-1,_1655,_1655,_1655,_1655,_1655,_1655,_1655,_1655,_1656,_2885,_2909,_-2]	2	p3	(GCT)5	15	302	316
TRINITY_DN10723_c0_g1_i1_len=1648_path=[1655:0-23_1655:24-24_1655:25-25_1655:26-26_1655:27-27_1655:28-28_1655:29-29_1655:30-30_1656:31-1259_2885:1260-1283_2909:1284-1647]_[-1,_1655,_1655,_1655,_1655,_1655,_1655,_1655,_1655,_1656,_2885,_2909,_-2]	3	p3	(GGA)4	12	573	584
TRINITY_DN10723_c0_g1_i1_len=1648_path=[1655:0-23_1655:24-24_1655:25-25_1655:26-26_1655:27-27_1655:28-28_1655:29-29_1655:30-30_1656:31-1259_2885:1260-1283_2909:1284-1647]_[-1,_1655,_1655,_1655,_1655,_1655,_1655,_1655,_1655,_1656,_2885,_2909,_-2]	4	p4	(AAGG)3	12	1542	1553
TRINITY_DN10723_c0_g1_i2_len=1662_path=[1637:0-40_1655:41-41_1655:42-42_1655:43-43_1655:44-44_1656:45-1273_2885:1274-1297_2909:1298-1661]_[-1,_1637,_1655,_1655,_1655,_1655,_1656,_2885,_2909,_-2]	1	p1	(A)27	27	19	45
TRINITY_DN10723_c0_g1_i2_len=1662_path=[1637:0-40_1655:41-41_1655:42-42_1655:43-43_1655:44-44_1656:45-1273_2885:1274-1297_2909:1298-1661]_[-1,_1637,_1655,_1655,_1655,_1655,_1656,_2885,_2909,_-2]	2	p3	(GCT)5	15	316	330
TRINITY_DN10723_c0_g1_i2_len=1662_path=[1637:0-40_1655:41-41_1655:42-42_1655:43-43_1655:44-44_1656:45-1273_2885:1274-1297_2909:1298-1661]_[-1,_1637,_1655,_1655,_1655,_1655,_1656,_2885,_2909,_-2]	3	p3	(GGA)4	12	587	598
TRINITY_DN10723_c0_g1_i2_len=1662_path=[1637:0-40_1655:41-41_1655:42-42_1655:43-43_1655:44-44_1656:45-1273_2885:1274-1297_2909:1298-1661]_[-1,_1637,_1655,_1655,_1655,_1655,_1656,_2885,_2909,_-2]	4	p4	(AAGG)3	12	1556	1567
TRINITY_DN10725_c0_g1_i1_len=1213_path=[1:0-670_649:671-818_1597:819-891_1670:892-979_2451:980-1003_1782:1004-1212]_[-1,_1,_649,_1597,_1670,_2451,_1782,_-2]	1	p1	(T)10	10	820	829
TRINITY_DN10727_c0_g1_i2_len=1454_path=[1:0-307_2313:308-590_3000:591-614_2620:615-897_306:898-1249_2999:1250-1273_682:1274-1453]_[-1,_1,_2313,_3000,_2620,_306,_2999,_682,_-2]	1	p3	(AAT)8	24	348	371
TRINITY_DN10728_c0_g1_i1_len=1028_path=[2032:0-1003_5716:1004-1027]_[-1,_2032,_5716,_-2]	1	p2	(AT)5	10	393	402
TRINITY_DN10728_c0_g2_i1_len=2234_path=[2032:0-1003_3013:1004-1193_3203:1194-1673_3683:1674-1674_4980:1675-1895_5201:1896-1917_5223:1918-1935_5241:1936-1941_5247:1942-2233]_[-1,_2032,_3013,_3203,_3683,_4980,_5201,_5223,_5241,_5247,_-2]	1	p2	(AT)5	10	393	402
TRINITY_DN10728_c0_g3_i1_len=582_path=[4801:0-201_3683:202-202_3684:203-581]_[-1,_4801,_3683,_3684,_-2]	1	p2	(TA)5	10	529	538
TRINITY_DN10739_c0_g1_i1_len=683_path=[854:0-613_1793:614-682]_[-1,_854,_1793,_-2]	1	p1	(A)8	8	664	671
TRINITY_DN10740_c0_g1_i1_len=1056_path=[1034:0-222_2511:223-246_1258:247-247_2512:248-271_1283:272-344_2509:345-368_1380:369-420_2510:421-444_1456:445-536_2513:537-560_1572:561-908_1920:909-1055]_[-1,_1034,_2511,_1258,_2512,_1283,_2509,_1380,_2510,_1456,_2513,_1572,_1920,_-2]	1	p1	(T)8	8	1	8
TRINITY_DN10741_c0_g1_i1_len=1316_path=[1294:0-206_2763:207-230_1502:231-234_2764:235-258_1530:259-956_2228:957-1315]_[-1,_1294,_2763,_1502,_2764,_1530,_2228,_-2]	1	p4	(TAAA)3	12	101	112
TRINITY_DN10741_c0_g1_i1_len=1316_path=[1294:0-206_2763:207-230_1502:231-234_2764:235-258_1530:259-956_2228:957-1315]_[-1,_1294,_2763,_1502,_2764,_1530,_2228,_-2]	2	p1	(A)21	21	1180	1200
TRINITY_DN10741_c0_g1_i2_len=997_path=[1294:0-206_2763:207-230_1502:231-234_2764:235-258_1530:259-956_2723:957-996]_[-1,_1294,_2763,_1502,_2764,_1530,_2723,_-2]	1	p4	(TAAA)3	12	101	112
TRINITY_DN10744_c0_g1_i1_len=1208_path=[1:0-796_2611:797-820_799:821-892_2612:893-916_895:917-1004_2613:1005-1028_1007:1029-1207]_[-1,_1,_2611,_799,_2612,_895,_2613,_1007,_-2]	1	c	(TGT)4agtagtatttatcattggcagcatcattgttgtagtac(TTG)5	65	659	723
TRINITY_DN10744_c0_g1_i1_len=1208_path=[1:0-796_2611:797-820_799:821-892_2612:893-916_895:917-1004_2613:1005-1028_1007:1029-1207]_[-1,_1,_2611,_799,_2612,_895,_2613,_1007,_-2]	2	p3	(TTG)5	15	1039	1053
TRINITY_DN10745_c0_g1_i1_len=978_path=[956:0-46_980:47-370_1304:371-393_1327:394-662_2020:663-686_1620:687-977]_[-1,_956,_980,_1304,_1327,_2020,_1620,_-2]	1	p6	(ATGCTC)4	24	360	383
TRINITY_DN10746_c0_g2_i1_len=1026_path=[1:0-88_2965:89-112_91:113-511_490:512-528_507:529-846_825:847-872_851:873-1025]_[-1,_1,_2965,_91,_490,_507,_825,_851,_-2]	1	p1	(T)8	8	185	192
TRINITY_DN10755_c0_g1_i1_len=1032_path=[1:0-459_3087:460-483_462:484-613_592:614-1031]_[-1,_1,_3087,_462,_592,_-2]	1	p1	(T)8	8	480	487
TRINITY_DN10755_c0_g1_i2_len=1124_path=[1:0-459_3087:460-483_462:484-613_2577:614-1123]_[-1,_1,_3087,_462,_2577,_-2]	1	p1	(T)8	8	480	487
TRINITY_DN10755_c0_g1_i2_len=1124_path=[1:0-459_3087:460-483_462:484-613_2577:614-1123]_[-1,_1,_3087,_462,_2577,_-2]	2	p1	(A)10	10	870	879
TRINITY_DN10755_c0_g1_i2_len=1124_path=[1:0-459_3087:460-483_462:484-613_2577:614-1123]_[-1,_1,_3087,_462,_2577,_-2]	3	p1	(A)8	8	986	993
TRINITY_DN10757_c0_g1_i1_len=958_path=[1:0-321_1967:322-345_324:346-443_1968:444-467_446:468-957]_[-1,_1,_1967,_324,_1968,_446,_-2]	1	c	(AAAT)3(AATT)4tccttctccaacgtttggctaatgtcttacacgcattagct(ATAC)3	81	163	243
TRINITY_DN10757_c0_g1_i1_len=958_path=[1:0-321_1967:322-345_324:346-443_1968:444-467_446:468-957]_[-1,_1,_1967,_324,_1968,_446,_-2]	2	p1	(T)12	12	795	806
TRINITY_DN10758_c0_g1_i1_len=1866_path=[1844:0-683_3756:684-707_2529:708-923_2745:924-988_2810:989-1865]_[-1,_1844,_3756,_2529,_2745,_2810,_-2]	1	p1	(A)10	10	12	21
TRINITY_DN10758_c0_g1_i1_len=1866_path=[1844:0-683_3756:684-707_2529:708-923_2745:924-988_2810:989-1865]_[-1,_1844,_3756,_2529,_2745,_2810,_-2]	2	p1	(T)10	10	181	190
TRINITY_DN10758_c0_g1_i2_len=1822_path=[1844:0-683_3756:684-707_2529:708-923_3735:924-944_2810:945-1821]_[-1,_1844,_3756,_2529,_3735,_2810,_-2]	1	p1	(A)10	10	12	21
TRINITY_DN10758_c0_g1_i2_len=1822_path=[1844:0-683_3756:684-707_2529:708-923_3735:924-944_2810:945-1821]_[-1,_1844,_3756,_2529,_3735,_2810,_-2]	2	p1	(T)10	10	181	190
TRINITY_DN10759_c0_g1_i1_len=1853_path=[1831:0-273_3757:274-297_2106:298-1730_3758:1731-1754_3563:1755-1852]_[-1,_1831,_3757,_2106,_3758,_3563,_-2]	1	p1	(T)11	11	35	45
TRINITY_DN10759_c0_g1_i1_len=1853_path=[1831:0-273_3757:274-297_2106:298-1730_3758:1731-1754_3563:1755-1852]_[-1,_1831,_3757,_2106,_3758,_3563,_-2]	2	p3	(AAG)4	12	330	341
TRINITY_DN10761_c0_g1_i1_len=1152_path=[1130:0-424_2380:425-448_1556:449-472_2379:473-496_1604:497-1151]_[-1,_1130,_2380,_1556,_2379,_1604,_-2]	1	p1	(T)9	9	1	9
TRINITY_DN10762_c0_g2_i1_len=945_path=[1:0-140_1964:141-164_143:165-203_182:204-527_1965:528-551_530:552-944]_[-1,_1,_1964,_143,_182,_1965,_530,_-2]	1	p1	(A)8	8	636	643
TRINITY_DN10762_c0_g2_i1_len=945_path=[1:0-140_1964:141-164_143:165-203_182:204-527_1965:528-551_530:552-944]_[-1,_1,_1964,_143,_182,_1965,_530,_-2]	2	c	(A)10gaaaaaataaaaatatcactaaactaaaatgaagaaaaacaaaaagctcagattgaatatggatat(A)8	84	859	942
TRINITY_DN10772_c0_g1_i1_len=2421_path=[2399:0-1619_3996:1620-1646_4023:1647-1656_4939:1657-1680_4057:1681-1721_4940:1722-1745_4122:1746-2420]_[-1,_2399,_3996,_4023,_4939,_4057,_4940,_4122,_-2]	1	c	(T)14aatgagttatgcttgcttctaattttgaatcggatcctattttccattttgtgtggtgtttgggttatttgatggaaatgaatgggttatctcttgt(TTTA)4	127	33	159
TRINITY_DN10773_c0_g1_i1_len=395_path=[1:0-60_1559:61-84_63:85-85_64:86-97_76:98-98_1265:99-104_1271:105-134_113:135-171_150:172-394]_[-1,_1,_1559,_63,_64,_76,_1265,_1271,_113,_150,_-2]	1	p1	(T)8	8	1	8
TRINITY_DN10773_c0_g2_i1_len=395_path=[1:0-60_1559:61-84_63:85-85_64:86-97_76:98-98_77:99-134_113:135-171_150:172-394]_[-1,_1,_1559,_63,_64,_76,_77,_113,_150,_-2]	1	p1	(T)8	8	1	8
TRINITY_DN10773_c0_g3_i1_len=363_path=[1024:0-192_1024:193-362]_[-1,_1024,_1024,_-2]	1	p1	(A)10	10	162	171
TRINITY_DN10773_c0_g3_i1_len=363_path=[1024:0-192_1024:193-362]_[-1,_1024,_1024,_-2]	2	p1	(A)10	10	332	341
TRINITY_DN10773_c0_g4_i1_len=561_path=[1024:0-192_1193:193-264_76:265-265_1265:266-271_1397:272-337_150:338-560]_[-1,_1024,_1193,_76,_1265,_1397,_150,_-2]	1	p1	(A)10	10	162	171
TRINITY_DN10774_c0_g1_i1_len=1167_path=[1:0-800_779:801-889_868:890-971_950:972-972_3644:973-1091_973:1092-1142_4083:1143-1166]_[-1,_1,_779,_868,_950,_3644,_973,_4083,_-2]	1	p3	(CTC)6	18	366	383
TRINITY_DN10774_c0_g1_i2_len=1679_path=[1:0-800_779:801-889_868:890-971_950:972-972_951:973-994_973:995-1045_4083:1046-1069_1048:1070-1678]_[-1,_1,_779,_868,_950,_951,_973,_4083,_1048,_-2]	1	p3	(CTC)6	18	366	383
TRINITY_DN10774_c0_g3_i1_len=1121_path=[1:0-800_3763:801-1120]_[-1,_1,_3763,_-2]	1	p3	(CTC)6	18	366	383
TRINITY_DN10775_c0_g1_i1_len=2136_path=[2114:0-1288_4323:1289-1312_3404:1313-1341_4324:1342-1365_3457:1366-2135]_[-1,_2114,_4323,_3404,_4324,_3457,_-2]	1	p1	(T)17	17	60	76
TRINITY_DN10775_c0_g1_i1_len=2136_path=[2114:0-1288_4323:1289-1312_3404:1313-1341_4324:1342-1365_3457:1366-2135]_[-1,_2114,_4323,_3404,_4324,_3457,_-2]	2	c	(AATTA)3actttgttagaatcataatcaatctag(T)9	51	179	229
TRINITY_DN10775_c0_g1_i1_len=2136_path=[2114:0-1288_4323:1289-1312_3404:1313-1341_4324:1342-1365_3457:1366-2135]_[-1,_2114,_4323,_3404,_4324,_3457,_-2]	3	p3	(ATG)5	15	1499	1513
TRINITY_DN10776_c0_g1_i1_len=1516_path=[1494:0-295_3115:296-319_1791:320-780_2252:781-795_2267:796-1114_2586:1115-1136_2608:1137-1515]_[-1,_1494,_3115,_1791,_2252,_2267,_2586,_2608,_-2]	1	c	(CT)7t(TC)11	37	5	41
TRINITY_DN10776_c0_g1_i1_len=1516_path=[1494:0-295_3115:296-319_1791:320-780_2252:781-795_2267:796-1114_2586:1115-1136_2608:1137-1515]_[-1,_1494,_3115,_1791,_2252,_2267,_2586,_2608,_-2]	2	p2	(AT)5	10	261	270
TRINITY_DN10776_c0_g1_i1_len=1516_path=[1494:0-295_3115:296-319_1791:320-780_2252:781-795_2267:796-1114_2586:1115-1136_2608:1137-1515]_[-1,_1494,_3115,_1791,_2252,_2267,_2586,_2608,_-2]	3	p1	(A)8	8	774	781
TRINITY_DN10776_c0_g1_i1_len=1516_path=[1494:0-295_3115:296-319_1791:320-780_2252:781-795_2267:796-1114_2586:1115-1136_2608:1137-1515]_[-1,_1494,_3115,_1791,_2252,_2267,_2586,_2608,_-2]	4	p1	(T)17	17	1113	1129
TRINITY_DN10776_c0_g1_i1_len=1516_path=[1494:0-295_3115:296-319_1791:320-780_2252:781-795_2267:796-1114_2586:1115-1136_2608:1137-1515]_[-1,_1494,_3115,_1791,_2252,_2267,_2586,_2608,_-2]	5	p1	(T)8	8	1385	1392
TRINITY_DN10787_c0_g1_i1_len=396_path=[374:0-143_869:144-167_519:168-170_522:171-207_559:208-395]_[-1,_374,_869,_519,_522,_559,_-2]	1	p2	(TA)5	10	370	379
TRINITY_DN10787_c0_g2_i1_len=396_path=[374:0-143_869:144-167_519:168-170_832:171-207_559:208-395]_[-1,_374,_869,_519,_832,_559,_-2]	1	p2	(TA)5	10	370	379
TRINITY_DN10788_c0_g1_i1_len=940_path=[834:0-478_2175:479-502_1314:503-674_1770:675-685_2176:686-709_1805:710-777_1505:778-939]_[-1,_834,_2175,_1314,_1770,_2176,_1805,_1505,_-2]	1	p1	(A)15	15	88	102
TRINITY_DN10788_c0_g1_i1_len=940_path=[834:0-478_2175:479-502_1314:503-674_1770:675-685_2176:686-709_1805:710-777_1505:778-939]_[-1,_834,_2175,_1314,_1770,_2176,_1805,_1505,_-2]	2	p1	(T)14	14	349	362
TRINITY_DN10788_c0_g1_i1_len=940_path=[834:0-478_2175:479-502_1314:503-674_1770:675-685_2176:686-709_1805:710-777_1505:778-939]_[-1,_834,_2175,_1314,_1770,_2176,_1805,_1505,_-2]	3	p1	(A)8	8	505	512
TRINITY_DN10788_c0_g1_i2_len=856_path=[834:0-478_2175:479-502_1314:503-674_1486:675-688_1500:689-693_1505:694-855]_[-1,_834,_2175,_1314,_1486,_1500,_1505,_-2]	1	p1	(A)15	15	88	102
TRINITY_DN10788_c0_g1_i2_len=856_path=[834:0-478_2175:479-502_1314:503-674_1486:675-688_1500:689-693_1505:694-855]_[-1,_834,_2175,_1314,_1486,_1500,_1505,_-2]	2	p1	(T)14	14	349	362
TRINITY_DN10788_c0_g1_i2_len=856_path=[834:0-478_2175:479-502_1314:503-674_1486:675-688_1500:689-693_1505:694-855]_[-1,_834,_2175,_1314,_1486,_1500,_1505,_-2]	3	p1	(A)8	8	505	512
TRINITY_DN10789_c0_g1_i1_len=654_path=[2707:0-274_757:275-324_807:325-347_830:348-653]_[-1,_2707,_757,_807,_830,_-2]	1	p1	(A)8	8	20	27
TRINITY_DN10791_c0_g3_i1_len=401_path=[2350:0-103_1315:104-120_1332:121-400]_[-1,_2350,_1315,_1332,_-2]	1	c	(C)10aatttaatattaccatccccagaccccccgccaga(C)12	57	9	65
TRINITY_DN10792_c0_g1_i1_len=754_path=[1148:0-52_1148:53-82_1177:83-468_460:469-470_447:471-483_460:484-485_461:486-643_619:644-663_639:664-753]_[-1,_1148,_1148,_1177,_460,_447,_460,_461,_619,_639,_-2]	1	c	(TCCCAT)3tcctccttgttg(TCCCAT)3	48	23	70
TRINITY_DN10792_c0_g1_i2_len=769_path=[1148:0-52_1148:53-82_1177:83-468_460:469-470_447:471-483_460:484-485_447:486-498_460:499-500_461:501-658_619:659-678_639:679-768]_[-1,_1148,_1148,_1177,_460,_447,_460,_447,_460,_461,_619,_639,_-2]	1	c	(TCCCAT)3tcctccttgttg(TCCCAT)3	48	23	70
TRINITY_DN10792_c0_g1_i3_len=766_path=[1148:0-52_1148:53-82_1177:83-468_460:469-470_447:471-483_460:484-485_461:486-643_1563:644-675_639:676-765]_[-1,_1148,_1148,_1177,_460,_447,_460,_461,_1563,_639,_-2]	1	c	(TCCCAT)3tcctccttgttg(TCCCAT)3	48	23	70
TRINITY_DN10792_c0_g1_i4_len=781_path=[1148:0-52_1148:53-82_1177:83-468_460:469-470_447:471-483_460:484-485_447:486-498_460:499-500_461:501-658_1563:659-690_639:691-780]_[-1,_1148,_1148,_1177,_460,_447,_460,_447,_460,_461,_1563,_639,_-2]	1	c	(TCCCAT)3tcctccttgttg(TCCCAT)3	48	23	70
TRINITY_DN10794_c0_g1_i1_len=1025_path=[1003:0-270_2103:271-294_1275:295-307_1288:308-344_1325:345-1024]_[-1,_1003,_2103,_1275,_1288,_1325,_-2]	1	p1	(T)8	8	1	8
TRINITY_DN10794_c0_g1_i1_len=1025_path=[1003:0-270_2103:271-294_1275:295-307_1288:308-344_1325:345-1024]_[-1,_1003,_2103,_1275,_1288,_1325,_-2]	2	p3	(GCA)5	15	655	669
TRINITY_DN10794_c0_g2_i1_len=1025_path=[1003:0-270_2103:271-294_1275:295-307_2005:308-344_1325:345-1024]_[-1,_1003,_2103,_1275,_2005,_1325,_-2]	1	p1	(T)8	8	1	8
TRINITY_DN10794_c0_g2_i1_len=1025_path=[1003:0-270_2103:271-294_1275:295-307_2005:308-344_1325:345-1024]_[-1,_1003,_2103,_1275,_2005,_1325,_-2]	2	p3	(GCA)5	15	655	669
TRINITY_DN10801_c0_g2_i1_len=525_path=[1:0-158_1219:159-182_161:183-194_1053:195-241_220:242-289_268:290-337_316:338-338_1220:339-362_341:363-524]_[-1,_1,_1219,_161,_1053,_220,_268,_316,_1220,_341,_-2]	1	p3	(TTC)7	21	457	477
TRINITY_DN10802_c0_g1_i1_len=509_path=[1:0-126_105:127-164_143:165-175_1077:176-219_198:220-309_1145:310-333_312:334-508]_[-1,_1,_105,_143,_1077,_198,_1145,_312,_-2]	1	p2	(CT)5	10	97	106
TRINITY_DN10802_c0_g2_i1_len=302_path=[1:0-126_973:127-156_143:157-167_154:168-211_198:212-301]_[-1,_1,_973,_143,_154,_198,_-2]	1	p2	(CT)5	10	97	106
TRINITY_DN10802_c1_g1_i1_len=517_path=[494:0-54_526:55-55_527:56-56_526:57-57_528:58-516]_[-1,_494,_526,_527,_526,_528,_-2]	1	c	(CT)13atgcgttcgtcgctcttaacc(T)16	63	33	95
TRINITY_DN10803_c0_g1_i3_len=1006_path=[1:0-219_198:220-304_283:305-521_2871:522-545_524:546-560_539:561-1005]_[-1,_1,_198,_283,_2871,_524,_539,_-2]	1	p4	(CTGT)3	12	877	888
TRINITY_DN10803_c0_g1_i4_len=948_path=[1:0-219_2844:220-246_283:247-463_2871:464-487_524:488-502_539:503-947]_[-1,_1,_2844,_283,_2871,_524,_539,_-2]	1	p4	(CTGT)3	12	819	830
TRINITY_DN10805_c0_g1_i1_len=729_path=[707:0-153_838:154-179_864:180-555_1240:556-572_1257:573-728]_[-1,_707,_838,_864,_1240,_1257,_-2]	1	c	(AT)8acaagagcaacttcaaaagaacttacaaatcaattacaacaacgtggatcaaatcatcatatgtaaaaacctagatcaagagggtgaaaag(GAAA)3	119	150	268
TRINITY_DN10815_c0_g1_i1_len=892_path=[1:0-159_1946:160-178_168:179-189_2307:190-213_203:214-421_1639:422-565_433:566-794_662:795-815_683:816-818_686:819-839_707:840-891]_[-1,_1,_1946,_168,_2307,_203,_1639,_433,_662,_683,_686,_707,_-2]	1	c	(TC)6tgtttttttgttttcactgtgtgtttctctctctgcagttcttatt(TA)5	68	36	103
TRINITY_DN10815_c0_g1_i1_len=892_path=[1:0-159_1946:160-178_168:179-189_2307:190-213_203:214-421_1639:422-565_433:566-794_662:795-815_683:816-818_686:819-839_707:840-891]_[-1,_1,_1946,_168,_2307,_203,_1639,_433,_662,_683,_686,_707,_-2]	2	c	(CTC)4cgacgcctcctcctccatcggaacccccgacgacaccgacgacgaaaacgacaccgtttcctccaaaaacc(AACAAG)3	101	254	354
TRINITY_DN10815_c0_g1_i1_len=892_path=[1:0-159_1946:160-178_168:179-189_2307:190-213_203:214-421_1639:422-565_433:566-794_662:795-815_683:816-818_686:819-839_707:840-891]_[-1,_1,_1946,_168,_2307,_203,_1639,_433,_662,_683,_686,_707,_-2]	3	c	(T)8a(T)8	17	515	531
TRINITY_DN10815_c0_g1_i2_len=903_path=[1:0-159_138:160-189_168:190-200_2307:201-224_203:225-432_1639:433-576_433:577-805_662:806-826_683:827-829_686:830-850_707:851-902]_[-1,_1,_138,_168,_2307,_203,_1639,_433,_662,_683,_686,_707,_-2]	1	c	(TC)6tgtttttttgttttcactgtgtgtttctctctctgcagttcttatt(TA)5	68	36	103
TRINITY_DN10815_c0_g1_i2_len=903_path=[1:0-159_138:160-189_168:190-200_2307:201-224_203:225-432_1639:433-576_433:577-805_662:806-826_683:827-829_686:830-850_707:851-902]_[-1,_1,_138,_168,_2307,_203,_1639,_433,_662,_683,_686,_707,_-2]	2	c	(CTC)4cgacgcctcctcctccatcggaacccccgacgacaccgacgacgaaaacgacaccgtttcctccaaaaacc(AACAAG)3	101	265	365
TRINITY_DN10815_c0_g1_i2_len=903_path=[1:0-159_138:160-189_168:190-200_2307:201-224_203:225-432_1639:433-576_433:577-805_662:806-826_683:827-829_686:830-850_707:851-902]_[-1,_1,_138,_168,_2307,_203,_1639,_433,_662,_683,_686,_707,_-2]	3	c	(T)8a(T)8	17	526	542
TRINITY_DN10815_c0_g1_i3_len=770_path=[1:0-159_1946:160-178_168:179-189_2307:190-213_203:214-421_411:422-443_433:444-672_662:673-693_683:694-696_686:697-717_707:718-769]_[-1,_1,_1946,_168,_2307,_203,_411,_433,_662,_683,_686,_707,_-2]	1	c	(TC)6tgtttttttgttttcactgtgtgtttctctctctgcagttcttatt(TA)5	68	36	103
TRINITY_DN10815_c0_g1_i3_len=770_path=[1:0-159_1946:160-178_168:179-189_2307:190-213_203:214-421_411:422-443_433:444-672_662:673-693_683:694-696_686:697-717_707:718-769]_[-1,_1,_1946,_168,_2307,_203,_411,_433,_662,_683,_686,_707,_-2]	2	c	(CTC)4cgacgcctcctcctccatcggaacccccgacgacaccgacgacgaaaacgacaccgtttcctccaaaaacc(AACAAG)3	101	254	354
TRINITY_DN10815_c0_g1_i4_len=781_path=[1:0-159_138:160-189_168:190-200_2307:201-224_203:225-432_411:433-454_433:455-683_662:684-704_683:705-707_686:708-728_707:729-780]_[-1,_1,_138,_168,_2307,_203,_411,_433,_662,_683,_686,_707,_-2]	1	c	(TC)6tgtttttttgttttcactgtgtgtttctctctctgcagttcttatt(TA)5	68	36	103
TRINITY_DN10815_c0_g1_i4_len=781_path=[1:0-159_138:160-189_168:190-200_2307:201-224_203:225-432_411:433-454_433:455-683_662:684-704_683:705-707_686:708-728_707:729-780]_[-1,_1,_138,_168,_2307,_203,_411,_433,_662,_683,_686,_707,_-2]	2	c	(CTC)4cgacgcctcctcctccatcggaacccccgacgacaccgacgacgaaaacgacaccgtttcctccaaaaacc(AACAAG)3	101	265	365
TRINITY_DN10817_c0_g1_i1_len=354_path=[2045:0-46_1738:47-353]_[-1,_2045,_1738,_-2]	1	p2	(TC)7	14	282	295
TRINITY_DN10817_c0_g2_i1_len=1045_path=[1023:0-737_1738:738-1044]_[-1,_1023,_1738,_-2]	1	p2	(TC)7	14	973	986
TRINITY_DN10818_c0_g1_i1_len=979_path=[786:0-177_1940:178-280_963:281-391_1074:392-394_1077:395-395_1726:396-506_1099:507-507_1100:508-978]_[-1,_786,_1940,_963,_1074,_1077,_1726,_1099,_1100,_-2]	1	p1	(T)14	14	846	859
TRINITY_DN10818_c0_g1_i2_len=889_path=[786:0-177_1940:178-280_963:281-391_1074:392-394_1077:395-395_1078:396-416_1099:417-417_1100:418-888]_[-1,_786,_1940,_963,_1074,_1077,_1078,_1099,_1100,_-2]	1	p1	(T)14	14	756	769
TRINITY_DN10818_c0_g1_i3_len=898_path=[786:0-177_941:178-199_963:200-310_1074:311-313_1077:314-314_1726:315-425_1099:426-426_1100:427-897]_[-1,_786,_941,_963,_1074,_1077,_1726,_1099,_1100,_-2]	1	p1	(T)14	14	765	778
TRINITY_DN10818_c0_g1_i4_len=808_path=[786:0-177_941:178-199_963:200-310_1074:311-313_1077:314-314_1078:315-335_1099:336-336_1100:337-807]_[-1,_786,_941,_963,_1074,_1077,_1078,_1099,_1100,_-2]	1	p1	(T)14	14	675	688
TRINITY_DN10819_c0_g1_i1_len=559_path=[1623:0-169_280:170-193_304:194-226_337:227-235_1337:236-558]_[-1,_1623,_280,_304,_337,_1337,_-2]	1	c	(TGA)8c(GAT)7	46	468	513
TRINITY_DN10821_c0_g1_i1_len=525_path=[1786:0-504_2268:505-505_3769:506-524]_[-1,_1786,_2268,_3769,_-2]	1	p6	(GCAGAA)3	18	77	94
TRINITY_DN10821_c0_g2_i1_len=1808_path=[1786:0-504_2268:505-505_2269:506-611_3789:612-635_2399:636-1466_3790:1467-1490_3254:1491-1618_3788:1619-1642_3406:1643-1807]_[-1,_1786,_2268,_2269,_3789,_2399,_3790,_3254,_3788,_3406,_-2]	1	p6	(GCAGAA)3	18	77	94
TRINITY_DN10831_c0_g1_i1_len=600_path=[1:0-275_254:276-286_265:287-299_278:300-307_1745:308-375_354:376-599]_[-1,_1,_254,_265,_278,_1745,_354,_-2]	1	p1	(T)13	13	95	107
TRINITY_DN10831_c0_g2_i1_len=569_path=[1155:0-144_1885:145-168_1301:169-255_265:256-268_278:269-276_286:277-344_354:345-568]_[-1,_1155,_1885,_1301,_265,_278,_286,_354,_-2]	1	p1	(A)18	18	38	55
TRINITY_DN10831_c0_g3_i1_len=376_path=[1:0-275_1813:276-299_278:300-307_1745:308-375]_[-1,_1,_1813,_278,_1745,_-2]	1	p1	(T)13	13	95	107
TRINITY_DN10833_c0_g1_i1_len=675_path=[1:0-650_2463:651-674]_[-1,_1,_2463,_-2]	1	c	(T)8aaat(A)8	20	400	419
TRINITY_DN10833_c0_g2_i1_len=1150_path=[1:0-650_629:651-757_736:758-883_2487:884-907_886:908-1036_1015:1037-1057_1036:1058-1058_2488:1059-1082_1061:1083-1149]_[-1,_1,_629,_736,_2487,_886,_1015,_1036,_2488,_1061,_-2]	1	c	(T)8aaat(A)8	20	400	419
TRINITY_DN10834_c0_g1_i1_len=1833_path=[1811:0-229_3743:230-253_2042:254-1226_3015:1227-1251_3040:1252-1481_3742:1482-1505_3294:1506-1832]_[-1,_1811,_3743,_2042,_3015,_3040,_3742,_3294,_-2]	1	p1	(T)9	9	44	52
TRINITY_DN10834_c0_g1_i1_len=1833_path=[1811:0-229_3743:230-253_2042:254-1226_3015:1227-1251_3040:1252-1481_3742:1482-1505_3294:1506-1832]_[-1,_1811,_3743,_2042,_3015,_3040,_3742,_3294,_-2]	2	p1	(T)8	8	1720	1727
TRINITY_DN10835_c0_g1_i1_len=1221_path=[1:0-285_2547:286-412_286:413-463_2101:464-686_359:687-725_398:726-743_416:744-998_671:999-1220]_[-1,_1,_2547,_286,_2101,_359,_398,_416,_671,_-2]	1	c	(AAAATA)3tgcatatatatacgatatattctctaattttctttgaaattgtttatatatgtttcaattacatatatatacttcaattgaagtaatttttag(T)11attatagataattttatgtaaatataaaaggttgacacttc(T)9	172	485	656
TRINITY_DN10835_c0_g1_i3_len=1116_path=[1:0-285_264:286-307_286:308-358_2101:359-581_359:582-620_398:621-638_416:639-893_671:894-1115]_[-1,_1,_264,_286,_2101,_359,_398,_416,_671,_-2]	1	c	(AAAATA)3tgcatatatatacgatatattctctaattttctttgaaattgtttatatatgtttcaattacatatatatacttcaattgaagtaatttttag(T)11attatagataattttatgtaaatataaaaggttgacacttc(T)9	172	380	551
TRINITY_DN10847_c0_g1_i1_len=698_path=[2995:0-46_2256:47-697]_[-1,_2995,_2256,_-2]	1	p1	(A)8	8	691	698
TRINITY_DN10847_c0_g2_i1_len=1476_path=[1454:0-661_2093:662-686_2118:687-824_2256:825-1475]_[-1,_1454,_2093,_2118,_2256,_-2]	1	p1	(A)8	8	1469	1476
TRINITY_DN10849_c0_g1_i1_len=889_path=[867:0-103_1887:104-127_972:128-166_1011:167-469_1314:470-499_1344:500-888]_[-1,_867,_1887,_972,_1011,_1314,_1344,_-2]	1	p1	(T)8	8	48	55
TRINITY_DN10849_c0_g1_i1_len=889_path=[867:0-103_1887:104-127_972:128-166_1011:167-469_1314:470-499_1344:500-888]_[-1,_867,_1887,_972,_1011,_1314,_1344,_-2]	2	p6	(GATTCA)4	24	654	677
TRINITY_DN10849_c0_g1_i2_len=791_path=[1841:0-68_1011:69-371_1314:372-401_1344:402-790]_[-1,_1841,_1011,_1314,_1344,_-2]	1	p6	(GATTCA)4	24	556	579
TRINITY_DN10850_c0_g1_i1_len=337_path=[1:0-231_210:232-248_227:249-336]_[-1,_1,_210,_227,_-2]	1	p3	(AGA)6	18	54	71
TRINITY_DN10850_c0_g2_i1_len=535_path=[1:0-231_844:232-446_227:447-534]_[-1,_1,_844,_227,_-2]	1	p3	(AGA)6	18	54	71
TRINITY_DN10850_c1_g1_i1_len=3978_path=[1:0-713_5159:714-3355_713:3356-3403_761:3404-3435_7801:3436-3530_812:3531-3977]_[-1,_1,_5159,_713,_761,_7801,_812,_-2]	1	p3	(TTC)4	12	58	69
TRINITY_DN10850_c1_g1_i1_len=3978_path=[1:0-713_5159:714-3355_713:3356-3403_761:3404-3435_7801:3436-3530_812:3531-3977]_[-1,_1,_5159,_713,_761,_7801,_812,_-2]	2	p1	(A)8	8	2010	2017
TRINITY_DN10850_c1_g1_i1_len=3978_path=[1:0-713_5159:714-3355_713:3356-3403_761:3404-3435_7801:3436-3530_812:3531-3977]_[-1,_1,_5159,_713,_761,_7801,_812,_-2]	3	p2	(AT)5	10	2443	2452
TRINITY_DN10850_c1_g2_i1_len=1281_path=[1:0-713_692:714-734_713:735-782_761:783-814_793:815-833_812:834-1280]_[-1,_1,_692,_713,_761,_793,_812,_-2]	1	p3	(TTC)4	12	58	69
TRINITY_DN10851_c0_g1_i1_len=1966_path=[1944:0-352_4213:353-376_2298:377-1616_3538:1617-1725_4211:1726-1749_3671:1750-1808_4212:1809-1832_3754:1833-1965]_[-1,_1944,_4213,_2298,_3538,_4211,_3671,_4212,_3754,_-2]	1	p5	(AAAAT)3	15	254	268
TRINITY_DN10853_c0_g1_i1_len=366_path=[1:0-152_131:153-182_161:183-365]_[-1,_1,_131,_161,_-2]	1	p3	(TCA)5	15	69	83
TRINITY_DN10853_c0_g2_i1_len=367_path=[1:0-152_704:153-183_161:184-366]_[-1,_1,_704,_161,_-2]	1	c	(TCA)5acgtctttctctctacagtctattctgtattttatttttctatgtcctcctttatgatgggttaatacttaataccc(T)8	100	69	168
TRINITY_DN10853_c1_g1_i1_len=552_path=[1:0-144_1155:145-168_147:169-269_1156:270-293_272:294-551]_[-1,_1,_1155,_147,_1156,_272,_-2]	1	p3	(GAA)7	21	66	86
TRINITY_DN10822_c0_g1_i1_len=1369_path=[1263:0-248_2808:249-272_1513:273-423_2573:424-528_1685:529-1071_2807:1072-1095_2252:1096-1368]_[-1,_1263,_2808,_1513,_2573,_1685,_2807,_2252,_-2]	1	p3	(AAG)7	21	102	122
TRINITY_DN10822_c0_g1_i2_len=1285_path=[1263:0-248_2808:249-272_1513:273-423_1664:424-444_1685:445-987_2807:988-1011_2252:1012-1284]_[-1,_1263,_2808,_1513,_1664,_1685,_2807,_2252,_-2]	1	p3	(AAG)7	21	102	122
TRINITY_DN10870_c0_g1_i1_len=845_path=[1:0-191_170:192-242_221:243-304_1757:305-328_307:329-579_1756:580-603_582:604-844]_[-1,_1,_170,_221,_1757,_307,_1756,_582,_-2]	1	p1	(T)8	8	756	763
TRINITY_DN10886_c0_g1_i1_len=1076_path=[2232:0-183_5906:184-207_2417:208-443_4511:444-1075]_[-1,_2232,_5906,_2417,_4511,_-2]	1	p2	(TC)5	10	451	460
TRINITY_DN10886_c0_g1_i1_len=1076_path=[2232:0-183_5906:184-207_2417:208-443_4511:444-1075]_[-1,_2232,_5906,_2417,_4511,_-2]	2	p1	(T)11	11	701	711
TRINITY_DN10886_c0_g1_i2_len=2254_path=[2232:0-183_5906:184-207_2417:208-443_2653:444-1559_3769:1560-1600_3810:1601-1938_5905:1939-1962_4172:1963-2253]_[-1,_2232,_5906,_2417,_2653,_3769,_3810,_5905,_4172,_-2]	1	p1	(T)10	10	1971	1980
TRINITY_DN10863_c0_g1_i1_len=339_path=[317:0-94_657:95-118_413:119-338]_[-1,_317,_657,_413,_-2]	1	c	(GCG)4gag(GGT)8	39	50	88
TRINITY_DN10863_c1_g1_i1_len=972_path=[950:0-188_1116:189-826_2019:827-850_1778:851-971]_[-1,_950,_1116,_2019,_1778,_-2]	1	p3	(CAC)8	24	63	86
TRINITY_DN10864_c0_g1_i1_len=1143_path=[1121:0-154_2385:155-178_1277:179-243_2386:244-267_1366:268-1142]_[-1,_1121,_2385,_1277,_2386,_1366,_-2]	1	p2	(AG)9	18	63	80
TRINITY_DN10864_c0_g1_i1_len=1143_path=[1121:0-154_2385:155-178_1277:179-243_2386:244-267_1366:268-1142]_[-1,_1121,_2385,_1277,_2386,_1366,_-2]	2	p1	(T)10	10	995	1004
TRINITY_DN10865_c0_g1_i1_len=2155_path=[2046:0-1156_3180:1157-1178_3202:1179-1179_3203:1180-1314_4711:1315-1338_3362:1339-1877_3901:1878-1901_4248:1902-2010_3947:2011-2154]_[-1,_2046,_3180,_3202,_3203,_4711,_3362,_3901,_4248,_3947,_-2]	1	p6	(TGCAAA)3	18	109	126
TRINITY_DN10865_c0_g1_i1_len=2155_path=[2046:0-1156_3180:1157-1178_3202:1179-1179_3203:1180-1314_4711:1315-1338_3362:1339-1877_3901:1878-1901_4248:1902-2010_3947:2011-2154]_[-1,_2046,_3180,_3202,_3203,_4711,_3362,_3901,_4248,_3947,_-2]	2	p1	(T)8	8	1612	1619
TRINITY_DN10865_c0_g1_i1_len=2155_path=[2046:0-1156_3180:1157-1178_3202:1179-1179_3203:1180-1314_4711:1315-1338_3362:1339-1877_3901:1878-1901_4248:1902-2010_3947:2011-2154]_[-1,_2046,_3180,_3202,_3203,_4711,_3362,_3901,_4248,_3947,_-2]	3	p4	(GGGC)3	12	2140	2151
TRINITY_DN10865_c0_g1_i2_len=2068_path=[2046:0-1156_3180:1157-1178_3202:1179-1179_3203:1180-1314_4711:1315-1338_3362:1339-1877_3901:1878-1901_3925:1902-1923_3947:1924-2067]_[-1,_2046,_3180,_3202,_3203,_4711,_3362,_3901,_3925,_3947,_-2]	1	p6	(TGCAAA)3	18	109	126
TRINITY_DN10865_c0_g1_i2_len=2068_path=[2046:0-1156_3180:1157-1178_3202:1179-1179_3203:1180-1314_4711:1315-1338_3362:1339-1877_3901:1878-1901_3925:1902-1923_3947:1924-2067]_[-1,_2046,_3180,_3202,_3203,_4711,_3362,_3901,_3925,_3947,_-2]	2	p1	(T)8	8	1612	1619
TRINITY_DN10865_c0_g1_i2_len=2068_path=[2046:0-1156_3180:1157-1178_3202:1179-1179_3203:1180-1314_4711:1315-1338_3362:1339-1877_3901:1878-1901_3925:1902-1923_3947:1924-2067]_[-1,_2046,_3180,_3202,_3203,_4711,_3362,_3901,_3925,_3947,_-2]	3	p4	(GGGC)3	12	2053	2064
TRINITY_DN10865_c0_g1_i3_len=2175_path=[2046:0-1156_4385:1157-1161_4413:1162-1285_3202:1286-1286_3203:1287-1421_4711:1422-1445_3362:1446-1984_3901:1985-2008_3925:2009-2030_3947:2031-2174]_[-1,_2046,_4385,_4413,_3202,_3203,_4711,_3362,_3901,_3925,_3947,_-2]	1	p6	(TGCAAA)3	18	109	126
TRINITY_DN10865_c0_g1_i3_len=2175_path=[2046:0-1156_4385:1157-1161_4413:1162-1285_3202:1286-1286_3203:1287-1421_4711:1422-1445_3362:1446-1984_3901:1985-2008_3925:2009-2030_3947:2031-2174]_[-1,_2046,_4385,_4413,_3202,_3203,_4711,_3362,_3901,_3925,_3947,_-2]	2	p1	(T)8	8	1719	1726
TRINITY_DN10865_c0_g1_i3_len=2175_path=[2046:0-1156_4385:1157-1161_4413:1162-1285_3202:1286-1286_3203:1287-1421_4711:1422-1445_3362:1446-1984_3901:1985-2008_3925:2009-2030_3947:2031-2174]_[-1,_2046,_4385,_4413,_3202,_3203,_4711,_3362,_3901,_3925,_3947,_-2]	3	p4	(GGGC)3	12	2160	2171
TRINITY_DN10865_c0_g1_i4_len=2262_path=[2046:0-1156_4385:1157-1161_4413:1162-1285_3202:1286-1286_3203:1287-1421_4711:1422-1445_3362:1446-1984_3901:1985-2008_4248:2009-2117_3947:2118-2261]_[-1,_2046,_4385,_4413,_3202,_3203,_4711,_3362,_3901,_4248,_3947,_-2]	1	p6	(TGCAAA)3	18	109	126
TRINITY_DN10865_c0_g1_i4_len=2262_path=[2046:0-1156_4385:1157-1161_4413:1162-1285_3202:1286-1286_3203:1287-1421_4711:1422-1445_3362:1446-1984_3901:1985-2008_4248:2009-2117_3947:2118-2261]_[-1,_2046,_4385,_4413,_3202,_3203,_4711,_3362,_3901,_4248,_3947,_-2]	2	p1	(T)8	8	1719	1726
TRINITY_DN10865_c0_g1_i4_len=2262_path=[2046:0-1156_4385:1157-1161_4413:1162-1285_3202:1286-1286_3203:1287-1421_4711:1422-1445_3362:1446-1984_3901:1985-2008_4248:2009-2117_3947:2118-2261]_[-1,_2046,_4385,_4413,_3202,_3203,_4711,_3362,_3901,_4248,_3947,_-2]	3	p4	(GGGC)3	12	2247	2258
TRINITY_DN10866_c0_g1_i1_len=519_path=[1:0-39_1089:40-63_42:64-208_1090:209-232_211:233-518]_[-1,_1,_1089,_42,_1090,_211,_-2]	1	p4	(TTAA)3	12	248	259
TRINITY_DN10868_c0_g1_i2_len=1475_path=[1:0-131_110:132-152_3099:153-176_155:177-498_477:499-1474]_[-1,_1,_110,_3099,_155,_477,_-2]	1	p1	(T)8	8	1383	1390
TRINITY_DN10868_c0_g1_i3_len=1412_path=[3053:0-68_110:69-89_3099:90-113_155:114-435_477:436-1411]_[-1,_3053,_110,_3099,_155,_477,_-2]	1	p1	(T)8	8	32	39
TRINITY_DN10868_c0_g1_i3_len=1412_path=[3053:0-68_110:69-89_3099:90-113_155:114-435_477:436-1411]_[-1,_3053,_110,_3099,_155,_477,_-2]	2	p1	(T)8	8	1320	1327
TRINITY_DN10869_c0_g1_i1_len=799_path=[777:0-255_1010:256-501_1672:502-525_1280:526-696_1671:697-720_1475:721-798]_[-1,_777,_1010,_1672,_1280,_1671,_1475,_-2]	1	p4	(GCAT)3	12	103	114
TRINITY_DN10869_c0_g1_i1_len=799_path=[777:0-255_1010:256-501_1672:502-525_1280:526-696_1671:697-720_1475:721-798]_[-1,_777,_1010,_1672,_1280,_1671,_1475,_-2]	2	p1	(T)9	9	474	482
TRINITY_DN10879_c0_g1_i1_len=1878_path=[1:0-355_4693:356-379_358:380-794_4694:795-818_797:819-1698_4505:1699-1790_1699:1791-1877]_[-1,_1,_4693,_358,_4694,_797,_4505,_1699,_-2]	1	p3	(ACC)7	21	47	67
TRINITY_DN10879_c0_g1_i2_len=2073_path=[1:0-355_4693:356-379_358:380-794_4694:795-818_797:819-1698_1677:1699-1720_1699:1721-1807_1786:1808-2072]_[-1,_1,_4693,_358,_4694,_797,_1677,_1699,_1786,_-2]	1	p3	(ACC)7	21	47	67
TRINITY_DN10879_c0_g1_i2_len=2073_path=[1:0-355_4693:356-379_358:380-794_4694:795-818_797:819-1698_1677:1699-1720_1699:1721-1807_1786:1808-2072]_[-1,_1,_4693,_358,_4694,_797,_1677,_1699,_1786,_-2]	2	p4	(ATGT)3	12	2057	2068
TRINITY_DN10879_c0_g2_i1_len=444_path=[4257:0-178_1786:179-443]_[-1,_4257,_1786,_-2]	1	p3	(GTT)4	12	47	58
TRINITY_DN10879_c0_g2_i1_len=444_path=[4257:0-178_1786:179-443]_[-1,_4257,_1786,_-2]	2	p4	(ATGT)3	12	428	439
TRINITY_DN10880_c0_g1_i1_len=1857_path=[4477:0-600_1384:601-886_1670:887-1178_1962:1179-1179_3846:1180-1200_5706:1201-1224_3891:1225-1639_2420:1640-1640_2421:1641-1689_5707:1690-1713_2494:1714-1856]_[-1,_4477,_1384,_1670,_1962,_3846,_5706,_3891,_2420,_2421,_5707,_2494,_-2]	1	p4	(AGGC)3	12	610	621
TRINITY_DN10880_c0_g1_i1_len=1857_path=[4477:0-600_1384:601-886_1670:887-1178_1962:1179-1179_3846:1180-1200_5706:1201-1224_3891:1225-1639_2420:1640-1640_2421:1641-1689_5707:1690-1713_2494:1714-1856]_[-1,_4477,_1384,_1670,_1962,_3846,_5706,_3891,_2420,_2421,_5707,_2494,_-2]	2	p1	(A)8	8	1850	1857
TRINITY_DN10880_c0_g1_i2_len=1758_path=[4477:0-600_1384:601-886_3557:887-1175_1962:1176-1176_1963:1177-1633_2420:1634-1634_4306:1635-1757]_[-1,_4477,_1384,_3557,_1962,_1963,_2420,_4306,_-2]	1	p4	(AGGC)3	12	610	621
TRINITY_DN10880_c0_g1_i2_len=1758_path=[4477:0-600_1384:601-886_3557:887-1175_1962:1176-1176_1963:1177-1633_2420:1634-1634_4306:1635-1757]_[-1,_4477,_1384,_3557,_1962,_1963,_2420,_4306,_-2]	2	c	(T)15(G)9	24	1692	1715
TRINITY_DN10881_c0_g1_i1_len=1177_path=[1:0-156_3313:157-180_159:181-364_343:365-1176]_[-1,_1,_3313,_159,_343,_-2]	1	p1	(T)15	15	775	789
TRINITY_DN10881_c0_g2_i1_len=1147_path=[2309:0-176_2463:177-209_2496:210-334_343:335-1146]_[-1,_2309,_2463,_2496,_343,_-2]	1	p1	(T)15	15	745	759
TRINITY_DN10882_c0_g1_i1_len=872_path=[850:0-272_1771:273-296_1124:297-501_1772:502-525_1353:526-871]_[-1,_850,_1771,_1124,_1772,_1353,_-2]	1	p1	(A)9	9	8	16
TRINITY_DN10883_c0_g1_i1_len=1198_path=[1:0-1056_2375:1057-1080_1059:1081-1197]_[-1,_1,_2375,_1059,_-2]	1	p6	(GGTGGC)3	18	210	227
TRINITY_DN10883_c0_g1_i1_len=1198_path=[1:0-1056_2375:1057-1080_1059:1081-1197]_[-1,_1,_2375,_1059,_-2]	2	p2	(AT)5	10	1013	1022
TRINITY_DN10884_c0_g2_i1_len=4809_path=[4787:0-1252_6017:1253-2301_9703:2302-2325_7090:2326-3426_9704:3427-3450_8215:3451-4808]_[-1,_4787,_6017,_9703,_7090,_9704,_8215,_-2]	1	p3	(TGA)5	15	1544	1558
TRINITY_DN10807_c0_g1_i1_len=656_path=[2409:0-104_3365:105-128_2515:129-129_3366:130-153_2540:154-355_905:356-463_3364:464-487_1037:488-655]_[-1,_2409,_3365,_2515,_3366,_2540,_905,_3364,_1037,_-2]	1	p3	(CCG)5	15	577	591
TRINITY_DN10807_c0_g1_i2_len=1227_path=[1:0-751_3363:752-775_754:776-926_905:927-1034_3364:1035-1058_1037:1059-1226]_[-1,_1,_3363,_754,_905,_3364,_1037,_-2]	1	p1	(A)9	9	211	219
TRINITY_DN10807_c0_g1_i2_len=1227_path=[1:0-751_3363:752-775_754:776-926_905:927-1034_3364:1035-1058_1037:1059-1226]_[-1,_1,_3363,_754,_905,_3364,_1037,_-2]	2	p4	(AACT)3	12	526	537
TRINITY_DN10807_c0_g1_i2_len=1227_path=[1:0-751_3363:752-775_754:776-926_905:927-1034_3364:1035-1058_1037:1059-1226]_[-1,_1,_3363,_754,_905,_3364,_1037,_-2]	3	p3	(CCG)5	15	1148	1162
TRINITY_DN10809_c0_g1_i1_len=1031_path=[1009:0-218_1205:219-659_1646:660-1030]_[-1,_1009,_1205,_1646,_-2]	1	p1	(T)15	15	967	981
TRINITY_DN10810_c0_g1_i1_len=802_path=[780:0-170_928:171-186_944:187-237_1844:238-261_1019:262-326_1084:327-369_1127:370-660_1843:661-684_1442:685-801]_[-1,_780,_928,_944,_1844,_1019,_1084,_1127,_1843,_1442,_-2]	1	p1	(A)9	9	164	172
TRINITY_DN10811_c0_g1_i1_len=1692_path=[6612:0-43_1603:44-445_6682:446-469_2029:470-1691]_[-1,_6612,_1603,_6682,_2029,_-2]	1	p1	(A)12	12	1431	1442
TRINITY_DN10811_c0_g1_i2_len=3273_path=[1:0-421_6681:422-445_424:446-640_619:641-682_661:683-1624_1603:1625-2026_6682:2027-2050_2029:2051-3272]_[-1,_1,_6681,_424,_619,_661,_1603,_6682,_2029,_-2]	1	p3	(AGA)4	12	1076	1087
TRINITY_DN10811_c0_g1_i2_len=3273_path=[1:0-421_6681:422-445_424:446-640_619:641-682_661:683-1624_1603:1625-2026_6682:2027-2050_2029:2051-3272]_[-1,_1,_6681,_424,_619,_661,_1603,_6682,_2029,_-2]	2	p1	(A)12	12	3012	3023
TRINITY_DN10811_c0_g1_i3_len=3252_path=[1:0-421_6681:422-445_424:446-640_6549:641-661_661:662-1603_1603:1604-2005_6682:2006-2029_2029:2030-3251]_[-1,_1,_6681,_424,_6549,_661,_1603,_6682,_2029,_-2]	1	p3	(AGA)4	12	1055	1066
TRINITY_DN10811_c0_g1_i3_len=3252_path=[1:0-421_6681:422-445_424:446-640_6549:641-661_661:662-1603_1603:1604-2005_6682:2006-2029_2029:2030-3251]_[-1,_1,_6681,_424,_6549,_661,_1603,_6682,_2029,_-2]	2	p1	(A)12	12	2991	3002
TRINITY_DN10823_c0_g1_i1_len=2631_path=[2609:0-435_5688:436-459_3046:460-1443_5687:1444-1467_4054:1468-2153_5689:2154-2177_4764:2178-2630]_[-1,_2609,_5688,_3046,_5687,_4054,_5689,_4764,_-2]	1	p4	(GCAA)3	12	1663	1674
TRINITY_DN10823_c0_g1_i1_len=2631_path=[2609:0-435_5688:436-459_3046:460-1443_5687:1444-1467_4054:1468-2153_5689:2154-2177_4764:2178-2630]_[-1,_2609,_5688,_3046,_5687,_4054,_5689,_4764,_-2]	2	p1	(T)11	11	2397	2407
TRINITY_DN10824_c0_g1_i1_len=560_path=[1893:0-46_187:47-126_267:127-559]_[-1,_1893,_187,_267,_-2]	1	p1	(A)9	9	552	560
TRINITY_DN10824_c0_g2_i1_len=686_path=[1399:0-152_167:153-171_1764:172-252_267:253-685]_[-1,_1399,_167,_1764,_267,_-2]	1	p1	(A)9	9	678	686
TRINITY_DN10824_c0_g3_i1_len=722_path=[1:0-188_167:189-207_186:208-208_187:209-288_267:289-721]_[-1,_1,_167,_186,_187,_267,_-2]	1	p1	(A)9	9	714	722
TRINITY_DN10825_c0_g1_i1_len=350_path=[4337:0-96_3822:97-349]_[-1,_4337,_3822,_-2]	1	p1	(T)9	9	223	231
TRINITY_DN10825_c0_g2_i1_len=2060_path=[2038:0-145_2161:146-187_2203:188-1109_3125:1110-1110_3126:1111-1114_3130:1115-1135_3151:1136-1136_4187:1137-1144_4195:1145-1160_3176:1161-1806_3822:1807-2059]_[-1,_2038,_2161,_2203,_3125,_3126,_3130,_3151,_4187,_4195,_3176,_3822,_-2]	1	p6	(CCATGT)3	18	8	25
TRINITY_DN10825_c0_g2_i1_len=2060_path=[2038:0-145_2161:146-187_2203:188-1109_3125:1110-1110_3126:1111-1114_3130:1115-1135_3151:1136-1136_4187:1137-1144_4195:1145-1160_3176:1161-1806_3822:1807-2059]_[-1,_2038,_2161,_2203,_3125,_3126,_3130,_3151,_4187,_4195,_3176,_3822,_-2]	2	p1	(T)9	9	1933	1941
TRINITY_DN10825_c0_g2_i2_len=1147_path=[2038:0-145_2161:146-187_2203:188-1109_4316:1110-1130_4195:1131-1146]_[-1,_2038,_2161,_2203,_4316,_4195,_-2]	1	p6	(CCATGT)3	18	8	25
TRINITY_DN10826_c0_g1_i1_len=3061_path=[3039:0-980_3997:981-981_6217:982-1005_4022:1006-2831_6216:2832-2855_5872:2856-3060]_[-1,_3039,_3997,_6217,_4022,_6216,_5872,_-2]	1	p3	(ATA)4	12	282	293
TRINITY_DN10827_c0_g1_i1_len=1669_path=[1:0-582_3453:583-606_585:607-674_3434:675-693_685:694-1204_3454:1205-1228_1220:1229-1668]_[-1,_1,_3453,_585,_3434,_685,_3454,_1220,_-2]	1	p3	(TCT)6	18	109	126
TRINITY_DN10827_c0_g1_i1_len=1669_path=[1:0-582_3453:583-606_585:607-674_3434:675-693_685:694-1204_3454:1205-1228_1220:1229-1668]_[-1,_1,_3453,_585,_3434,_685,_3454,_1220,_-2]	2	c	(TTG)4taacaggaagagttttgatatagtactttgaaactcgtgatttacaaattataatacataaattagatgtctcgtttgtgaattaaggcaattttgaaa(T)10	121	1452	1572
TRINITY_DN10827_c0_g1_i2_len=1682_path=[1:0-582_3453:583-606_585:607-674_653:675-706_685:707-1217_3454:1218-1241_1220:1242-1681]_[-1,_1,_3453,_585,_653,_685,_3454,_1220,_-2]	1	p3	(TCT)6	18	109	126
TRINITY_DN10827_c0_g1_i2_len=1682_path=[1:0-582_3453:583-606_585:607-674_653:675-706_685:707-1217_3454:1218-1241_1220:1242-1681]_[-1,_1,_3453,_585,_653,_685,_3454,_1220,_-2]	2	c	(TTG)4taacaggaagagttttgatatagtactttgaaactcgtgatttacaaattataatacataaattagatgtctcgtttgtgaattaaggcaattttgaaa(T)10	121	1465	1585
TRINITY_DN10829_c0_g1_i2_len=295_path=[819:0-75_432:76-85_906:86-109_466:110-220_907:221-244_601:245-245_602:246-294]_[-1,_819,_432,_906,_466,_907,_601,_602,_-2]	1	p1	(T)9	9	32	40
TRINITY_DN10830_c0_g1_i1_len=1406_path=[1:0-414_2937:415-438_417:439-732_2938:733-756_735:757-1009_988:1010-1405]_[-1,_1,_2937,_417,_2938,_735,_988,_-2]	1	p1	(A)9	9	140	148
TRINITY_DN10830_c0_g1_i1_len=1406_path=[1:0-414_2937:415-438_417:439-732_2938:733-756_735:757-1009_988:1010-1405]_[-1,_1,_2937,_417,_2938,_735,_988,_-2]	2	p2	(AG)5	10	320	329
TRINITY_DN10840_c0_g1_i1_len=2324_path=[1:0-1142_4741:1143-1166_1145:1167-1707_4577:1708-1730_1710:1731-1889_4658:1890-1924_1890:1925-2323]_[-1,_1,_4741,_1145,_4577,_1710,_4658,_1890,_-2]	1	p2	(TA)5	10	763	772
TRINITY_DN10840_c0_g1_i2_len=2310_path=[1:0-1142_4741:1143-1166_1145:1167-1707_4577:1708-1730_1710:1731-1889_1869:1890-1910_1890:1911-2309]_[-1,_1,_4741,_1145,_4577,_1710,_1869,_1890,_-2]	1	p2	(TA)5	10	763	772
TRINITY_DN10841_c0_g1_i1_len=1615_path=[1593:0-345_3311:346-369_1940:370-485_2056:486-1428_3310:1429-1452_3023:1453-1614]_[-1,_1593,_3311,_1940,_2056,_3310,_3023,_-2]	1	p2	(GT)5	10	750	759
TRINITY_DN10843_c0_g1_i1_len=1434_path=[1:0-447_426:448-464_443:465-749_728:750-769_748:770-1433]_[-1,_1,_426,_443,_728,_748,_-2]	1	p5	(TTGTG)3	15	1315	1329
TRINITY_DN10844_c0_g1_i1_len=896_path=[874:0-136_1844:137-160_1012:161-362_1843:363-386_1238:387-895]_[-1,_874,_1844,_1012,_1843,_1238,_-2]	1	c	(T)9cagaataaagtagtcttctctgactctcaaaagtatattatttctcccc(T)24	82	756	837
TRINITY_DN10845_c0_g1_i1_len=853_path=[1:0-70_49:71-71_50:72-85_64:86-345_1849:346-369_348:370-852]_[-1,_1,_49,_50,_64,_1849,_348,_-2]	1	p1	(A)11	11	63	73
TRINITY_DN10846_c0_g1_i1_len=2247_path=[2225:0-271_2474:272-286_2489:287-1895_4098:1896-1998_4201:1999-2246]_[-1,_2225,_2474,_2489,_4098,_4201,_-2]	1	p1	(A)8	8	265	272
TRINITY_DN10846_c0_g1_i2_len=2165_path=[2225:0-271_2474:272-286_2489:287-1895_4579:1896-1916_4201:1917-2164]_[-1,_2225,_2474,_2489,_4579,_4201,_-2]	1	p1	(A)8	8	265	272
TRINITY_DN10856_c0_g1_i1_len=1418_path=[859:0-350_2307:351-906_1206:907-1059_1359:1060-1417]_[-1,_859,_2307,_1206,_1359,_-2]	1	p4	(GATG)3	12	1080	1091
TRINITY_DN10856_c0_g1_i1_len=1418_path=[859:0-350_2307:351-906_1206:907-1059_1359:1060-1417]_[-1,_859,_2307,_1206,_1359,_-2]	2	p4	(TTCC)3	12	1301	1312
TRINITY_DN10856_c0_g1_i3_len=881_path=[859:0-350_1187:351-369_1206:370-522_1359:523-880]_[-1,_859,_1187,_1206,_1359,_-2]	1	p4	(GATG)3	12	543	554
TRINITY_DN10856_c0_g1_i3_len=881_path=[859:0-350_1187:351-369_1206:370-522_1359:523-880]_[-1,_859,_1187,_1206,_1359,_-2]	2	p4	(TTCC)3	12	764	775
TRINITY_DN10857_c0_g1_i2_len=2064_path=[2073:0-195_4453:196-219_2270:220-340_4454:341-364_2415:365-1376_4455:1377-1400_3451:1401-1969_4241:1970-2063]_[-1,_2073,_4453,_2270,_4454,_2415,_4455,_3451,_4241,_-2]	1	p1	(T)8	8	1971	1978
TRINITY_DN10858_c0_g1_i1_len=1103_path=[1081:0-103_2282:104-127_1186:128-430_2281:431-454_1513:455-877_2283:878-901_1960:902-1102]_[-1,_1081,_2282,_1186,_2281,_1513,_2283,_1960,_-2]	1	p3	(ACT)4	12	123	134
TRINITY_DN10858_c0_g1_i1_len=1103_path=[1081:0-103_2282:104-127_1186:128-430_2281:431-454_1513:455-877_2283:878-901_1960:902-1102]_[-1,_1081,_2282,_1186,_2281,_1513,_2283,_1960,_-2]	2	p5	(TGTTA)3	15	920	934
TRINITY_DN10859_c0_g1_i1_len=1743_path=[1721:0-412_2111:413-432_2131:433-888_2587:889-918_2617:919-981_3872:982-1005_2704:1006-1462_3871:1463-1486_3185:1487-1742]_[-1,_1721,_2111,_2131,_2587,_2617,_3872,_2704,_3871,_3185,_-2]	1	p2	(AG)5	10	762	771
TRINITY_DN10859_c0_g1_i2_len=1812_path=[1721:0-412_3782:413-501_2131:502-957_2587:958-987_2617:988-1050_3872:1051-1074_2704:1075-1531_3871:1532-1555_3185:1556-1811]_[-1,_1721,_3782,_2131,_2587,_2617,_3872,_2704,_3871,_3185,_-2]	1	p2	(AG)5	10	831	840
TRINITY_DN10862_c0_g1_i1_len=298_path=[1:0-193_172:194-206_185:207-275_869:276-297]_[-1,_1,_172,_185,_869,_-2]	1	p1	(A)8	8	97	104
TRINITY_DN10862_c0_g3_i1_len=464_path=[1:0-193_172:194-206_185:207-275_254:276-289_268:290-290_351:291-363_269:364-380_286:381-384_290:385-385_291:386-445_268:446-446_269:447-463]_[-1,_1,_172,_185,_254,_268,_351,_269,_286,_290,_291,_268,_269,_-2]	1	p1	(A)8	8	97	104
TRINITY_DN10862_c0_g4_i1_len=308_path=[1:0-193_172:194-206_185:207-275_254:276-289_268:290-290_269:291-307]_[-1,_1,_172,_185,_254,_268,_269,_-2]	1	p1	(A)8	8	97	104
TRINITY_DN10872_c0_g1_i1_len=886_path=[864:0-440_1751:441-464_1306:465-885]_[-1,_864,_1751,_1306,_-2]	1	c	(A)10tacataaaaatttagaaattatacaaaaat(A)12	52	121	172
TRINITY_DN10872_c0_g1_i1_len=886_path=[864:0-440_1751:441-464_1306:465-885]_[-1,_864,_1751,_1306,_-2]	2	p1	(T)12	12	374	385
TRINITY_DN10872_c0_g1_i1_len=886_path=[864:0-440_1751:441-464_1306:465-885]_[-1,_864,_1751,_1306,_-2]	3	p3	(CGG)4	12	612	623
TRINITY_DN10872_c0_g1_i1_len=886_path=[864:0-440_1751:441-464_1306:465-885]_[-1,_864,_1751,_1306,_-2]	4	p2	(AG)10	20	819	838
TRINITY_DN10872_c0_g2_i1_len=491_path=[1775:0-46_1283:47-69_1306:70-490]_[-1,_1775,_1283,_1306,_-2]	1	p3	(CGG)4	12	217	228
TRINITY_DN10872_c0_g2_i1_len=491_path=[1775:0-46_1283:47-69_1306:70-490]_[-1,_1775,_1283,_1306,_-2]	2	p2	(AG)10	20	424	443
TRINITY_DN10872_c0_g3_i1_len=886_path=[864:0-440_1282:441-441_1283:442-464_1306:465-885]_[-1,_864,_1282,_1283,_1306,_-2]	1	c	(A)10tacataaaaatttagaaattatacaaaaat(A)12	52	121	172
TRINITY_DN10872_c0_g3_i1_len=886_path=[864:0-440_1282:441-441_1283:442-464_1306:465-885]_[-1,_864,_1282,_1283,_1306,_-2]	2	p1	(T)12	12	374	385
TRINITY_DN10872_c0_g3_i1_len=886_path=[864:0-440_1282:441-441_1283:442-464_1306:465-885]_[-1,_864,_1282,_1283,_1306,_-2]	3	p3	(CGG)4	12	612	623
TRINITY_DN10872_c0_g3_i1_len=886_path=[864:0-440_1282:441-441_1283:442-464_1306:465-885]_[-1,_864,_1282,_1283,_1306,_-2]	4	p2	(AG)10	20	819	838
TRINITY_DN10873_c0_g1_i1_len=2163_path=[2141:0-1683_4463:1684-1707_3826:1708-1755_4461:1756-1779_3898:1780-2002_4462:2003-2026_4145:2027-2162]_[-1,_2141,_4463,_3826,_4461,_3898,_4462,_4145,_-2]	1	p3	(ATA)6	18	218	235
TRINITY_DN10873_c0_g1_i1_len=2163_path=[2141:0-1683_4463:1684-1707_3826:1708-1755_4461:1756-1779_3898:1780-2002_4462:2003-2026_4145:2027-2162]_[-1,_2141,_4463,_3826,_4461,_3898,_4462,_4145,_-2]	2	p3	(AGA)4	12	379	390
TRINITY_DN10873_c0_g1_i1_len=2163_path=[2141:0-1683_4463:1684-1707_3826:1708-1755_4461:1756-1779_3898:1780-2002_4462:2003-2026_4145:2027-2162]_[-1,_2141,_4463,_3826,_4461,_3898,_4462,_4145,_-2]	3	p3	(GAC)5	15	723	737
TRINITY_DN10874_c0_g1_i1_len=1917_path=[1895:0-170_4007:171-194_2067:195-1845_3789:1846-1882_3755:1883-1916]_[-1,_1895,_4007,_2067,_3789,_3755,_-2]	1	c	(A)8cag(A)15c(A)8	35	80	114
TRINITY_DN10874_c0_g1_i1_len=1917_path=[1895:0-170_4007:171-194_2067:195-1845_3789:1846-1882_3755:1883-1916]_[-1,_1895,_4007,_2067,_3789,_3755,_-2]	2	p1	(T)10	10	1862	1871
TRINITY_DN10875_c0_g1_i1_len=597_path=[1:0-95_74:96-124_103:125-227_1352:228-251_230:252-364_1351:365-388_367:389-596]_[-1,_1,_74,_103,_1352,_230,_1351,_367,_-2]	1	p1	(A)9	9	589	597
TRINITY_DN10877_c0_g1_i1_len=1996_path=[1:0-1604_3971:1605-1628_1607:1629-1995]_[-1,_1,_3971,_1607,_-2]	1	p4	(AGGC)3	12	529	540
TRINITY_DN10878_c0_g1_i1_len=1390_path=[1368:0-788_3123:789-812_2158:813-841_2187:842-1125_3124:1126-1149_2495:1150-1389]_[-1,_1368,_3123,_2158,_2187,_3124,_2495,_-2]	1	c	(CACAC)3gtgcgcctcgaagcactggaataagcgatctttggtgttgtga(AG)5	68	1089	1156
TRINITY_DN10878_c0_g1_i2_len=815_path=[2879:0-266_2187:267-550_3124:551-574_2495:575-814]_[-1,_2879,_2187,_3124,_2495,_-2]	1	c	(CACAC)3gtgcgcctcgaagcactggaataagcgatctttggtgttgtga(AG)5	68	514	581
TRINITY_DN10887_c0_g1_i1_len=1937_path=[1:0-892_871:893-912_891:913-1298_4492:1299-1322_1301:1323-1715_4491:1716-1739_1718:1740-1882_1861:1883-1883_1862:1884-1884_1861:1885-1885_1862:1886-1886_1861:1887-1887_1862:1888-1888_1861:1889-1889_1863:1890-1936]_[-1,_1,_871,_891,_4492,_1301,_4491,_1718,_1861,_1862,_1861,_1862,_1861,_1862,_1861,_1863,_-2]	1	p1	(A)9	9	620	628
TRINITY_DN10887_c0_g1_i1_len=1937_path=[1:0-892_871:893-912_891:913-1298_4492:1299-1322_1301:1323-1715_4491:1716-1739_1718:1740-1882_1861:1883-1883_1862:1884-1884_1861:1885-1885_1862:1886-1886_1861:1887-1887_1862:1888-1888_1861:1889-1889_1863:1890-1936]_[-1,_1,_871,_891,_4492,_1301,_4491,_1718,_1861,_1862,_1861,_1862,_1861,_1862,_1861,_1863,_-2]	2	p2	(GA)15	30	1861	1890
TRINITY_DN10887_c0_g1_i2_len=1943_path=[1:0-892_871:893-912_891:913-1298_4492:1299-1322_1301:1323-1715_4491:1716-1739_1718:1740-1882_1861:1883-1883_1862:1884-1884_1861:1885-1885_1862:1886-1886_1861:1887-1887_1862:1888-1888_1861:1889-1889_1862:1890-1890_1861:1891-1891_1862:1892-1892_1861:1893-1893_1862:1894-1894_1861:1895-1895_1863:1896-1942]_[-1,_1,_871,_891,_4492,_1301,_4491,_1718,_1861,_1862,_1…	1	p1	(A)9	9	620	628
TRINITY_DN10887_c0_g1_i2_len=1943_path=[1:0-892_871:893-912_891:913-1298_4492:1299-1322_1301:1323-1715_4491:1716-1739_1718:1740-1882_1861:1883-1883_1862:1884-1884_1861:1885-1885_1862:1886-1886_1861:1887-1887_1862:1888-1888_1861:1889-1889_1862:1890-1890_1861:1891-1891_1862:1892-1892_1861:1893-1893_1862:1894-1894_1861:1895-1895_1863:1896-1942]_[-1,_1,_871,_891,_4492,_1301,_4491,_1718,_1861,_1862,_1…	2	p2	(GA)18	36	1861	1896
TRINITY_DN10887_c0_g1_i3_len=1933_path=[1:0-892_871:893-912_891:913-1298_4492:1299-1322_1301:1323-1715_4491:1716-1739_1718:1740-1882_1861:1883-1883_1862:1884-1884_1861:1885-1885_1863:1886-1932]_[-1,_1,_871,_891,_4492,_1301,_4491,_1718,_1861,_1862,_1861,_1863,_-2]	1	p1	(A)9	9	620	628
TRINITY_DN10887_c0_g1_i3_len=1933_path=[1:0-892_871:893-912_891:913-1298_4492:1299-1322_1301:1323-1715_4491:1716-1739_1718:1740-1882_1861:1883-1883_1862:1884-1884_1861:1885-1885_1863:1886-1932]_[-1,_1,_871,_891,_4492,_1301,_4491,_1718,_1861,_1862,_1861,_1863,_-2]	2	p2	(GA)13	26	1861	1886
TRINITY_DN10887_c0_g1_i4_len=1941_path=[1:0-892_871:893-912_891:913-1298_4492:1299-1322_1301:1323-1715_4491:1716-1739_1718:1740-1882_1861:1883-1883_1862:1884-1884_1861:1885-1885_1862:1886-1886_1861:1887-1887_1862:1888-1888_1861:1889-1889_1862:1890-1890_1861:1891-1891_1862:1892-1892_1861:1893-1893_1863:1894-1940]_[-1,_1,_871,_891,_4492,_1301,_4491,_1718,_1861,_1862,_1861,_1862,_1861,_1862,_1861,_1…	1	p1	(A)9	9	620	628
TRINITY_DN10887_c0_g1_i4_len=1941_path=[1:0-892_871:893-912_891:913-1298_4492:1299-1322_1301:1323-1715_4491:1716-1739_1718:1740-1882_1861:1883-1883_1862:1884-1884_1861:1885-1885_1862:1886-1886_1861:1887-1887_1862:1888-1888_1861:1889-1889_1862:1890-1890_1861:1891-1891_1862:1892-1892_1861:1893-1893_1863:1894-1940]_[-1,_1,_871,_891,_4492,_1301,_4491,_1718,_1861,_1862,_1861,_1862,_1861,_1862,_1861,_1…	2	p2	(GA)17	34	1861	1894
TRINITY_DN10887_c0_g1_i5_len=2183_path=[1:0-892_4083:893-1156_891:1157-1542_4492:1543-1566_1301:1567-1959_4491:1960-1983_1718:1984-2126_1861:2127-2127_1862:2128-2128_1861:2129-2129_1862:2130-2130_1861:2131-2131_1862:2132-2132_1861:2133-2133_1862:2134-2134_1861:2135-2135_1863:2136-2182]_[-1,_1,_4083,_891,_4492,_1301,_4491,_1718,_1861,_1862,_1861,_1862,_1861,_1862,_1861,_1862,_1861,_1863,_-2]	1	p1	(A)9	9	620	628
TRINITY_DN10887_c0_g1_i5_len=2183_path=[1:0-892_4083:893-1156_891:1157-1542_4492:1543-1566_1301:1567-1959_4491:1960-1983_1718:1984-2126_1861:2127-2127_1862:2128-2128_1861:2129-2129_1862:2130-2130_1861:2131-2131_1862:2132-2132_1861:2133-2133_1862:2134-2134_1861:2135-2135_1863:2136-2182]_[-1,_1,_4083,_891,_4492,_1301,_4491,_1718,_1861,_1862,_1861,_1862,_1861,_1862,_1861,_1862,_1861,_1863,_-2]	2	p2	(GA)16	32	2105	2136
TRINITY_DN10887_c0_g1_i6_len=2175_path=[1:0-892_4083:893-1156_891:1157-1542_4492:1543-1566_1301:1567-1959_4491:1960-1983_1718:1984-2126_1861:2127-2127_1863:2128-2174]_[-1,_1,_4083,_891,_4492,_1301,_4491,_1718,_1861,_1863,_-2]	1	p1	(A)9	9	620	628
TRINITY_DN10887_c0_g1_i6_len=2175_path=[1:0-892_4083:893-1156_891:1157-1542_4492:1543-1566_1301:1567-1959_4491:1960-1983_1718:1984-2126_1861:2127-2127_1863:2128-2174]_[-1,_1,_4083,_891,_4492,_1301,_4491,_1718,_1861,_1863,_-2]	2	p2	(GA)12	24	2105	2128
TRINITY_DN10887_c0_g1_i7_len=2177_path=[1:0-892_4083:893-1156_891:1157-1542_4492:1543-1566_1301:1567-1959_4491:1960-1983_1718:1984-2126_1861:2127-2127_1862:2128-2128_1861:2129-2129_1863:2130-2176]_[-1,_1,_4083,_891,_4492,_1301,_4491,_1718,_1861,_1862,_1861,_1863,_-2]	1	p1	(A)9	9	620	628
TRINITY_DN10887_c0_g1_i7_len=2177_path=[1:0-892_4083:893-1156_891:1157-1542_4492:1543-1566_1301:1567-1959_4491:1960-1983_1718:1984-2126_1861:2127-2127_1862:2128-2128_1861:2129-2129_1863:2130-2176]_[-1,_1,_4083,_891,_4492,_1301,_4491,_1718,_1861,_1862,_1861,_1863,_-2]	2	p2	(GA)13	26	2105	2130
TRINITY_DN10887_c0_g1_i8_len=1939_path=[1:0-892_871:893-912_891:913-1298_4492:1299-1322_1301:1323-1715_4491:1716-1739_1718:1740-1882_1861:1883-1883_1862:1884-1884_1861:1885-1885_1862:1886-1886_1861:1887-1887_1862:1888-1888_1861:1889-1889_1862:1890-1890_1861:1891-1891_1863:1892-1938]_[-1,_1,_871,_891,_4492,_1301,_4491,_1718,_1861,_1862,_1861,_1862,_1861,_1862,_1861,_1862,_1861,_1863,_-2]	1	p1	(A)9	9	620	628
TRINITY_DN10887_c0_g1_i8_len=1939_path=[1:0-892_871:893-912_891:913-1298_4492:1299-1322_1301:1323-1715_4491:1716-1739_1718:1740-1882_1861:1883-1883_1862:1884-1884_1861:1885-1885_1862:1886-1886_1861:1887-1887_1862:1888-1888_1861:1889-1889_1862:1890-1890_1861:1891-1891_1863:1892-1938]_[-1,_1,_871,_891,_4492,_1301,_4491,_1718,_1861,_1862,_1861,_1862,_1861,_1862,_1861,_1862,_1861,_1863,_-2]	2	p2	(GA)16	32	1861	1892
TRINITY_DN10887_c0_g1_i9_len=1931_path=[1:0-892_871:893-912_891:913-1298_4492:1299-1322_1301:1323-1715_4491:1716-1739_1718:1740-1882_1861:1883-1883_1863:1884-1930]_[-1,_1,_871,_891,_4492,_1301,_4491,_1718,_1861,_1863,_-2]	1	p1	(A)9	9	620	628
TRINITY_DN10887_c0_g1_i9_len=1931_path=[1:0-892_871:893-912_891:913-1298_4492:1299-1322_1301:1323-1715_4491:1716-1739_1718:1740-1882_1861:1883-1883_1863:1884-1930]_[-1,_1,_871,_891,_4492,_1301,_4491,_1718,_1861,_1863,_-2]	2	p2	(GA)12	24	1861	1884
TRINITY_DN10887_c0_g1_i10_len=2181_path=[1:0-892_4083:893-1156_891:1157-1542_4492:1543-1566_1301:1567-1959_4491:1960-1983_1718:1984-2126_1861:2127-2127_1862:2128-2128_1861:2129-2129_1862:2130-2130_1861:2131-2131_1862:2132-2132_1861:2133-2133_1863:2134-2180]_[-1,_1,_4083,_891,_4492,_1301,_4491,_1718,_1861,_1862,_1861,_1862,_1861,_1862,_1861,_1863,_-2]	1	p1	(A)9	9	620	628
TRINITY_DN10887_c0_g1_i10_len=2181_path=[1:0-892_4083:893-1156_891:1157-1542_4492:1543-1566_1301:1567-1959_4491:1960-1983_1718:1984-2126_1861:2127-2127_1862:2128-2128_1861:2129-2129_1862:2130-2130_1861:2131-2131_1862:2132-2132_1861:2133-2133_1863:2134-2180]_[-1,_1,_4083,_891,_4492,_1301,_4491,_1718,_1861,_1862,_1861,_1862,_1861,_1862,_1861,_1863,_-2]	2	p2	(GA)15	30	2105	2134
TRINITY_DN10887_c0_g1_i11_len=2185_path=[1:0-892_4083:893-1156_891:1157-1542_4492:1543-1566_1301:1567-1959_4491:1960-1983_1718:1984-2126_1861:2127-2127_1862:2128-2128_1861:2129-2129_1862:2130-2130_1861:2131-2131_1862:2132-2132_1861:2133-2133_1862:2134-2134_1861:2135-2135_1862:2136-2136_1861:2137-2137_1863:2138-2184]_[-1,_1,_4083,_891,_4492,_1301,_4491,_1718,_1861,_1862,_1861,_1862,_1861,_1862,_18…	1	p1	(A)9	9	620	628
TRINITY_DN10887_c0_g1_i11_len=2185_path=[1:0-892_4083:893-1156_891:1157-1542_4492:1543-1566_1301:1567-1959_4491:1960-1983_1718:1984-2126_1861:2127-2127_1862:2128-2128_1861:2129-2129_1862:2130-2130_1861:2131-2131_1862:2132-2132_1861:2133-2133_1862:2134-2134_1861:2135-2135_1862:2136-2136_1861:2137-2137_1863:2138-2184]_[-1,_1,_4083,_891,_4492,_1301,_4491,_1718,_1861,_1862,_1861,_1862,_1861,_1862,_18…	2	p2	(GA)17	34	2105	2138
TRINITY_DN10887_c0_g1_i12_len=2187_path=[1:0-892_4083:893-1156_891:1157-1542_4492:1543-1566_1301:1567-1959_4491:1960-1983_1718:1984-2126_1861:2127-2127_1862:2128-2128_1861:2129-2129_1862:2130-2130_1861:2131-2131_1862:2132-2132_1861:2133-2133_1862:2134-2134_1861:2135-2135_1862:2136-2136_1861:2137-2137_1862:2138-2138_1861:2139-2139_1863:2140-2186]_[-1,_1,_4083,_891,_4492,_1301,_4491,_1718,_1861,_18…	1	p1	(A)9	9	620	628
TRINITY_DN10887_c0_g1_i12_len=2187_path=[1:0-892_4083:893-1156_891:1157-1542_4492:1543-1566_1301:1567-1959_4491:1960-1983_1718:1984-2126_1861:2127-2127_1862:2128-2128_1861:2129-2129_1862:2130-2130_1861:2131-2131_1862:2132-2132_1861:2133-2133_1862:2134-2134_1861:2135-2135_1862:2136-2136_1861:2137-2137_1862:2138-2138_1861:2139-2139_1863:2140-2186]_[-1,_1,_4083,_891,_4492,_1301,_4491,_1718,_1861,_18…	2	p2	(GA)18	36	2105	2140
TRINITY_DN10889_c0_g1_i1_len=1438_path=[1:0-401_2951:402-425_404:426-792_2952:793-816_795:817-1221_2953:1222-1245_1224:1246-1437]_[-1,_1,_2951,_404,_2952,_795,_2953,_1224,_-2]	1	p2	(TG)5	10	220	229
TRINITY_DN10889_c0_g1_i1_len=1438_path=[1:0-401_2951:402-425_404:426-792_2952:793-816_795:817-1221_2953:1222-1245_1224:1246-1437]_[-1,_1,_2951,_404,_2952,_795,_2953,_1224,_-2]	2	p2	(CA)5	10	554	563
TRINITY_DN10890_c0_g1_i1_len=781_path=[1761:0-242_1223:243-251_1232:252-302_1283:303-364_2386:365-423_1404:424-424_2469:425-448_1429:449-780]_[-1,_1761,_1223,_1232,_1283,_2386,_1404,_2469,_1429,_-2]	1	p1	(T)9	9	34	42
TRINITY_DN10891_c0_g1_i1_len=1236_path=[1214:0-723_2565:724-747_1939:748-1158_2350:1159-1162_2354:1163-1182_2374:1183-1184_2376:1185-1235]_[-1,_1214,_2565,_1939,_2350,_2354,_2374,_2376,_-2]	1	p1	(A)19	19	42	60
TRINITY_DN10891_c1_g1_i1_len=280_path=[1:0-279]_[-1,_1,_-2]	1	p1	(T)19	19	4	22
TRINITY_DN10895_c0_g1_i1_len=1627_path=[1605:0-59_3257:60-83_1666:84-1626]_[-1,_1605,_3257,_1666,_-2]	1	p6	(GTGTGA)3	18	30	47
TRINITY_DN10895_c0_g1_i1_len=1627_path=[1605:0-59_3257:60-83_1666:84-1626]_[-1,_1605,_3257,_1666,_-2]	2	p6	(AGGCCC)3	18	330	347
TRINITY_DN10895_c0_g1_i1_len=1627_path=[1605:0-59_3257:60-83_1666:84-1626]_[-1,_1605,_3257,_1666,_-2]	3	p3	(CGA)5	15	486	500
TRINITY_DN10896_c0_g1_i1_len=974_path=[952:0-337_1267:338-973]_[-1,_952,_1267,_-2]	1	p3	(TCA)4	12	457	468
TRINITY_DN10897_c0_g1_i1_len=734_path=[1:0-384_1465:385-426_405:427-733]_[-1,_1,_1465,_405,_-2]	1	p3	(TAT)6	18	47	64
TRINITY_DN10897_c0_g1_i1_len=734_path=[1:0-384_1465:385-426_405:427-733]_[-1,_1,_1465,_405,_-2]	2	p2	(AT)8	16	658	673
TRINITY_DN10897_c0_g2_i1_len=734_path=[1:0-384_363:385-426_405:427-733]_[-1,_1,_363,_405,_-2]	1	p3	(TAT)6	18	47	64
TRINITY_DN10897_c0_g2_i1_len=734_path=[1:0-384_363:385-426_405:427-733]_[-1,_1,_363,_405,_-2]	2	p2	(AT)8	16	658	673
TRINITY_DN10897_c1_g1_i1_len=1345_path=[2:0-25_2:26-28_2:29-31_2:32-34_4:35-179_149:180-232_202:233-353_2879:354-377_347:378-1344]_[-1,_2,_2,_2,_2,_4,_149,_202,_2879,_347,_-2]	1	p3	(TCC)11	33	1	33
TRINITY_DN10897_c1_g1_i1_len=1345_path=[2:0-25_2:26-28_2:29-31_2:32-34_4:35-179_149:180-232_202:233-353_2879:354-377_347:378-1344]_[-1,_2,_2,_2,_2,_4,_149,_202,_2879,_347,_-2]	2	p1	(T)8	8	1120	1127
TRINITY_DN10897_c1_g1_i1_len=1345_path=[2:0-25_2:26-28_2:29-31_2:32-34_4:35-179_149:180-232_202:233-353_2879:354-377_347:378-1344]_[-1,_2,_2,_2,_2,_4,_149,_202,_2879,_347,_-2]	3	p2	(AT)11	22	1308	1329
TRINITY_DN10897_c2_g1_i1_len=483_path=[461:0-482]_[-1,_461,_-2]	1	p3	(GGA)7	21	57	77
TRINITY_DN10897_c2_g1_i1_len=483_path=[461:0-482]_[-1,_461,_-2]	2	p4	(GAAA)3	12	469	480
TRINITY_DN10900_c0_g1_i1_len=4680_path=[4658:0-307_4943:308-1241_9430:1242-1265_5901:1266-1266_9429:1267-1290_5926:1291-4679]_[-1,_4658,_4943,_9430,_5901,_9429,_5926,_-2]	1	p1	(A)8	8	1017	1024
TRINITY_DN10902_c0_g1_i1_len=1374_path=[1:0-219_198:220-247_226:248-267_246:268-725_4115:726-749_728:750-1182_4116:1183-1206_1185:1207-1373]_[-1,_1,_198,_226,_246,_4115,_728,_4116,_1185,_-2]	1	c	(GCTGT)3tttatcactcttgaattttgaaattatattgcaaaatgaatccatctttctaagaatcagtatcatccatcattttaactacattaact(A)10	114	1261	1374
TRINITY_DN10902_c0_g1_i2_len=1863_path=[1:0-219_198:220-247_3260:248-756_246:757-1214_4115:1215-1238_728:1239-1671_4116:1672-1695_1185:1696-1862]_[-1,_1,_198,_3260,_246,_4115,_728,_4116,_1185,_-2]	1	p1	(T)15	15	609	623
TRINITY_DN10902_c0_g1_i2_len=1863_path=[1:0-219_198:220-247_3260:248-756_246:757-1214_4115:1215-1238_728:1239-1671_4116:1672-1695_1185:1696-1862]_[-1,_1,_198,_3260,_246,_4115,_728,_4116,_1185,_-2]	2	c	(GCTGT)3tttatcactcttgaattttgaaattatattgcaaaatgaatccatctttctaagaatcagtatcatccatcattttaactacattaact(A)10	114	1750	1863
TRINITY_DN10903_c0_g1_i1_len=1100_path=[1078:0-783_1839:784-995_2051:996-997_2053:998-1015_2071:1016-1099]_[-1,_1078,_1839,_2051,_2053,_2071,_-2]	1	c	(T)9attttcagt(A)8	26	284	309
TRINITY_DN10903_c0_g1_i2_len=1193_path=[1078:0-783_1839:784-995_2051:996-997_2820:998-1015_2383:1016-1108_2071:1109-1192]_[-1,_1078,_1839,_2051,_2820,_2383,_2071,_-2]	1	c	(T)9attttcagt(A)8	26	284	309
TRINITY_DN10903_c0_g1_i3_len=1401_path=[1078:0-783_1839:784-995_2155:996-1223_2383:1224-1316_2071:1317-1400]_[-1,_1078,_1839,_2155,_2383,_2071,_-2]	1	c	(T)9attttcagt(A)8	26	284	309
TRINITY_DN10904_c0_g1_i1_len=305_path=[2543:0-44_949:45-111_1016:112-135_1040:136-148_1053:149-149_1054:150-163_1068:164-304]_[-1,_2543,_949,_1016,_1040,_1053,_1054,_1068,_-2]	1	p1	(A)9	9	142	150
TRINITY_DN10904_c0_g2_i1_len=1090_path=[1:0-970_949:971-1037_2417:1038-1050_2430:1051-1061_1040:1062-1074_1053:1075-1075_1054:1076-1089]_[-1,_1,_949,_2417,_2430,_1040,_1053,_1054,_-2]	1	p1	(A)9	9	1068	1076
TRINITY_DN10904_c0_g3_i1_len=217_path=[2417:0-35_2504:36-59_1053:60-60_2528:61-75_1068:76-216]_[-1,_2417,_2504,_1053,_2528,_1068,_-2]	1	p1	(A)10	10	53	62
TRINITY_DN10904_c0_g4_i1_len=284_path=[949:0-89_2417:90-102_2430:103-113_1040:114-126_1053:127-127_2528:128-142_1068:143-283]_[-1,_949,_2417,_2430,_1040,_1053,_2528,_1068,_-2]	1	p1	(A)10	10	120	129
TRINITY_DN10915_c0_g1_i1_len=2383_path=[2361:0-243_4916:244-267_2606:268-908_4914:909-932_3271:933-1437_4913:1438-1461_3800:1462-1540_4915:1541-1564_3903:1565-2382]_[-1,_2361,_4916,_2606,_4914,_3271,_4913,_3800,_4915,_3903,_-2]	1	p1	(A)11	11	2186	2196
TRINITY_DN10916_c0_g1_i1_len=1704_path=[1:0-565_3447:566-589_568:590-701_680:702-718_697:719-1703]_[-1,_1,_3447,_568,_680,_697,_-2]	1	p1	(T)8	8	1	8
TRINITY_DN10919_c0_g1_i1_len=1755_path=[1:0-612_3593:613-636_615:637-902_3408:903-1039_902:1040-1087_3146:1088-1212_969:1213-1754]_[-1,_1,_3593,_615,_3408,_902,_3146,_969,_-2]	1	p1	(A)8	8	1398	1405
TRINITY_DN10919_c0_g1_i2_len=1533_path=[1:0-612_3593:613-636_615:637-902_881:903-923_902:924-971_950:972-990_969:991-1532]_[-1,_1,_3593,_615,_881,_902,_950,_969,_-2]	1	p1	(A)8	8	1176	1183
TRINITY_DN10920_c0_g1_i1_len=3195_path=[1:0-566_545:567-1724_6417:1725-1748_1727:1749-3194]_[-1,_1,_545,_6417,_1727,_-2]	1	p3	(AGA)4	12	2896	2907
TRINITY_DN10920_c1_g1_i1_len=293_path=[1:0-292]_[-1,_1,_-2]	1	c	(A)8gtgtatgcaggt(A)10tttacatcatccaatcatagatctctgta(TATG)3	71	64	134
TRINITY_DN10931_c0_g1_i1_len=1739_path=[1717:0-249_1944:250-250_3678:251-274_1969:275-275_3677:276-299_1994:300-736_2431:737-772_2467:773-796_2491:797-815_2510:816-1738]_[-1,_1717,_1944,_3678,_1969,_3677,_1994,_2431,_2467,_2491,_2510,_-2]	1	p1	(T)8	8	326	333
TRINITY_DN10931_c0_g1_i1_len=1739_path=[1717:0-249_1944:250-250_3678:251-274_1969:275-275_3677:276-299_1994:300-736_2431:737-772_2467:773-796_2491:797-815_2510:816-1738]_[-1,_1717,_1944,_3678,_1969,_3677,_1994,_2431,_2467,_2491,_2510,_-2]	2	p1	(A)8	8	1332	1339
TRINITY_DN10932_c0_g1_i1_len=2160_path=[2849:0-701_6401:702-725_3552:726-767_46:768-768_3594:769-1128_6402:1129-1152_3978:1153-1740_1007:1741-1979_6379:1980-2001_1267:2002-2159]_[-1,_2849,_6401,_3552,_46,_3594,_6402,_3978,_1007,_6379,_1267,_-2]	1	p2	(TC)5	10	57	66
TRINITY_DN10932_c0_g1_i1_len=2160_path=[2849:0-701_6401:702-725_3552:726-767_46:768-768_3594:769-1128_6402:1129-1152_3978:1153-1740_1007:1741-1979_6379:1980-2001_1267:2002-2159]_[-1,_2849,_6401,_3552,_46,_3594,_6402,_3978,_1007,_6379,_1267,_-2]	2	p1	(T)8	8	189	196
TRINITY_DN10932_c0_g1_i1_len=2160_path=[2849:0-701_6401:702-725_3552:726-767_46:768-768_3594:769-1128_6402:1129-1152_3978:1153-1740_1007:1741-1979_6379:1980-2001_1267:2002-2159]_[-1,_2849,_6401,_3552,_46,_3594,_6402,_3978,_1007,_6379,_1267,_-2]	3	p3	(GAT)4	12	570	581
TRINITY_DN10934_c0_g1_i1_len=684_path=[570:0-216_1661:217-240_788:241-463_1187:464-474_1198:475-497_1221:498-575_1031:576-683]_[-1,_570,_1661,_788,_1187,_1198,_1221,_1031,_-2]	1	p2	(AT)8	16	468	483
TRINITY_DN10935_c0_g1_i1_len=1277_path=[1255:0-420_3167:421-444_1677:445-487_1720:488-509_1742:510-723_1956:724-783_2016:784-1276]_[-1,_1255,_3167,_1677,_1720,_1742,_1956,_2016,_-2]	1	c	(T)9(A)11ccttgaacaagtgctcacaaatagcaacaaagagtgcttcgtgcctac(T)12agtcctattctttaaaaatag(T)9	110	45	154
TRINITY_DN10936_c0_g1_i1_len=1675_path=[1634:0-412_3418:413-436_2048:437-896_3315:897-935_2528:936-1095_3417:1096-1119_2712:1120-1674]_[-1,_1634,_3418,_2048,_3315,_2528,_3417,_2712,_-2]	1	p1	(A)8	8	1583	1590
TRINITY_DN10936_c0_g1_i2_len=1656_path=[1634:0-412_3418:413-436_2048:437-896_2508:897-916_2528:917-1076_3417:1077-1100_2712:1101-1655]_[-1,_1634,_3418,_2048,_2508,_2528,_3417,_2712,_-2]	1	p1	(A)8	8	1564	1571
TRINITY_DN10947_c0_g1_i1_len=771_path=[1:0-149_128:150-177_1763:178-201_180:202-540_519:541-770]_[-1,_1,_128,_1763,_180,_519,_-2]	1	p1	(A)8	8	213	220
TRINITY_DN10947_c0_g1_i1_len=771_path=[1:0-149_128:150-177_1763:178-201_180:202-540_519:541-770]_[-1,_1,_128,_1763,_180,_519,_-2]	2	p1	(T)13	13	730	742
TRINITY_DN10948_c0_g1_i1_len=1272_path=[1:0-584_563:585-1271]_[-1,_1,_563,_-2]	1	p3	(AAC)4	12	1247	1258
TRINITY_DN10949_c0_g1_i1_len=405_path=[2:0-28_2:29-34_2:35-40_2:41-46_7:47-60_21:61-299_903:300-323_284:324-404]_[-1,_2,_2,_2,_2,_7,_21,_903,_284,_-2]	1	p6	(GGTGAA)7	42	1	42
TRINITY_DN10950_c0_g1_i1_len=1242_path=[1220:0-277_1475:278-378_1576:379-565_2721:566-589_1787:590-1241]_[-1,_1220,_1475,_1576,_2721,_1787,_-2]	1	p1	(T)8	8	1108	1115
TRINITY_DN10952_c0_g1_i1_len=517_path=[3137:0-46_1087:47-516]_[-1,_3137,_1087,_-2]	1	p1	(T)10	10	488	497
TRINITY_DN10952_c0_g2_i1_len=1579_path=[1:0-1108_1087:1109-1578]_[-1,_1,_1087,_-2]	1	p1	(T)10	10	1550	1559
TRINITY_DN10953_c0_g1_i1_len=669_path=[647:0-372_1635:373-396_1021:397-668]_[-1,_647,_1635,_1021,_-2]	1	c	(A)9taat(A)10	23	59	81
TRINITY_DN10953_c0_g1_i1_len=669_path=[647:0-372_1635:373-396_1021:397-668]_[-1,_647,_1635,_1021,_-2]	2	c	(T)11cttctaggtactatatg(A)10t(A)13	52	286	337
TRINITY_DN10970_c0_g1_i1_len=822_path=[1485:0-59_9:60-79_2:80-86_9:87-106_28:107-821]_[-1,_1485,_9,_2,_9,_28,_-2]	1	p2	(AT)5	10	674	683
TRINITY_DN10963_c0_g1_i1_len=1368_path=[1:0-891_870:892-915_894:916-927_906:928-1367]_[-1,_1,_870,_894,_906,_-2]	1	p4	(TTCC)3	12	361	372
TRINITY_DN10963_c0_g1_i1_len=1368_path=[1:0-891_870:892-915_894:916-927_906:928-1367]_[-1,_1,_870,_894,_906,_-2]	2	p2	(TC)9	18	1245	1262
TRINITY_DN10963_c0_g2_i1_len=1368_path=[1:0-891_2692:892-903_2704:904-927_906:928-1367]_[-1,_1,_2692,_2704,_906,_-2]	1	p4	(TTCC)3	12	361	372
TRINITY_DN10963_c0_g2_i1_len=1368_path=[1:0-891_2692:892-903_2704:904-927_906:928-1367]_[-1,_1,_2692,_2704,_906,_-2]	2	p2	(TC)9	18	1245	1262
TRINITY_DN10963_c0_g3_i1_len=1368_path=[1:0-891_2692:892-903_2871:904-915_894:916-927_906:928-1367]_[-1,_1,_2692,_2871,_894,_906,_-2]	1	p4	(TTCC)3	12	361	372
TRINITY_DN10963_c0_g3_i1_len=1368_path=[1:0-891_2692:892-903_2871:904-915_894:916-927_906:928-1367]_[-1,_1,_2692,_2871,_894,_906,_-2]	2	p2	(TC)9	18	1245	1262
TRINITY_DN10964_c0_g1_i1_len=3857_path=[1:0-121_7868:122-145_124:146-1857_7847:1858-1878_1878:1879-2604_7869:2605-2628_2628:2629-3856]_[-1,_1,_7868,_124,_7847,_1878,_7869,_2628,_-2]	1	p1	(A)8	8	2987	2994
TRINITY_DN10964_c0_g1_i2_len=3878_path=[1:0-121_7868:122-145_124:146-1857_1836:1858-1899_1878:1900-2625_7869:2626-2649_2628:2650-3877]_[-1,_1,_7868,_124,_1836,_1878,_7869,_2628,_-2]	1	p1	(A)8	8	3008	3015
TRINITY_DN10966_c0_g1_i1_len=1795_path=[1:0-110_3665:111-134_113:135-830_3666:831-854_833:855-1388_3667:1389-1412_1391:1413-1794]_[-1,_1,_3665,_113,_3666,_833,_3667,_1391,_-2]	1	p1	(T)10	10	1664	1673
TRINITY_DN10967_c0_g1_i1_len=2390_path=[1:0-1141_4871:1142-1165_1144:1166-1199_4531:1200-1321_1198:1322-1740_1617:1741-2389]_[-1,_1,_4871,_1144,_4531,_1198,_1617,_-2]	1	p1	(A)10	10	26	35
TRINITY_DN10967_c0_g1_i1_len=2390_path=[1:0-1141_4871:1142-1165_1144:1166-1199_4531:1200-1321_1198:1322-1740_1617:1741-2389]_[-1,_1,_4871,_1144,_4531,_1198,_1617,_-2]	2	p3	(GAA)4	12	1264	1275
TRINITY_DN10967_c0_g1_i2_len=2288_path=[1:0-1141_4871:1142-1165_1144:1166-1199_1178:1200-1219_1198:1220-1638_1617:1639-2287]_[-1,_1,_4871,_1144,_1178,_1198,_1617,_-2]	1	p1	(A)10	10	26	35
TRINITY_DN10969_c0_g2_i1_len=3463_path=[3441:0-306_3725:307-328_3747:329-1105_7255:1106-1129_4548:1130-2720_7256:2721-2744_6163:2745-2790_6209:2791-3462]_[-1,_3441,_3725,_3747,_7255,_4548,_7256,_6163,_6209,_-2]	1	p3	(GAT)6	18	903	920
TRINITY_DN10981_c0_g1_i1_len=1870_path=[1848:0-1869]_[-1,_1848,_-2]	1	p1	(T)9	9	1719	1727
TRINITY_DN10982_c0_g1_i1_len=1654_path=[1632:0-833_2443:834-1122_2732:1123-1653]_[-1,_1632,_2443,_2732,_-2]	1	p3	(CGC)6	18	14	31
TRINITY_DN10982_c0_g1_i1_len=1654_path=[1632:0-833_2443:834-1122_2732:1123-1653]_[-1,_1632,_2443,_2732,_-2]	2	p3	(ACC)4	12	973	984
TRINITY_DN10982_c0_g1_i1_len=1654_path=[1632:0-833_2443:834-1122_2732:1123-1653]_[-1,_1632,_2443,_2732,_-2]	3	p1	(A)10	10	1486	1495
TRINITY_DN10907_c0_g1_i1_len=637_path=[615:0-255_848:256-303_896:304-420_1229:421-467_1060:468-636]_[-1,_615,_848,_896,_1229,_1060,_-2]	1	p1	(T)11	11	71	81
TRINITY_DN10908_c0_g1_i1_len=1201_path=[1:0-365_344:366-387_366:388-423_2522:424-447_426:448-611_2521:612-635_614:636-1200]_[-1,_1,_344,_366,_2522,_426,_2521,_614,_-2]	1	p1	(T)8	8	1091	1098
TRINITY_DN10908_c0_g1_i2_len=1213_path=[1:0-365_2439:366-399_366:400-435_2522:436-459_426:460-623_2521:624-647_614:648-1212]_[-1,_1,_2439,_366,_2522,_426,_2521,_614,_-2]	1	p1	(T)8	8	1103	1110
TRINITY_DN10912_c0_g2_i1_len=449_path=[1:0-428_1688:429-445_1197:446-448]_[-1,_1,_1688,_1197,_-2]	1	p2	(CT)5	10	124	133
TRINITY_DN10912_c0_g3_i1_len=448_path=[1:0-428_407:429-447]_[-1,_1,_407,_-2]	1	p2	(CT)5	10	124	133
TRINITY_DN10913_c0_g1_i1_len=744_path=[1:0-368_1591:369-743]_[-1,_1,_1591,_-2]	1	p1	(T)8	8	724	731
TRINITY_DN10913_c0_g2_i1_len=806_path=[1:0-368_347:369-805]_[-1,_1,_347,_-2]	1	p3	(TGT)4	12	396	407
TRINITY_DN10914_c0_g1_i1_len=1656_path=[1:0-144_3621:145-168_147:169-1015_3622:1016-1039_1018:1040-1655]_[-1,_1,_3621,_147,_3622,_1018,_-2]	1	p3	(ATA)5	15	257	271
TRINITY_DN10923_c0_g1_i1_len=1022_path=[1000:0-450_1428:451-602_2495:603-626_1604:627-811_1789:812-882_1860:883-890_1868:891-906_1884:907-1021]_[-1,_1000,_1428,_2495,_1604,_1789,_1860,_1868,_1884,_-2]	1	p3	(TCG)5	15	876	890
TRINITY_DN10923_c0_g2_i1_len=257_path=[2395:0-46_1789:47-117_1860:118-125_1868:126-141_1884:142-256]_[-1,_2395,_1789,_1860,_1868,_1884,_-2]	1	c	(G)9ttgcggaggagggcggacggaggcttcgaattggcggcggcgccgtcgtcgtcaccgtcgaggatctctccctcctcgaga(TCG)5	105	21	125
TRINITY_DN10928_c0_g1_i2_len=332_path=[807:0-85_105:86-86_106:87-129_149:130-150_170:151-224_244:225-331]_[-1,_807,_105,_106,_149,_170,_244,_-2]	1	p1	(C)8	8	25	32
TRINITY_DN10930_c0_g1_i1_len=1329_path=[1:0-194_2737:195-218_197:219-818_797:819-837_816:838-1328]_[-1,_1,_2737,_197,_797,_816,_-2]	1	p6	(TGCTGA)4	24	56	79
TRINITY_DN10930_c0_g1_i1_len=1329_path=[1:0-194_2737:195-218_197:219-818_797:819-837_816:838-1328]_[-1,_1,_2737,_197,_797,_816,_-2]	2	c	(TTG)4gctcaggaagtttggtaccacct(CCTGTG)4	59	826	884
TRINITY_DN10930_c0_g1_i1_len=1329_path=[1:0-194_2737:195-218_197:219-818_797:819-837_816:838-1328]_[-1,_1,_2737,_197,_797,_816,_-2]	3	p2	(CT)5	10	1088	1097
TRINITY_DN10940_c0_g1_i1_len=1045_path=[1023:0-110_2141:111-134_1135:135-352_2142:353-376_1377:377-1044]_[-1,_1023,_2141,_1135,_2142,_1377,_-2]	1	p1	(T)8	8	299	306
TRINITY_DN10941_c0_g1_i1_len=902_path=[379:0-232_3181:233-901]_[379,_3181,_-2]	1	p3	(TTG)6	18	239	256
TRINITY_DN10941_c0_g1_i1_len=902_path=[379:0-232_3181:233-901]_[379,_3181,_-2]	2	p1	(T)8	8	456	463
TRINITY_DN10941_c0_g2_i1_len=1613_path=[1:0-357_336:358-400_379:401-610_589:611-628_607:629-1612]_[-1,_1,_336,_379,_589,_607,_-2]	1	p3	(TTA)4	12	1508	1519
TRINITY_DN10941_c0_g3_i1_len=1211_path=[4723:0-226_607:227-1210]_[-1,_4723,_607,_-2]	1	p1	(T)8	8	178	185
TRINITY_DN10941_c0_g3_i1_len=1211_path=[4723:0-226_607:227-1210]_[-1,_4723,_607,_-2]	2	p3	(TTA)4	12	1106	1117
TRINITY_DN10942_c0_g1_i1_len=827_path=[1:0-565_544:566-566_1811:567-590_569:591-757_736:758-758_737:759-784_763:785-799_736:800-800_737:801-826]_[-1,_1,_544,_1811,_569,_736,_737,_763,_736,_737,_-2]	1	p3	(AGG)5	15	540	554
TRINITY_DN10943_c0_g1_i1_len=729_path=[1:0-87_1557:88-111_90:112-487_1558:488-511_490:512-583_1559:584-607_586:608-728]_[-1,_1,_1557,_90,_1558,_490,_1559,_586,_-2]	1	p3	(TGT)4	12	588	599
TRINITY_DN10945_c1_g1_i1_len=543_path=[521:0-542]_[-1,_521,_-2]	1	p5	(GAGAA)3	15	244	258
TRINITY_DN10945_c1_g1_i1_len=543_path=[521:0-542]_[-1,_521,_-2]	2	p3	(CCT)4	12	504	515
TRINITY_DN10955_c0_g1_i1_len=2395_path=[1:0-156_135:157-237_216:238-238_4923:239-336_235:337-420_319:421-480_5209:481-500_490:501-501_491:502-529_519:530-1093_1083:1094-1094_5105:1095-1145_1083:1146-1146_1084:1147-2394]_[-1,_1,_135,_216,_4923,_235,_319,_5209,_490,_491,_519,_1083,_5105,_1083,_1084,_-2]	1	p3	(CTG)4	12	976	987
TRINITY_DN10955_c0_g1_i2_len=2255_path=[1:0-156_135:157-237_216:238-238_217:239-256_235:257-340_5123:341-359_489:360-360_490:361-361_491:362-389_519:390-953_1083:954-954_5105:955-1005_1083:1006-1006_1084:1007-2254]_[-1,_1,_135,_216,_217,_235,_5123,_489,_490,_491,_519,_1083,_5105,_1083,_1084,_-2]	1	p3	(CTG)4	12	836	847
TRINITY_DN10955_c0_g1_i3_len=2335_path=[1:0-156_135:157-237_216:238-238_4923:239-336_235:337-420_5123:421-439_489:440-440_490:441-441_491:442-469_519:470-1033_1083:1034-1034_5105:1035-1085_1083:1086-1086_1084:1087-2334]_[-1,_1,_135,_216,_4923,_235,_5123,_489,_490,_491,_519,_1083,_5105,_1083,_1084,_-2]	1	p3	(CTG)4	12	916	927
TRINITY_DN10955_c0_g1_i4_len=2406_path=[1:0-156_135:157-237_216:238-238_217:239-256_235:257-340_319:341-400_379:401-510_489:511-511_490:512-512_491:513-540_519:541-1104_1083:1105-1105_5105:1106-1156_1083:1157-1157_1084:1158-2405]_[-1,_1,_135,_216,_217,_235,_319,_379,_489,_490,_491,_519,_1083,_5105,_1083,_1084,_-2]	1	p3	(CTG)4	12	987	998
TRINITY_DN10956_c0_g1_i1_len=1512_path=[1:0-654_3157:655-678_657:679-824_3158:825-848_827:849-849_828:850-1157_3159:1158-1181_1160:1182-1511]_[-1,_1,_3157,_657,_3158,_827,_828,_3159,_1160,_-2]	1	p6	(AATGGC)3	18	36	53
TRINITY_DN10957_c0_g1_i1_len=1982_path=[1:0-350_4073:351-374_353:375-1193_1172:1194-1820_4074:1821-1844_1823:1845-1981]_[-1,_1,_4073,_353,_1172,_4074,_1823,_-2]	1	p1	(T)11	11	280	290
TRINITY_DN10958_c0_g1_i1_len=1220_path=[1198:0-173_1349:174-196_1372:197-551_1727:552-573_1749:574-581_1757:582-1219]_[-1,_1198,_1349,_1372,_1727,_1749,_1757,_-2]	1	p1	(T)8	8	86	93
TRINITY_DN10960_c0_g1_i2_len=1939_path=[1443:0-242_4043:243-266_1687:267-807_2934:808-1301_2248:1302-1633_4044:1634-1657_2604:1658-1938]_[-1,_1443,_4043,_1687,_2934,_2248,_4044,_2604,_-2]	1	p1	(A)10	10	873	882
TRINITY_DN10960_c0_g1_i2_len=1939_path=[1443:0-242_4043:243-266_1687:267-807_2934:808-1301_2248:1302-1633_4044:1634-1657_2604:1658-1938]_[-1,_1443,_4043,_1687,_2934,_2248,_4044,_2604,_-2]	2	p1	(T)8	8	1096	1103
TRINITY_DN10961_c0_g1_i1_len=1341_path=[1:0-265_2568:266-266_2569:267-374_264:375-446_336:447-964_854:965-1340]_[-1,_1,_2568,_2569,_264,_336,_854,_-2]	1	c	(TTCT)3tccttttgaaggaa(AT)5	36	268	303
TRINITY_DN10962_c0_g1_i1_len=1548_path=[1:0-147_3421:148-171_150:172-342_3423:343-366_345:367-367_346:368-1063_1042:1064-1088_3422:1089-1112_1091:1113-1547]_[-1,_1,_3421,_150,_3423,_345,_346,_1042,_3422,_1091,_-2]	1	p3	(GAT)4	12	294	305
TRINITY_DN10962_c0_g1_i1_len=1548_path=[1:0-147_3421:148-171_150:172-342_3423:343-366_345:367-367_346:368-1063_1042:1064-1088_3422:1089-1112_1091:1113-1547]_[-1,_1,_3421,_150,_3423,_345,_346,_1042,_3422,_1091,_-2]	2	p1	(T)14	14	1328	1341
TRINITY_DN10971_c0_g1_i1_len=1176_path=[1:0-153_2427:154-177_156:178-220_2428:221-244_223:245-519_2429:520-543_522:544-1175]_[-1,_1,_2427,_156,_2428,_223,_2429,_522,_-2]	1	p4	(ATGC)3	12	780	791
TRINITY_DN10972_c0_g1_i1_len=850_path=[1:0-228_207:229-251_230:252-273_1444:274-552_274:553-849]_[-1,_1,_207,_230,_1444,_274,_-2]	1	p5	(GTTTG)3	15	1	15
TRINITY_DN10972_c0_g1_i2_len=665_path=[1:0-228_1747:229-323_230:324-345_252:346-367_274:368-664]_[-1,_1,_1747,_230,_252,_274,_-2]	1	p5	(GTTTG)3	15	1	15
TRINITY_DN10972_c0_g2_i1_len=593_path=[1:0-228_207:229-251_230:252-273_252:274-295_274:296-592]_[-1,_1,_207,_230,_252,_274,_-2]	1	p5	(GTTTG)3	15	1	15
TRINITY_DN10973_c0_g1_i1_len=1119_path=[1:0-183_162:184-529_4190:530-572_551:573-586_4765:587-847_5661:848-879_5058:880-956_5693:957-980_5159:981-1118]_[-1,_1,_162,_4190,_551,_4765,_5661,_5058,_5693,_5159,_-2]	1	p2	(GA)5	10	96	105
TRINITY_DN10973_c0_g1_i1_len=1119_path=[1:0-183_162:184-529_4190:530-572_551:573-586_4765:587-847_5661:848-879_5058:880-956_5693:957-980_5159:981-1118]_[-1,_1,_162,_4190,_551,_4765,_5661,_5058,_5693,_5159,_-2]	2	c*	(ATC)4(ATCAGA)3*	27	285	311
TRINITY_DN10973_c0_g1_i2_len=1074_path=[5461:0-138_162:139-484_4190:485-527_551:528-541_4765:542-802_5661:803-834_5058:835-911_5693:912-935_5159:936-1073]_[-1,_5461,_162,_4190,_551,_4765,_5661,_5058,_5693,_5159,_-2]	1	p1	(A)10	10	60	69
TRINITY_DN10973_c0_g1_i2_len=1074_path=[5461:0-138_162:139-484_4190:485-527_551:528-541_4765:542-802_5661:803-834_5058:835-911_5693:912-935_5159:936-1073]_[-1,_5461,_162,_4190,_551,_4765,_5661,_5058,_5693,_5159,_-2]	2	c*	(ATC)4(ATCAGA)3*	27	240	266
TRINITY_DN10973_c0_g1_i3_len=2096_path=[1:0-183_162:184-529_508:530-572_551:573-586_565:587-698_677:699-813_5694:814-837_816:838-2095]_[-1,_1,_162,_508,_551,_565,_677,_5694,_816,_-2]	1	p2	(GA)5	10	96	105
TRINITY_DN10973_c0_g1_i3_len=2096_path=[1:0-183_162:184-529_508:530-572_551:573-586_565:587-698_677:699-813_5694:814-837_816:838-2095]_[-1,_1,_162,_508,_551,_565,_677,_5694,_816,_-2]	2	c*	(ATC)4(ATCAGA)3*	27	285	311
TRINITY_DN10973_c0_g1_i4_len=2051_path=[5461:0-138_162:139-484_508:485-527_551:528-541_565:542-653_677:654-768_5694:769-792_816:793-2050]_[-1,_5461,_162,_508,_551,_565,_677,_5694,_816,_-2]	1	p1	(A)10	10	60	69
TRINITY_DN10973_c0_g1_i4_len=2051_path=[5461:0-138_162:139-484_508:485-527_551:528-541_565:542-653_677:654-768_5694:769-792_816:793-2050]_[-1,_5461,_162,_508,_551,_565,_677,_5694,_816,_-2]	2	c*	(ATC)4(ATCAGA)3*	27	240	266
TRINITY_DN10975_c0_g1_i1_len=1429_path=[1:0-749_2950:750-773_752:774-1160_2949:1161-1184_1163:1185-1428]_[-1,_1,_2950,_752,_2949,_1163,_-2]	1	p4	(ATCT)3	12	1397	1408
TRINITY_DN10976_c0_g1_i1_len=384_path=[1:0-234_843:235-258_237:259-266_844:267-290_269:291-346_845:347-370_349:371-383]_[-1,_1,_843,_237,_844,_269,_845,_349,_-2]	1	p1	(G)8	8	78	85
TRINITY_DN10977_c0_g1_i1_len=1494_path=[1:0-679_658:680-694_673:695-1153_1132:1154-1171_1150:1172-1338_4715:1339-1362_1341:1363-1493]_[-1,_1,_658,_673,_1132,_1150,_4715,_1341,_-2]	1	p1	(A)8	8	673	680
TRINITY_DN10977_c0_g1_i2_len=1682_path=[1:0-679_658:680-694_673:695-1153_3283:1154-1338_3468:1339-1359_1150:1360-1526_4715:1527-1550_1341:1551-1681]_[-1,_1,_658,_673,_3283,_3468,_1150,_4715,_1341,_-2]	1	p1	(A)8	8	673	680
TRINITY_DN10977_c0_g1_i3_len=1904_path=[1:0-679_658:680-694_673:695-1153_3283:1154-1338_3505:1339-1903]_[-1,_1,_658,_673,_3283,_3505,_-2]	1	p1	(A)8	8	673	680
TRINITY_DN10978_c0_g1_i1_len=2216_path=[2194:0-1377_4682:1378-1401_3573:1402-1839_4011:1840-1860_4032:1861-2074_4681:2075-2098_4270:2099-2215]_[-1,_2194,_4682,_3573,_4011,_4032,_4681,_4270,_-2]	1	p1	(A)8	8	94	101
TRINITY_DN10978_c0_g1_i2_len=2294_path=[2194:0-1377_4682:1378-1401_3573:1402-1839_4486:1840-1938_4032:1939-2152_4681:2153-2176_4270:2177-2293]_[-1,_2194,_4682,_3573,_4486,_4032,_4681,_4270,_-2]	1	p1	(A)8	8	94	101
TRINITY_DN10988_c0_g1_i1_len=528_path=[4191:0-76_3662:77-85_3671:86-101_3687:102-229_3815:230-259_3845:260-527]_[-1,_4191,_3662,_3671,_3687,_3815,_3845,_-2]	1	p6	(ACCTGA)4	24	231	254
TRINITY_DN10989_c0_g1_i1_len=1647_path=[1:0-217_1647:218-1038_216:1039-1112_3363:1113-1136_314:1137-1383_561:1384-1646]_[-1,_1,_1647,_216,_3363,_314,_561,_-2]	1	p4	(TTTA)3	12	271	282
TRINITY_DN10990_c0_g1_i1_len=1827_path=[1:0-70_49:71-1151_1130:1152-1826]_[-1,_1,_49,_1130,_-2]	1	p4	(TTAT)3	12	1790	1801
TRINITY_DN10991_c0_g1_i1_len=860_path=[1:0-317_296:318-413_392:414-680_659:681-695_674:696-859]_[-1,_1,_296,_392,_659,_674,_-2]	1	c*	(CAA)4(A)10*taaaaggcttgttgcttttattttcaga(T)8atttta(T)9	71	663	733
TRINITY_DN10994_c0_g1_i1_len=752_path=[2017:0-192_2187:193-370_284:371-394_1303:395-751]_[-1,_2017,_2187,_284,_1303,_-2]	1	p1	(T)9	9	67	75
TRINITY_DN10994_c0_g1_i1_len=752_path=[2017:0-192_2187:193-370_284:371-394_1303:395-751]_[-1,_2017,_2187,_284,_1303,_-2]	2	p1	(T)8	8	728	735
TRINITY_DN10994_c0_g1_i3_len=739_path=[2017:0-192_2187:193-370_284:371-394_308:395-413_327:414-738]_[-1,_2017,_2187,_284,_308,_327,_-2]	1	p1	(T)9	9	67	75
TRINITY_DN10994_c0_g1_i4_len=615_path=[2770:0-55_2187:56-233_284:234-257_1303:258-614]_[-1,_2770,_2187,_284,_1303,_-2]	1	p1	(T)8	8	591	598
TRINITY_DN10995_c0_g1_i1_len=1369_path=[1347:0-462_2765:463-486_1811:487-675_2000:676-1368]_[-1,_1347,_2765,_1811,_2000,_-2]	1	p1	(A)9	9	261	269
TRINITY_DN10996_c0_g1_i1_len=2071_path=[1:0-750_729:751-869_848:870-1221_1200:1222-1237_1216:1238-1566_1545:1567-1586_1565:1587-1758_1737:1759-1804_1783:1805-2070]_[-1,_1,_729,_848,_1200,_1216,_1545,_1565,_1737,_1783,_-2]	1	p3	(ATT)8	24	922	945
TRINITY_DN10999_c0_g1_i1_len=3559_path=[3537:0-107_7242:108-131_3646:132-1241_7243:1242-1265_4780:1266-2054_7241:2055-2078_5593:2079-2661_6176:2662-2682_6197:2683-3558]_[-1,_3537,_7242,_3646,_7243,_4780,_7241,_5593,_6176,_6197,_-2]	1	p2	(CT)5	10	278	287
TRINITY_DN1102_c0_g1_i1_len=462_path=[1:0-253_904:254-274_255:275-461]_[-1,_1,_904,_255,_-2]	1	p1	(T)8	8	287	294
TRINITY_DN1102_c0_g2_i1_len=464_path=[1:0-253_232:254-276_255:277-463]_[-1,_1,_232,_255,_-2]	1	p1	(T)8	8	289	296
TRINITY_DN1105_c0_g1_i1_len=1065_path=[1:0-513_2059:514-546_512:547-1064]_[-1,_1,_2059,_512,_-2]	1	p2	(CT)5	10	892	901
TRINITY_DN1105_c0_g2_i1_len=1052_path=[1:0-513_492:514-533_512:534-1051]_[-1,_1,_492,_512,_-2]	1	p2	(CT)5	10	879	888
TRINITY_DN1115_c0_g1_i1_len=323_path=[301:0-322]_[-1,_301,_-2]	1	p1	(T)9	9	199	207
TRINITY_DN1116_c0_g1_i1_len=230_path=[1:0-229]_[-1,_1,_-2]	1	p4	(AAAT)4	16	66	81
TRINITY_DN1117_c0_g1_i1_len=326_path=[304:0-325]_[-1,_304,_-2]	1	p5	(AAATA)3	15	218	232
TRINITY_DN1118_c0_g1_i1_len=1377_path=[1355:0-1376]_[-1,_1355,_-2]	1	p4	(TAAA)3	12	476	487
TRINITY_DN1118_c0_g1_i1_len=1377_path=[1355:0-1376]_[-1,_1355,_-2]	2	p3	(TTA)4	12	681	692
TRINITY_DN1118_c0_g1_i1_len=1377_path=[1355:0-1376]_[-1,_1355,_-2]	3	p3	(TGT)4	12	1063	1074
TRINITY_DN1121_c0_g1_i1_len=540_path=[1:0-294_1083:295-318_297:319-539]_[-1,_1,_1083,_297,_-2]	1	p1	(A)10	10	422	431
TRINITY_DN1136_c0_g1_i1_len=1471_path=[1449:0-534_3042:535-558_1985:559-1215_3041:1216-1239_2666:1240-1282_3043:1283-1306_2733:1307-1331_2758:1332-1470]_[-1,_1449,_3042,_1985,_3041,_2666,_3043,_2733,_2758,_-2]	1	p4	(TTTC)5	20	1291	1310
TRINITY_DN1147_c0_g1_i1_len=1023_path=[1:0-599_2049:600-623_602:624-1022]_[-1,_1,_2049,_602,_-2]	1	p4	(GTGA)3	12	288	299
TRINITY_DN1147_c0_g1_i1_len=1023_path=[1:0-599_2049:600-623_602:624-1022]_[-1,_1,_2049,_602,_-2]	2	p6	(TCGGGC)4	24	979	1002
TRINITY_DN1148_c0_g2_i1_len=357_path=[265:0-47_290:48-144_620:145-287_408:288-356]_[-1,_265,_290,_620,_408,_-2]	1	p1	(T)10	10	152	161
TRINITY_DN1149_c0_g1_i1_len=1333_path=[1311:0-1121_2410:1122-1332]_[-1,_1311,_2410,_-2]	1	p1	(T)8	8	574	581
TRINITY_DN1149_c0_g2_i1_len=450_path=[2861:0-238_2410:239-449]_[-1,_2861,_2410,_-2]	1	p1	(A)10	10	161	170
TRINITY_DN1164_c0_g1_i1_len=584_path=[730:0-559_1459:560-583]_[-1,_730,_1459,_-2]	1	p3	(TCA)5	15	97	111
TRINITY_DN1164_c0_g2_i1_len=752_path=[730:0-559_1267:560-659_1367:660-751]_[-1,_730,_1267,_1367,_-2]	1	p3	(TCA)5	15	97	111
TRINITY_DN1167_c0_g1_i1_len=593_path=[1:0-209_188:210-233_212:234-478_457:479-535_457:536-592]_[-1,_1,_188,_212,_457,_457,_-2]	1	c	(A)10ttccatgcacttgccattaaacttagtagtacatattacacgtcaagacatttaattt(TATC)3attcacacacatccgagcattacc(A)9	113	9	121
TRINITY_DN1168_c0_g1_i1_len=261_path=[1:0-109_88:110-126_105:127-260]_[-1,_1,_88,_105,_-2]	1	p2	(GA)12	24	72	95
TRINITY_DN1168_c0_g2_i1_len=263_path=[1:0-109_477:110-128_105:129-262]_[-1,_1,_477,_105,_-2]	1	c	(GA)12ttttacacc(T)8	41	72	112
TRINITY_DN1185_c0_g1_i1_len=444_path=[1:0-226_867:227-250_229:251-443]_[-1,_1,_867,_229,_-2]	1	p2	(AT)6	12	119	130
TRINITY_DN1185_c0_g1_i1_len=444_path=[1:0-226_867:227-250_229:251-443]_[-1,_1,_867,_229,_-2]	2	p3	(AGA)4	12	378	389
TRINITY_DN1111_c0_g1_i1_len=487_path=[1:0-271_250:272-486]_[-1,_1,_250,_-2]	1	p4	(TCAA)3	12	38	49
TRINITY_DN1111_c0_g1_i1_len=487_path=[1:0-271_250:272-486]_[-1,_1,_250,_-2]	2	p3	(TCT)7	21	402	422
TRINITY_DN1111_c0_g2_i1_len=313_path=[1004:0-97_250:98-312]_[-1,_1004,_250,_-2]	1	p3	(TCT)7	21	228	248
TRINITY_DN1112_c0_g1_i1_len=1065_path=[1043:0-726_2109:727-750_1771:751-1064]_[-1,_1043,_2109,_1771,_-2]	1	p1	(A)11	11	897	907
TRINITY_DN1125_c0_g1_i1_len=2720_path=[1:0-2719]_[-1,_1,_-2]	1	c	(T)13catcttactgaattattttattaaaaatttaatgtaattttgaactttaatttaccgtaataaat(A)11gagagaaaaaagttgtcgtaaccttgttgtgcgtgccggttcttccgtctaaggttggacatgatccacatcctctcgagtttttct(TCCA)4	192	3	194
TRINITY_DN1125_c0_g1_i1_len=2720_path=[1:0-2719]_[-1,_1,_-2]	2	p6	(CACCGC)3	18	322	339
TRINITY_DN1125_c0_g1_i1_len=2720_path=[1:0-2719]_[-1,_1,_-2]	3	p1	(T)8	8	2645	2652
TRINITY_DN1126_c0_g1_i1_len=356_path=[334:0-272_691:273-296_608:297-355]_[-1,_334,_691,_608,_-2]	1	p4	(AACA)3	12	137	148
TRINITY_DN1128_c0_g1_i1_len=317_path=[1123:0-316]_[-1,_1123,_-2]	1	p1	(A)8	8	35	42
TRINITY_DN1128_c0_g2_i1_len=584_path=[562:0-583]_[-1,_562,_-2]	1	p1	(T)8	8	292	299
TRINITY_DN1129_c0_g1_i1_len=1446_path=[1:0-672_651:673-694_673:695-1445]_[-1,_1,_651,_673,_-2]	1	p1	(T)8	8	1340	1347
TRINITY_DN1129_c0_g2_i1_len=1522_path=[1:0-672_2847:673-770_673:771-1521]_[-1,_1,_2847,_673,_-2]	1	p1	(T)8	8	1416	1423
TRINITY_DN1130_c0_g1_i1_len=754_path=[732:0-364_1487:365-388_1098:389-753]_[-1,_732,_1487,_1098,_-2]	1	p6	(ATTGGC)4	24	508	531
TRINITY_DN1142_c0_g1_i1_len=361_path=[289:0-106_373:107-153_420:154-260_527:261-310_527:311-360]_[-1,_289,_373,_420,_527,_527,_-2]	1	p2	(TG)5	10	34	43
TRINITY_DN1144_c0_g1_i1_len=534_path=[512:0-201_1071:202-225_715:226-533]_[-1,_512,_1071,_715,_-2]	1	p1	(A)20	20	22	41
TRINITY_DN1155_c0_g1_i1_len=267_path=[245:0-76_513:77-100_323:101-266]_[-1,_245,_513,_323,_-2]	1	p1	(A)10	10	8	17
TRINITY_DN1156_c0_g1_i1_len=974_path=[1:0-107_86:108-108_2833:109-132_111:133-973]_[-1,_1,_86,_2833,_111,_-2]	1	p1	(T)12	12	877	888
TRINITY_DN1156_c0_g2_i1_len=1330_path=[2368:0-463_86:464-464_2833:465-488_111:489-1329]_[-1,_2368,_86,_2833,_111,_-2]	1	p1	(T)12	12	1233	1244
TRINITY_DN1159_c0_g1_i1_len=328_path=[1:0-193_659:194-217_196:218-327]_[-1,_1,_659,_196,_-2]	1	c*	(GCCC)3(CCG)5*	26	293	318
TRINITY_DN1160_c0_g1_i1_len=525_path=[1469:0-26_923:27-27_1498:28-51_948:52-524]_[-1,_1469,_923,_1498,_948,_-2]	1	p1	(A)12	12	186	197
TRINITY_DN1160_c0_g2_i1_len=733_path=[711:0-181_1497:182-205_894:206-234_923:235-235_1498:236-259_948:260-732]_[-1,_711,_1497,_894,_923,_1498,_948,_-2]	1	p1	(A)12	12	394	405
TRINITY_DN1162_c0_g1_i1_len=418_path=[669:0-126_93:127-266_947:267-336_254:337-417]_[-1,_669,_93,_947,_254,_-2]	1	p1	(A)8	8	7	14
TRINITY_DN1162_c0_g1_i2_len=369_path=[669:0-126_93:127-266_233:267-287_254:288-368]_[-1,_669,_93,_233,_254,_-2]	1	p1	(A)8	8	7	14
TRINITY_DN1173_c0_g1_i1_len=481_path=[1034:0-223_576:224-480]_[-1,_1034,_576,_-2]	1	p1	(T)8	8	162	169
TRINITY_DN1177_c0_g1_i1_len=572_path=[1:0-402_1123:403-426_405:427-571]_[-1,_1,_1123,_405,_-2]	1	p1	(T)9	9	1	9
TRINITY_DN1177_c0_g1_i1_len=572_path=[1:0-402_1123:403-426_405:427-571]_[-1,_1,_1123,_405,_-2]	2	p2	(AT)5	10	548	557
TRINITY_DN1178_c0_g1_i1_len=1472_path=[1:0-598_1591:599-622_601:623-742_721:743-743_722:744-744_721:745-745_722:746-746_721:747-747_722:748-748_721:749-749_722:750-750_721:751-751_823:752-871_1592:872-895_967:896-1471]_[-1,_1,_1591,_601,_721,_722,_721,_722,_721,_722,_721,_722,_721,_823,_1592,_967,_-2]	1	p1	(A)16	16	32	47
TRINITY_DN1178_c0_g1_i1_len=1472_path=[1:0-598_1591:599-622_601:623-742_721:743-743_722:744-744_721:745-745_722:746-746_721:747-747_722:748-748_721:749-749_722:750-750_721:751-751_823:752-871_1592:872-895_967:896-1471]_[-1,_1,_1591,_601,_721,_722,_721,_722,_721,_722,_721,_722,_721,_823,_1592,_967,_-2]	2	p4	(GTTG)3	12	220	231
TRINITY_DN1178_c0_g1_i1_len=1472_path=[1:0-598_1591:599-622_601:623-742_721:743-743_722:744-744_721:745-745_722:746-746_721:747-747_722:748-748_721:749-749_722:750-750_721:751-751_823:752-871_1592:872-895_967:896-1471]_[-1,_1,_1591,_601,_721,_722,_721,_722,_721,_722,_721,_722,_721,_823,_1592,_967,_-2]	3	p1	(A)9	9	460	468
TRINITY_DN1178_c0_g1_i1_len=1472_path=[1:0-598_1591:599-622_601:623-742_721:743-743_722:744-744_721:745-745_722:746-746_721:747-747_722:748-748_721:749-749_722:750-750_721:751-751_823:752-871_1592:872-895_967:896-1471]_[-1,_1,_1591,_601,_721,_722,_721,_722,_721,_722,_721,_722,_721,_823,_1592,_967,_-2]	4	p2	(AT)16	32	721	752
TRINITY_DN1178_c0_g1_i1_len=1472_path=[1:0-598_1591:599-622_601:623-742_721:743-743_722:744-744_721:745-745_722:746-746_721:747-747_722:748-748_721:749-749_722:750-750_721:751-751_823:752-871_1592:872-895_967:896-1471]_[-1,_1,_1591,_601,_721,_722,_721,_722,_721,_722,_721,_722,_721,_823,_1592,_967,_-2]	5	p1	(T)9	9	1005	1013
TRINITY_DN1178_c0_g1_i1_len=1472_path=[1:0-598_1591:599-622_601:623-742_721:743-743_722:744-744_721:745-745_722:746-746_721:747-747_722:748-748_721:749-749_722:750-750_721:751-751_823:752-871_1592:872-895_967:896-1471]_[-1,_1,_1591,_601,_721,_722,_721,_722,_721,_722,_721,_722,_721,_823,_1592,_967,_-2]	6	p4	(CAAC)3	12	1242	1253
TRINITY_DN1178_c0_g1_i1_len=1472_path=[1:0-598_1591:599-622_601:623-742_721:743-743_722:744-744_721:745-745_722:746-746_721:747-747_722:748-748_721:749-749_722:750-750_721:751-751_823:752-871_1592:872-895_967:896-1471]_[-1,_1,_1591,_601,_721,_722,_721,_722,_721,_722,_721,_722,_721,_823,_1592,_967,_-2]	7	p1	(T)16	16	1426	1441
TRINITY_DN1178_c0_g1_i2_len=1466_path=[1:0-598_1591:599-622_601:623-742_721:743-743_722:744-744_721:745-745_823:746-865_1592:866-889_967:890-1465]_[-1,_1,_1591,_601,_721,_722,_721,_823,_1592,_967,_-2]	1	p1	(A)16	16	32	47
TRINITY_DN1178_c0_g1_i2_len=1466_path=[1:0-598_1591:599-622_601:623-742_721:743-743_722:744-744_721:745-745_823:746-865_1592:866-889_967:890-1465]_[-1,_1,_1591,_601,_721,_722,_721,_823,_1592,_967,_-2]	2	p4	(GTTG)3	12	220	231
TRINITY_DN1178_c0_g1_i2_len=1466_path=[1:0-598_1591:599-622_601:623-742_721:743-743_722:744-744_721:745-745_823:746-865_1592:866-889_967:890-1465]_[-1,_1,_1591,_601,_721,_722,_721,_823,_1592,_967,_-2]	3	p1	(A)9	9	460	468
TRINITY_DN1178_c0_g1_i2_len=1466_path=[1:0-598_1591:599-622_601:623-742_721:743-743_722:744-744_721:745-745_823:746-865_1592:866-889_967:890-1465]_[-1,_1,_1591,_601,_721,_722,_721,_823,_1592,_967,_-2]	4	p2	(AT)13	26	721	746
TRINITY_DN1178_c0_g1_i2_len=1466_path=[1:0-598_1591:599-622_601:623-742_721:743-743_722:744-744_721:745-745_823:746-865_1592:866-889_967:890-1465]_[-1,_1,_1591,_601,_721,_722,_721,_823,_1592,_967,_-2]	5	p1	(T)9	9	999	1007
TRINITY_DN1178_c0_g1_i2_len=1466_path=[1:0-598_1591:599-622_601:623-742_721:743-743_722:744-744_721:745-745_823:746-865_1592:866-889_967:890-1465]_[-1,_1,_1591,_601,_721,_722,_721,_823,_1592,_967,_-2]	6	p4	(CAAC)3	12	1236	1247
TRINITY_DN1178_c0_g1_i2_len=1466_path=[1:0-598_1591:599-622_601:623-742_721:743-743_722:744-744_721:745-745_823:746-865_1592:866-889_967:890-1465]_[-1,_1,_1591,_601,_721,_722,_721,_823,_1592,_967,_-2]	7	p1	(T)16	16	1420	1435
TRINITY_DN1178_c0_g1_i3_len=1468_path=[1:0-598_1591:599-622_601:623-742_721:743-743_722:744-744_721:745-745_722:746-746_721:747-747_823:748-867_1592:868-891_967:892-1467]_[-1,_1,_1591,_601,_721,_722,_721,_722,_721,_823,_1592,_967,_-2]	1	p1	(A)16	16	32	47
TRINITY_DN1178_c0_g1_i3_len=1468_path=[1:0-598_1591:599-622_601:623-742_721:743-743_722:744-744_721:745-745_722:746-746_721:747-747_823:748-867_1592:868-891_967:892-1467]_[-1,_1,_1591,_601,_721,_722,_721,_722,_721,_823,_1592,_967,_-2]	2	p4	(GTTG)3	12	220	231
TRINITY_DN1178_c0_g1_i3_len=1468_path=[1:0-598_1591:599-622_601:623-742_721:743-743_722:744-744_721:745-745_722:746-746_721:747-747_823:748-867_1592:868-891_967:892-1467]_[-1,_1,_1591,_601,_721,_722,_721,_722,_721,_823,_1592,_967,_-2]	3	p1	(A)9	9	460	468
TRINITY_DN1178_c0_g1_i3_len=1468_path=[1:0-598_1591:599-622_601:623-742_721:743-743_722:744-744_721:745-745_722:746-746_721:747-747_823:748-867_1592:868-891_967:892-1467]_[-1,_1,_1591,_601,_721,_722,_721,_722,_721,_823,_1592,_967,_-2]	4	p2	(AT)14	28	721	748
TRINITY_DN1178_c0_g1_i3_len=1468_path=[1:0-598_1591:599-622_601:623-742_721:743-743_722:744-744_721:745-745_722:746-746_721:747-747_823:748-867_1592:868-891_967:892-1467]_[-1,_1,_1591,_601,_721,_722,_721,_722,_721,_823,_1592,_967,_-2]	5	p1	(T)9	9	1001	1009
TRINITY_DN1178_c0_g1_i3_len=1468_path=[1:0-598_1591:599-622_601:623-742_721:743-743_722:744-744_721:745-745_722:746-746_721:747-747_823:748-867_1592:868-891_967:892-1467]_[-1,_1,_1591,_601,_721,_722,_721,_722,_721,_823,_1592,_967,_-2]	6	p4	(CAAC)3	12	1238	1249
TRINITY_DN1178_c0_g1_i3_len=1468_path=[1:0-598_1591:599-622_601:623-742_721:743-743_722:744-744_721:745-745_722:746-746_721:747-747_823:748-867_1592:868-891_967:892-1467]_[-1,_1,_1591,_601,_721,_722,_721,_722,_721,_823,_1592,_967,_-2]	7	p1	(T)16	16	1422	1437
TRINITY_DN1189_c0_g1_i1_len=541_path=[1:0-47_1078:48-58_52:59-540]_[-1,_1,_1078,_52,_-2]	1	c	(TA)5agtctagttagtccac(T)10	36	341	376
TRINITY_DN1189_c0_g2_i1_len=556_path=[1:0-47_26:48-73_52:74-555]_[-1,_1,_26,_52,_-2]	1	p5	(GTTGT)5	25	37	61
TRINITY_DN1189_c0_g2_i1_len=556_path=[1:0-47_26:48-73_52:74-555]_[-1,_1,_26,_52,_-2]	2	c	(TA)5agtctagttagtccac(T)10	36	356	391
TRINITY_DN1190_c1_g1_i1_len=360_path=[338:0-359]_[-1,_338,_-2]	1	p3	(GCT)4	12	331	342
TRINITY_DN1192_c0_g1_i1_len=304_path=[1:0-303]_[-1,_1,_-2]	1	p1	(T)9	9	36	44
TRINITY_DN1194_c0_g1_i1_len=2866_path=[2844:0-315_3137:316-338_3160:339-2865]_[-1,_2844,_3137,_3160,_-2]	1	p2	(CT)9	18	160	177
TRINITY_DN1194_c0_g1_i1_len=2866_path=[2844:0-315_3137:316-338_3160:339-2865]_[-1,_2844,_3137,_3160,_-2]	2	p3	(AGC)5	15	1681	1695
TRINITY_DN1194_c0_g1_i1_len=2866_path=[2844:0-315_3137:316-338_3160:339-2865]_[-1,_2844,_3137,_3160,_-2]	3	p1	(A)8	8	2859	2866
TRINITY_DN1194_c0_g2_i1_len=2869_path=[2844:0-315_5713:316-341_3160:342-2868]_[-1,_2844,_5713,_3160,_-2]	1	p2	(CT)9	18	160	177
TRINITY_DN1194_c0_g2_i1_len=2869_path=[2844:0-315_5713:316-341_3160:342-2868]_[-1,_2844,_5713,_3160,_-2]	2	p3	(AGC)5	15	1684	1698
TRINITY_DN1194_c0_g2_i1_len=2869_path=[2844:0-315_5713:316-341_3160:342-2868]_[-1,_2844,_5713,_3160,_-2]	3	p1	(A)8	8	2862	2869
TRINITY_DN1197_c0_g1_i1_len=793_path=[1792:0-30_120:31-31_1800:32-50_141:51-792]_[-1,_1792,_120,_1800,_141,_-2]	1	c	(ATTA)3ctacaataattcccttcccagcattttgttttatagtttcttttttc(T)8	67	552	618
TRINITY_DN1197_c0_g2_i1_len=905_path=[1:0-141_120:142-142_121:143-162_141:163-904]_[-1,_1,_120,_121,_141,_-2]	1	c	(ATTA)3ctacaataattcccttcccagcattttgttttatagtttcttttttc(T)8	67	664	730
TRINITY_DN1197_c0_g3_i1_len=904_path=[1:0-141_120:142-142_1800:143-161_141:162-903]_[-1,_1,_120,_1800,_141,_-2]	1	c	(ATTA)3ctacaataattcccttcccagcattttgttttatagtttcttttttc(T)8	67	663	729
TRINITY_DN1199_c0_g1_i1_len=807_path=[1:0-806]_[-1,_1,_-2]	1	p1	(T)10	10	205	214
TRINITY_DN1199_c0_g1_i1_len=807_path=[1:0-806]_[-1,_1,_-2]	2	p1	(T)13	13	557	569
TRINITY_DN11001_c0_g1_i1_len=1054_path=[1:0-687_2199:688-711_690:712-726_2200:727-750_729:751-894_2201:895-918_897:919-1053]_[-1,_1,_2199,_690,_2200,_729,_2201,_897,_-2]	1	p2	(TC)7	14	133	146
TRINITY_DN11004_c0_g1_i1_len=1385_path=[1:0-317_296:318-1167_2852:1168-1191_1170:1192-1384]_[-1,_1,_296,_2852,_1170,_-2]	1	p3	(CAT)5	15	443	457
TRINITY_DN11006_c0_g1_i1_len=2723_path=[2701:0-1518_5486:1519-1542_4221:1543-2360_5485:2361-2384_5063:2385-2722]_[-1,_2701,_5486,_4221,_5485,_5063,_-2]	1	p3	(CGG)6	18	80	97
TRINITY_DN11006_c0_g1_i1_len=2723_path=[2701:0-1518_5486:1519-1542_4221:1543-2360_5485:2361-2384_5063:2385-2722]_[-1,_2701,_5486,_4221,_5485,_5063,_-2]	2	p1	(T)9	9	2492	2500
TRINITY_DN11016_c0_g1_i1_len=1153_path=[1131:0-645_1754:646-668_1777:669-751_1860:752-772_1881:773-1152]_[-1,_1131,_1754,_1777,_1860,_1881,_-2]	1	p1	(A)11	11	31	41
TRINITY_DN11016_c0_g1_i2_len=1002_path=[1131:0-645_1754:646-668_1777:669-751_2261:752-1001]_[-1,_1131,_1754,_1777,_2261,_-2]	1	p1	(A)11	11	31	41
TRINITY_DN11016_c0_g1_i2_len=1002_path=[1131:0-645_1754:646-668_1777:669-751_2261:752-1001]_[-1,_1131,_1754,_1777,_2261,_-2]	2	p3	(AAT)4	12	774	785
TRINITY_DN11017_c0_g2_i1_len=940_path=[1985:0-158_1108:159-166_1116:167-503_1453:504-610_1560:611-670_1620:671-709_1659:710-939]_[-1,_1985,_1108,_1116,_1453,_1560,_1620,_1659,_-2]	1	p3	(AGA)4	12	190	201
TRINITY_DN11017_c0_g2_i2_len=967_path=[945:0-169_1092:170-185_1108:186-193_1116:194-530_1453:531-637_1560:638-697_1620:698-736_1659:737-966]_[-1,_945,_1092,_1108,_1116,_1453,_1560,_1620,_1659,_-2]	1	p3	(AGA)4	12	217	228
TRINITY_DN11018_c0_g1_i1_len=916_path=[1:0-503_482:504-686_2840:687-915]_[-1,_1,_482,_2840,_-2]	1	p1	(T)8	8	32	39
TRINITY_DN11018_c0_g1_i2_len=1016_path=[1:0-503_482:504-686_665:687-829_3141:830-853_832:854-1015]_[-1,_1,_482,_665,_3141,_832,_-2]	1	p1	(T)8	8	32	39
TRINITY_DN11018_c0_g1_i2_len=1016_path=[1:0-503_482:504-686_665:687-829_3141:830-853_832:854-1015]_[-1,_1,_482,_665,_3141,_832,_-2]	2	p3	(TTC)4	12	877	888
TRINITY_DN11018_c0_g1_i3_len=823_path=[2275:0-41_2294:42-310_482:311-493_665:494-636_3141:637-660_832:661-822]_[-1,_2275,_2294,_482,_665,_3141,_832,_-2]	1	p3	(TTC)4	12	684	695
TRINITY_DN11033_c0_g1_i1_len=1146_path=[1:0-133_2343:134-157_136:158-565_2344:566-589_568:590-1145]_[-1,_1,_2343,_136,_2344,_568,_-2]	1	c	(AAGACC)3aacctcaaccccacaattccgacgccgaagattccgccgatgaa(GCC)4	74	162	235
TRINITY_DN11034_c0_g1_i1_len=2948_path=[1:0-144_123:145-193_172:194-1731_6651:1732-1755_1734:1756-2845_2824:2846-2867_2846:2868-2947]_[-1,_1,_123,_172,_6651,_1734,_2824,_2846,_-2]	1	c	(T)11(A)9	20	12	31
TRINITY_DN11034_c0_g1_i2_len=3011_path=[1:0-144_123:145-193_172:194-1731_6651:1732-1755_1734:1756-2845_6016:2846-3010]_[-1,_1,_123,_172,_6651,_1734,_6016,_-2]	1	c	(T)11(A)9	20	12	31
TRINITY_DN11036_c0_g1_i1_len=2864_path=[1:0-1294_1273:1295-1295_5810:1296-1319_1298:1320-1497_1476:1498-1512_1491:1513-2733_5809:2734-2757_2736:2758-2863]_[-1,_1,_1273,_5810,_1298,_1476,_1491,_5809,_2736,_-2]	1	p1	(T)8	8	1491	1498
TRINITY_DN11047_c0_g1_i1_len=717_path=[695:0-106_2304:107-130_803:131-132_805:133-148_821:149-716]_[-1,_695,_2304,_803,_805,_821,_-2]	1	p3	(CCA)4	12	253	264
TRINITY_DN11047_c0_g1_i1_len=717_path=[695:0-106_2304:107-130_803:131-132_805:133-148_821:149-716]_[-1,_695,_2304,_803,_805,_821,_-2]	2	p1	(A)11	11	385	395
TRINITY_DN11047_c0_g2_i1_len=475_path=[695:0-106_2304:107-130_803:131-132_1389:133-246_1503:247-247_1504:248-474]_[-1,_695,_2304,_803,_1389,_1503,_1504,_-2]	1	p3	(ACC)4	12	225	236
TRINITY_DN11047_c0_g2_i1_len=475_path=[695:0-106_2304:107-130_803:131-132_1389:133-246_1503:247-247_1504:248-474]_[-1,_695,_2304,_803,_1389,_1503,_1504,_-2]	2	p1	(A)8	8	356	363
TRINITY_DN11047_c0_g3_i1_len=475_path=[695:0-106_2304:107-130_803:131-132_805:133-148_2182:149-246_1503:247-247_1504:248-474]_[-1,_695,_2304,_803,_805,_2182,_1503,_1504,_-2]	1	p3	(ACC)5	15	222	236
TRINITY_DN11047_c0_g3_i1_len=475_path=[695:0-106_2304:107-130_803:131-132_805:133-148_2182:149-246_1503:247-247_1504:248-474]_[-1,_695,_2304,_803,_805,_2182,_1503,_1504,_-2]	2	p1	(A)8	8	356	363
TRINITY_DN11048_c0_g1_i1_len=1513_path=[1:0-1512]_[-1,_1,_-2]	1	c*	(A)14(AAAAC)3*	25	1	25
TRINITY_DN11049_c0_g1_i1_len=2468_path=[1:0-304_283:305-323_302:324-546_6158:547-570_549:571-1317_6157:1318-1341_1320:1342-1430_1409:1431-2467]_[-1,_1,_283,_302,_6158,_549,_6157,_1320,_1409,_-2]	1	p2	(AG)5	10	121	130
TRINITY_DN11049_c0_g1_i1_len=2468_path=[1:0-304_283:305-323_302:324-546_6158:547-570_549:571-1317_6157:1318-1341_1320:1342-1430_1409:1431-2467]_[-1,_1,_283,_302,_6158,_549,_6157,_1320,_1409,_-2]	2	p1	(A)9	9	1900	1908
TRINITY_DN11049_c0_g1_i1_len=2468_path=[1:0-304_283:305-323_302:324-546_6158:547-570_549:571-1317_6157:1318-1341_1320:1342-1430_1409:1431-2467]_[-1,_1,_283,_302,_6158,_549,_6157,_1320,_1409,_-2]	3	p1	(A)10	10	2248	2257
TRINITY_DN11049_c0_g1_i2_len=2938_path=[1:0-304_4891:305-793_302:794-1016_6158:1017-1040_549:1041-1787_6157:1788-1811_1320:1812-1900_1409:1901-2937]_[-1,_1,_4891,_302,_6158,_549,_6157,_1320,_1409,_-2]	1	p2	(AG)5	10	121	130
TRINITY_DN11049_c0_g1_i2_len=2938_path=[1:0-304_4891:305-793_302:794-1016_6158:1017-1040_549:1041-1787_6157:1788-1811_1320:1812-1900_1409:1901-2937]_[-1,_1,_4891,_302,_6158,_549,_6157,_1320,_1409,_-2]	2	p1	(T)14	14	527	540
TRINITY_DN11049_c0_g1_i2_len=2938_path=[1:0-304_4891:305-793_302:794-1016_6158:1017-1040_549:1041-1787_6157:1788-1811_1320:1812-1900_1409:1901-2937]_[-1,_1,_4891,_302,_6158,_549,_6157,_1320,_1409,_-2]	3	p1	(A)9	9	2370	2378
TRINITY_DN11049_c0_g1_i2_len=2938_path=[1:0-304_4891:305-793_302:794-1016_6158:1017-1040_549:1041-1787_6157:1788-1811_1320:1812-1900_1409:1901-2937]_[-1,_1,_4891,_302,_6158,_549,_6157,_1320,_1409,_-2]	4	p1	(A)10	10	2718	2727
TRINITY_DN11049_c0_g2_i1_len=1156_path=[5965:0-118_1409:119-1155]_[-1,_5965,_1409,_-2]	1	p1	(A)9	9	588	596
TRINITY_DN11049_c0_g2_i1_len=1156_path=[5965:0-118_1409:119-1155]_[-1,_5965,_1409,_-2]	2	p1	(A)10	10	936	945
TRINITY_DN11050_c0_g1_i1_len=724_path=[1:0-344_1641:345-368_347:369-528_1642:529-552_531:553-596_575:597-612_1643:613-636_615:637-707_575:708-723]_[-1,_1,_1641,_347,_1642,_531,_575,_1643,_615,_575,_-2]	1	p3	(AAT)5	15	12	26
TRINITY_DN11051_c0_g1_i1_len=2039_path=[2017:0-854_4105:855-878_2873:879-986_4106:987-1010_3005:1011-2038]_[-1,_2017,_4105,_2873,_4106,_3005,_-2]	1	c	(TA)5ttgtggggtagcacaaaatgaaagcaaaatataaccctcaataattattatataaatgcatg(TA)5cccacaatttctccccatgtaaacataccaatagctcaaagccgcacctattttctcccct(A)8ttcaggccatggatgtgttgttattattatttgttatc(TTGG)3	201	152	352
TRINITY_DN11051_c0_g1_i1_len=2039_path=[2017:0-854_4105:855-878_2873:879-986_4106:987-1010_3005:1011-2038]_[-1,_2017,_4105,_2873,_4106,_3005,_-2]	2	p1	(T)13	13	1902	1914
TRINITY_DN11052_c0_g1_i1_len=425_path=[3905:0-46_3308:47-113_3805:114-213_3396:214-424]_[-1,_3905,_3308,_3805,_3396,_-2]	1	p6	(TGTTTG)3	18	383	400
TRINITY_DN11052_c0_g2_i1_len=1826_path=[1804:0-1190_2972:1191-1211_2993:1212-1502_3905:1503-1526_3308:1527-1593_3375:1594-1614_3396:1615-1825]_[-1,_1804,_2972,_2993,_3905,_3308,_3375,_3396,_-2]	1	p6	(TGTTTG)3	18	1784	1801
TRINITY_DN11053_c0_g1_i1_len=856_path=[365:0-74_417:75-95_438:96-119_1839:120-143_486:144-218_1221:219-710_584:711-855]_[-1,_365,_417,_438,_1839,_486,_1221,_584,_-2]	1	p1	(T)8	8	32	39
TRINITY_DN11053_c0_g1_i1_len=856_path=[365:0-74_417:75-95_438:96-119_1839:120-143_486:144-218_1221:219-710_584:711-855]_[-1,_365,_417,_438,_1839,_486,_1221,_584,_-2]	2	p1	(T)10	10	362	371
TRINITY_DN11053_c0_g1_i2_len=387_path=[365:0-74_417:75-95_438:96-119_1839:120-143_486:144-218_561:219-241_584:242-386]_[-1,_365,_417,_438,_1839,_486,_561,_584,_-2]	1	p1	(T)8	8	32	39
TRINITY_DN11022_c0_g1_i2_len=586_path=[1:0-79_1984:80-358_87:359-470_199:471-472_2263:473-585]_[-1,_1,_1984,_87,_199,_2263,_-2]	1	p1	(T)9	9	124	132
TRINITY_DN11022_c0_g1_i3_len=1101_path=[1:0-79_1984:80-358_87:359-470_199:471-472_201:473-494_223:495-859_588:860-898_627:899-1100]_[-1,_1,_1984,_87,_199,_201,_223,_588,_627,_-2]	1	p1	(T)9	9	124	132
TRINITY_DN11022_c0_g1_i3_len=1101_path=[1:0-79_1984:80-358_87:359-470_199:471-472_201:473-494_223:495-859_588:860-898_627:899-1100]_[-1,_1,_1984,_87,_199,_201,_223,_588,_627,_-2]	2	c	(TGA)5taatgatgg(GGATGA)3tggtcatggc(A)9	61	1006	1066
TRINITY_DN11022_c0_g1_i4_len=851_path=[1:0-79_58:80-108_87:109-220_199:221-222_201:223-244_223:245-609_588:610-648_627:649-850]_[-1,_1,_58,_87,_199,_201,_223,_588,_627,_-2]	1	c	(TGA)5taatgatgg(GGATGA)3tggtcatggc(A)9	61	756	816
TRINITY_DN11086_c0_g1_i1_len=1050_path=[1:0-1049]_[-1,_1,_-2]	1	p3	(TTA)7	21	63	83
TRINITY_DN11086_c1_g1_i1_len=461_path=[439:0-460]_[-1,_439,_-2]	1	p3	(ATT)4	12	397	408
TRINITY_DN11063_c0_g1_i2_len=1437_path=[1:0-637_3070:638-661_640:662-732_3069:733-756_735:757-911_890:912-1436]_[-1,_1,_3070,_640,_3069,_735,_890,_-2]	1	p1	(A)8	8	1159	1166
TRINITY_DN11067_c0_g1_i1_len=322_path=[1641:0-42_341:43-43_342:44-63_362:64-321]_[-1,_1641,_341,_342,_362,_-2]	1	p1	(A)9	9	308	316
TRINITY_DN11067_c0_g2_i1_len=642_path=[1:0-82_61:83-103_82:104-362_341:363-363_342:364-383_362:384-641]_[-1,_1,_61,_82,_341,_342,_362,_-2]	1	p1	(A)9	9	628	636
TRINITY_DN11067_c0_g2_i2_len=733_path=[1:0-82_1239:83-194_82:195-453_341:454-454_342:455-474_362:475-732]_[-1,_1,_1239,_82,_341,_342,_362,_-2]	1	p4	(ACTC)3	12	146	157
TRINITY_DN11067_c0_g2_i2_len=733_path=[1:0-82_1239:83-194_82:195-453_341:454-454_342:455-474_362:475-732]_[-1,_1,_1239,_82,_341,_342,_362,_-2]	2	p1	(A)9	9	719	727
TRINITY_DN11067_c0_g2_i3_len=780_path=[1:0-82_61:83-103_82:104-362_341:363-363_1661:364-521_362:522-779]_[-1,_1,_61,_82,_341,_1661,_362,_-2]	1	p1	(A)9	9	766	774
TRINITY_DN11067_c1_g1_i1_len=1021_path=[1:0-1020]_[-1,_1,_-2]	1	p1	(T)9	9	326	334
TRINITY_DN11067_c1_g1_i1_len=1021_path=[1:0-1020]_[-1,_1,_-2]	2	p1	(T)10	10	659	668
TRINITY_DN11068_c0_g1_i1_len=746_path=[1:0-220_3875:221-244_223:245-370_349:371-563_542:564-606_585:607-745]_[-1,_1,_3875,_223,_349,_542,_585,_-2]	1	c	(T)8aaattgacttaattctttacgtactttcaattagaatttat(ATA)4	61	1	61
TRINITY_DN11068_c0_g1_i1_len=746_path=[1:0-220_3875:221-244_223:245-370_349:371-563_542:564-606_585:607-745]_[-1,_1,_3875,_223,_349,_542,_585,_-2]	2	p5	(TAGTC)3	15	175	189
TRINITY_DN11079_c0_g2_i1_len=1056_path=[3040:0-159_556:160-1055]_[-1,_3040,_556,_-2]	1	p4	(CATG)3	12	91	102
TRINITY_DN11080_c0_g2_i1_len=825_path=[422:0-164_1412:165-303_587:304-345_843:346-469_967:470-630_649:631-824]_[-1,_422,_1412,_587,_843,_967,_649,_-2]	1	c*	(T)14ccttctaatttgtttattttccccccaaagtattatacaagg(A)13(AT)11*	90	381	470
TRINITY_DN11081_c0_g2_i1_len=234_path=[211:0-93_444:94-116_304:117-150_338:151-233]_[-1,_211,_444,_304,_338,_-2]	1	p5	(AAATA)4	20	70	89
TRINITY_DN11081_c0_g3_i1_len=233_path=[211:0-93_282:94-115_304:116-149_338:150-232]_[-1,_211,_282,_304,_338,_-2]	1	p5	(AAATA)4	20	70	89
TRINITY_DN11082_c0_g1_i1_len=815_path=[1:0-457_1732:458-478_481:479-491_1777:492-515_518:516-814]_[-1,_1,_1732,_481,_1777,_518,_-2]	1	p1	(T)10	10	67	76
TRINITY_DN11082_c0_g2_i1_len=839_path=[1:0-457_436:458-502_481:503-515_1777:516-539_518:540-838]_[-1,_1,_436,_481,_1777,_518,_-2]	1	p1	(T)10	10	67	76
TRINITY_DN11084_c0_g1_i1_len=1350_path=[1:0-520_499:521-541_520:542-581_560:582-1349]_[-1,_1,_499,_520,_560,_-2]	1	p2	(AT)7	14	303	316
TRINITY_DN11084_c0_g2_i1_len=905_path=[4121:0-96_520:97-136_560:137-904]_[-1,_4121,_520,_560,_-2]	1	p2	(TA)7	14	61	74
TRINITY_DN11084_c0_g3_i1_len=1193_path=[1:0-520_2679:521-1192]_[-1,_1,_2679,_-2]	1	p2	(AT)7	14	303	316
TRINITY_DN11084_c0_g3_i1_len=1193_path=[1:0-520_2679:521-1192]_[-1,_1,_2679,_-2]	2	p2	(TA)5	10	1076	1085
TRINITY_DN11085_c0_g1_i1_len=1261_path=[1:0-31_2597:32-55_34:56-90_2598:91-114_93:115-246_2599:247-270_249:271-1260]_[-1,_1,_2597,_34,_2598,_93,_2599,_249,_-2]	1	p1	(A)8	8	1241	1248
TRINITY_DN11007_c0_g1_i2_len=1149_path=[1374:0-712_2064:713-965_2795:966-1148]_[-1,_1374,_2064,_2795,_-2]	1	c	(GCAC)3gcatcaacatattaaattaatcatatccttcatgtctaattataacaccctttccactaa(AATT)3	84	968	1051
TRINITY_DN11009_c0_g1_i1_len=3163_path=[1:0-1588_6425:1589-1612_1591:1613-3021_6426:3022-3045_3024:3046-3162]_[-1,_1,_6425,_1591,_6426,_3024,_-2]	1	c	(CAA)4ccagcgccaccaccataaccagaacaggagccagcaccgccgcaacagcaaccgcaaccggtggtct(TCC)4	91	377	467
TRINITY_DN11010_c0_g1_i1_len=2603_path=[1:0-562_5529:563-586_565:587-1313_5531:1314-1337_1316:1338-1693_1672:1694-1728_1707:1729-1792_1771:1793-1793_5530:1794-1817_1796:1818-2602]_[-1,_1,_5529,_565,_5531,_1316,_1672,_1707,_1771,_5530,_1796,_-2]	1	p3	(CTT)5	15	2480	2494
TRINITY_DN11012_c0_g1_i1_len=1544_path=[1522:0-937_3244:938-961_2461:962-1040_3245:1041-1064_2564:1065-1078_2578:1079-1102_2602:1103-1335_3243:1336-1359_2859:1360-1543]_[-1,_1522,_3244,_2461,_3245,_2564,_2578,_2602,_3243,_2859,_-2]	1	p1	(T)8	8	1420	1427
TRINITY_DN11013_c0_g1_i1_len=1091_path=[1069:0-624_2365:625-648_1695:649-874_2366:875-898_1945:899-924_1971:925-1090]_[-1,_1069,_2365,_1695,_2366,_1945,_1971,_-2]	1	p2	(TC)6	12	20	31
TRINITY_DN11013_c0_g1_i1_len=1091_path=[1069:0-624_2365:625-648_1695:649-874_2366:875-898_1945:899-924_1971:925-1090]_[-1,_1069,_2365,_1695,_2366,_1945,_1971,_-2]	2	p6	(TGGCGG)3	18	582	599
TRINITY_DN11023_c0_g1_i1_len=1152_path=[1:0-117_2479:118-141_120:142-338_2480:339-362_341:363-424_403:425-712_691:713-713_692:714-718_691:719-719_697:720-1151]_[-1,_1,_2479,_120,_2480,_341,_403,_691,_692,_691,_697,_-2]	1	p6	(TAATTT)5	30	691	720
TRINITY_DN11023_c0_g1_i1_len=1152_path=[1:0-117_2479:118-141_120:142-338_2480:339-362_341:363-424_403:425-712_691:713-713_692:714-718_691:719-719_697:720-1151]_[-1,_1,_2479,_120,_2480,_341,_403,_691,_692,_691,_697,_-2]	2	p1	(T)8	8	942	949
TRINITY_DN11024_c0_g1_i1_len=624_path=[2006:0-48_2974:49-72_2056:73-286_2973:287-310_2294:311-345_2329:346-623]_[-1,_2006,_2974,_2056,_2973,_2294,_2329,_-2]	1	p1	(T)8	8	464	471
TRINITY_DN11024_c0_g1_i1_len=624_path=[2006:0-48_2974:49-72_2056:73-286_2973:287-310_2294:311-345_2329:346-623]_[-1,_2006,_2974,_2056,_2973,_2294,_2329,_-2]	2	p2	(GA)11	22	577	598
TRINITY_DN11024_c0_g2_i1_len=727_path=[600:0-134_2975:135-158_736:159-726]_[-1,_600,_2975,_736,_-2]	1	p3	(CAC)7	21	643	663
TRINITY_DN11024_c0_g3_i1_len=329_path=[2921:0-50_2329:51-328]_[-1,_2921,_2329,_-2]	1	p1	(T)8	8	169	176
TRINITY_DN11024_c0_g3_i1_len=329_path=[2921:0-50_2329:51-328]_[-1,_2921,_2329,_-2]	2	p2	(GA)11	22	282	303
TRINITY_DN11026_c0_g1_i1_len=1803_path=[1781:0-371_2130:372-372_2131:373-1802]_[-1,_1781,_2130,_2131,_-2]	1	p1	(A)24	24	350	373
TRINITY_DN11026_c0_g2_i1_len=1806_path=[1781:0-371_2130:372-372_2130:373-373_2130:374-374_2130:375-375_2131:376-1805]_[-1,_1781,_2130,_2130,_2130,_2130,_2131,_-2]	1	p1	(A)27	27	350	376
TRINITY_DN11026_c0_g3_i1_len=1809_path=[1781:0-371_2130:372-372_2130:373-373_2130:374-374_2130:375-375_2130:376-376_2130:377-377_2130:378-378_2131:379-1808]_[-1,_1781,_2130,_2130,_2130,_2130,_2130,_2130,_2130,_2131,_-2]	1	p1	(A)30	30	350	379
TRINITY_DN11026_c1_g1_i1_len=412_path=[390:0-411]_[-1,_390,_-2]	1	p1	(A)20	20	293	312
TRINITY_DN11027_c0_g2_i1_len=1846_path=[1:0-749_728:750-1845]_[-1,_1,_728,_-2]	1	c	(CAA)4ccttaatgcaaaactaattcattcacacacc(TCTTG)3	58	71	128
TRINITY_DN11027_c0_g2_i1_len=1846_path=[1:0-749_728:750-1845]_[-1,_1,_728,_-2]	2	p3	(CTG)4	12	453	464
TRINITY_DN11030_c0_g1_i1_len=1209_path=[1187:0-295_1460:296-317_1482:318-349_2689:350-373_1538:374-1208]_[-1,_1187,_1460,_1482,_2689,_1538,_-2]	1	p1	(A)19	19	1191	1209
TRINITY_DN11030_c1_g1_i1_len=219_path=[1:0-211_190:212-212_190:213-213_190:214-214_190:215-215_191:216-218]_[-1,_1,_190,_190,_190,_190,_191,_-2]	1	c	(CTT)4caaacag(T)27	46	171	216
TRINITY_DN11041_c0_g1_i1_len=1003_path=[1:0-219_198:220-735_714:736-1002]_[-1,_1,_198,_714,_-2]	1	p1	(A)11	11	230	240
TRINITY_DN11041_c0_g1_i1_len=1003_path=[1:0-219_198:220-735_714:736-1002]_[-1,_1,_198,_714,_-2]	2	p3	(GAT)5	15	677	691
TRINITY_DN11043_c0_g1_i1_len=774_path=[752:0-300_1030:301-321_1051:322-346_2964:347-370_1100:371-773]_[-1,_752,_1030,_1051,_2964,_1100,_-2]	1	p3	(TTC)4	12	709	720
TRINITY_DN11043_c0_g3_i1_len=1131_path=[2207:0-678_1051:679-703_2964:704-727_1100:728-1130]_[-1,_2207,_1051,_2964,_1100,_-2]	1	p1	(T)9	9	333	341
TRINITY_DN11043_c0_g3_i1_len=1131_path=[2207:0-678_1051:679-703_2964:704-727_1100:728-1130]_[-1,_2207,_1051,_2964,_1100,_-2]	2	p3	(TTC)4	12	1066	1077
TRINITY_DN11044_c0_g1_i2_len=856_path=[1:0-60_2079:61-84_63:85-85_1479:86-310_85:311-622_2021:623-642_515:643-744_617:745-765_638:766-855]_[-1,_1,_2079,_63,_1479,_85,_2021,_515,_617,_638,_-2]	1	c	(T)8ctccgatccaacttcccagtctttgcaaatttccccactctactcaaatattaagcgctccccccaccccaaaaag(A)9	93	122	214
TRINITY_DN11044_c0_g1_i4_len=954_path=[1:0-60_2079:61-84_63:85-85_1479:86-310_85:311-622_397:623-740_515:741-842_617:843-863_638:864-953]_[-1,_1,_2079,_63,_1479,_85,_397,_515,_617,_638,_-2]	1	c	(T)8ctccgatccaacttcccagtctttgcaaatttccccactctactcaaatattaagcgctccccccaccccaaaaag(A)9	93	122	214
TRINITY_DN11046_c0_g1_i1_len=2232_path=[1:0-389_368:390-422_401:423-541_4549:542-565_544:566-624_4548:625-648_627:649-2231]_[-1,_1,_368,_401,_4549,_544,_4548,_627,_-2]	1	p2	(AG)5	10	12	21
TRINITY_DN11057_c0_g1_i1_len=1883_path=[1861:0-636_3860:637-660_2499:661-1221_3859:1222-1245_3084:1246-1476_3315:1477-1496_3335:1497-1882]_[-1,_1861,_3860,_2499,_3859,_3084,_3315,_3335,_-2]	1	p1	(A)8	8	1768	1775
TRINITY_DN11058_c0_g1_i1_len=336_path=[5881:0-84_2394:85-205_5689:206-335]_[-1,_5881,_2394,_5689,_-2]	1	p3	(TAC)5	15	291	305
TRINITY_DN11059_c0_g1_i1_len=2504_path=[1:0-340_319:341-1031_1010:1032-1054_1033:1055-2503]_[-1,_1,_319,_1010,_1033,_-2]	1	c	(TC)10(AC)5	30	88	117
TRINITY_DN11059_c0_g1_i2_len=2577_path=[1:0-340_319:341-1031_4963:1032-1127_1033:1128-2576]_[-1,_1,_319,_4963,_1033,_-2]	1	c	(TC)10(AC)5	30	88	117
TRINITY_DN11071_c0_g1_i1_len=439_path=[1357:0-95_430:96-237_1618:238-352_593:353-364_605:365-438]_[-1,_1357,_430,_1618,_593,_605,_-2]	1	p3	(AAG)5	15	138	152
TRINITY_DN11071_c0_g1_i2_len=701_path=[1:0-451_430:452-593_572:594-602_581:603-614_593:615-626_605:627-700]_[-1,_1,_430,_572,_581,_593,_605,_-2]	1	p2	(TA)6	12	243	254
TRINITY_DN11071_c0_g1_i2_len=701_path=[1:0-451_430:452-593_572:594-602_581:603-614_593:615-626_605:627-700]_[-1,_1,_430,_572,_581,_593,_605,_-2]	2	p3	(AAG)5	15	494	508
TRINITY_DN11071_c0_g1_i3_len=345_path=[1357:0-95_430:96-237_572:238-246_581:247-258_593:259-270_605:271-344]_[-1,_1357,_430,_572,_581,_593,_605,_-2]	1	p3	(AAG)5	15	138	152
TRINITY_DN11071_c0_g1_i4_len=795_path=[1:0-451_430:452-593_1618:594-708_593:709-720_605:721-794]_[-1,_1,_430,_1618,_593,_605,_-2]	1	p2	(TA)6	12	243	254
TRINITY_DN11071_c0_g1_i4_len=795_path=[1:0-451_430:452-593_1618:594-708_593:709-720_605:721-794]_[-1,_1,_430,_1618,_593,_605,_-2]	2	p3	(AAG)5	15	494	508
TRINITY_DN11072_c0_g1_i1_len=393_path=[1:0-169_148:170-227_885:228-251_230:252-306_886:307-330_309:331-392]_[-1,_1,_148,_885,_230,_886,_309,_-2]	1	c	(CCCAGG)3cccaa(CCCCAG)3	41	351	391
TRINITY_DN11073_c0_g1_i1_len=994_path=[1:0-362_2187:363-386_365:387-435_2189:436-459_438:460-646_2188:647-670_649:671-993]_[-1,_1,_2187,_365,_2189,_438,_2188,_649,_-2]	1	c	(GTTTT)3gttgcttcattttcttgcatagccgaacggttgttaa(T)9	61	797	857
TRINITY_DN11073_c0_g1_i1_len=994_path=[1:0-362_2187:363-386_365:387-435_2189:436-459_438:460-646_2188:647-670_649:671-993]_[-1,_1,_2187,_365,_2189,_438,_2188,_649,_-2]	2	p1	(A)9	9	964	972
TRINITY_DN11074_c0_g1_i1_len=2286_path=[1:0-104_4651:105-128_107:129-978_957:979-996_975:997-1670_4652:1671-1694_1673:1695-2285]_[-1,_1,_4651,_107,_957,_975,_4652,_1673,_-2]	1	c*	(T)8(TTTA)3*tttttatcaggacatgtttgtaaacattatataattcttcatctaaatggtg(A)8	77	2080	2156
TRINITY_DN11078_c0_g3_i1_len=360_path=[639:0-214_831:215-225_1465:226-359]_[-1,_639,_831,_1465,_-2]	1	c	(A)10ttggacccaaggaatatcaaaaaaattgacgtgaaagaaaaggaagaaaagaaagaac(A)8	76	112	187
TRINITY_DN11088_c0_g1_i1_len=1286_path=[1:0-328_2849:329-352_331:353-1221_2850:1222-1245_1224:1246-1285]_[-1,_1,_2849,_331,_2850,_1224,_-2]	1	p2	(GT)7	14	1247	1260
TRINITY_DN11090_c0_g1_i1_len=1323_path=[1301:0-558_1837:559-581_1860:582-689_2789:690-713_1992:714-950_2790:951-974_2253:975-1039_2791:1040-1063_2342:1064-1322]_[-1,_1301,_1837,_1860,_2789,_1992,_2790,_2253,_2791,_2342,_-2]	1	p3	(GCG)4	12	944	955
TRINITY_DN11092_c0_g1_i1_len=1269_path=[1:0-178_2791:179-202_181:203-654_633:655-695_2792:696-719_698:720-771_750:772-817_796:818-1268]_[-1,_1,_2791,_181,_633,_2792,_698,_750,_796,_-2]	1	p3	(GGT)4	12	1034	1045
TRINITY_DN11092_c0_g1_i2_len=734_path=[2638:0-119_633:120-160_2792:161-184_698:185-236_750:237-282_796:283-733]_[-1,_2638,_633,_2792,_698,_750,_796,_-2]	1	p1	(A)10	10	10	19
TRINITY_DN11092_c0_g1_i2_len=734_path=[2638:0-119_633:120-160_2792:161-184_698:185-236_750:237-282_796:283-733]_[-1,_2638,_633,_2792,_698,_750,_796,_-2]	2	p3	(GGT)4	12	499	510
TRINITY_DN11092_c0_g2_i1_len=582_path=[750:0-68_2735:69-84_750:85-130_796:131-581]_[-1,_750,_2735,_750,_796,_-2]	1	p3	(GGT)4	12	347	358
TRINITY_DN11094_c0_g1_i1_len=1633_path=[1:0-935_914:936-1367_1346:1368-1368_1347:1369-1423_6124:1424-1632]_[-1,_1,_914,_1346,_1347,_6124,_-2]	1	p3	(GGA)4	12	239	250
TRINITY_DN11094_c0_g1_i1_len=1633_path=[1:0-935_914:936-1367_1346:1368-1368_1347:1369-1423_6124:1424-1632]_[-1,_1,_914,_1346,_1347,_6124,_-2]	2	c	(T)12gg(A)10ttgtttgctgaaaacaaaatttgggacaacttaaatttggatcaac(T)12	82	1535	1616
TRINITY_DN11094_c0_g1_i2_len=1813_path=[1:0-935_914:936-1367_1346:1368-1368_1347:1369-1423_1402:1424-1453_1432:1454-1467_1446:1468-1812]_[-1,_1,_914,_1346,_1347,_1402,_1432,_1446,_-2]	1	p3	(GGA)4	12	239	250
TRINITY_DN11094_c0_g3_i1_len=2082_path=[1:0-935_4170:936-1068_4303:1069-1367_1346:1368-1368_4602:1369-1453_1432:1454-1467_5301:1468-1606_6669:1607-1630_5464:1631-1742_5576:1743-2081]_[-1,_1,_4170,_4303,_1346,_4602,_1432,_5301,_6669,_5464,_5576,_-2]	1	p3	(GGA)4	12	239	250
TRINITY_DN11096_c0_g1_i1_len=1407_path=[1:0-156_135:157-181_160:182-256_2054:257-696_254:697-923_481:924-1406]_[-1,_1,_135,_160,_2054,_254,_481,_-2]	1	p2	(TC)7	14	1327	1340
TRINITY_DN11096_c0_g1_i2_len=986_path=[1:0-156_135:157-181_160:182-256_235:257-275_254:276-502_481:503-985]_[-1,_1,_135,_160,_235,_254,_481,_-2]	1	p2	(TC)7	14	906	919
TRINITY_DN11096_c0_g2_i1_len=616_path=[3096:0-132_481:133-615]_[-1,_3096,_481,_-2]	1	p2	(TC)7	14	536	549
TRINITY_DN11097_c0_g1_i1_len=2074_path=[1:0-1076_4223:1077-1100_1079:1101-1436_4224:1437-1460_1439:1461-1747_4225:1748-1771_1750:1772-2073]_[-1,_1,_4223,_1079,_4224,_1439,_4225,_1750,_-2]	1	p6	(GCAACA)3	18	29	46
TRINITY_DN11098_c0_g1_i1_len=638_path=[1256:0-142_1376:143-165_1399:166-329_2905:330-637]_[-1,_1256,_1376,_1399,_2905,_-2]	1	p1	(T)9	9	560	568
TRINITY_DN11099_c0_g1_i1_len=1664_path=[1:0-365_3345:366-386_378:387-812_804:813-829_821:830-915_907:916-959_951:960-1663]_[-1,_1,_3345,_378,_804,_821,_907,_951,_-2]	1	c	(A)8t(A)10	19	1579	1597
TRINITY_DN11099_c0_g1_i2_len=1677_path=[1:0-365_344:366-399_378:400-825_804:826-842_821:843-928_907:929-972_951:973-1676]_[-1,_1,_344,_378,_804,_821,_907,_951,_-2]	1	c	(A)8t(A)10	19	1592	1610
TRINITY_DN11100_c0_g1_i1_len=3307_path=[3285:0-1318_6665:1319-1342_4605:1343-1618_6666:1619-1642_4905:1643-3306]_[-1,_3285,_6665,_4605,_6666,_4905,_-2]	1	p3	(CAC)8	24	50	73
TRINITY_DN11101_c0_g1_i1_len=573_path=[1349:0-553_2716:554-572]_[-1,_1349,_2716,_-2]	1	p3	(GCG)5	15	104	118
TRINITY_DN11101_c0_g2_i1_len=1371_path=[1349:0-553_1880:554-1370]_[-1,_1349,_1880,_-2]	1	p3	(GCG)5	15	104	118
TRINITY_DN11102_c0_g1_i1_len=415_path=[1205:0-76_774:77-85_1283:86-109_807:110-259_1284:260-283_981:284-404_1102:405-405_1102:406-406_1102:407-407_1102:408-408_1102:409-409_1102:410-410_1102:411-411_1102:412-412_1102:413-413_1102:414-414]_[-1,_1205,_774,_1283,_807,_1284,_981,_1102,_1102,_1102,_1102,_1102,_1102,_1102,_1102,_1102,_1102,_-2]	1	c	(G)9cg(C)33	44	372	415
TRINITY_DN11102_c0_g1_i2_len=583_path=[552:0-211_741:212-244_774:245-253_1283:254-277_807:278-427_1284:428-451_981:452-572_1102:573-573_1102:574-574_1102:575-575_1102:576-576_1102:577-577_1102:578-578_1102:579-579_1102:580-580_1102:581-581_1102:582-582]_[-1,_552,_741,_774,_1283,_807,_1284,_981,_1102,_1102,_1102,_1102,_1102,_1102,_1102,_1102,_1102,_1102,_-2]	1	c	(G)9cg(C)33	44	540	583
TRINITY_DN11115_c0_g1_i1_len=964_path=[942:0-211_1131:212-682_2578:683-706_1626:707-963]_[-1,_942,_1131,_2578,_1626,_-2]	1	p5	(TGTGT)3	15	32	46
TRINITY_DN11115_c0_g2_i1_len=236_path=[942:0-211_2228:212-235]_[-1,_942,_2228,_-2]	1	p5	(TGTGT)3	15	32	46
TRINITY_DN11117_c0_g1_i1_len=919_path=[993:0-417_3216:418-441_1412:442-501_1472:502-581_3215:582-605_1576:606-883_1854:884-884_1854:885-885_1854:886-886_1855:887-918]_[-1,_993,_3216,_1412,_1472,_3215,_1576,_1854,_1854,_1854,_1855]	1	p1	(T)26	26	862	887
TRINITY_DN11117_c0_g1_i2_len=917_path=[993:0-417_3216:418-441_1412:442-501_1472:502-581_3215:582-605_1576:606-883_1854:884-884_1855:885-916]_[-1,_993,_3216,_1412,_1472,_3215,_1576,_1854,_1855]	1	p1	(T)24	24	862	885
TRINITY_DN11117_c0_g1_i3_len=918_path=[993:0-417_3216:418-441_1412:442-501_1472:502-581_3215:582-605_1576:606-883_1854:884-884_1854:885-885_1855:886-917]_[-1,_993,_3216,_1412,_1472,_3215,_1576,_1854,_1854,_1855]	1	p1	(T)25	25	862	886
TRINITY_DN11117_c0_g1_i4_len=920_path=[993:0-417_3216:418-441_1412:442-501_1472:502-581_3215:582-605_1576:606-883_1854:884-884_1854:885-885_1854:886-886_1854:887-887_1855:888-919]_[-1,_993,_3216,_1412,_1472,_3215,_1576,_1854,_1854,_1854,_1854,_1855]	1	p1	(T)27	27	862	888
TRINITY_DN11117_c0_g2_i1_len=666_path=[2051:0-561_1472:562-641_3215:642-665]_[-1,_2051,_1472,_3215,_-2]	1	p1	(A)9	9	74	82
TRINITY_DN11120_c0_g1_i1_len=2016_path=[1:0-535_4107:536-559_538:560-1202_4109:1203-1226_1205:1227-1781_4108:1782-1805_1784:1806-2015]_[-1,_1,_4107,_538,_4109,_1205,_4108,_1784,_-2]	1	p3	(GGA)4	12	574	585
TRINITY_DN11121_c0_g2_i1_len=2051_path=[2029:0-647_2654:648-806_2813:807-2050]_[-1,_2029,_2654,_2813,_-2]	1	p2	(GA)6	12	2008	2019
TRINITY_DN11132_c0_g1_i1_len=2228_path=[2206:0-1879_4063:1880-1901_4085:1902-1903_4087:1904-1921_4105:1922-2227]_[-1,_2206,_4063,_4085,_4087,_4105,_-2]	1	p1	(A)15	15	175	189
TRINITY_DN11132_c0_g1_i1_len=2228_path=[2206:0-1879_4063:1880-1901_4085:1902-1903_4087:1904-1921_4105:1922-2227]_[-1,_2206,_4063,_4085,_4087,_4105,_-2]	2	c	(GTC)4agcgccgaggaaggagggcggcggaggcgggggaccgcggcggaggcgtttgagaatagagcgaggcgggccgggtcggaattcggg(ATCGGA)3	117	1937	2053
TRINITY_DN11132_c0_g1_i1_len=2228_path=[2206:0-1879_4063:1880-1901_4085:1902-1903_4087:1904-1921_4105:1922-2227]_[-1,_2206,_4063,_4085,_4087,_4105,_-2]	3	p2	(AG)7	14	2156	2169
TRINITY_DN11132_c0_g2_i1_len=2228_path=[2206:0-1879_4461:1880-1903_4087:1904-1921_4105:1922-2227]_[-1,_2206,_4461,_4087,_4105,_-2]	1	p1	(A)15	15	175	189
TRINITY_DN11132_c0_g2_i1_len=2228_path=[2206:0-1879_4461:1880-1903_4087:1904-1921_4105:1922-2227]_[-1,_2206,_4461,_4087,_4105,_-2]	2	c	(GTC)4agcgccgaggaaggagggcggcggaggcgggggaccgcggcggaggcgtttgagaatagagcgaggcgggccgggtcggaattcggg(ATCGGA)3	117	1937	2053
TRINITY_DN11132_c0_g2_i1_len=2228_path=[2206:0-1879_4461:1880-1903_4087:1904-1921_4105:1922-2227]_[-1,_2206,_4461,_4087,_4105,_-2]	3	p2	(AG)7	14	2156	2169
TRINITY_DN11132_c0_g3_i1_len=2233_path=[2206:0-1879_4063:1880-1901_4436:1902-1926_4105:1927-2232]_[-1,_2206,_4063,_4436,_4105,_-2]	1	p1	(A)15	15	175	189
TRINITY_DN11132_c0_g3_i1_len=2233_path=[2206:0-1879_4063:1880-1901_4436:1902-1926_4105:1927-2232]_[-1,_2206,_4063,_4436,_4105,_-2]	2	c	(GTC)4agcgccgaggaaggagggcggcggaggcgggggaccgcggcggaggcgtttgagaatagagcgaggcgggccgggtcggaattcggg(ATCGGA)3	117	1942	2058
TRINITY_DN11132_c0_g3_i1_len=2233_path=[2206:0-1879_4063:1880-1901_4436:1902-1926_4105:1927-2232]_[-1,_2206,_4063,_4436,_4105,_-2]	3	p2	(AG)7	14	2161	2174
TRINITY_DN11133_c0_g1_i2_len=1266_path=[1:0-282_261:283-293_272:294-315_294:316-960_3927:961-984_963:985-1265]_[-1,_1,_261,_272,_294,_3927,_963,_-2]	1	p1	(A)8	8	46	53
TRINITY_DN11133_c0_g1_i3_len=1349_path=[1:0-282_261:283-293_3798:294-398_294:399-1043_3927:1044-1067_963:1068-1348]_[-1,_1,_261,_3798,_294,_3927,_963,_-2]	1	p1	(A)8	8	46	53
TRINITY_DN11134_c0_g1_i1_len=886_path=[864:0-297_1139:298-362_1943:363-386_1228:387-885]_[-1,_864,_1139,_1943,_1228,_-2]	1	p3	(AGA)4	12	264	275
TRINITY_DN11135_c0_g2_i1_len=628_path=[1:0-113_92:114-218_197:219-472_1903:473-496_475:497-522_1904:523-546_525:547-627]_[-1,_1,_92,_197,_1903,_475,_1904,_525,_-2]	1	p2	(TC)5	10	560	569
TRINITY_DN11136_c0_g1_i1_len=1388_path=[1342:0-150_1470:151-170_1490:171-508_1828:509-526_1846:527-527_2725:528-532_2707:533-550_1846:551-551_1847:552-1387]_[-1,_1342,_1470,_1490,_1828,_1846,_2725,_2707,_1846,_1847,_-2]	1	p3	(GCA)4	12	683	694
TRINITY_DN11136_c0_g1_i1_len=1388_path=[1342:0-150_1470:151-170_1490:171-508_1828:509-526_1846:527-527_2725:528-532_2707:533-550_1846:551-551_1847:552-1387]_[-1,_1342,_1470,_1490,_1828,_1846,_2725,_2707,_1846,_1847,_-2]	2	p1	(A)9	9	1318	1326
TRINITY_DN11136_c0_g1_i2_len=1412_path=[1342:0-150_2777:151-194_1490:195-532_1828:533-550_1846:551-551_2725:552-556_2707:557-574_1846:575-575_1847:576-1411]_[-1,_1342,_2777,_1490,_1828,_1846,_2725,_2707,_1846,_1847,_-2]	1	p3	(GCA)4	12	707	718
TRINITY_DN11136_c0_g1_i2_len=1412_path=[1342:0-150_2777:151-194_1490:195-532_1828:533-550_1846:551-551_2725:552-556_2707:557-574_1846:575-575_1847:576-1411]_[-1,_1342,_2777,_1490,_1828,_1846,_2725,_2707,_1846,_1847,_-2]	2	p1	(A)9	9	1342	1350
TRINITY_DN11148_c0_g1_i1_len=572_path=[1115:0-69_611:70-70_612:71-289_1399:290-304_848:305-368_1453:369-392_936:393-571]_[-1,_1115,_611,_612,_1399,_848,_1453,_936,_-2]	1	p2	(CT)9	18	50	67
TRINITY_DN11151_c0_g2_i1_len=700_path=[2951:0-280_2532:281-699]_[-1,_2951,_2532,_-2]	1	p3	(TTG)4	12	205	216
TRINITY_DN11154_c0_g1_i1_len=2466_path=[2444:0-423_5037:424-447_2869:448-771_5036:772-795_3217:796-1914_5035:1915-1938_4360:1939-2465]_[-1,_2444,_5037,_2869,_5036,_3217,_5035,_4360,_-2]	1	p3	(TCT)4	12	90	101
TRINITY_DN11186_c0_g1_i1_len=1184_path=[1:0-413_2341:414-449_413:450-906_2455:907-930_894:931-1183]_[-1,_1,_2341,_413,_2455,_894,_-2]	1	c	(A)8gtaactcatacaaatttctgg(A)9	38	62	99
TRINITY_DN11186_c0_g1_i2_len=1169_path=[1:0-413_392:414-434_413:435-891_2455:892-915_894:916-1168]_[-1,_1,_392,_413,_2455,_894,_-2]	1	c	(A)8gtaactcatacaaatttctgg(A)9	38	62	99
TRINITY_DN11163_c0_g1_i1_len=746_path=[1270:0-615_1863:616-655_2581:656-745]_[-1,_1270,_1863,_2581,_-2]	1	p4	(CTTC)3	12	24	35
TRINITY_DN11163_c0_g2_i1_len=1297_path=[1270:0-615_1863:616-655_1903:656-966_2214:967-988_2236:989-1215_2463:1216-1216_2463:1217-1217_2463:1218-1218_2463:1219-1219_2463:1220-1220_2463:1221-1221_2464:1222-1296]_[-1,_1270,_1863,_1903,_2214,_2236,_2463,_2463,_2463,_2463,_2463,_2463,_2464,_-2]	1	p4	(CTTC)3	12	24	35
TRINITY_DN11163_c0_g2_i1_len=1297_path=[1270:0-615_1863:616-655_1903:656-966_2214:967-988_2236:989-1215_2463:1216-1216_2463:1217-1217_2463:1218-1218_2463:1219-1219_2463:1220-1220_2463:1221-1221_2464:1222-1296]_[-1,_1270,_1863,_1903,_2214,_2236,_2463,_2463,_2463,_2463,_2463,_2463,_2464,_-2]	2	c	(A)29ccaaaaagaattttaat(A)11	57	1194	1250
TRINITY_DN11163_c0_g2_i2_len=1307_path=[1270:0-615_1863:616-655_1903:656-966_2214:967-988_2236:989-1215_2463:1216-1216_2463:1217-1217_2463:1218-1218_2463:1219-1219_2463:1220-1220_2463:1221-1221_2463:1222-1222_2463:1223-1223_2463:1224-1224_2463:1225-1225_2463:1226-1226_2463:1227-1227_2463:1228-1228_2463:1229-1229_2463:1230-1230_2463:1231-1231_2464:1232-1306]_[-1,_1270,_1863,_1903,_2214,_2236,_2463…	1	p4	(CTTC)3	12	24	35
TRINITY_DN11163_c0_g2_i2_len=1307_path=[1270:0-615_1863:616-655_1903:656-966_2214:967-988_2236:989-1215_2463:1216-1216_2463:1217-1217_2463:1218-1218_2463:1219-1219_2463:1220-1220_2463:1221-1221_2463:1222-1222_2463:1223-1223_2463:1224-1224_2463:1225-1225_2463:1226-1226_2463:1227-1227_2463:1228-1228_2463:1229-1229_2463:1230-1230_2463:1231-1231_2464:1232-1306]_[-1,_1270,_1863,_1903,_2214,_2236,_2463…	2	c	(A)39ccaaaaagaattttaat(A)11	67	1194	1260
TRINITY_DN11163_c0_g3_i1_len=714_path=[1270:0-615_2761:616-713]_[-1,_1270,_2761,_-2]	1	p4	(CTTC)3	12	24	35
TRINITY_DN11163_c0_g3_i1_len=714_path=[1270:0-615_2761:616-713]_[-1,_1270,_2761,_-2]	2	p3	(TTA)4	12	624	635
TRINITY_DN11164_c0_g2_i1_len=1215_path=[1:0-345_324:346-368_347:369-429_3833:430-449_1078:450-491_4381:492-513_1216:514-556_1259:557-1214]_[-1,_1,_324,_347,_3833,_1078,_4381,_1216,_1259,_-2]	1	p1	(T)8	8	1	8
TRINITY_DN11164_c0_g2_i1_len=1215_path=[1:0-345_324:346-368_347:369-429_3833:430-449_1078:450-491_4381:492-513_1216:514-556_1259:557-1214]_[-1,_1,_324,_347,_3833,_1078,_4381,_1216,_1259,_-2]	2	p1	(T)8	8	368	375
TRINITY_DN11164_c0_g2_i2_len=2042_path=[1:0-345_3999:346-471_347:472-532_408:533-1159_1035:1160-1182_1058:1183-1202_1078:1203-1244_1120:1245-1340_1216:1341-1383_1259:1384-2041]_[-1,_1,_3999,_347,_408,_1035,_1058,_1078,_1120,_1216,_1259,_-2]	1	p1	(T)8	8	1	8
TRINITY_DN11164_c0_g2_i2_len=2042_path=[1:0-345_3999:346-471_347:472-532_408:533-1159_1035:1160-1182_1058:1183-1202_1078:1203-1244_1120:1245-1340_1216:1341-1383_1259:1384-2041]_[-1,_1,_3999,_347,_408,_1035,_1058,_1078,_1120,_1216,_1259,_-2]	2	p1	(T)8	8	471	478
TRINITY_DN11164_c0_g2_i2_len=2042_path=[1:0-345_3999:346-471_347:472-532_408:533-1159_1035:1160-1182_1058:1183-1202_1078:1203-1244_1120:1245-1340_1216:1341-1383_1259:1384-2041]_[-1,_1,_3999,_347,_408,_1035,_1058,_1078,_1120,_1216,_1259,_-2]	3	p1	(A)8	8	913	920
TRINITY_DN11164_c0_g2_i2_len=2042_path=[1:0-345_3999:346-471_347:472-532_408:533-1159_1035:1160-1182_1058:1183-1202_1078:1203-1244_1120:1245-1340_1216:1341-1383_1259:1384-2041]_[-1,_1,_3999,_347,_408,_1035,_1058,_1078,_1120,_1216,_1259,_-2]	4	c	(A)9tagcagaacattttcatatgatgacatgaaaaagg(A)9	53	1256	1308
TRINITY_DN11164_c0_g2_i3_len=1289_path=[1:0-345_324:346-368_347:369-429_3833:430-449_1078:450-491_1120:492-587_1216:588-630_1259:631-1288]_[-1,_1,_324,_347,_3833,_1078,_1120,_1216,_1259,_-2]	1	p1	(T)8	8	1	8
TRINITY_DN11164_c0_g2_i3_len=1289_path=[1:0-345_324:346-368_347:369-429_3833:430-449_1078:450-491_1120:492-587_1216:588-630_1259:631-1288]_[-1,_1,_324,_347,_3833,_1078,_1120,_1216,_1259,_-2]	2	p1	(T)8	8	368	375
TRINITY_DN11164_c0_g2_i3_len=1289_path=[1:0-345_324:346-368_347:369-429_3833:430-449_1078:450-491_1120:492-587_1216:588-630_1259:631-1288]_[-1,_1,_324,_347,_3833,_1078,_1120,_1216,_1259,_-2]	3	c	(A)9tagcagaacattttcatatgatgacatgaaaaagg(A)9	53	503	555
TRINITY_DN11165_c0_g1_i1_len=770_path=[1:0-82_1639:83-106_85:107-428_1640:429-452_431:453-535_1641:536-559_538:560-769]_[-1,_1,_1639,_85,_1640,_431,_1641,_538,_-2]	1	p1	(A)8	8	364	371
TRINITY_DN11166_c0_g2_i1_len=592_path=[1:0-137_116:138-143_1211:144-294_1362:295-372_349:373-373_350:374-591]_[-1,_1,_116,_1211,_1362,_349,_350,_-2]	1	p6	(AAGAAC)3	18	298	315
TRINITY_DN11166_c0_g2_i1_len=592_path=[1:0-137_116:138-143_1211:144-294_1362:295-372_349:373-373_350:374-591]_[-1,_1,_116,_1211,_1362,_349,_350,_-2]	2	p3	(TAT)4	12	548	559
TRINITY_DN11167_c0_g1_i1_len=1305_path=[1:0-1113_1092:1114-1183_2877:1184-1207_1186:1208-1304]_[-1,_1,_1092,_2877,_1186,_-2]	1	p1	(T)9	9	1	9
TRINITY_DN11167_c0_g2_i1_len=1246_path=[1:0-1113_2565:1114-1245]_[-1,_1,_2565,_-2]	1	p1	(T)9	9	1	9
TRINITY_DN11167_c0_g2_i1_len=1246_path=[1:0-1113_2565:1114-1245]_[-1,_1,_2565,_-2]	2	c	(GCAT)3aa(CATAG)3c(ATAA)4attaaacatggtataagaaatttgtattgcgtgtgt(GTGC)3	94	1130	1223
TRINITY_DN11168_c0_g1_i1_len=1249_path=[1419:0-689_784:690-985_1080:986-1024_1119:1025-1056_2901:1057-1080_1175:1081-1248]_[-1,_1419,_784,_1080,_1119,_2901,_1175,_-2]	1	p4	(ATTT)3	12	253	264
TRINITY_DN11179_c0_g2_i1_len=1355_path=[1:0-495_474:496-796_3331:797-820_799:821-976_955:977-977_956:978-1001_980:1002-1354]_[-1,_1,_474,_3331,_799,_955,_956,_980,_-2]	1	p5	(AAAAG)3	15	995	1009
TRINITY_DN11182_c0_g1_i1_len=785_path=[763:0-50_791:51-51_2095:52-75_816:76-248_1638:249-361_1102:362-374_1751:375-521_1262:522-784]_[-1,_763,_791,_2095,_816,_1638,_1102,_1751,_1262,_-2]	1	p4	(AAGC)3	12	688	699
TRINITY_DN11182_c0_g1_i2_len=785_path=[763:0-50_791:51-51_2095:52-75_816:76-248_989:249-361_1102:362-374_1115:375-521_1262:522-784]_[-1,_763,_791,_2095,_816,_989,_1102,_1115,_1262,_-2]	1	p4	(AAGC)3	12	688	699
TRINITY_DN11184_c0_g1_i1_len=1632_path=[1583:0-462_3309:463-486_2047:487-702_3310:703-726_2287:727-1325_2886:1326-1577_3138:1578-1604_3138:1605-1631]_[-1,_1583,_3309,_2047,_3310,_2287,_2886,_3138,_3138,_-2]	1	p6	(GCAGAA)3	18	639	656
TRINITY_DN11184_c0_g1_i1_len=1632_path=[1583:0-462_3309:463-486_2047:487-702_3310:703-726_2287:727-1325_2886:1326-1577_3138:1578-1604_3138:1605-1631]_[-1,_1583,_3309,_2047,_3310,_2287,_2886,_3138,_3138,_-2]	2	p3	(GAA)4	12	770	781
TRINITY_DN11107_c0_g1_i2_len=1946_path=[1:0-1162_1141:1163-1415_4226:1416-1439_1418:1440-1753_4227:1754-1777_1756:1778-1945]_[-1,_1,_1141,_4226,_1418,_4227,_1756,_-2]	1	p4	(AAGA)3	12	81	92
TRINITY_DN11108_c0_g1_i1_len=2045_path=[1:0-99_78:100-162_141:163-184_163:185-2044]_[-1,_1,_78,_141,_163,_-2]	1	p1	(A)10	10	6	15
TRINITY_DN11108_c0_g2_i1_len=2161_path=[1:0-99_78:100-162_4183:163-300_163:301-2160]_[-1,_1,_78,_4183,_163,_-2]	1	p1	(A)10	10	6	15
TRINITY_DN11109_c0_g1_i1_len=474_path=[452:0-87_975:88-111_541:112-473]_[-1,_452,_975,_541,_-2]	1	c	(GAT)4gaatagcacacaccagaagaagttgggtgacaaggaagagcactaat(GA)5	69	401	469
TRINITY_DN11113_c0_g1_i1_len=1133_path=[1:0-963_2275:964-985_967:986-1132]_[-1,_1,_2275,_967,_-2]	1	p1	(T)8	8	1	8
TRINITY_DN11113_c0_g2_i1_len=1136_path=[1:0-963_942:964-988_967:989-1135]_[-1,_1,_942,_967,_-2]	1	p1	(T)8	8	1	8
TRINITY_DN11114_c0_g1_i1_len=542_path=[1:0-216_695:217-324_1131:325-348_827:349-410_217:411-541]_[-1,_1,_695,_1131,_827,_217,_-2]	1	p3	(AGA)5	15	348	362
TRINITY_DN11123_c0_g1_i1_len=270_path=[1:0-167_3753:168-269]_[-1,_1,_3753,_-2]	1	p2	(TC)7	14	23	36
TRINITY_DN11123_c0_g2_i1_len=2055_path=[1:0-167_146:168-1122_3957:1123-1346_1121:1347-1528_4181:1529-1552_1327:1553-2054]_[-1,_1,_146,_3957,_1121,_4181,_1327,_-2]	1	p2	(TC)7	14	23	36
TRINITY_DN11123_c0_g2_i1_len=2055_path=[1:0-167_146:168-1122_3957:1123-1346_1121:1347-1528_4181:1529-1552_1327:1553-2054]_[-1,_1,_146,_3957,_1121,_4181,_1327,_-2]	2	p6	(AGAGAT)3	18	823	840
TRINITY_DN11123_c0_g2_i1_len=2055_path=[1:0-167_146:168-1122_3957:1123-1346_1121:1347-1528_4181:1529-1552_1327:1553-2054]_[-1,_1,_146,_3957,_1121,_4181,_1327,_-2]	3	p1	(A)8	8	1745	1752
TRINITY_DN11123_c0_g2_i2_len=1851_path=[1:0-167_146:168-1122_1101:1123-1142_1121:1143-1324_4181:1325-1348_1327:1349-1850]_[-1,_1,_146,_1101,_1121,_4181,_1327,_-2]	1	p2	(TC)7	14	23	36
TRINITY_DN11123_c0_g2_i2_len=1851_path=[1:0-167_146:168-1122_1101:1123-1142_1121:1143-1324_4181:1325-1348_1327:1349-1850]_[-1,_1,_146,_1101,_1121,_4181,_1327,_-2]	2	p6	(AGAGAT)3	18	823	840
TRINITY_DN11123_c0_g2_i2_len=1851_path=[1:0-167_146:168-1122_1101:1123-1142_1121:1143-1324_4181:1325-1348_1327:1349-1850]_[-1,_1,_146,_1101,_1121,_4181,_1327,_-2]	3	p1	(A)8	8	1541	1548
TRINITY_DN11126_c0_g1_i1_len=768_path=[1:0-187_166:188-248_1937:249-272_251:273-585_1938:586-609_588:610-767]_[-1,_1,_166,_1937,_251,_1938,_588,_-2]	1	p3	(CAC)4	12	340	351
TRINITY_DN11128_c0_g2_i1_len=1803_path=[1:0-686_3867:687-710_689:711-812_3868:813-836_815:837-947_926:948-970_949:971-991_970:992-992_971:993-994_973:995-1013_992:1014-1802]_[-1,_1,_3867,_689,_3868,_815,_926,_949,_970,_971,_973,_992,_-2]	1	p3	(ACA)5	15	242	256
TRINITY_DN11129_c0_g1_i1_len=2307_path=[1:0-193_6889:194-217_196:218-378_357:379-1021_6890:1022-1045_1024:1046-2306]_[-1,_1,_6889,_196,_357,_6890,_1024,_-2]	1	c	(CACATA)3cagtgtctcagtgcgcatttccaaaggtagcaacgccaccgaatcaatggctcttcctccgaaagcgactttcg(CT)5	102	72	173
TRINITY_DN11129_c0_g1_i1_len=2307_path=[1:0-193_6889:194-217_196:218-378_357:379-1021_6890:1022-1045_1024:1046-2306]_[-1,_1,_6889,_196,_357,_6890,_1024,_-2]	2	p1	(A)11	11	2288	2298
TRINITY_DN11129_c0_g1_i2_len=3063_path=[5729:0-1134_357:1135-1777_6890:1778-1801_1024:1802-3062]_[-1,_5729,_357,_6890,_1024,_-2]	1	p5	(TTTTA)3	15	80	94
TRINITY_DN11129_c0_g1_i2_len=3063_path=[5729:0-1134_357:1135-1777_6890:1778-1801_1024:1802-3062]_[-1,_5729,_357,_6890,_1024,_-2]	2	p1	(A)8	8	351	358
TRINITY_DN11129_c0_g1_i2_len=3063_path=[5729:0-1134_357:1135-1777_6890:1778-1801_1024:1802-3062]_[-1,_5729,_357,_6890,_1024,_-2]	3	p1	(A)11	11	3044	3054
TRINITY_DN11130_c0_g1_i1_len=945_path=[2167:0-279_419:280-289_429:290-658_798:659-944]_[-1,_2167,_419,_429,_798,_-2]	1	p6	(CTTTGG)3	18	639	656
TRINITY_DN11130_c0_g2_i1_len=1106_path=[1:0-440_419:441-450_3050:451-555_3551:556-579_3179:580-624_3419:625-678_3278:679-819_798:820-1105]_[-1,_1,_419,_3050,_3551,_3179,_3419,_3278,_798,_-2]	1	p1	(T)10	10	229	238
TRINITY_DN11130_c0_g2_i1_len=1106_path=[1:0-440_419:441-450_3050:451-555_3551:556-579_3179:580-624_3419:625-678_3278:679-819_798:820-1105]_[-1,_1,_419,_3050,_3551,_3179,_3419,_3278,_798,_-2]	2	p6	(CTTTGG)3	18	800	817
TRINITY_DN11140_c0_g1_i1_len=1621_path=[1469:0-704_2937:705-852_2169:853-1620]_[-1,_1469,_2937,_2169,_-2]	1	p4	(AAAT)5	20	715	734
TRINITY_DN11140_c0_g1_i1_len=1621_path=[1469:0-704_2937:705-852_2169:853-1620]_[-1,_1469,_2937,_2169,_-2]	2	p6	(GCATGA)4	24	984	1007
TRINITY_DN11140_c0_g2_i1_len=1491_path=[1469:0-704_2151:705-722_2169:723-1490]_[-1,_1469,_2151,_2169,_-2]	1	p6	(GCATGA)4	24	854	877
TRINITY_DN11141_c0_g1_i1_len=2364_path=[2342:0-366_4779:367-390_2710:391-1344_4780:1345-1368_3688:1369-2363]_[-1,_2342,_4779,_2710,_4780,_3688,_-2]	1	p1	(A)9	9	2356	2364
TRINITY_DN11144_c0_g1_i1_len=477_path=[455:0-122_1063:123-146_579:147-386_819:387-409_842:410-436_1064:437-460_893:461-476]_[-1,_455,_1063,_579,_819,_842,_1064,_893,_-2]	1	p1	(A)8	8	265	272
TRINITY_DN11145_c0_g1_i1_len=2855_path=[2830:0-1581_5927:1582-1607_4412:1608-2335_5953:2336-2359_5164:2360-2854]_[-1,_2830,_5927,_4412,_5953,_5164,_-2]	1	p2	(AG)5	10	886	895
TRINITY_DN11145_c0_g1_i1_len=2855_path=[2830:0-1581_5927:1582-1607_4412:1608-2335_5953:2336-2359_5164:2360-2854]_[-1,_2830,_5927,_4412,_5953,_5164,_-2]	2	p4	(CCAA)3	12	1076	1087
TRINITY_DN11146_c0_g1_i1_len=633_path=[1:0-229_208:230-239_1469:240-263_242:264-349_328:350-381_360:382-632]_[-1,_1,_208,_1469,_242,_328,_360,_-2]	1	p1	(T)19	19	557	575
TRINITY_DN11146_c0_g2_i1_len=633_path=[1:0-229_208:230-239_1469:240-263_242:264-349_1365:350-381_360:382-632]_[-1,_1,_208,_1469,_242,_1365,_360,_-2]	1	p1	(T)19	19	557	575
TRINITY_DN11146_c1_g1_i1_len=258_path=[1:0-128_107:129-129_107:130-130_107:131-131_108:132-257]_[-1,_1,_107,_107,_107,_108,_-2]	1	p1	(T)26	26	107	132
TRINITY_DN11146_c1_g2_i1_len=273_path=[1:0-128_107:129-129_107:130-130_107:131-131_107:132-132_107:133-133_107:134-134_107:135-135_107:136-136_107:137-137_107:138-138_107:139-139_107:140-140_107:141-141_107:142-142_107:143-143_107:144-144_107:145-145_107:146-146_108:147-272]_[-1,_1,_107,_107,_107,_107,_107,_107,_107,_107,_107,_107,_107,_107,_107,_107,_107,_107,_107,_107,_108,_-2]	1	p1	(T)41	41	107	147
TRINITY_DN11146_c1_g3_i1_len=256_path=[1:0-128_107:129-129_108:130-255]_[-1,_1,_107,_108,_-2]	1	p1	(T)24	24	107	130
TRINITY_DN11146_c1_g4_i1_len=260_path=[1:0-128_107:129-129_107:130-130_107:131-131_107:132-132_107:133-133_108:134-259]_[-1,_1,_107,_107,_107,_107,_107,_108,_-2]	1	p1	(T)28	28	107	134
TRINITY_DN11146_c1_g5_i1_len=259_path=[1:0-128_107:129-129_107:130-130_107:131-131_107:132-132_108:133-258]_[-1,_1,_107,_107,_107,_107,_108,_-2]	1	p1	(T)27	27	107	133
TRINITY_DN11157_c0_g1_i1_len=2637_path=[2615:0-639_5417:640-663_3256:664-955_3548:956-1244_3837:1245-1275_3868:1276-2392_5418:2393-2416_5009:2417-2636]_[-1,_2615,_5417,_3256,_3548,_3837,_3868,_5418,_5009,_-2]	1	p1	(A)10	10	2515	2524
TRINITY_DN11159_c0_g1_i1_len=932_path=[1:0-236_1991:237-260_239:261-887_866:888-931]_[-1,_1,_1991,_239,_866,_-2]	1	p1	(A)8	8	183	190
TRINITY_DN11161_c0_g1_i1_len=1845_path=[1:0-1262_1241:1263-1279_1258:1280-1285_3729:1286-1309_1288:1310-1844]_[-1,_1,_1241,_1258,_3729,_1288,_-2]	1	p4	(TAAT)3	12	1829	1840
TRINITY_DN11161_c0_g2_i1_len=1846_path=[1:0-1262_3711:1263-1280_1258:1281-1286_3729:1287-1310_1288:1311-1845]_[-1,_1,_3711,_1258,_3729,_1288,_-2]	1	p4	(TAAT)3	12	1830	1841
TRINITY_DN11173_c0_g1_i1_len=348_path=[847:0-311_1136:312-312_2053:313-347]_[-1,_847,_1136,_2053,_-2]	1	p1	(T)8	8	281	288
TRINITY_DN11173_c0_g2_i1_len=867_path=[847:0-311_1136:312-312_1137:313-320_1829:321-413_1240:414-414_1241:415-457_1284:458-490_1317:491-527_1354:528-866]_[-1,_847,_1136,_1137,_1829,_1240,_1241,_1284,_1317,_1354,_-2]	1	p1	(T)8	8	281	288
TRINITY_DN11173_c0_g2_i1_len=867_path=[847:0-311_1136:312-312_1137:313-320_1829:321-413_1240:414-414_1241:415-457_1284:458-490_1317:491-527_1354:528-866]_[-1,_847,_1136,_1137,_1829,_1240,_1241,_1284,_1317,_1354,_-2]	2	p1	(T)19	19	815	833
TRINITY_DN11173_c0_g3_i1_len=595_path=[2037:0-38_1136:39-39_1137:40-47_1145:48-142_1240:143-143_1922:144-186_1284:187-219_2001:220-255_1354:256-594]_[-1,_2037,_1136,_1137,_1145,_1240,_1922,_1284,_2001,_1354,_-2]	1	p1	(T)19	19	543	561
TRINITY_DN11173_c1_g1_i1_len=225_path=[1:0-224]_[-1,_1,_-2]	1	c	(A)8gactgatcaaataatccagagatttactttatccatatatccaaaagaatacattaggattaagtatt(A)20taattc(A)11	113	91	203
TRINITY_DN11177_c0_g1_i1_len=1852_path=[1:0-419_3899:420-443_422:444-575_3901:576-599_578:600-1452_3900:1453-1476_1455:1477-1851]_[-1,_1,_3899,_422,_3901,_578,_3900,_1455,_-2]	1	p2	(GA)5	10	1752	1761
TRINITY_DN11187_c0_g1_i1_len=1090_path=[986:0-523_2120:524-624_2006:625-637_1519:638-926_1808:927-1089]_[-1,_986,_2120,_2006,_1519,_1808,_-2]	1	p2	(GA)5	10	1002	1011
TRINITY_DN11187_c0_g1_i2_len=1008_path=[986:0-523_1487:524-531_1495:532-555_1519:556-844_1808:845-1007]_[-1,_986,_1487,_1495,_1519,_1808,_-2]	1	p2	(GA)5	10	920	929
TRINITY_DN11187_c0_g2_i1_len=227_path=[2262:0-63_1808:64-226]_[-1,_2262,_1808,_-2]	1	p2	(GA)5	10	139	148
TRINITY_DN11188_c0_g1_i1_len=1357_path=[1335:0-143_2908:144-167_1480:168-924_2907:925-948_2261:949-949_2262:950-1190_2503:1191-1212_2525:1213-1356]_[-1,_1335,_2908,_1480,_2907,_2261,_2262,_2503,_2525,_-2]	1	p3	(CTG)4	12	601	612
TRINITY_DN11189_c0_g1_i1_len=961_path=[1:0-196_2073:197-220_199:221-630_609:631-669_2074:670-693_672:694-716_695:717-731_710:732-960]_[-1,_1,_2073,_199,_609,_2074,_672,_695,_710,_-2]	1	p1	(T)10	10	323	332
TRINITY_DN11189_c0_g1_i1_len=961_path=[1:0-196_2073:197-220_199:221-630_609:631-669_2074:670-693_672:694-716_695:717-731_710:732-960]_[-1,_1,_2073,_199,_609,_2074,_672,_695,_710,_-2]	2	p1	(T)8	8	710	717
TRINITY_DN11189_c0_g1_i1_len=961_path=[1:0-196_2073:197-220_199:221-630_609:631-669_2074:670-693_672:694-716_695:717-731_710:732-960]_[-1,_1,_2073,_199,_609,_2074,_672,_695,_710,_-2]	3	p1	(T)20	20	858	877
TRINITY_DN11190_c0_g1_i1_len=216_path=[953:0-50_298:51-215]_[-1,_953,_298,_-2]	1	p1	(T)8	8	181	188
TRINITY_DN11190_c0_g2_i1_len=485_path=[1:0-97_1071:98-121_100:122-139_118:140-319_298:320-484]_[-1,_1,_1071,_100,_118,_298,_-2]	1	p1	(T)8	8	450	457
TRINITY_DN11192_c0_g1_i1_len=810_path=[788:0-237_1696:238-261_1027:262-402_1695:403-426_1192:427-568_1697:569-592_1358:593-809]_[-1,_788,_1696,_1027,_1695,_1192,_1697,_1358,_-2]	1	p1	(T)10	10	454	463
TRINITY_DN11193_c0_g1_i1_len=2910_path=[1:0-922_5919:923-946_925:947-1027_5920:1028-1051_1030:1052-2909]_[-1,_1,_5919,_925,_5920,_1030,_-2]	1	p1	(A)12	12	285	296
TRINITY_DN11193_c0_g1_i1_len=2910_path=[1:0-922_5919:923-946_925:947-1027_5920:1028-1051_1030:1052-2909]_[-1,_1,_5919,_925,_5920,_1030,_-2]	2	p6	(CCTTCT)4	24	931	954
TRINITY_DN11195_c0_g1_i1_len=3088_path=[6513:0-141_430:142-305_594:306-326_615:327-851_6890:852-990_1160:991-3087]_[-1,_6513,_430,_594,_615,_6890,_1160,_-2]	1	p2	(AG)5	10	57	66
TRINITY_DN11195_c0_g1_i1_len=3088_path=[6513:0-141_430:142-305_594:306-326_615:327-851_6890:852-990_1160:991-3087]_[-1,_6513,_430,_594,_615,_6890,_1160,_-2]	2	c	(A)9gactaaattttatagtttggaaaaaatagttattattcctgaatca(T)8	63	3017	3079
TRINITY_DN11195_c0_g1_i2_len=2969_path=[6513:0-141_430:142-305_594:306-326_615:327-851_1140:852-871_1160:872-2968]_[-1,_6513,_430,_594,_615,_1140,_1160,_-2]	1	p2	(AG)5	10	57	66
[truncated: 59,417 more rows]
[truncated: 2 more columns]

## Sheet: SSR
				=
				6	7	8	9	10	11	12	13	14	15	16	17	18	19	20	21	22	23	24	25	26	27	28	29	30	31	32	33	34	35	36	37	38	39	40	41	42	43	44	45	46	47	48	49	50	51
				-	-	13483	6961	4909	2286	1445	865	843	668	491	384	336	289	193	154	110	166	290	171	178	132	94	83	60	80	41	26	25	36	17	11	9	13	5	5	2	2	3	4	4	4	3	1		3
				-	-	413	139	102	99	57	73	32	21	21	22	19	12	11	11	7	23	7	2	2	3	3	4			1	2		3			2			2			1			4		1	1
				269	176	100	56	15	9	8	2	6	1																	1
				1085	650	553	392	268	273	167	50	39	54	26	14	11	15	8	3	5	8	7	5	1	1	2	4	1	1	1		1
				348	184	126	119	78	56	32	17	21	11	15	5	6	1	2		5
				6	1		1
				131	79	36	3	1							3
				332	220	143	20	16	17	7	6	1	1	2	1		3	1			1
				169	78	69	8	15	11	10	6	5		3		2		1		2
				139	40	42	3	2		1	1
				43	25	9
				2
				116	44	12	2	1
				156	81	36	4	4	3		1
				142	53	45	1	12	9		1	4	1	5		3
				107	33	14	3
				1
				8	2		3
				10	1	1	3
				1
				1
				2
				2		1
				1
				3	1	3	5
				1	1
				4
				1	1
				1
				1
				1			1		1					1
						26
						2
				1
					1
				1
				2
					3
					2
												1
				5	1	2
						1
				2	3	3
				1			2
				2
				3
				1
				2
				1
				1
								1
				1		2	1
					1
				2
					1
				5
				3
				1	1
					2
				2	1	2
				1		1
				1
				2
				2
				1
				1
				6
					3
				3	7	6		3
						3
					3
						2
				1
				1
[truncated: 46 more columns]
